# Supplementary material for: Deep mutational scanning of Pneumocystis jirovecii dihydrofolate reductase reveals allosteric mechanism of resistance to an antifolate
Source: PLoS Genet. 2024 Apr 29;20(4):e1011252. doi: 10.1371/journal.pgen.1011252 (PMC11125491; doi:10.1371/journal.pgen.1011252)
Supplement: S6 Table — Table containing strain information for all manually reconstructed mutants used in this study. (XLSX) [file pgen.1011252.s018.xlsx]

## Sheet: Sheet1
index	position	codon	mutation
0	10	TAG	I10*
1	10	CAT	I10H
2	10	AGG	I10R
3	11	CAG	V11Q
4	11	CGG	V11R
5	19	CAT	I19H
6	19	CCT	I19P
7	27	TAG	W27* (TAG)
8	27	TAA	W27* (TAA)
9	33	TAG	M33* (TAG)
10	33	TAA	M33* (TAA)
11	33	CCG	M33P
12	33	TGG	M33W
13	33	TAT	M33Y
14	35	AAT	F35N
15	35	GAT	F35D
16	58	CAG	G58Q
17	58	GAT	G58D
18	58	TAG	G58*
19	110	TGG	D110W
20	110	ATG	D110M
21	111	GAG	S111E
22	111	GTT	S111V
23	123	CTG	I123L
24	123	AAG	I123K
25	124	GCG	G124A
26	124	TCT	G124S
27	124	CTG	G124L
28	124	TAA	G124* (TAA)
29	124	TAG	G124* (TAG)
30	126	CCG	G126P
31	126	ACG	G126T
32	126	TTG	G126L
33	129	TAT	C129Y
34	129	GAG	C129E
35	142	TGG	I142W
36	142	GGT	I142G
37	144	CCG	T144P
38	145	TAG	V145*
39	148	CCG	N148P
40	170	TAG	R170*
41	196	TTT	I196F
42	196	TGG	I196W
43	199	CCG	F199P
44	199	GAG	F199E
45	199	TAG	F199* (TAG)
46	199	TAA	F199* (TAA)
47	32	TGG	D32W
