# Supplementary material for: Deep mutational scanning of Pneumocystis jirovecii dihydrofolate reductase reveals allosteric mechanism of resistance to an antifolate
Source: PLoS Genet. 2024 Apr 29;20(4):e1011252. doi: 10.1371/journal.pgen.1011252 (PMC11125491; doi:10.1371/journal.pgen.1011252)
Supplement: S1 File — Demultiplexed and analyzed data for pooled competition assay in DMSO condition. Detailed readme is available in table Tab. (CSV) [file pgen.1011252.s020.csv]

	nt_seq	aa_seq	WT	T0-1	T0-2	T0-3	DMSO-1	DMSO-2	DMSO-3	codon_WT	aa_WT	position	aa_mut	codon_mut	T0-1_freq	T0-2_freq	T0-3_freq	DMSO-1_freq	DMSO-2_freq	DMSO-3_freq	T0-1_freq_log2	T0-2_freq_log2	T0-3_freq_log2	DMSO-1_freq_log2	DMSO-2_freq_log2	DMSO-3_freq_log2	DMSO-1_log2FC	DMSO-2_log2FC	DMSO-3_log2FC	median_FC	fragment	DMSO-1_gen	DMSO-2_gen	DMSO-3_gen	median_CoS	DMSO-1_CoS	DMSO-2_CoS	DMSO-3_CoS	nature
0	ATGGACTGGCAAAAGTCCTTAACTTTGATCGTTGCTTTGACTTTGTCTAGAGGTATTGGTTTGAAAAACGACTTGCCTTGGAAGTTGAAGTCTGACATGATGTTCTTTTCCAGAGTTACTTCTGGTCTGTTGGTCACCAGATCAACCGGTCAAATGAACGTCGTTTTGATGGGTCGTAAGACCTGGGAATCTTTACCAGCTCATTCTAGACCATTAAAG	MDWQKSLTLIVALTLSRGIGLKNDLPWKLKSDMMFFSRVTSGLLVTRSTGQMNVVLMGRKTWESLPAHSRPLK	TRUE	34868	32054	30012	36410	25078	14456	ATG	M	1	M	ATG	0.114560574	0.094030332	0.095830486	0.148678392	0.096423436	0.093727712	-3.125817468	-3.410729972	-3.383371502	-2.749733108	-3.374472354	-3.415380518	0.37608436	0.036257618	-0.032009016	0.036257618	F1	5.730096466	5.526068812	5.615004242	-0.002069725	0.064231058	-0.002069725	-0.012395615	WT
1	ATGGACTGGCAAAAGTCCTTAACTTTGATCGTTGCTTTGACTTTGTCTAGAGGTATTGGTTTGAAAAACGACTTGCCTTGGAAGTTGAAGTCTGACATGATGTTCTTTTCCAGAGTTACTTCTGGTCTGTTGGGTACCAGATCAACCGGTCAAATGAACGTCGTTTTGATGGGTCGTAAGACCTGGGAATCTTTACCAGCTCATTCTAGACCATTAAAG	MDWQKSLTLIVALTLSRGIGLKNDLPWKLKSDMMFFSRVTSGLLGTRSTGQMNVVLMGRKTWESLPAHSRPLK		883	1036	938	624	773	438	GTC	V	45	G	GGT	0.002901141	0.003039104	0.002995102	0.002548072	0.00297214	0.002839841	-8.429163835	-8.362138465	-8.383179232	-8.61637801	-8.394282426	-8.459974249	-0.187214175	-0.03214396	-0.076795017	-0.076795017	F1	5.730096466	5.526068812	5.615004242	-0.010649489	-0.003908946	-0.010649489	-0.017924247	substitution
2	ATGGACTGGCAAAAGTCCTTAACTTTGATCGTTGCTTTGACTTTGTCTAGAGGTATTGGTTTGAAAAACGACTTGCCTTGGAAGTTGAAGTCTGACATGATGTTCTTTTCCAGAGTTACTTCTGGTCTGTTGTGTACCAGATCAACCGGTCAAATGAACGTCGTTTTGATGGGTCGTAAGACCTGGGAATCTTTACCAGCTCATTCTAGACCATTAAAG	MDWQKSLTLIVALTLSRGIGLKNDLPWKLKSDMMFFSRVTSGLLCTRSTGQMNVVLMGRKTWESLPAHSRPLK		521	529	448	345	393	250	GTC	V	45	C	TGT	0.001711772	0.00155182	0.001430496	0.00140879	0.001511062	0.001620914	-9.1902939	-9.331822841	-9.449268423	-9.471327677	-9.370221528	-9.268977024	-0.281033777	-0.038398687	0.180291399	-0.038398687	F1	5.730096466	5.526068812	5.615004242	-0.011434033	-0.015257933	-0.011434033	0.013811923	substitution
3	ATGGACTGGCAATGGTCCTTAACTTTGATCGTTGCTTTGACTTTGTCTAGAGGTATTGGTTTGAAAAACGACTTGCCTTGGAAGTTGAAGTCTGACATGATGTTCTTTTCCAGAGTTACTTCTGGTCTGTTGGTCACCAGATCAACCGGTCAAATGAACGTCGTTTTGATGGGTCGTAAGACCTGGGAATCTTTACCAGCTCATTCTAGACCATTAAAG	MDWQWSLTLIVALTLSRGIGLKNDLPWKLKSDMMFFSRVTSGLLVTRSTGQMNVVLMGRKTWESLPAHSRPLK		516	593	430	472	526	341	AAG	K	5	W	TGG	0.001695344	0.001739564	0.001373021	0.001927388	0.002022439	0.002210926	-9.204206207	-9.167058459	-9.508430495	-9.019137179	-8.94968804	-8.82113338	0.185069027	0.217370418	0.687297116	0.217370418	F1	5.730096466	5.526068812	5.615004242	0.041124686	0.041124686	0.020647658	0.076399513	substitution
4	ATGGACTGGCAAAAGTCCTTAACTTTGATCGTTGCTTTGACTTTGTCTAGAGGTATTGGTTTGAAAAACGACTTGCCTTGGAAGTTGAAGTCTGACATGGGGTTCTTTTCCAGAGTTACTTCTGGTCTGTTGGTCACCAGATCAACCGGTCAAATGAACGTCGTTTTGATGGGTCGTAAGACCTGGGAATCTTTACCAGCTCATTCTAGACCATTAAAG	MDWQKSLTLIVALTLSRGIGLKNDLPWKLKSDMGFFSRVTSGLLVTRSTGQMNVVLMGRKTWESLPAHSRPLK		426	460	484	200	263	179	ATG	M	34	G	GGG	0.001399645	0.001349409	0.001545447	0.00081669	0.00101122	0.001160574	-9.480723842	-9.533456702	-9.337760107	-10.25792404	-9.94968804	-9.750945531	-0.777200197	-0.416231338	-0.413185424	-0.416231338	F1	5.730096466	5.526068812	5.615004242	-0.059450139	-0.075277229	-0.058826428	-0.059450139	substitution
5	ATGGACTGGCAAAAGTCCTTAACTTTGATCGTTGCTTTGACTTTGTCTAGAGGTATTGGTTTGAAAAACGACTTGCCTTGGAAGTTGAAGTCTGACATGATGTTCTTTTCCAGAGTTACTTCTGGTCTGTTGGTTACCAGATCAACCGGTCAAATGAACGTCGTTTTGATGGGTCGTAAGACCTGGGAATCTTTACCAGCTCATTCTAGACCATTAAAG	MDWQKSLTLIVALTLSRGIGLKNDLPWKLKSDMMFFSRVTSGLLVTRSTGQMNVVLMGRKTWESLPAHSRPLK		404	443	386	348	379	202	GTC	V	45	V	GTT	0.001327362	0.001299539	0.001232526	0.00142104	0.001457233	0.001309698	-9.557221979	-9.587783865	-9.664166308	-9.458836733	-9.422552992	-9.576549826	0.098385247	0.165230873	0.087616482	0.098385247	F1	5.730096466	5.526068812	5.615004242	0.014107679	0.030638891	0.014107679	0.002371618	silent
6	ATGGACTGGCAAAAGTCCTTAACTTTGATCGTTGCTTTGACTTTGTCTAGAGGTATTGGTTTGAAAAACGACTTGCCTTGGAAGTTGAAGTCTGACATGATGTTCGGGTCCAGAGTTACTTCTGGTCTGTTGGTCACCAGATCAACCGGTCAAATGAACGTCGTTTTGATGGGTCGTAAGACCTGGGAATCTTTACCAGCTCATTCTAGACCATTAAAG	MDWQKSLTLIVALTLSRGIGLKNDLPWKLKSDMMFGSRVTSGLLVTRSTGQMNVVLMGRKTWESLPAHSRPLK		399	331	398	250	243	168	TTT	F	36	G	GGG	0.001310935	0.000970988	0.001270843	0.001020862	0.000934321	0.001089254	-9.575188526	-10.00825935	-9.619998724	-9.935995944	-10.06379453	-9.842443886	-0.360807418	-0.05553518	-0.222445162	-0.222445162	F1	5.730096466	5.526068812	5.615004242	-0.024907836	-0.024907836	-0.013583502	-0.035904106	substitution
7	ATGGACTGGCAAAAGTCCTTAACTTTGATCGTTGCTTTGACTTTGTCTAGAGGTATTGGTGGGAAAAACGACTTGCCTTGGAAGTTGAAGTCTGACATGATGTTCTTTTCCAGAGTTACTTCTGGTCTGTTGGTCACCAGATCAACCGGTCAAATGAACGTCGTTTTGATGGGTCGTAAGACCTGGGAATCTTTACCAGCTCATTCTAGACCATTAAAG	MDWQKSLTLIVALTLSRGIGGKNDLPWKLKSDMMFFSRVTSGLLVTRSTGQMNVVLMGRKTWESLPAHSRPLK		373	363	342	303	343	218	TTG	L	21	G	GGG	0.00122551	0.00106486	0.001092031	0.001237285	0.001318815	0.001413437	-9.672401642	-9.875121015	-9.83877083	-9.658606245	-9.566542264	-9.466576984	0.013795397	0.308578752	0.372193846	0.308578752	F1	5.730096466	5.526068812	5.615004242	0.032088124	0.02040639	0.032088124	0.037501422	substitution
8	ATGGACTGGCAAAAGTCCTTAACTTTGATCGTTGCTTTGACTTTGTCTAGAGGTATTGGTTTGAAAAACGACTTGCCTTGGAAGTTGAAGTCTGACATGATGGGGTTTTCCAGAGTTACTTCTGGTCTGTTGGTCACCAGATCAACCGGTCAAATGAACGTCGTTTTGATGGGTCGTAAGACCTGGGAATCTTTACCAGCTCATTCTAGACCATTAAAG	MDWQKSLTLIVALTLSRGIGLKNDLPWKLKSDMMGFSRVTSGLLVTRSTGQMNVVLMGRKTWESLPAHSRPLK		373	491	443	301	319	198	TTC	F	35	G	GGG	0.00122551	0.001440347	0.001414531	0.001229118	0.001226536	0.001283764	-9.672401642	-9.439367539	-9.465460456	-9.668160552	-9.671194416	-9.605404689	0.00424109	-0.231826877	-0.139944232	-0.139944232	F1	5.730096466	5.526068812	5.615004242	-0.025719735	0.019250643	-0.035696164	-0.025719735	substitution
9	ATGGACTGGCAAAAGTCCTTAACTTTGATCGTTGCTTTGACTTTGTCTAGAGGTATTGGTTTGAAAAACGACTTGCCTTGGAAGTTGAAGTCTGACATGATGAGGTTTTCCAGAGTTACTTCTGGTCTGTTGGTCACCAGATCAACCGGTCAAATGAACGTCGTTTTGATGGGTCGTAAGACCTGGGAATCTTTACCAGCTCATTCTAGACCATTAAAG	MDWQKSLTLIVALTLSRGIGLKNDLPWKLKSDMMRFSRVTSGLLVTRSTGQMNVVLMGRKTWESLPAHSRPLK		360	371	395	234	232	154	TTC	F	35	R	AGG	0.001182798	0.001088328	0.001261264	0.000955527	0.000892026	0.000998483	-9.723580366	-9.843671376	-9.630914502	-10.03141551	-10.13062603	-9.967974768	-0.307835143	-0.286954658	-0.337060266	-0.307835143	F1	5.730096466	5.526068812	5.615004242	-0.042610965	-0.018499989	-0.042610965	-0.050052828	substitution
10	ATGGACTGGCAAAAGTCCTTAACTTTGATCGTTGCTTTGACTTTGTCTAGAGGTATTGGTTTGAAAAACGACTTGCCTTGGAAGTTGAAGTCTGACATGATGTTCGGTTCCAGAGTTACTTCTGGTCTGTTGGTCACCAGATCAACCGGTCAAATGAACGTCGTTTTGATGGGTCGTAAGACCTGGGAATCTTTACCAGCTCATTCTAGACCATTAAAG	MDWQKSLTLIVALTLSRGIGLKNDLPWKLKSDMMFGSRVTSGLLVTRSTGQMNVVLMGRKTWESLPAHSRPLK		358	362	400	202	255	164	TTT	F	36	G	GGT	0.001176227	0.001061926	0.001277229	0.000824857	0.00098046	0.001063319	-9.731617685	-9.879100866	-9.612767155	-10.24356875	-9.994253593	-9.877209304	-0.511951061	-0.115152727	-0.264442149	-0.264442149	F1	5.730096466	5.526068812	5.615004242	-0.041088446	-0.043191087	-0.021061464	-0.041088446	substitution
11	ATGGACTGGCAAAAGTCCTTAACTTTGATCGTTGCTTTGACTTTGTCTAGAGGTATTGGGTTGAAAAACGACTTGCCTTGGAAGTTGAAGTCTGACATGATGTTCTTTTCCAGAGTTACTTCTGGTCTGTTGGTCACCAGATCAACCGGTCAAATGAACGTCGTTTTGATGGGTCGTAAGACCTGGGAATCTTTACCAGCTCATTCTAGACCATTAAAG	MDWQKSLTLIVALTLSRGIGLKNDLPWKLKSDMMFFSRVTSGLLVTRSTGQMNVVLMGRKTWESLPAHSRPLK		348	354	359	320	334	180	GGT	G	20	G	GGG	0.001143372	0.001038458	0.001146313	0.001306704	0.00128421	0.001167058	-9.772489966	-9.911341203	-9.768783311	-9.579852134	-9.604902737	-9.742908212	0.192637832	0.306438466	0.025875099	0.192637832	F1	5.730096466	5.526068812	5.615004242	0.031819663	0.042040254	0.031819663	-0.00525008	silent
12	ATGGACTGGCAAAAGTCCTTAACTTTGATCGTTGCTTTGACTTTGTCTAGAGGTATTGGTTTGAAAAACGACTTGCCTTGGAAGTTGAAGTCTGACATGATGTTCTTTTCCAGAGGGACTTCTGGTCTGTTGGTCACCAGATCAACCGGTCAAATGAACGTCGTTTTGATGGGTCGTAAGACCTGGGAATCTTTACCAGCTCATTCTAGACCATTAAAG	MDWQKSLTLIVALTLSRGIGLKNDLPWKLKSDMMFFSRGTSGLLVTRSTGQMNVVLMGRKTWESLPAHSRPLK		344	367	360	276	285	197	GTT	V	39	G	GGG	0.001130229	0.001076594	0.001149506	0.001127032	0.001095808	0.00127728	-9.789168707	-9.8593105	-9.764770248	-9.793255772	-9.833788921	-9.612709489	-0.004087065	0.02552158	0.152060759	0.02552158	F1	5.730096466	5.526068812	5.615004242	0.010326976	0.018243219	-0.003416371	0.010326976	substitution
13	ATGGACTGGCAAAAGTCCTTAACTTTGATCGTTGCTTTGACTTTGTCTAGAGGTATTGGTTTGAAAAACGACTTGCCTTGGAAGTTGAAGTCTGACATGATGTTCGTGTCCAGAGTTACTTCTGGTCTGTTGGTCACCAGATCAACCGGTCAAATGAACGTCGTTTTGATGGGTCGTAAGACCTGGGAATCTTTACCAGCTCATTCTAGACCATTAAAG	MDWQKSLTLIVALTLSRGIGLKNDLPWKLKSDMMFVSRVTSGLLVTRSTGQMNVVLMGRKTWESLPAHSRPLK		343	306	353	201	233	139	TTT	F	36	V	GTG	0.001126944	0.00089765	0.001127155	0.000820773	0.000895871	0.000901228	-9.793368696	-10.12155891	-9.793098972	-10.25072854	-10.12442089	-10.11582024	-0.457359842	-0.002861975	-0.322721264	-0.322721264	F1	5.730096466	5.526068812	5.615004242	-0.036587402	-0.036587402	-0.006976584	-0.048282743	substitution
14	ATGGACTGGCAAAAGTCCTTAACTTTGATCGTTGCTTTGACTTTGTCTAGAGGTATTGGTTGGAAAAACGACTTGCCTTGGAAGTTGAAGTCTGACATGATGTTCTTTTCCAGAGTTACTTCTGGTCTGTTGGTCACCAGATCAACCGGTCAAATGAACGTCGTTTTGATGGGTCGTAAGACCTGGGAATCTTTACCAGCTCATTCTAGACCATTAAAG	MDWQKSLTLIVALTLSRGIGWKNDLPWKLKSDMMFFSRVTSGLLVTRSTGQMNVVLMGRKTWESLPAHSRPLK		340	382	304	301	263	170	TTG	L	21	W	TGG	0.001117087	0.001120596	0.000970694	0.001229118	0.00101122	0.001102221	-9.806042526	-9.801517925	-10.00869583	-9.668160552	-9.94968804	-9.825370372	0.137881974	-0.148170115	0.183325459	0.137881974	F1	5.730096466	5.526068812	5.615004242	0.014186464	0.035416654	-0.025202909	0.014186464	substitution
15	ATGGACTGGCAAAAGTCCTTAACTTTGATCGTTGCTGGGACTTTGTCTAGAGGTATTGGTTTGAAAAACGACTTGCCTTGGAAGTTGAAGTCTGACATGATGTTCTTTTCCAGAGTTACTTCTGGTCTGTTGGTCACCAGATCAACCGGTCAAATGAACGTCGTTTTGATGGGTCGTAAGACCTGGGAATCTTTACCAGCTCATTCTAGACCATTAAAG	MDWQKSLTLIVAGTLSRGIGLKNDLPWKLKSDMMFFSRVTSGLLVTRSTGQMNVVLMGRKTWESLPAHSRPLK		340	417	324	257	346	191	TTG	L	13	G	GGG	0.001117087	0.001223269	0.001034555	0.001049446	0.00133035	0.001238378	-9.806042526	-9.67504318	-9.916773342	-9.89615568	-9.553978802	-9.657332481	-0.090113154	0.121064378	0.259440861	0.121064378	F1	5.730096466	5.526068812	5.615004242	0.008567776	0.007836982	0.008567776	0.02358257	substitution
16	ATGGACTGGCAAAAGTCCTTAACTTTGATCGTTGCTTTGACTTTGTCTAGAGGGATTGGTTTGAAAAACGACTTGCCTTGGAAGTTGAAGTCTGACATGATGTTCTTTTCCAGAGTTACTTCTGGTCTGTTGGTCACCAGATCAACCGGTCAAATGAACGTCGTTTTGATGGGTCGTAAGACCTGGGAATCTTTACCAGCTCATTCTAGACCATTAAAG	MDWQKSLTLIVALTLSRGIGLKNDLPWKLKSDMMFFSRVTSGLLVTRSTGQMNVVLMGRKTWESLPAHSRPLK		339	454	373	291	314	220	GGT	G	18	G	GGG	0.001113802	0.001331808	0.001191016	0.001188284	0.001207312	0.001426404	-9.810291999	-9.552398266	-9.713591525	-9.716904886	-9.693986281	-9.453401595	0.093387113	-0.141588015	0.260189929	0.093387113	F1	5.730096466	5.526068812	5.615004242	0.023675039	0.030034286	-0.024377301	0.023675039	silent
17	ATGGACTGGCAAAAGTAGTTAACTTTGATCGTTGCTTTGACTTTGTCTAGAGGTATTGGTTTGAAAAACGACTTGCCTTGGAAGTTGAAGTCTGACATGATGTTCTTTTCCAGAGTTACTTCTGGTCTGTTGGTCACCAGATCAACCGGTCAAATGAACGTCGTTTTGATGGGTCGTAAGACCTGGGAATCTTTACCAGCTCATTCTAGACCATTAAAG	MDWQK_LTLIVALTLSRGIGLKNDLPWKLKSDMMFFSRVTSGLLVTRSTGQMNVVLMGRKTWESLPAHSRPLK		326	378	244	322	337	172	TCC	S	6	*	TAG	0.001071089	0.001108862	0.00077911	0.001314871	0.001295745	0.001115189	-9.866705308	-9.816704329	-10.32588601	-9.570863351	-9.592002249	-9.808496554	0.295841957	0.22470208	0.517389453	0.295841957	F1	5.730096466	5.526068812	5.615004242	0.05452445	0.05452445	0.021567285	0.055425171	stop
18	ATGGACTGGCAAAAGTCCTTAACTTTGATCGTTGCTTTGACTTTGTCTAGAGGTATTGGTTTGAAAAACGACTTGCCTTGGAAGTTGAAGTCTGACATGATGTTCGAGTCCAGAGTTACTTCTGGTCTGTTGGTCACCAGATCAACCGGTCAAATGAACGTCGTTTTGATGGGTCGTAAGACCTGGGAATCTTTACCAGCTCATTCTAGACCATTAAAG	MDWQKSLTLIVALTLSRGIGLKNDLPWKLKSDMMFESRVTSGLLVTRSTGQMNVVLMGRKTWESLPAHSRPLK		322	284	331	190	204	113	TTT	F	36	E	GAG	0.001057947	0.000833113	0.001056907	0.000775855	0.000784368	0.000732653	-9.884516584	-10.22919963	-9.885935938	-10.33192462	-10.31618169	-10.41458235	-0.447408036	-0.086982054	-0.528646408	-0.447408036	F1	5.730096466	5.526068812	5.615004242	-0.035383571	-0.035383571	-0.017527953	-0.073703282	substitution
19	ATGGACTGGCAAAAGTCCTTAACTTTGATCGTTGCTTTGACTTTGTCTAGAGGTATTGGTTTGAAAAACGACTTGCCTTGGAAGTTGAAGTCTGACTGGATGTTCTTTTCCAGAGTTACTTCTGGTCTGTTGGTCACCAGATCAACCGGTCAAATGAACGTCGTTTTGATGGGTCGTAAGACCTGGGAATCTTTACCAGCTCATTCTAGACCATTAAAG	MDWQKSLTLIVALTLSRGIGLKNDLPWKLKSDWMFFSRVTSGLLVTRSTGQMNVVLMGRKTWESLPAHSRPLK		317	409	293	298	359	192	ATG	M	33	W	TGG	0.00104152	0.001199801	0.00093557	0.001216868	0.001380334	0.001244862	-9.907094432	-9.70298972	-10.06186649	-9.682611708	-9.500766996	-9.649798808	0.224482724	0.202222724	0.412067682	0.224482724	F1	5.730096466	5.526068812	5.615004242	0.042423669	0.045892405	0.018747649	0.042423669	substitution
20	ATGGACTGGCAAAAGTCCTTAACTTTGATCGTTGCTTTGACTTTGTCTAGAGGTATTGGTTTGAAAAACGACTTGCCTTGGAAGTTGAAGTCTGACATGATGTTCTTTTCCAGAGGTACTTCTGGTCTGTTGGTCACCAGATCAACCGGTCAAATGAACGTCGTTTTGATGGGTCGTAAGACCTGGGAATCTTTACCAGCTCATTCTAGACCATTAAAG	MDWQKSLTLIVALTLSRGIGLKNDLPWKLKSDMMFFSRGTSGLLVTRSTGQMNVVLMGRKTWESLPAHSRPLK		311	350	342	256	285	173	GTT	V	39	G	GGT	0.001021806	0.001026724	0.001092031	0.001045363	0.001095808	0.001121672	-9.934662692	-9.927735641	-9.83877083	-9.901780229	-9.833788921	-9.800133081	0.032882463	0.093946721	0.038637749	0.038637749	F1	5.730096466	5.526068812	5.615004242	0.005166348	0.022715277	0.005166348	-0.003674587	substitution
21	ATGGACTGGCAAAAGTCCTTAACTTTGATCGTTGCTTTGACTTTGTCTAGAGGTATTGGTTTGAAAAACGACTTGCCTTGGAAGTTGAAGTCTGACATGATGTTCTTTTAGAGAGTTACTTCTGGTCTGTTGGTCACCAGATCAACCGGTCAAATGAACGTCGTTTTGATGGGTCGTAAGACCTGGGAATCTTTACCAGCTCATTCTAGACCATTAAAG	MDWQKSLTLIVALTLSRGIGLKNDLPWKLKSDMMFF_RVTSGLLVTRSTGQMNVVLMGRKTWESLPAHSRPLK		310	402	323	357	347	259	TCC	S	37	*	TAG	0.001018521	0.001179266	0.001031362	0.001457791	0.001334195	0.001679267	-9.939309057	-9.727895062	-9.92123299	-9.421999965	-9.549815177	-9.217953021	0.517309092	0.178079885	0.703279969	0.517309092	F1	5.730096466	5.526068812	5.615004242	0.078372524	0.081314457	0.015719359	0.078372524	stop
22	ATGGACTGGCAAAAGTCCTTAACTTTGATCGTTGCTTTGACTTTGTCTAGAGGTATTGGTTTGAAAAACGACTTGCCTTGGAAGTTGAAGTCTGACATGATGTTCTTTTCCAGAGTTACTTCTGGTCTGTTGGTCACCAGATCAACCGGTCAAATGAACGTCGTTTTGTAGGGTCGTAAGACCTGGGAATCTTTACCAGCTCATTCTAGACCATTAAAG	MDWQKSLTLIVALTLSRGIGLKNDLPWKLKSDMMFFSRVTSGLLVTRSTGQMNVVL_GRKTWESLPAHSRPLK		305	349	229	351	410	247	ATG	M	57	*	TAG	0.001002093	0.001023791	0.000731214	0.001433291	0.001576426	0.001601463	-9.96276803	-9.931863527	-10.41741956	-9.446453008	-9.30912693	-9.286394077	0.516315021	0.622736597	1.13102548	0.622736597	F1	5.730096466	5.526068812	5.615004242	0.081194208	0.081194208	0.071493646	0.131175796	stop
23	ATGGACTGGCAAAAGTCCTTAACTTTGATCGTTGCTTTGACTTTGTCTAGAGGTATTGGTTTGAAAAACGACGGGCCTTGGAAGTTGAAGTCTGACATGATGTTCTTTTCCAGAGTTACTTCTGGTCTGTTGGTCACCAGATCAACCGGTCAAATGAACGTCGTTTTGATGGGTCGTAAGACCTGGGAATCTTTACCAGCTCATTCTAGACCATTAAAG	MDWQKSLTLIVALTLSRGIGLKNDGPWKLKSDMMFFSRVTSGLLVTRSTGQMNVVLMGRKTWESLPAHSRPLK		303	302	317	212	239	174	TTG	L	25	G	GGG	0.000995522	0.000885916	0.001012204	0.000865691	0.000918941	0.001128156	-9.972259479	-10.14054201	-9.948284315	-10.17385977	-10.08774022	-9.791817813	-0.201600295	0.052801792	0.156466502	0.052801792	F1	5.730096466	5.526068812	5.615004242	5.45E-06	-0.005649178	5.45E-06	0.010870846	substitution
24	ATGGACTGGCAAAAGTCCTTAACTTTGATCGTTGCTTTGACTTTGTCTAGAGGTATTGGTCGGAAAAACGACTTGCCTTGGAAGTTGAAGTCTGACATGATGTTCTTTTCCAGAGTTACTTCTGGTCTGTTGGTCACCAGATCAACCGGTCAAATGAACGTCGTTTTGATGGGTCGTAAGACCTGGGAATCTTTACCAGCTCATTCTAGACCATTAAAG	MDWQKSLTLIVALTLSRGIGRKNDLPWKLKSDMMFFSRVTSGLLVTRSTGQMNVVLMGRKTWESLPAHSRPLK		302	274	264	204	235	117	TTG	L	21	R	CGG	0.000992236	0.000803778	0.000842971	0.000833024	0.000903561	0.000758588	-9.977028723	-10.28091467	-10.21222923	-10.22935489	-10.11209008	-10.36439659	-0.252326164	0.168824587	-0.152167364	-0.152167364	F1	5.730096466	5.526068812	5.615004242	-0.011785286	-0.011785286	0.014558446	-0.027228626	substitution
25	ATGGACTGGCAAAAGTCCTTAACTTTGATCGTTGCTTTGACTTTGTCTAGAGGTATTGGTTTGAAAAACGACTTGCCTTGGAAGTTGAAGTCTGACATGGTGTTCTTTTCCAGAGTTACTTCTGGTCTGTTGGTCACCAGATCAACCGGTCAAATGAACGTCGTTTTGATGGGTCGTAAGACCTGGGAATCTTTACCAGCTCATTCTAGACCATTAAAG	MDWQKSLTLIVALTLSRGIGLKNDLPWKLKSDMVFFSRVTSGLLVTRSTGQMNVVLMGRKTWESLPAHSRPLK		302	302	286	272	252	175	ATG	M	34	V	GTG	0.000992236	0.000885916	0.000913219	0.001110698	0.000968925	0.00113464	-9.977028723	-10.14054201	-10.09675201	-9.814317388	-10.01132711	-9.783550197	0.162711335	0.129214908	0.313201811	0.162711335	F1	5.730096466	5.526068812	5.615004242	0.030219119	0.038420164	0.009590115	0.030219119	substitution
26	ATGGACTGGCAAAAGTCCTTAACTTTGATCGTTGCTTTGACTTTGTCTAGAGGTATTGGTTTGAAAAACGACTTGCCTTGGAAGTTGAAGTCTGACATGATGTTCTTTTCCAGAGTTACTTCTGGTCTGTTGGTCACCAGATTGACCGGTCAAATGAACGTCGTTTTGATGGGTCGTAAGACCTGGGAATCTTTACCAGCTCATTCTAGACCATTAAAG	MDWQKSLTLIVALTLSRGIGLKNDLPWKLKSDMMFFSRVTSGLLVTRLTGQMNVVLMGRKTWESLPAHSRPLK		297	333	330	189	209	142	TCA	S	48	L	TTG	0.000975808	0.000976855	0.001053714	0.000771772	0.000803593	0.000920679	-10.00111434	-9.999568386	-9.890301131	-10.3395378	-10.2812479	-10.08501419	-0.338423463	-0.281679512	-0.194713059	-0.281679512	F1	5.730096466	5.526068812	5.615004242	-0.032480702	-0.022200137	-0.041949291	-0.032480702	substitution
27	ATGGACTGGCAAAAGTCCTTAACTTTGATCGTTGCTTTGACTTTGTCTAGAGGTATTGGTTTGAAAAACGACTAGCCTTGGAAGTTGAAGTCTGACATGATGTTCTTTTCCAGAGTTACTTCTGGTCTGTTGGTCACCAGATCAACCGGTCAAATGAACGTCGTTTTGATGGGTCGTAAGACCTGGGAATCTTTACCAGCTCATTCTAGACCATTAAAG	MDWQKSLTLIVALTLSRGIGLKND_PWKLKSDMMFFSRVTSGLLVTRSTGQMNVVLMGRKTWESLPAHSRPLK		296	474	356	387	454	243	TTG	L	25	*	TAG	0.000972523	0.001390478	0.001136734	0.001580295	0.001745603	0.001575528	-10.0059801	-9.490203504	-9.780889914	-9.305590473	-9.162058542	-9.309948805	0.700389624	0.328144962	0.470941109	0.470941109	F1	5.730096466	5.526068812	5.615004242	0.04969133	0.103460987	0.034542357	0.04969133	stop
28	ATGGACTGGCAAAAGTCCTTAACTTTGATCGTTGCTTTGACTTTGTCTAGAGGTATTGGTTTGAAAAACGACTTGCCTTGGAAGTTGAAGTCTGACATGATGTTCTTTTCCAGAGTTACTTCTGGTTCGTTGGTCACCAGATCAACCGGTCAAATGAACGTCGTTTTGATGGGTCGTAAGACCTGGGAATCTTTACCAGCTCATTCTAGACCATTAAAG	MDWQKSLTLIVALTLSRGIGLKNDLPWKLKSDMMFFSRVTSGSLVTRSTGQMNVVLMGRKTWESLPAHSRPLK		294	336	257	260	248	169	CTG	L	43	S	TCG	0.000965952	0.000985655	0.00082062	0.001061697	0.000953545	0.001095738	-10.01576112	-9.98662933	-10.2509988	-9.879412416	-10.03441072	-9.833881872	0.136348702	-0.047781389	0.417116923	0.136348702	F1	5.730096466	5.526068812	5.615004242	0.03523118	0.03523118	-0.012610926	0.043046975	substitution
29	ATGGACTGGCAAAAGTCCTTAACTTTGATCGTTGCTTTGACTTTGTCTAGAGGTATTGGTTTGAAAAACGACTTGCCTTGGAAGTTGAAGTCTGACATGAGGTTCTTTTCCAGAGTTACTTCTGGTCTGTTGGTCACCAGATCAACCGGTCAAATGAACGTCGTTTTGATGGGTCGTAAGACCTGGGAATCTTTACCAGCTCATTCTAGACCATTAAAG	MDWQKSLTLIVALTLSRGIGLKNDLPWKLKSDMRFFSRVTSGLLVTRSTGQMNVVLMGRKTWESLPAHSRPLK		294	327	344	200	245	150	ATG	M	34	R	AGG	0.000965952	0.000959254	0.001098417	0.00081669	0.000942011	0.000972548	-10.01576112	-10.02579993	-9.83035859	-10.25792404	-10.05196909	-10.00594262	-0.242162922	-0.026169163	-0.175584028	-0.175584028	F1	5.730096466	5.526068812	5.615004242	-0.010555879	-0.010555879	-0.009900056	-0.030119308	substitution
30	ATGGACTGGCAAAAGTCCTTAACTTTGATCGTTGCTTTGACTTTGTCTAGAGGTATTGGTTTGAAAAACGACTTGCCTTGGAAGTTGAAGTCTGACGGGATGTTCTTTTCCAGAGTTACTTCTGGTCTGTTGGTCACCAGATCAACCGGTCAAATGAACGTCGTTTTGATGGGTCGTAAGACCTGGGAATCTTTACCAGCTCATTCTAGACCATTAAAG	MDWQKSLTLIVALTLSRGIGLKNDLPWKLKSDGMFFSRVTSGLLVTRSTGQMNVVLMGRKTWESLPAHSRPLK		291	350	265	241	246	145	ATG	M	33	G	GGG	0.000956095	0.001026724	0.000846164	0.000984111	0.000945856	0.00094013	-10.03055812	-9.927735641	-10.2067748	-9.988890893	-10.04609252	-10.05485222	0.041667227	-0.118356883	0.151922577	0.041667227	F1	5.730096466	5.526068812	5.615004242	0.010309918	0.023777935	-0.021463368	0.010309918	substitution
31	ATGGACTGGCAAAAGTCCTTAACTTTGATCGTTGCTTTGACTTTGTCTAGAGGTATTGGTTTGAAAAACGACTTGCCTTGGAAGTTGAAGTCTGACATGATGTTCTTTTCCAGAGTTACTTCTGGTCTGTTGGTCACCAGATCAACCGGTCAAATGAACGTCGTTTTGATGGGTCGTAAGACCTGGGAATCTTTACCAGGGCATTCTAGACCATTAAAG	MDWQKSLTLIVALTLSRGIGLKNDLPWKLKSDMMFFSRVTSGLLVTRSTGQMNVVLMGRKTWESLPGHSRPLK		291	290	309	177	249	135	GCT	A	67	G	GGG	0.000956095	0.000850714	0.000986659	0.000722771	0.00095739	0.000875293	-10.03055812	-10.19903766	-9.985160317	-10.43417468	-10.0286051	-10.15794571	-0.403616559	0.170432565	-0.172785395	-0.172785395	F1	5.730096466	5.526068812	5.615004242	-0.02977383	-0.030086289	0.014760138	-0.02977383	substitution
32	ATGGACTGGCAAAAGTCCTTAACTTTGATCGTTGCTTTGACTTTGTCTAGAGGTATTGGTTTGAAAAACGACTTGCCTTGGAAGTTGAAGTCTGACATGATGTAGTTTTCCAGAGTTACTTCTGGTCTGTTGGTCACCAGATCAACCGGTCAAATGAACGTCGTTTTGATGGGTCGTAAGACCTGGGAATCTTTACCAGCTCATTCTAGACCATTAAAG	MDWQKSLTLIVALTLSRGIGLKNDLPWKLKSDMM_FSRVTSGLLVTRSTGQMNVVLMGRKTWESLPAHSRPLK		288	350	257	265	368	218	TTC	F	35	*	TAG	0.000946239	0.001026724	0.00082062	0.001082114	0.001414938	0.001413437	-10.04550846	-9.927735641	-10.2509988	-9.851931679	-9.465045074	-9.466576984	0.193576781	0.462690568	0.784421812	0.462690568	F1	5.730096466	5.526068812	5.615004242	0.051418714	0.042153835	0.051418714	0.088389122	stop
33	ATGGACTGGCAAAAGTCCTTAACTTTGATCGTTGCTTTGACTTTGTCTAGAGGTATTGGTGGTAAAAACGACTTGCCTTGGAAGTTGAAGTCTGACATGATGTTCTTTTCCAGAGTTACTTCTGGTCTGTTGGTCACCAGATCAACCGGTCAAATGAACGTCGTTTTGATGGGTCGTAAGACCTGGGAATCTTTACCAGCTCATTCTAGACCATTAAAG	MDWQKSLTLIVALTLSRGIGGKNDLPWKLKSDMMFFSRVTSGLLVTRSTGQMNVVLMGRKTWESLPAHSRPLK		288	313	228	198	221	144	TTG	L	21	G	GGT	0.000946239	0.000918185	0.00072802	0.000808523	0.000849732	0.000933646	-10.04550846	-10.08892791	-10.42373333	-10.27242361	-10.20070447	-10.06483631	-0.226915148	-0.111776564	0.358897023	-0.111776564	F1	5.730096466	5.526068812	5.615004242	-0.008711416	-0.008711416	-0.020637984	0.035859989	substitution
34	ATGGACTGGCAAAAGTCCTTAACTTTGATCGTTGCTTTGACTTTGTCTAGAGGTATTGGTTTGAAAAACGACTTGCCTTGGAAGTTGAAGTCTGCGATGATGTTCTTTTCCAGAGTTACTTCTGGTCTGTTGGTCACCAGATCAACCGGTCAAATGAACGTCGTTTTGATGGGTCGTAAGACCTGGGAATCTTTACCAGCTCATTCTAGACCATTAAAG	MDWQKSLTLIVALTLSRGIGLKNDLPWKLKSAMMFFSRVTSGLLVTRSTGQMNVVLMGRKTWESLPAHSRPLK		284	354	263	222	266	160	GAC	D	32	A	GCG	0.000933096	0.001038458	0.000839778	0.000906526	0.001022754	0.001037385	-10.06568634	-9.911341203	-10.21770436	-10.10736436	-9.933324594	-9.912833214	-0.04167802	-0.021983391	0.304871142	-0.021983391	F1	5.730096466	5.526068812	5.615004242	0.013695989	0.013695989	-0.009375026	0.029190735	substitution
35	ATGGACTGGCAAAAGTCCTTAACTTTGATCGTTGCTTTGACTTTGTCTAGAGGTATTGGTTTGAAAAACGACTTGCCTTGGAAGTTGAAGTCTGACATGATGTTCTGGTCCAGAGTTACTTCTGGTCTGTTGGTCACCAGATCAACCGGTCAAATGAACGTCGTTTTGATGGGTCGTAAGACCTGGGAATCTTTACCAGCTCATTCTAGACCATTAAAG	MDWQKSLTLIVALTLSRGIGLKNDLPWKLKSDMMFWSRVTSGLLVTRSTGQMNVVLMGRKTWESLPAHSRPLK		283	273	343	200	215	107	TTT	F	36	W	TGG	0.000929811	0.000800845	0.001095224	0.00081669	0.000826662	0.000693751	-10.07077522	-10.28618961	-9.834558579	-10.25792404	-10.24041418	-10.49329432	-0.18714882	0.045775432	-0.658735744	-0.18714882	F1	5.730096466	5.526068812	5.615004242	-0.00390104	-0.00390104	-0.000875885	-0.089762229	substitution
36	ATGGACTGGCAAAAGTCCTTAACTTTGATCGTTGCTTTGACTTTGTCTAGAGGTATTGGTTTGAAAAACGACTTGCCTTGGAAGTTGAAGTCTGACATGATGTTCAGGTCCAGAGTTACTTCTGGTCTGTTGGTCACCAGATCAACCGGTCAAATGAACGTCGTTTTGATGGGTCGTAAGACCTGGGAATCTTTACCAGCTCATTCTAGACCATTAAAG	MDWQKSLTLIVALTLSRGIGLKNDLPWKLKSDMMFRSRVTSGLLVTRSTGQMNVVLMGRKTWESLPAHSRPLK		283	322	350	168	188	112	TTT	F	36	R	AGG	0.000929811	0.000944586	0.001117575	0.000686019	0.000722849	0.000726169	-10.07077522	-10.04802987	-9.805412233	-10.50946281	-10.43401818	-10.42740639	-0.438687587	-0.385988303	-0.621994154	-0.438687587	F1	5.730096466	5.526068812	5.615004242	-0.055032977	-0.034328693	-0.055032977	-0.085226644	substitution
37	ATGGACTGGCAAAAGTCCTTAACTTTGATCGTTGCTTTGACTTTGTCTAGAGGTATTGGTTTGAAAAACGACTTGCCTTGGAAGTTGAAGTCTGACATGATGTTCTAGTCCAGAGTTACTTCTGGTCTGTTGGTCACCAGATCAACCGGTCAAATGAACGTCGTTTTGATGGGTCGTAAGACCTGGGAATCTTTACCAGCTCATTCTAGACCATTAAAG	MDWQKSLTLIVALTLSRGIGLKNDLPWKLKSDMMF_SRVTSGLLVTRSTGQMNVVLMGRKTWESLPAHSRPLK		281	397	267	309	344	213	TTT	F	36	*	TAG	0.00092324	0.001164599	0.00085255	0.001261786	0.00132266	0.001381018	-10.08100714	-9.745951556	-10.19592741	-9.630317201	-9.562342275	-9.500051688	0.450689941	0.183609281	0.695875725	0.450689941	F1	5.730096466	5.526068812	5.615004242	0.073255801	0.073255801	0.016412923	0.077458503	stop
38	ATGGACTGGCAAAAGTCCTTAACTTTGATCGTTGCTTTGACTTTGTCTAGAGGTATTGGTTTGAAAAACGACTTGCCTTGGAAGTTGAAGTCTGACATGATGGTGTTTTCCAGAGTTACTTCTGGTCTGTTGGTCACCAGATCAACCGGTCAAATGAACGTCGTTTTGATGGGTCGTAAGACCTGGGAATCTTTACCAGCTCATTCTAGACCATTAAAG	MDWQKSLTLIVALTLSRGIGLKNDLPWKLKSDMMVFSRVTSGLLVTRSTGQMNVVLMGRKTWESLPAHSRPLK		278	285	267	195	198	121	TTC	F	35	V	GTG	0.000913383	0.000836047	0.00085255	0.000796273	0.000761298	0.000784522	-10.09649239	-10.22412864	-10.19592741	-10.29444992	-10.35925041	-10.31589807	-0.197957526	-0.135121766	-0.119970658	-0.135121766	F1	5.730096466	5.526068812	5.615004242	-0.023254087	-0.005208526	-0.023566225	-0.023254087	substitution
39	ATGGACTGGCAAAAGTCCTTAACTTTGATCGTTGCTTTGACTTTGTCTAGAGGTATTGGTTTGAAAAACGACTTGCCTTGGAAGTTGAAGTCTGACATGATGTTCTTTTCCAGAGTGACTTCTGGTCTGTTGGTCACCAGATCAACCGGTCAAATGAACGTCGTTTTGATGGGTCGTAAGACCTGGGAATCTTTACCAGCTCATTCTAGACCATTAAAG	MDWQKSLTLIVALTLSRGIGLKNDLPWKLKSDMMFFSRVTSGLLVTRSTGQMNVVLMGRKTWESLPAHSRPLK		278	247	265	197	226	146	GTT	V	39	V	GTG	0.000913383	0.000724574	0.000846164	0.00080444	0.000868957	0.000946614	-10.09649239	-10.43057952	-10.2067748	-10.27972841	-10.16842807	-10.04493675	-0.18323602	0.262151454	0.161838046	0.161838046	F1	5.730096466	5.526068812	5.615004242	0.011533939	-0.003427724	0.026264644	0.011533939	silent
40	ATGGACTGGCAAAAGTCCTTAACTTTGATCGTTGCTTTGACTTTGTCTAGAGGTATTGGTTTGAAAAACGACTTGCCTTGGAAGTTGAAGTCTGACATGCGGTTCTTTTCCAGAGTTACTTCTGGTCTGTTGGTCACCAGATCAACCGGTCAAATGAACGTCGTTTTGATGGGTCGTAAGACCTGGGAATCTTTACCAGCTCATTCTAGACCATTAAAG	MDWQKSLTLIVALTLSRGIGLKNDLPWKLKSDMRFFSRVTSGLLVTRSTGQMNVVLMGRKTWESLPAHSRPLK		276	293	308	174	175	116	ATG	M	34	R	CGG	0.000906812	0.000859515	0.000983466	0.00071052	0.000672865	0.000752104	-10.10690901	-10.1841899	-9.989836804	-10.45883673	-10.53739592	-10.37678031	-0.351927728	-0.353206019	-0.386943509	-0.353206019	F1	5.730096466	5.526068812	5.615004242	-0.050921021	-0.023833695	-0.050921021	-0.056210692	substitution
41	ATGGACTGGCAAAAGTCCTTAACTTTGATCGTTGCTTTGACTTTGTCTAGAGGTATTGGTTTGAAAAACGACTTGCCTTGGAAGTTGAAGTCTGACATGATGTTCTTTTCCAGAGTTACTTCTGGTAGGTTGGTCACCAGATCAACCGGTCAAATGAACGTCGTTTTGATGGGTCGTAAGACCTGGGAATCTTTACCAGCTCATTCTAGACCATTAAAG	MDWQKSLTLIVALTLSRGIGLKNDLPWKLKSDMMFFSRVTSGRLVTRSTGQMNVVLMGRKTWESLPAHSRPLK		276	251	256	206	230	143	CTG	L	43	R	AGG	0.000906812	0.000736308	0.000817427	0.000841191	0.000884336	0.000927163	-10.10690901	-10.4074032	-10.25662334	-10.2152797	-10.14311698	-10.07488997	-0.108370696	0.26428622	0.181733373	0.181733373	F1	5.730096466	5.526068812	5.615004242	0.013989928	0.005628439	0.026532412	0.013989928	substitution
42	ATGGACTGGCAAAAGTCCTTAACTTTGATCGTTGCTTTGACTTTGTCTAGAGGTATTGGTTTGAAAAACGACTTGCCTTGGAAGTTGAAGTCTGACATGATGTTCTTTTCCAGATGGACTTCTGGTCTGTTGGTCACCAGATCAACCGGTCAAATGAACGTCGTTTTGATGGGTCGTAAGACCTGGGAATCTTTACCAGCTCATTCTAGACCATTAAAG	MDWQKSLTLIVALTLSRGIGLKNDLPWKLKSDMMFFSRWTSGLLVTRSTGQMNVVLMGRKTWESLPAHSRPLK		276	245	320	179	212	125	GTT	V	39	W	TGG	0.000906812	0.000718707	0.001021783	0.000730937	0.000815128	0.000810457	-10.10690901	-10.44230881	-9.93469525	-10.41796445	-10.26068658	-10.26897702	-0.311055446	0.181622239	-0.334281774	-0.311055446	F1	5.730096466	5.526068812	5.615004242	-0.018889536	-0.018889536	0.016163684	-0.049709836	substitution
43	ATGGACTGGCAAAAGTCCTTAACTTTGATCGTTGCTTTGACTTTGTCTAGAGGTATTGGTTTGAAAAACGACTTGCCTTGGAAGTTGAAGTCTGACATGATGTTCTTTTCCGGGGTTACTTCTGGTCTGTTGGTCACCAGATCAACCGGTCAAATGAACGTCGTTTTGATGGGTCGTAAGACCTGGGAATCTTTACCAGCTCATTCTAGACCATTAAAG	MDWQKSLTLIVALTLSRGIGLKNDLPWKLKSDMMFFSGVTSGLLVTRSTGQMNVVLMGRKTWESLPAHSRPLK		275	364	273	276	272	190	AGA	R	38	G	GGG	0.000903526	0.001067793	0.000871709	0.001127032	0.001045824	0.001231894	-10.11214565	-9.871152113	-10.1638662	-9.793255772	-9.901144189	-9.6649057	0.318889882	-0.029992076	0.498960504	0.318889882	F1	5.730096466	5.526068812	5.615004242	0.053150199	0.057312467	-0.010379573	0.053150199	substitution
44	ATGGACTGGCAAAAGTCCTTAACTTTGATCGTTGCTTTGACTTTGTCTAGAGGTATTGGTTTGAAAAACGACTTGCCTTGGAAGTTGAAGTCTGACATGATGTTCTTGTCCAGAGTTACTTCTGGTCTGTTGGTCACCAGATCAACCGGTCAAATGAACGTCGTTTTGATGGGTCGTAAGACCTGGGAATCTTTACCAGCTCATTCTAGACCATTAAAG	MDWQKSLTLIVALTLSRGIGLKNDLPWKLKSDMMFLSRVTSGLLVTRSTGQMNVVLMGRKTWESLPAHSRPLK		275	228	259	171	178	102	TTT	F	36	L	TTG	0.000903526	0.000668837	0.000827006	0.00069827	0.0006844	0.000661333	-10.11214565	-10.54605674	-10.23981506	-10.48392771	-10.5128736	-10.56233597	-0.37178206	0.03318314	-0.32252091	-0.32252091	F1	5.730096466	5.526068812	5.615004242	-0.026235395	-0.026235395	-0.002455364	-0.04825801	substitution
45	ATGGACTGGCAAAAGTCCTTAACTTTGATCGTTGCTTTGACTTTGTCTAGAGGTATTGGTTTGAAAAACGACTTGCCTTGGAAGTTGAAGTCTGACGTGATGTTCTTTTCCAGAGTTACTTCTGGTCTGTTGGTCACCAGATCAACCGGTCAAATGAACGTCGTTTTGATGGGTCGTAAGACCTGGGAATCTTTACCAGCTCATTCTAGACCATTAAAG	MDWQKSLTLIVALTLSRGIGLKNDLPWKLKSDVMFFSRVTSGLLVTRSTGQMNVVLMGRKTWESLPAHSRPLK		272	262	229	212	210	142	ATG	M	33	V	GTG	0.00089367	0.000768576	0.000731214	0.000865691	0.000807438	0.000920679	-10.12797062	-10.34552375	-10.41741956	-10.17385977	-10.27436151	-10.08501419	-0.045889153	0.071162239	0.332405368	0.071162239	F1	5.730096466	5.526068812	5.615004242	0.013186585	0.013186585	0.002308439	0.032589712	substitution
46	ATGGACTGGCAAAAGTCCTTAACTTTGATCGTTGGTTTGACTTTGTCTAGAGGTATTGGTTTGAAAAACGACTTGCCTTGGAAGTTGAAGTCTGACATGATGTTCTTTTCCAGAGTTACTTCTGGTCTGTTGGTCACCAGATCAACCGGTCAAATGAACGTCGTTTTGATGGGTCGTAAGACCTGGGAATCTTTACCAGCTCATTCTAGACCATTAAAG	MDWQKSLTLIVGLTLSRGIGLKNDLPWKLKSDMMFFSRVTSGLLVTRSTGQMNVVLMGRKTWESLPAHSRPLK		271	323	240	234	249	171	GCT	A	12	G	GGT	0.000890384	0.00094752	0.000766337	0.000955527	0.00095739	0.001108705	-10.13328442	-10.0435564	-10.34973275	-10.03141551	-10.0286051	-9.816908794	0.101868912	0.014951301	0.532823955	0.101868912	F1	5.730096466	5.526068812	5.615004242	0.031060296	0.031060296	-0.004742225	0.057330491	substitution
47	ATGGACTGGCAAAAGTCCTTAACTTTGATCGTTGCTTTGACTTTGTCTAGAGGTATTGGTTTGAAAAACGACTGGCCTTGGAAGTTGAAGTCTGACATGATGTTCTTTTCCAGAGTTACTTCTGGTCTGTTGGTCACCAGATCAACCGGTCAAATGAACGTCGTTTTGATGGGTCGTAAGACCTGGGAATCTTTACCAGCTCATTCTAGACCATTAAAG	MDWQKSLTLIVALTLSRGIGLKNDWPWKLKSDMMFFSRVTSGLLVTRSTGQMNVVLMGRKTWESLPAHSRPLK		271	283	306	233	244	135	TTG	L	25	W	TGG	0.000890384	0.00083018	0.00097708	0.000951444	0.000938166	0.000875293	-10.13328442	-10.23428851	-9.999235502	-10.03759408	-10.05786969	-10.15794571	0.095690337	0.176418818	-0.158710209	0.095690337	F1	5.730096466	5.526068812	5.615004242	0.015511008	0.030312898	0.015511008	-0.028036311	substitution
48	ATGGACGGGCAAAAGTCCTTAACTTTGATCGTTGCTTTGACTTTGTCTAGAGGTATTGGTTTGAAAAACGACTTGCCTTGGAAGTTGAAGTCTGACATGATGTTCTTTTCCAGAGTTACTTCTGGTCTGTTGGTCACCAGATCAACCGGTCAAATGAACGTCGTTTTGATGGGTCGTAAGACCTGGGAATCTTTACCAGCTCATTCTAGACCATTAAAG	MDGQKSLTLIVALTLSRGIGLKNDLPWKLKSDMMFFSRVTSGLLVTRSTGQMNVVLMGRKTWESLPAHSRPLK		271	416	354	216	297	178	TGG	W	3	G	GGG	0.000890384	0.001220335	0.001130348	0.000882025	0.001141948	0.001154091	-10.13328442	-9.678507035	-9.789017795	-10.14689273	-9.774287909	-9.759027878	-0.013608306	-0.095780874	0.029989917	-0.013608306	F1	5.730096466	5.526068812	5.615004242	-0.004742124	0.017091472	-0.018631609	-0.004742124	substitution
49	ATGGACTGGCAAAAGTCCTTAACTTTGATCGTTGCTTTGACTTTGTCTAGAGGTATTTGGTTGAAAAACGACTTGCCTTGGAAGTTGAAGTCTGACATGATGTTCTTTTCCAGAGTTACTTCTGGTCTGTTGGTCACCAGATCAACCGGTCAAATGAACGTCGTTTTGATGGGTCGTAAGACCTGGGAATCTTTACCAGCTCATTCTAGACCATTAAAG	MDWQKSLTLIVALTLSRGIWLKNDLPWKLKSDMMFFSRVTSGLLVTRSTGQMNVVLMGRKTWESLPAHSRPLK		271	311	281	223	226	130	GGT	G	20	W	TGG	0.000890384	0.000912318	0.000897253	0.000910609	0.000868957	0.000842875	-10.13328442	-10.09817598	-10.12219702	-10.10088033	-10.16842807	-10.2123935	0.032404092	-0.070252084	-0.090196471	-0.070252084	F1	5.730096466	5.526068812	5.615004242	-0.015429476	0.02265741	-0.015429476	-0.019578596	substitution
50	ATGGACTGGCAAAAGTCCTTAACTTTGATCGTTGCTTTGACTTTGTCTAGAGGTATTGGTTTGAAAAACGACCGGCCTTGGAAGTTGAAGTCTGACATGATGTTCTTTTCCAGAGTTACTTCTGGTCTGTTGGTCACCAGATCAACCGGTCAAATGAACGTCGTTTTGATGGGTCGTAAGACCTGGGAATCTTTACCAGCTCATTCTAGACCATTAAAG	MDWQKSLTLIVALTLSRGIGLKNDRPWKLKSDMMFFSRVTSGLLVTRSTGQMNVVLMGRKTWESLPAHSRPLK		270	289	290	204	217	152	TTG	L	25	R	CGG	0.000887099	0.000847781	0.000925991	0.000833024	0.000834352	0.000985516	-10.13861787	-10.20402107	-10.07671425	-10.22935489	-10.2270558	-9.986833795	-0.090737022	-0.023034727	0.08988046	-0.023034727	F1	5.730096466	5.526068812	5.615004242	0.002651096	0.007761515	-0.009506897	0.002651096	substitution
51	ATGGACTGGCAAAAGGGGTTAACTTTGATCGTTGCTTTGACTTTGTCTAGAGGTATTGGTTTGAAAAACGACTTGCCTTGGAAGTTGAAGTCTGACATGATGTTCTTTTCCAGAGTTACTTCTGGTCTGTTGGTCACCAGATCAACCGGTCAAATGAACGTCGTTTTGATGGGTCGTAAGACCTGGGAATCTTTACCAGCTCATTCTAGACCATTAAAG	MDWQKGLTLIVALTLSRGIGLKNDLPWKLKSDMMFFSRVTSGLLVTRSTGQMNVVLMGRKTWESLPAHSRPLK		269	320	274	152	159	93	TCC	S	6	G	GGG	0.000883813	0.000938719	0.000874902	0.000620684	0.000611346	0.00060298	-10.1439711	-10.05701866	-10.15859126	-10.65385272	-10.67572407	-10.6956025	-0.509881616	-0.618705416	-0.537011236	-0.537011236	F1	5.730096466	5.526068812	5.615004242	-0.074735882	-0.042940754	-0.084223205	-0.074735882	substitution
52	ATGGACTGGCAAAAGTCCTTAACTTTGATCGTTGCTTTGACTTTGTCTAGAGGTATTGGTTTGAAAAACGACTTGCCTTGGAAGTTGAAGTCTGACATGATGTTCTTTTCCCCGGTTACTTCTGGTCTGTTGGTCACCAGATCAACCGGTCAAATGAACGTCGTTTTGATGGGTCGTAAGACCTGGGAATCTTTACCAGCTCATTCTAGACCATTAAAG	MDWQKSLTLIVALTLSRGIGLKNDLPWKLKSDMMFFSPVTSGLLVTRSTGQMNVVLMGRKTWESLPAHSRPLK		267	278	245	199	225	137	AGA	R	38	P	CCG	0.000877242	0.000815512	0.000782303	0.000812606	0.000865112	0.000888261	-10.15473753	-10.26000568	-10.31998541	-10.26515561	-10.17482584	-10.13672923	-0.110418078	0.085179842	0.18325618	0.085179842	F1	5.730096466	5.526068812	5.615004242	0.005380776	0.005380776	0.004066699	0.014177912	substitution
53	ATGGACTGGCAAAAGTCCTTAACTTTGATCGTTGCTTTGACTTTGTCTAGAGGTATTGGTTTGAAAAACGACTTGCCTTGGAAGTTGAAGTCTGACATGATGGGTTTTTCCAGAGTTACTTCTGGTCTGTTGGTCACCAGATCAACCGGTCAAATGAACGTCGTTTTGATGGGTCGTAAGACCTGGGAATCTTTACCAGCTCATTCTAGACCATTAAAG	MDWQKSLTLIVALTLSRGIGLKNDLPWKLKSDMMGFSRVTSGLLVTRSTGQMNVVLMGRKTWESLPAHSRPLK		267	326	272	187	218	152	TTC	F	35	G	GGT	0.000877242	0.00095632	0.000868516	0.000763605	0.000838197	0.000985516	-10.15473753	-10.0302186	-10.1691605	-10.35488577	-10.2204227	-9.986833795	-0.200148238	-0.190204106	0.182326708	-0.190204106	F1	5.730096466	5.526068812	5.615004242	-0.005473528	-0.005473528	-0.030475326	0.014063172	substitution
54	ATGGACTGGCAAAAGTCCTTAACTTTGATCGTTGCTTTGACTTTGTCTAGAGGTATTGGTTTGAAAAACGACTTGCCTTGGAAGTTGAAGTCTGACATGATGTTCTTTTCCAGAGTTACTTCTGGTCTGTAGGTCACCAGATCAACCGGTCAAATGAACGTCGTTTTGATGGGTCGTAAGACCTGGGAATCTTTACCAGCTCATTCTAGACCATTAAAG	MDWQKSLTLIVALTLSRGIGLKNDLPWKLKSDMMFFSRVTSGL_VTRSTGQMNVVLMGRKTWESLPAHSRPLK		266	326	261	270	289	158	TTG	L	44	*	TAG	0.000873956	0.00095632	0.000833392	0.001102531	0.001111188	0.001024417	-10.16015103	-10.0302186	-10.22871735	-9.824964632	-9.813681347	-9.93098056	0.335186395	0.216537252	0.297736788	0.297736788	F1	5.730096466	5.526068812	5.615004242	0.028310031	0.059283792	0.020543152	0.028310031	stop
55	ATGGACTGGCAAAAGTCCTTAACTTTGATCGTTGCTTTGACTTTGTCTAGAGGTATTGGTTTGAAAAACGACTTGCCTTGGTAGTTGAAGTCTGACATGATGTTCTTTTCCAGAGTTACTTCTGGTCTGTTGGTCACCAGATCAACCGGTCAAATGAACGTCGTTTTGATGGGTCGTAAGACCTGGGAATCTTTACCAGCTCATTCTAGACCATTAAAG	MDWQKSLTLIVALTLSRGIGLKNDLPW_LKSDMMFFSRVTSGLLVTRSTGQMNVVLMGRKTWESLPAHSRPLK		266	309	218	264	252	162	AAG	K	28	*	TAG	0.000873956	0.000906451	0.00069609	0.001078031	0.000968925	0.001050352	-10.16015103	-10.10748373	-10.48843902	-9.857386109	-10.01132711	-9.894911306	0.302764917	0.096156619	0.593527714	0.302764917	F1	5.730096466	5.526068812	5.615004242	0.055361894	0.055361894	0.00544354	0.064824099	stop
56	ATGGACTGGCAAAAGTCCTTAACTTTGATCGTTGCTTTGACTTTGTCTAGAGGTATTGGTTTGAAAAACGACTTGCCTTGGAAGTTGAAGTCTGACATGATGTTCAGTTCCAGAGTTACTTCTGGTCTGTTGGTCACCAGATCAACCGGTCAAATGAACGTCGTTTTGATGGGTCGTAAGACCTGGGAATCTTTACCAGCTCATTCTAGACCATTAAAG	MDWQKSLTLIVALTLSRGIGLKNDLPWKLKSDMMFSSRVTSGLLVTRSTGQMNVVLMGRKTWESLPAHSRPLK		265	274	287	183	162	87	TTT	F	36	S	AGT	0.000870671	0.000803778	0.000916412	0.000747271	0.00062288	0.000564078	-10.16558491	-10.28091467	-10.09171642	-10.38608039	-10.64875703	-10.79181781	-0.220495478	-0.367842357	-0.700101395	-0.367842357	F1	5.730096466	5.526068812	5.615004242	-0.05275689	-0.007934854	-0.05275689	-0.094868633	substitution
57	ATGGACTGGCAAAAGTCCTTAACTTTGATCGTTGCTTTGACTTTGTCTAGAGGTATTGGTTTGAAAAACGACTTGCCTTGGAAGTTGAAGTCTGACATGATGTTCTTTTCCAGAGTTACTTCTGGTCTGTTGGTCACCAGATCAACCGGTCAAATGAACGTCGTTTTGATGTAGCGTAAGACCTGGGAATCTTTACCAGCTCATTCTAGACCATTAAAG	MDWQKSLTLIVALTLSRGIGLKNDLPWKLKSDMMFFSRVTSGLLVTRSTGQMNVVLM_RKTWESLPAHSRPLK		264	341	235	257	297	217	GGT	G	58	*	TAG	0.000867385	0.001000323	0.000750372	0.001049446	0.001141948	0.001406953	-10.17103934	-9.965318824	-10.3801064	-9.89615568	-9.774287909	-9.473210076	0.274883663	0.191030915	0.906896322	0.274883663	F1	5.730096466	5.526068812	5.615004242	0.051989208	0.051989208	0.017343836	0.103508053	stop
58	ATGGACTGGCAAAAGTCCTTAACTTTGATCGTTGCTTTGACTTTGTCTAGAGGTATTGGTTTGAAAAACGACTTGCCTTGGAAGTTGAAGTCTGACATGATGTTCTTTTCCAGAGTTACTTCTGGTCTGTTGGTCACCAGATCAACCGGTCAAATGAACGTCGTTTTGATGGGTCGTAAGACCTGGGAATCTTTGCCAGCTCATTCTAGACCATTAAAG	MDWQKSLTLIVALTLSRGIGLKNDLPWKLKSDMMFFSRVTSGLLVTRSTGQMNVVLMGRKTWESLPAHSRPLK		264	283	212	190	214	127	TTA	L	65	L	TTG	0.000867385	0.00083018	0.000676931	0.000775855	0.000822817	0.000823424	-10.17103934	-10.23428851	-10.52870289	-10.33192462	-10.24714004	-10.24607662	-0.160885278	-0.012851533	0.282626268	-0.012851533	F1	5.730096466	5.526068812	5.615004242	-0.000724043	-0.000724043	-0.008229596	0.026444705	silent
59	ATGGACTGGCAAAAGTCCTTAACTTTGATCGTTGCTTTGACTTTGTCTAGAGGTATTGGTTTGAAAAACGACTTGCCTTGGAAGTTGAAGTCTGACATGATGTTCTTTTCCAGATAGACTTCTGGTCTGTTGGTCACCAGATCAACCGGTCAAATGAACGTCGTTTTGATGGGTCGTAAGACCTGGGAATCTTTACCAGCTCATTCTAGACCATTAAAG	MDWQKSLTLIVALTLSRGIGLKNDLPWKLKSDMMFFSR_TSGLLVTRSTGQMNVVLMGRKTWESLPAHSRPLK		263	325	237	324	406	212	GTT	V	39	*	TAG	0.0008641	0.000953387	0.000756758	0.001323038	0.001561046	0.001374535	-10.17651447	-10.03465085	-10.3678801	-9.561930226	-9.323271113	-9.506840854	0.614584247	0.711379733	0.861039242	0.711379733	F1	5.730096466	5.526068812	5.615004242	0.093081449	0.093081449	0.082612352	0.097847202	stop
60	ATGGACTGGCAAAAGTCCTTAACTTTGATCGTTGCTTTGACTTTGTCTAGAGGTATTGGTTTGAAATGGGACTTGCCTTGGAAGTTGAAGTCTGACATGATGTTCTTTTCCAGAGTTACTTCTGGTCTGTTGGTCACCAGATCAACCGGTCAAATGAACGTCGTTTTGATGGGTCGTAAGACCTGGGAATCTTTACCAGCTCATTCTAGACCATTAAAG	MDWQKSLTLIVALTLSRGIGLKWDLPWKLKSDMMFFSRVTSGLLVTRSTGQMNVVLMGRKTWESLPAHSRPLK		263	307	239	261	266	172	AAC	N	23	W	TGG	0.0008641	0.000900584	0.000763144	0.00106578	0.001022754	0.001115189	-10.17651447	-10.11685191	-10.35575654	-9.873874232	-9.933324594	-9.808496554	0.302640241	0.183527313	0.547259983	0.302640241	F1	5.730096466	5.526068812	5.615004242	0.055346812	0.055346812	0.016402642	0.059112554	substitution
61	ATGGACTGGCAAAAGTCCTTAACTTTGATCGTTGGGTTGACTTTGTCTAGAGGTATTGGTTTGAAAAACGACTTGCCTTGGAAGTTGAAGTCTGACATGATGTTCTTTTCCAGAGTTACTTCTGGTCTGTTGGTCACCAGATCAACCGGTCAAATGAACGTCGTTTTGATGGGTCGTAAGACCTGGGAATCTTTACCAGCTCATTCTAGACCATTAAAG	MDWQKSLTLIVGLTLSRGIGLKNDLPWKLKSDMMFFSRVTSGLLVTRSTGQMNVVLMGRKTWESLPAHSRPLK		260	299	259	242	238	154	GCT	A	12	G	GGG	0.000854243	0.000877116	0.000827006	0.000988195	0.000915096	0.000998483	-10.19306565	-10.15494508	-10.23981506	-9.982916991	-10.09378927	-9.967974768	0.210148658	0.061155812	0.271840289	0.210148658	F1	5.730096466	5.526068812	5.615004242	0.025113224	0.04415847	0.001053311	0.025113224	substitution
62	ATGGACTGGCAAAAGTCCTTAACTTTGATCGTTGCTTTGACTTTGTCTAGAGGTATTGGTTTGAAAAACGACTTGCCTTGGAAGTTGAAGTCTGACATGATGTGGTTTTCCAGAGTTACTTCTGGTCTGTTGGTCACCAGATCAACCGGTCAAATGAACGTCGTTTTGATGGGTCGTAAGACCTGGGAATCTTTACCAGCTCATTCTAGACCATTAAAG	MDWQKSLTLIVALTLSRGIGLKNDLPWKLKSDMMWFSRVTSGLLVTRSTGQMNVVLMGRKTWESLPAHSRPLK		259	287	342	204	195	118	TTC	F	35	W	TGG	0.000850958	0.000841914	0.001092031	0.000833024	0.000749764	0.000765071	-10.19862517	-10.21403983	-9.83877083	-10.22935489	-10.38127672	-10.35211826	-0.030729712	-0.16723689	-0.513347429	-0.16723689	F1	5.730096466	5.526068812	5.615004242	-0.027594497	0.015020363	-0.027594497	-0.071814691	substitution
63	ATGGACTGGGGGAAGTCCTTAACTTTGATCGTTGCTTTGACTTTGTCTAGAGGTATTGGTTTGAAAAACGACTTGCCTTGGAAGTTGAAGTCTGACATGATGTTCTTTTCCAGAGTTACTTCTGGTCTGTTGGTCACCAGATCAACCGGTCAAATGAACGTCGTTTTGATGGGTCGTAAGACCTGGGAATCTTTACCAGCTCATTCTAGACCATTAAAG	MDWGKSLTLIVALTLSRGIGLKNDLPWKLKSDMMFFSRVTSGLLVTRSTGQMNVVLMGRKTWESLPAHSRPLK		259	287	266	202	227	127	CAA	Q	4	G	GGG	0.000850958	0.000841914	0.000849357	0.000824857	0.000872802	0.000823424	-10.19862517	-10.21403983	-10.20134091	-10.24356875	-10.16205854	-10.24607662	-0.044943572	0.051981284	-0.044735713	-0.044735713	F1	5.730096466	5.526068812	5.615004242	-9.75E-05	0.013300968	-9.75E-05	-0.013966669	substitution
64	ATGGACTGGCAAAAGTCCTTAACTTTGATCGTTGCTTTGACTTTGTCTAGAGGTATTGGTTTGAAAAACGACTTGCCTTGGAAGTTGAAGTCTGACTTGATGTTCTTTTCCAGAGTTACTTCTGGTCTGTTGGTCACCAGATCAACCGGTCAAATGAACGTCGTTTTGATGGGTCGTAAGACCTGGGAATCTTTACCAGCTCATTCTAGACCATTAAAG	MDWQKSLTLIVALTLSRGIGLKNDLPWKLKSDLMFFSRVTSGLLVTRSTGQMNVVLMGRKTWESLPAHSRPLK		258	301	246	234	242	142	ATG	M	33	L	TTG	0.000847672	0.000882983	0.000785496	0.000955527	0.000930476	0.000920679	-10.20420621	-10.14532708	-10.31410884	-10.03141551	-10.06974379	-10.08501419	0.172790698	0.075583284	0.22909465	0.172790698	F1	5.730096466	5.526068812	5.615004242	0.019836466	0.039639425	0.002862981	0.019836466	substitution
65	ATGGACTGGCAAAAGTCCTTAACTTTGATCGTTGCTTTGACTTTGTCTAGAGGTATTGGTTTGAAAAACGACTTGCCTTGGAAGTTGAAGTCTTTGATGATGTTCTTTTCCAGAGTTACTTCTGGTCTGTTGGTCACCAGATCAACCGGTCAAATGAACGTCGTTTTGATGGGTCGTAAGACCTGGGAATCTTTACCAGCTCATTCTAGACCATTAAAG	MDWQKSLTLIVALTLSRGIGLKNDLPWKLKSLMMFFSRVTSGLLVTRSTGQMNVVLMGRKTWESLPAHSRPLK		258	339	240	198	273	135	GAC	D	32	L	TTG	0.000847672	0.000994456	0.000766337	0.000808523	0.001049669	0.000875293	-10.20420621	-9.97380529	-10.34973275	-10.27242361	-9.895849889	-10.15794571	-0.068217402	0.077955401	0.191787038	0.077955401	F1	5.730096466	5.526068812	5.615004242	0.010485625	0.010485625	0.003160521	0.015231008	substitution
66	ATGGACTGGTAGAAGTCCTTAACTTTGATCGTTGCTTTGACTTTGTCTAGAGGTATTGGTTTGAAAAACGACTTGCCTTGGAAGTTGAAGTCTGACATGATGTTCTTTTCCAGAGTTACTTCTGGTCTGTTGGTCACCAGATCAACCGGTCAAATGAACGTCGTTTTGATGGGTCGTAAGACCTGGGAATCTTTACCAGCTCATTCTAGACCATTAAAG	MDW_KSLTLIVALTLSRGIGLKNDLPWKLKSDMMFFSRVTSGLLVTRSTGQMNVVLMGRKTWESLPAHSRPLK		258	299	250	210	243	153	CAA	Q	4	*	TAG	0.000847672	0.000877116	0.000798268	0.000857524	0.000934321	0.000991999	-10.20420621	-10.15494508	-10.29083906	-10.18753471	-10.06379453	-9.977373466	0.016671496	0.091150553	0.313465594	0.091150553	F1	5.730096466	5.526068812	5.615004242	0.0207543	0.0207543	0.004815618	0.030251682	stop
67	ATGGACTGGCAAAAGTCCTTAACTTTGATCGTTGCTTTGACTTTGTCTAGAGGTATTGGTTTGAAAAACGACTTGCCTTGGAAGTTGAAGTCTGACATGATGTTCTTTTCCAGAGAGACTTCTGGTCTGTTGGTCACCAGATCAACCGGTCAAATGAACGTCGTTTTGATGGGTCGTAAGACCTGGGAATCTTTACCAGCTCATTCTAGACCATTAAAG	MDWQKSLTLIVALTLSRGIGLKNDLPWKLKSDMMFFSRETSGLLVTRSTGQMNVVLMGRKTWESLPAHSRPLK		258	331	236	219	241	171	GTT	V	39	E	GAG	0.000847672	0.000970988	0.000753565	0.000894275	0.000926631	0.001108705	-10.20420621	-10.00825935	-10.3739803	-10.12699317	-10.07571769	-9.816908794	0.077213038	-0.067458347	0.557071502	0.077213038	F1	5.730096466	5.526068812	5.615004242	0.028077772	0.028077772	-0.015079051	0.060323742	substitution
68	ATGGACTGGCAATAGTCCTTAACTTTGATCGTTGCTTTGACTTTGTCTAGAGGTATTGGTTTGAAAAACGACTTGCCTTGGAAGTTGAAGTCTGACATGATGTTCTTTTCCAGAGTTACTTCTGGTCTGTTGGTCACCAGATCAACCGGTCAAATGAACGTCGTTTTGATGGGTCGTAAGACCTGGGAATCTTTACCAGCTCATTCTAGACCATTAAAG	MDWQ_SLTLIVALTLSRGIGLKNDLPWKLKSDMMFFSRVTSGLLVTRSTGQMNVVLMGRKTWESLPAHSRPLK		257	302	251	231	267	143	AAG	K	5	*	TAG	0.000844386	0.000885916	0.000801461	0.000943277	0.001026599	0.000927163	-10.20980891	-10.14054201	-10.28507979	-10.05003119	-9.927911098	-10.07488997	0.159777726	0.212630916	0.210189819	0.210189819	F1	5.730096466	5.526068812	5.615004242	0.020053172	0.038065297	0.020053172	0.017502749	stop
69	ATGGACTGGCAAAAGTCCTTAACTTTGATCGTTGCTTTGACTTTGTCTAGAGGTATTGGTTTGAAAAACGACCAGCCTTGGAAGTTGAAGTCTGACATGATGTTCTTTTCCAGAGTTACTTCTGGTCTGTTGGTCACCAGATCAACCGGTCAAATGAACGTCGTTTTGATGGGTCGTAAGACCTGGGAATCTTTACCAGCTCATTCTAGACCATTAAAG	MDWQKSLTLIVALTLSRGIGLKNDQPWKLKSDMMFFSRVTSGLLVTRSTGQMNVVLMGRKTWESLPAHSRPLK		257	264	284	175	191	111	TTG	L	25	Q	CAG	0.000844386	0.000774443	0.000906833	0.000714604	0.000734384	0.000719686	-10.20980891	-10.33455263	-10.10687623	-10.45056912	-10.4111782	-10.44034544	-0.240760204	-0.076625568	-0.333469217	-0.240760204	F1	5.730096466	5.526068812	5.615004242	-0.016228916	-0.010386198	-0.016228916	-0.049609529	substitution
70	ATGGACTGGCAAAAGTCCTTAACTTTGATCGTTGCTTTGACTTTGTCTAGAGGTATTGGTTTGAAAAACGACGTGCCTTGGAAGTTGAAGTCTGACATGATGTTCTTTTCCAGAGTTACTTCTGGTCTGTTGGTCACCAGATCAACCGGTCAAATGAACGTCGTTTTGATGGGTCGTAAGACCTGGGAATCTTTACCAGCTCATTCTAGACCATTAAAG	MDWQKSLTLIVALTLSRGIGLKNDVPWKLKSDMMFFSRVTSGLLVTRSTGQMNVVLMGRKTWESLPAHSRPLK		256	285	306	203	262	129	TTG	L	25	V	GTG	0.000841101	0.000836047	0.00097708	0.00082894	0.001007375	0.000836391	-10.21543346	-10.22412864	-9.999235502	-10.23644431	-9.955184028	-10.22353405	-0.021010849	0.268944616	-0.224298551	-0.021010849	F1	5.730096466	5.526068812	5.615004242	0.016196016	0.016196016	0.027116725	-0.036132899	substitution
71	ATGGACTGGCAAAAGTCCTTAACTTTGATCGTTGCTTTGACTTAGTCTAGAGGTATTGGTTTGAAAAACGACTTGCCTTGGAAGTTGAAGTCTGACATGATGTTCTTTTCCAGAGTTACTTCTGGTCTGTTGGTCACCAGATCAACCGGTCAAATGAACGTCGTTTTGATGGGTCGTAAGACCTGGGAATCTTTACCAGCTCATTCTAGACCATTAAAG	MDWQKSLTLIVALT_SRGIGLKNDLPWKLKSDMMFFSRVTSGLLVTRSTGQMNVVLMGRKTWESLPAHSRPLK		256	257	218	247	297	156	TTG	L	15	*	TAG	0.000841101	0.000753909	0.00069609	0.001008612	0.001141948	0.00101145	-10.21543346	-10.3733222	-10.48843902	-9.953412997	-9.774287909	-9.94935909	0.262020465	0.599034295	0.53907993	0.53907993	F1	5.730096466	5.526068812	5.615004242	0.058102763	0.050433198	0.068520613	0.058102763	stop
72	ATGGACTGGCAAAAGTCCTTAACTTTGATCGTTGCTTTGACTTTGTCTAGAGGTATTGGTTTGAAAAACGACTTGCCTTGGAAGTTGAAGTCTGACATGATGTTCTTTTCCAGAGTTACTTCTGGTCTGTTGGTCACCAGATCAACCGGTCAAATGAACGTCGTTTAGATGGGTCGTAAGACCTGGGAATCTTTACCAGCTCATTCTAGACCATTAAAG	MDWQKSLTLIVALTLSRGIGLKNDLPWKLKSDMMFFSRVTSGLLVTRSTGQMNVV_MGRKTWESLPAHSRPLK		254	337	236	287	317	179	TTG	L	56	*	TAG	0.00083453	0.000988589	0.000753565	0.00117195	0.001218846	0.001160574	-10.22674878	-9.982341972	-10.3739803	-9.736873302	-9.680268	-9.750945531	0.489875473	0.302073972	0.623034764	0.489875473	F1	5.730096466	5.526068812	5.615004242	0.068466612	0.07799592	0.031272215	0.068466612	stop
73	ATGGACTGGCAAAAGTCCTTAACTTTGATCGTTGCTTTGACTTTGTCTAGAGGTATTGGTTTGAAAAACGACTTGCCTTGGAAGTTGAAGTCTGACATGATGTTCTTTTCCAGAGTTACTTCTGGTCTGTTGGTCACCAGATAGACCGGTCAAATGAACGTCGTTTTGATGGGTCGTAAGACCTGGGAATCTTTACCAGCTCATTCTAGACCATTAAAG	MDWQKSLTLIVALTLSRGIGLKNDLPWKLKSDMMFFSRVTSGLLVTR_TGQMNVVLMGRKTWESLPAHSRPLK		252	328	242	281	397	213	TCA	S	48	*	TAG	0.000827959	0.000962187	0.000772723	0.001147449	0.001526442	0.001381018	-10.23815354	-10.02139475	-10.33776011	-9.767353909	-9.355611833	-9.500051688	0.47079963	0.665782916	0.837708419	0.665782916	F1	5.730096466	5.526068812	5.615004242	0.076893042	0.07568839	0.076893042	0.094967116	stop
74	ATGGACTGGCAAAAGTCCTTAACTTTGATCGTTGCTTTGACTTTGTCTAGAGGTATTGGTTTGAAAAACGACTTGCCTTGGAAGTTGAAGTCTTGGATGATGTTCTTTTCCAGAGTTACTTCTGGTCTGTTGGTCACCAGATCAACCGGTCAAATGAACGTCGTTTTGATGGGTCGTAAGACCTGGGAATCTTTACCAGCTCATTCTAGACCATTAAAG	MDWQKSLTLIVALTLSRGIGLKNDLPWKLKSWMMFFSRVTSGLLVTRSTGQMNVVLMGRKTWESLPAHSRPLK		252	303	189	262	256	151	GAC	D	32	W	TGG	0.000827959	0.00088885	0.000603491	0.001069864	0.000984305	0.000979032	-10.23815354	-10.13577277	-10.69438092	-9.868357227	-9.98860703	-9.996356569	0.369796311	0.14716574	0.698024351	0.369796311	F1	5.730096466	5.526068812	5.615004242	0.063470417	0.063470417	0.011841728	0.077723742	substitution
75	ATGGACTGGCAAAAGTCCTTAACTTTGATCGTTGCTTTGACTTTGTCTAGAGGTATTGGTTTGAAAAACGACTTGCCTTGGAAGTTGAAGTCTGACATGATGTTCTTTTCCAGAGTTACTTCTGGTCTGTTGTTTACCAGATCAACCGGTCAAATGAACGTCGTTTTGATGGGTCGTAAGACCTGGGAATCTTTACCAGCTCATTCTAGACCATTAAAG	MDWQKSLTLIVALTLSRGIGLKNDLPWKLKSDMMFFSRVTSGLLFTRSTGQMNVVLMGRKTWESLPAHSRPLK		251	268	266	180	210	95	GTC	V	45	F	TTT	0.000824673	0.000786177	0.000849357	0.000735021	0.000807438	0.000615947	-10.24388991	-10.31285756	-10.20134091	-10.40992713	-10.27436151	-10.6649057	-0.166037224	0.038496051	-0.463564791	-0.166037224	F1	5.730096466	5.526068812	5.615004242	-0.001788954	-0.001347253	-0.001788954	-0.065669247	substitution
76	ATGGACTGGCAACGGTCCTTAACTTTGATCGTTGCTTTGACTTTGTCTAGAGGTATTGGTTTGAAAAACGACTTGCCTTGGAAGTTGAAGTCTGACATGATGTTCTTTTCCAGAGTTACTTCTGGTCTGTTGGTCACCAGATCAACCGGTCAAATGAACGTCGTTTTGATGGGTCGTAAGACCTGGGAATCTTTACCAGCTCATTCTAGACCATTAAAG	MDWQRSLTLIVALTLSRGIGLKNDLPWKLKSDMMFFSRVTSGLLVTRSTGQMNVVLMGRKTWESLPAHSRPLK		251	282	236	187	217	126	AAG	K	5	R	CGG	0.000824673	0.000827246	0.000753565	0.000763605	0.000834352	0.00081694	-10.24388991	-10.2393954	-10.3739803	-10.35488577	-10.2270558	-10.25748139	-0.110995861	0.012339603	0.11649891	0.012339603	F1	5.730096466	5.526068812	5.615004242	0.005310883	0.005310883	-0.005069816	0.005937025	substitution
77	ATGGACTGGCAAAAGTCCTTAACTTTGATCGTTGCTTTGACTTTGTCTAGAGGTATTGGTTTGAAAAACGACTTGCCTTGGAAGTTGAAGTCTGACATGATGTTCTTTTCCAGAGTTACTTCTGGTCTGTTGGTCACCAGATCAACCGGTCAAATGAACGTCTAGTTGATGGGTCGTAAGACCTGGGAATCTTTACCAGCTCATTCTAGACCATTAAAG	MDWQKSLTLIVALTLSRGIGLKNDLPWKLKSDMMFFSRVTSGLLVTRSTGQMNV_LMGRKTWESLPAHSRPLK		249	310	216	250	323	213	GTT	V	55	*	TAG	0.000818102	0.000909384	0.000689704	0.001020862	0.001241916	0.001381018	-10.25543153	-10.10282235	-10.50173584	-9.935995944	-9.653216675	-9.500051688	0.319435586	0.449605673	1.001684154	0.449605673	F1	5.730096466	5.526068812	5.615004242	0.057378479	0.057378479	0.049777446	0.115209187	stop
78	ATGGACTGGCAAAAGTCCTTAACTTTGATCGTTGCTTTGACTTTGTCTAGAGGTATTGGTTTGAAAAACGACTTGCCTTGGAAGTTGAAGTCTGACTAGATGTTCTTTTCCAGAGTTACTTCTGGTCTGTTGGTCACCAGATCAACCGGTCAAATGAACGTCGTTTTGATGGGTCGTAAGACCTGGGAATCTTTACCAGCTCATTCTAGACCATTAAAG	MDWQKSLTLIVALTLSRGIGLKNDLPWKLKSD_MFFSRVTSGLLVTRSTGQMNVVLMGRKTWESLPAHSRPLK		249	353	204	310	360	195	ATG	M	33	*	TAG	0.000818102	0.001035525	0.000651387	0.001265869	0.001384179	0.001264313	-10.25543153	-9.91542238	-10.584198	-9.625655823	-9.496753933	-9.627430995	0.629775707	0.418668446	0.956767008	0.629775707	F1	5.730096466	5.526068812	5.615004242	0.0949191	0.0949191	0.045896921	0.109664366	stop
79	ATGGACTGGCAAAAGTCCTTAACTTTGATCGTTGCTTTGACTTTGTCTAGAGGTATTGGTTTGAAAAACGACTTGCCTTGGAAGTTGAAGTCTGACATGTAGTTCTTTTCCAGAGTTACTTCTGGTCTGTTGGTCACCAGATCAACCGGTCAAATGAACGTCGTTTTGATGGGTCGTAAGACCTGGGAATCTTTACCAGCTCATTCTAGACCATTAAAG	MDWQKSLTLIVALTLSRGIGLKNDLPWKLKSDM_FFSRVTSGLLVTRSTGQMNVVLMGRKTWESLPAHSRPLK		249	354	276	349	346	199	ATG	M	34	*	TAG	0.000818102	0.001038458	0.000881288	0.001425124	0.00133035	0.001290247	-10.25543153	-9.911341203	-10.14809889	-9.454697003	-9.553978802	-9.598136688	0.800734528	0.357362401	0.5499622	0.5499622	F1	5.730096466	5.526068812	5.615004242	0.059446131	0.115599314	0.038207166	0.059446131	stop
80	ATGGACTGGCAAAAGTCCTTAACTTTGATCGTTGCTTTGACTTTGTCTAGAGGTATTGGTTTGAAAAACGACTTGCCTTGGAAGTTGAAGGGGGACATGATGTTCTTTTCCAGAGTTACTTCTGGTCTGTTGGTCACCAGATCAACCGGTCAAATGAACGTCGTTTTGATGGGTCGTAAGACCTGGGAATCTTTACCAGCTCATTCTAGACCATTAAAG	MDWQKSLTLIVALTLSRGIGLKNDLPWKLKGDMMFFSRVTSGLLVTRSTGQMNVVLMGRKTWESLPAHSRPLK		248	279	190	235	237	120	TCT	S	31	G	GGG	0.000814817	0.000818446	0.000606684	0.000959611	0.000911251	0.000778039	-10.26123715	-10.25482544	-10.68676774	-10.02526328	-10.09986378	-10.32787071	0.23597387	0.15496166	0.358897023	0.23597387	F1	5.730096466	5.526068812	5.615004242	0.035859989	0.047282444	0.012819588	0.035859989	substitution
81	ATGGACTGGCAAAAGTCCTTAACTTTGATCGTTGCTTTGACTTTGTCTAGAGGTATTGGTTTGAAAAACGACTTGCCTTGGAAGTTGAAGTCTGACATGAAGTTCTTTTCCAGAGTTACTTCTGGTCTGTTGGTCACCAGATCAACCGGTCAAATGAACGTCGTTTTGATGGGTCGTAAGACCTGGGAATCTTTACCAGCTCATTCTAGACCATTAAAG	MDWQKSLTLIVALTLSRGIGLKNDLPWKLKSDMKFFSRVTSGLLVTRSTGQMNVVLMGRKTWESLPAHSRPLK		248	238	232	157	213	110	ATG	M	34	K	AAG	0.000814817	0.000698172	0.000740793	0.000641102	0.000818972	0.000713202	-10.26123715	-10.48412899	-10.39864235	-10.60715948	-10.25389741	-10.4534016	-0.345922328	0.23023158	-0.054759245	-0.054759245	F1	5.730096466	5.526068812	5.615004242	-0.015204029	-0.023107245	0.022260863	-0.015204029	substitution
82	ATGGACTGGCAAAAGTCCTTAACTTTGATCGTTGCTTTGACTTTGTCTAGAGGTATTGGTTTGAAAAACGACTTGCCTTGGAAGTTGAAGTCTGACATGATGTTCTTTTCCAGAGTTACTTCTGGTCTGTTGGTCACCAGATCAACCGGTCAAATGAACGTCGTTTTGATGGGTCGTAAGACCTAGGAATCTTTACCAGCTCATTCTAGACCATTAAAG	MDWQKSLTLIVALTLSRGIGLKNDLPWKLKSDMMFFSRVTSGLLVTRSTGQMNVVLMGRKT_ESLPAHSRPLK		248	296	222	282	345	182	TGG	W	62	*	TAG	0.000814817	0.000868315	0.000708862	0.001151533	0.001326505	0.001180025	-10.26123715	-10.16949339	-10.46220748	-9.762228876	-9.558154478	-9.726966668	0.499008275	0.611338909	0.73524081	0.611338909	F1	5.730096466	5.526068812	5.615004242	0.079100679	0.079100679	0.070064008	0.082317947	stop
83	ATGGACTGGCAAAAGTCCTTAACTTTGATCGTTGCTTTGACTTTGTCTAGAGGTATTGGTTTGAAAAACGACTTGCCTTGGAAGTTGAAGTCTGACATGATGTTCCAGTCCAGAGTTACTTCTGGTCTGTTGGTCACCAGATCAACCGGTCAAATGAACGTCGTTTTGATGGGTCGTAAGACCTGGGAATCTTTACCAGCTCATTCTAGACCATTAAAG	MDWQKSLTLIVALTLSRGIGLKNDLPWKLKSDMMFQSRVTSGLLVTRSTGQMNVVLMGRKTWESLPAHSRPLK		247	261	300	155	153	86	TTT	F	36	Q	CAG	0.000811531	0.000765643	0.000957922	0.000632935	0.000588276	0.000557594	-10.26706623	-10.35104076	-10.02780465	-10.62565582	-10.73121919	-10.80849655	-0.358589593	-0.380178431	-0.7806919	-0.380178431	F1	5.730096466	5.526068812	5.615004242	-0.054304231	-0.024639554	-0.054304231	-0.104817171	substitution
84	ATGGACTGGCAAAAGTCCTTAACTTTGATCGTTGCTTTGACTTTGTCTAGAGGTATTGGTTTGAAAAACGACTTGCCTTGGAAGTTGAAGTCTGACATGATGTTCAAGTCCAGAGTTACTTCTGGTCTGTTGGTCACCAGATCAACCGGTCAAATGAACGTCGTTTTGATGGGTCGTAAGACCTGGGAATCTTTACCAGCTCATTCTAGACCATTAAAG	MDWQKSLTLIVALTLSRGIGLKNDLPWKLKSDMMFKSRVTSGLLVTRSTGQMNVVLMGRKTWESLPAHSRPLK		246	200	250	112	131	67	TTT	F	36	K	AAG	0.000808245	0.0005867	0.000798268	0.000457346	0.000503687	0.000434405	-10.27291896	-10.73509056	-10.29083906	-11.09442531	-10.95518403	-11.16867212	-0.82150635	-0.220093465	-0.877833058	-0.82150635	F1	5.730096466	5.526068812	5.615004242	-0.080636769	-0.080636769	-0.034224416	-0.116808813	substitution
85	ATGGACTGGCAAAAGTCCTTAACTTTGATCGTTGCTTTGACTTTGTCTAGAGGTATTGGTTTGAAAAACGACTTGCCTTGGAAGTTGAAGTCTGACATGATGTTCTTTGAGAGAGTTACTTCTGGTCTGTTGGTCACCAGATCAACCGGTCAAATGAACGTCGTTTTGATGGGTCGTAAGACCTGGGAATCTTTACCAGCTCATTCTAGACCATTAAAG	MDWQKSLTLIVALTLSRGIGLKNDLPWKLKSDMMFFERVTSGLLVTRSTGQMNVVLMGRKTWESLPAHSRPLK		244	282	258	203	213	151	TCC	S	37	E	GAG	0.000801674	0.000827246	0.000823813	0.00082894	0.000818972	0.000979032	-10.28469612	-10.2393954	-10.24539609	-10.23644431	-10.25389741	-9.996356569	0.048251813	-0.014502009	0.24903952	0.048251813	F1	5.730096466	5.526068812	5.615004242	0.022298571	0.024574447	-0.008436619	0.022298571	substitution
86	ATGGACAGGCAAAAGTCCTTAACTTTGATCGTTGCTTTGACTTTGTCTAGAGGTATTGGTTTGAAAAACGACTTGCCTTGGAAGTTGAAGTCTGACATGATGTTCTTTTCCAGAGTTACTTCTGGTCTGTTGGTCACCAGATCAACCGGTCAAATGAACGTCGTTTTGATGGGTCGTAAGACCTGGGAATCTTTACCAGCTCATTCTAGACCATTAAAG	MDRQKSLTLIVALTLSRGIGLKNDLPWKLKSDMMFFSRVTSGLLVTRSTGQMNVVLMGRKTWESLPAHSRPLK		244	299	238	175	231	116	TGG	W	3	R	AGG	0.000801674	0.000877116	0.000759951	0.000714604	0.000888181	0.000752104	-10.28469612	-10.15494508	-10.36180558	-10.45056912	-10.13685799	-10.37678031	-0.165872992	0.018087091	-0.014974732	-0.014974732	F1	5.730096466	5.526068812	5.615004242	-0.004348895	-0.001327387	-0.004348895	-0.010292809	substitution
87	ATGGACTGGCAAAAGTCCTTAACTTTGATCGTTGCTTTGACTTTGTCTAGAGGTATTGGTTTGAAAAACGACTTGCCTTGGAAGTTGAAGTCTGACATGTGGTTCTTTTCCAGAGTTACTTCTGGTCTGTTGGTCACCAGATCAACCGGTCAAATGAACGTCGTTTTGATGGGTCGTAAGACCTGGGAATCTTTACCAGCTCATTCTAGACCATTAAAG	MDWQKSLTLIVALTLSRGIGLKNDLPWKLKSDMWFFSRVTSGLLVTRSTGQMNVVLMGRKTWESLPAHSRPLK		244	268	237	157	185	106	ATG	M	34	W	TGG	0.000801674	0.000786177	0.000756758	0.000641102	0.000711314	0.000687267	-10.28469612	-10.31285756	-10.3678801	-10.60715948	-10.45722557	-10.50684085	-0.322463355	-0.144368007	-0.138960758	-0.144368007	F1	5.730096466	5.526068812	5.615004242	-0.024726002	-0.020269506	-0.024726002	-0.025598329	substitution
88	ATGGACTGGCAAAAGTCCTTAACTTTGATCGTTGCTTTGACTTTGTCTAGAGGTATTGGTTTGAAAAACGACTTGCCTTGGAAGTTGAAGTCTGACATGATGTTCTTTTCCAGAGTTACTTCTGGTCTGTTGGTCTAGAGATCAACCGGTCAAATGAACGTCGTTTTGATGGGTCGTAAGACCTGGGAATCTTTACCAGCTCATTCTAGACCATTAAAG	MDWQKSLTLIVALTLSRGIGLKNDLPWKLKSDMMFFSRVTSGLLV_RSTGQMNVVLMGRKTWESLPAHSRPLK		243	323	194	263	341	217	ACC	T	46	*	TAG	0.000798389	0.00094752	0.000619456	0.001073947	0.001311125	0.001406953	-10.29062096	-10.0435564	-10.6567105	-9.862861239	-9.574979101	-9.473210076	0.427759719	0.468577298	1.183500426	0.468577298	F1	5.730096466	5.526068812	5.615004242	0.070482022	0.070482022	0.0521571	0.137653594	stop
89	ATGGACTGGCAAAAGTCCTTAACTTTGATCGTTGCTTTGACTTTGTCTAGAGGTATTGGTTTGAAAAACGACTTGCCTTGGAAGTTGAAGTCTGACCGGATGTTCTTTTCCAGAGTTACTTCTGGTCTGTTGGTCACCAGATCAACCGGTCAAATGAACGTCGTTTTGATGGGTCGTAAGACCTGGGAATCTTTACCAGCTCATTCTAGACCATTAAAG	MDWQKSLTLIVALTLSRGIGLKNDLPWKLKSDRMFFSRVTSGLLVTRSTGQMNVVLMGRKTWESLPAHSRPLK		243	243	251	226	198	131	ATG	M	33	R	CGG	0.000798389	0.00071284	0.000801461	0.00092286	0.000761298	0.000849359	-10.29062096	-10.45413425	-10.28507979	-10.08160127	-10.35925041	-10.20133831	0.209019692	0.09488384	0.083741484	0.09488384	F1	5.730096466	5.526068812	5.615004242	0.005283893	0.044021903	0.005283893	0.001893267	substitution
90	ATGGACTGGCAAAAGTCCTTAACTTTGATCGTTGCTTTGACTTTGTCTAGAGGTATTGGTTTGAAAAACGACTTGCCTTGGAAGTTGAAGTCTGACATGATGTTCTTTTCCAGAGTTACTTCTGGTCTGTTGGTCACCAGATCAACCGGTCAAATGGATGTCGTTTTGATGGGTCGTAAGACCTGGGAATCTTTACCAGCTCATTCTAGACCATTAAAG	MDWQKSLTLIVALTLSRGIGLKNDLPWKLKSDMMFFSRVTSGLLVTRSTGQMDVVLMGRKTWESLPAHSRPLK		243	300	232	227	232	124	AAC	N	53	D	GAT	0.000798389	0.000880049	0.000740793	0.000926943	0.000892026	0.000803973	-10.29062096	-10.15012806	-10.39864235	-10.07523174	-10.13062603	-10.280565	0.215389217	0.019502028	0.118077351	0.118077351	F1	5.730096466	5.526068812	5.615004242	0.006131876	0.0447924	-0.004171417	0.006131876	substitution
91	ATGGACTGGCAAAAGTCCTTAACTTTGATCGTTGCTTTGACTTTGTCTAGAGGTATTGGTTTGAAAAACGACATGCCTTGGAAGTTGAAGTCTGACATGATGTTCTTTTCCAGAGTTACTTCTGGTCTGTTGGTCACCAGATCAACCGGTCAAATGAACGTCGTTTTGATGGGTCGTAAGACCTGGGAATCTTTACCAGCTCATTCTAGACCATTAAAG	MDWQKSLTLIVALTLSRGIGLKNDMPWKLKSDMMFFSRVTSGLLVTRSTGQMNVVLMGRKTWESLPAHSRPLK		242	215	245	174	181	106	TTG	L	25	M	ATG	0.000795103	0.000630702	0.000782303	0.00071052	0.000695934	0.000687267	-10.29657022	-10.6307539	-10.31998541	-10.45883673	-10.48876114	-10.50684085	-0.162266508	0.141992761	-0.186855448	-0.162266508	F1	5.730096466	5.526068812	5.615004242	-0.000891125	-0.000891125	0.01119287	-0.031510715	substitution
92	ATGGACTGGCAAAAGTCCTTAACTTTGATCGTTGCTTTGACTTTGTCTAGAGGTATTGGTTTGAAAAACGACTTGCCTTGGAAGTTGAAGTCTGACATGATGTTCTTTTCCAGAGTTACTTCTTAGCTGTTGGTCACCAGATCAACCGGTCAAATGAACGTCGTTTTGATGGGTCGTAAGACCTGGGAATCTTTACCAGCTCATTCTAGACCATTAAAG	MDWQKSLTLIVALTLSRGIGLKNDLPWKLKSDMMFFSRVTS_LLVTRSTGQMNVVLMGRKTWESLPAHSRPLK		242	298	216	330	354	192	GGT	G	42	*	TAG	0.000795103	0.000874182	0.000689704	0.001347538	0.001361109	0.001244862	-10.29657022	-10.15977823	-10.50173584	-9.535458015	-9.52100148	-9.649798808	0.76111221	0.638776753	0.851937035	0.76111221	F1	5.730096466	5.526068812	5.615004242	0.096723575	0.110806359	0.073505598	0.096723575	stop
93	ATGGACTGGCAAAAGTCCTTAACTTTGATCGTTGCTTTGACTTTGTCTAGAGGTATTGGTTTGAAAAACGACGGTCCTTGGAAGTTGAAGTCTGACATGATGTTCTTTTCCAGAGTTACTTCTGGTCTGTTGGTCACCAGATCAACCGGTCAAATGAACGTCGTTTTGATGGGTCGTAAGACCTGGGAATCTTTACCAGCTCATTCTAGACCATTAAAG	MDWQKSLTLIVALTLSRGIGLKNDGPWKLKSDMMFFSRVTSGLLVTRSTGQMNVVLMGRKTWESLPAHSRPLK		240	329	256	174	249	135	TTG	L	25	G	GGT	0.000788532	0.000965121	0.000817427	0.00071052	0.00095739	0.000875293	-10.30854287	-10.01700298	-10.25662334	-10.45883673	-10.0286051	-10.15794571	-0.150293866	-0.011602118	0.098677633	-0.011602118	F1	5.730096466	5.526068812	5.615004242	0.000557159	0.000557159	-0.008072879	0.003737068	substitution
94	ATGGACTGGCAAAAGTCCTTAACTTTGATCGTTGCTTTGACTTTGTCTAGAGGTATTGGTTTGAAAAACGACTTGCCTTGGAAGTTGAAGTCTGACATGATGTTCTTTTCCAGAGTTACTTCTGGTCTGTTGGTCACCAGATCAACCGGTCAAATGAACGTCGTTTTGATGGGTCGTAAGACCTGGGAATCTTTACCAGCTCATTCTAGGCCATTAAAG	MDWQKSLTLIVALTLSRGIGLKNDLPWKLKSDMMFFSRVTSGLLVTRSTGQMNVVLMGRKTWESLPAHSRPLK		240	297	231	170	230	125	AGA	R	70	R	AGG	0.000788532	0.000871249	0.0007376	0.000694186	0.000884336	0.000810457	-10.30854287	-10.16462763	-10.4048743	-10.49238929	-10.14311698	-10.26897702	-0.183846426	0.021510653	0.135897279	0.021510653	F1	5.730096466	5.526068812	5.615004242	-0.003501562	-0.003501562	-0.00391947	0.008331667	silent
95	ATGGACTGGCAAAAGTCCTTAACTTTGATCGTTGCTTTGACTTTGTCTAGAGGTATTGGTTTGAAAAACGACTTGCCTTGGAAGTTGAAGTCTGACATGATGTTCTTTTCCAGATGTACTTCTGGTCTGTTGGTCACCAGATCAACCGGTCAAATGAACGTCGTTTTGATGGGTCGTAAGACCTGGGAATCTTTACCAGCTCATTCTAGACCATTAAAG	MDWQKSLTLIVALTLSRGIGLKNDLPWKLKSDMMFFSRCTSGLLVTRSTGQMNVVLMGRKTWESLPAHSRPLK		239	228	262	189	210	120	GTT	V	39	C	TGT	0.000785247	0.000668837	0.000836585	0.000771772	0.000807438	0.000778039	-10.31456665	-10.54605674	-10.22320034	-10.3395378	-10.27436151	-10.32787071	-0.02497115	0.271695227	-0.10467037	-0.02497115	F1	5.730096466	5.526068812	5.615004242	0.015716954	0.015716954	0.027461741	-0.021365334	substitution
96	ATGGACTGGCAAAAGTCCTTAACTTTGATCGTTGCTGGTACTTTGTCTAGAGGTATTGGTTTGAAAAACGACTTGCCTTGGAAGTTGAAGTCTGACATGATGTTCTTTTCCAGAGTTACTTCTGGTCTGTTGGTCACCAGATCAACCGGTCAAATGAACGTCGTTTTGATGGGTCGTAAGACCTGGGAATCTTTACCAGCTCATTCTAGACCATTAAAG	MDWQKSLTLIVAGTLSRGIGLKNDLPWKLKSDMMFFSRVTSGLLVTRSTGQMNVVLMGRKTWESLPAHSRPLK		239	231	206	171	209	125	TTG	L	13	G	GGT	0.000785247	0.000677638	0.000657773	0.00069827	0.000803593	0.000810457	-10.31456665	-10.52719771	-10.57012282	-10.48392771	-10.2812479	-10.26897702	-0.16936106	0.245949814	0.301145794	0.245949814	F1	5.730096466	5.526068812	5.615004242	0.024232436	-0.001749325	0.024232436	0.028730858	substitution
97	ATGGACTGGCAAAAGTCCTTAACTTTGATCGTTGCTTTGACTTTGTCTAGAGGTATTGGTTTGAAAAACGACTTGCCTTGGAAGTTGAAGTCTGACATGATGTTCTTTTCCAGAGTTACTTCTGGTCTGTTGGTCACCAGATCAACCGGTCAAATGAACGTCGTTTTGATGGGTCGTAAGACCTGGGAATCTTTACCAGCTTAGTCTAGACCATTAAAG	MDWQKSLTLIVALTLSRGIGLKNDLPWKLKSDMMFFSRVTSGLLVTRSTGQMNVVLMGRKTWESLPA_SRPLK		237	319	202	291	366	187	CAT	H	68	*	TAG	0.000778675	0.000935786	0.000645001	0.001188284	0.001407248	0.001212443	-10.32669021	-10.06153414	-10.59841186	-9.716904886	-9.472907191	-9.687866849	0.609785327	0.588626948	0.910545013	0.609785327	F1	5.730096466	5.526068812	5.615004242	0.092500942	0.092500942	0.067215196	0.103958468	stop
98	ATGGACTGGCAAGGGTCCTTAACTTTGATCGTTGCTTTGACTTTGTCTAGAGGTATTGGTTTGAAAAACGACTTGCCTTGGAAGTTGAAGTCTGACATGATGTTCTTTTCCAGAGTTACTTCTGGTCTGTTGGTCACCAGATCAACCGGTCAAATGAACGTCGTTTTGATGGGTCGTAAGACCTGGGAATCTTTACCAGCTCATTCTAGACCATTAAAG	MDWQGSLTLIVALTLSRGIGLKNDLPWKLKSDMMFFSRVTSGLLVTRSTGQMNVVLMGRKTWESLPAHSRPLK		236	308	248	196	240	127	AAG	K	5	G	GGG	0.00077539	0.000903517	0.000791882	0.000800356	0.000922786	0.000823424	-10.33279041	-10.11216021	-10.30242703	-10.28707038	-10.08171643	-10.24607662	0.045720028	0.030443778	0.056350413	0.045720028	F1	5.730096466	5.526068812	5.615004242	-0.001488038	0.024268187	-0.002798968	-0.001488038	substitution
99	ATGGACTGGCAAAAGTCCTTAACTTTGATCGTTGCTTTGACTTTGTCTAGAGGTATTGGTTTGAAAAACGACTTGCCTTGGAAGTTGAAGTCTGACATGATGTTCTTTTCCAGATTGACTTCTGGTCTGTTGGTCACCAGATCAACCGGTCAAATGAACGTCGTTTTGATGGGTCGTAAGACCTGGGAATCTTTACCAGCTCATTCTAGACCATTAAAG	MDWQKSLTLIVALTLSRGIGLKNDLPWKLKSDMMFFSRLTSGLLVTRSTGQMNVVLMGRKTWESLPAHSRPLK		236	249	249	166	198	124	GTT	V	39	L	TTG	0.00077539	0.000730441	0.000795075	0.000677853	0.000761298	0.000803973	-10.33279041	-10.41894482	-10.29662141	-10.5267408	-10.35925041	-10.280565	-0.193950385	0.059694411	0.016056415	0.016056415	F1	5.730096466	5.526068812	5.615004242	-0.004723798	-0.004723798	0.000870004	-0.006462152	substitution
100	ATGGACTGGCAAAAGTCCTTAACTTTGATCGTTGCTTTGACTTTGTCTAGAGGTATTGGTTTGAAAAACGACTTGCCTTGGAAGTTGAAGTCTGACATGATGTTCTTTTCCAGAGTTACTTCTGGTCTGTGTGTCACCAGATCAACCGGTCAAATGAACGTCGTTTTGATGGGTCGTAAGACCTGGGAATCTTTACCAGCTCATTCTAGACCATTAAAG	MDWQKSLTLIVALTLSRGIGLKNDLPWKLKSDMMFFSRVTSGLCVTRSTGQMNVVLMGRKTWESLPAHSRPLK		235	241	288	134	156	120	TTG	L	44	C	TGT	0.000772104	0.000706973	0.000919605	0.000547182	0.000599811	0.000778039	-10.33891652	-10.46605742	-10.08669834	-10.83569104	-10.70320481	-10.32787071	-0.496774523	-0.237147394	-0.24117237	-0.24117237	F1	5.730096466	5.526068812	5.615004242	-0.038215896	-0.04135524	-0.036363528	-0.038215896	substitution
101	ATGGACTGGCAAAAGTCCTTAACTTTGATCGTTGCTTTGACTTTGTCTAGAGGTATTGGTTTGAAAAACGACTTGCCTTGGAAGTTGAAGTCTGACATGGAGTTCTTTTCCAGAGTTACTTCTGGTCTGTTGGTCACCAGATCAACCGGTCAAATGAACGTCGTTTTGATGGGTCGTAAGACCTGGGAATCTTTACCAGCTCATTCTAGACCATTAAAG	MDWQKSLTLIVALTLSRGIGLKNDLPWKLKSDMEFFSRVTSGLLVTRSTGQMNVVLMGRKTWESLPAHSRPLK		234	330	257	207	230	124	ATG	M	34	E	GAG	0.000768819	0.000968054	0.00082062	0.000845274	0.000884336	0.000803973	-10.34506874	-10.01262454	-10.2509988	-10.20829327	-10.14311698	-10.280565	0.136775471	-0.13049244	-0.029566203	-0.029566203	F1	5.730096466	5.526068812	5.615004242	-0.01209406	0.035282805	-0.022985559	-0.01209406	substitution
102	ATGGACTGGCAAAAGTCCTTAACTTTGATCGTTGCTTTGACTTTGTCTAGAGGTATTGGTTTGAAAAACGACTTGCCTTGGAAGTTGAAGTCTGACATGTTGTTCTTTTCCAGAGTTACTTCTGGTCTGTTGGTCACCAGATCAACCGGTCAAATGAACGTCGTTTTGATGGGTCGTAAGACCTGGGAATCTTTACCAGCTCATTCTAGACCATTAAAG	MDWQKSLTLIVALTLSRGIGLKNDLPWKLKSDMLFFSRVTSGLLVTRSTGQMNVVLMGRKTWESLPAHSRPLK		234	270	273	179	233	99	ATG	M	34	L	TTG	0.000768819	0.000792044	0.000871709	0.000730937	0.000895871	0.000641882	-10.34506874	-10.30213116	-10.1638662	-10.41796445	-10.12442089	-10.60540469	-0.072895709	0.177710271	-0.441538485	-0.072895709	F1	5.730096466	5.526068812	5.615004242	0.009919709	0.009919709	0.015672997	-0.062950198	substitution
103	ATGGACTGGCAAAAGTCCTTAACTTTGATCGTTGCTTTGACTTTGTCTAGAGGTATTGGTTTGAAAAACGACTGTCCTTGGAAGTTGAAGTCTGACATGATGTTCTTTTCCAGAGTTACTTCTGGTCTGTTGGTCACCAGATCAACCGGTCAAATGAACGTCGTTTTGATGGGTCGTAAGACCTGGGAATCTTTACCAGCTCATTCTAGACCATTAAAG	MDWQKSLTLIVALTLSRGIGLKNDCPWKLKSDMMFFSRVTSGLLVTRSTGQMNVVLMGRKTWESLPAHSRPLK		233	275	257	191	171	118	TTG	L	25	C	TGT	0.000765533	0.000806712	0.00082062	0.000779939	0.000657485	0.000765071	-10.35124732	-10.27565894	-10.2509988	-10.3243514	-10.57075451	-10.35211826	0.026895917	-0.29509557	-0.101119464	-0.101119464	F1	5.730096466	5.526068812	5.615004242	-0.020926991	0.021991108	-0.043632098	-0.020926991	substitution
104	ATGGACTGGCAAAAGTCCTTAACTTTGATCGTTGCTTTGACTTTGTCTAGAGGTATTGGTTTGAAAAACGACTTGCCTTGGAAGTTGAAGTCTGACATGATGGCGTTTTCCAGAGTTACTTCTGGTCTGTTGGTCACCAGATCAACCGGTCAAATGAACGTCGTTTTGATGGGTCGTAAGACCTGGGAATCTTTACCAGCTCATTCTAGACCATTAAAG	MDWQKSLTLIVALTLSRGIGLKNDLPWKLKSDMMAFSRVTSGLLVTRSTGQMNVVLMGRKTWESLPAHSRPLK		233	239	223	190	183	123	TTC	F	35	A	GCG	0.000765533	0.000701106	0.000712055	0.000775855	0.000703624	0.00079749	-10.35124732	-10.47807995	-10.45572344	-10.33192462	-10.47290719	-10.2922468	0.019322697	0.005172754	0.163476642	0.019322697	F1	5.730096466	5.526068812	5.615004242	0.011736216	0.021075006	-0.00596877	0.011736216	substitution
105	ATGGACTGGCAAAAGTCCTTAACTTTGATCGTTGCTTTGACTTTGTCTAGAGGTATTGGTTTGAAAAACGACTTGCCTTGGAAGTTGAAGTCTGACATGGCGTTCTTTTCCAGAGTTACTTCTGGTCTGTTGGTCACCAGATCAACCGGTCAAATGAACGTCGTTTTGATGGGTCGTAAGACCTGGGAATCTTTACCAGCTCATTCTAGACCATTAAAG	MDWQKSLTLIVALTLSRGIGLKNDLPWKLKSDMAFFSRVTSGLLVTRSTGQMNVVLMGRKTWESLPAHSRPLK		233	278	232	188	211	144	ATG	M	34	A	GCG	0.000765533	0.000815512	0.000740793	0.000767688	0.000811283	0.000933646	-10.35124732	-10.26000568	-10.39864235	-10.34719138	-10.26750784	-10.06483631	0.00405594	-0.007502161	0.333806042	0.00405594	F1	5.730096466	5.526068812	5.615004242	0.019228246	0.019228246	-0.007558613	0.032762619	substitution
106	ATGGACTGGCAAAAGTCCTTAACTTTGATCGTTGCTTTGACCTTGTCTAGAGGTATTGGTTTGAAAAACGACTTGCCTTGGAAGTTGAAGTCTGACATGATGTTCTTTTCCAGAGTTACTTCTGGTCTGTTGGTCACCAGATCAACCGGTCAAATGAACGTCGTTTTGATGGGTCGTAAGACCTGGGAATCTTTACCAGCTCATTCTAGACCATTAAAG	MDWQKSLTLIVALTLSRGIGLKNDLPWKLKSDMMFFSRVTSGLLVTRSTGQMNVVLMGRKTWESLPAHSRPLK		232	222	196	239	251	121	ACT	T	14	T	ACC	0.000762248	0.000651236	0.000625842	0.000975944	0.00096508	0.000784522	-10.35745247	-10.58453089	-10.6419135	-10.00091342	-10.01706348	-10.31589807	0.356539046	0.567467411	0.326015429	0.356539046	F1	5.730096466	5.526068812	5.615004242	0.061866738	0.061866738	0.064561108	0.031800903	silent
107	ATGGACTGGCAAAAGTCCTTAACTTTGATCGTTGCTTTGACTTTGTCTAGAGGTATTGGTTTGAAAAACGACTTGCCTTGGAAGTTGAAGTCTGACATGATGTTCGCGTCCAGAGTTACTTCTGGTCTGTTGGTCACCAGATCAACCGGTCAAATGAACGTCGTTTTGATGGGTCGTAAGACCTGGGAATCTTTACCAGCTCATTCTAGACCATTAAAG	MDWQKSLTLIVALTLSRGIGLKNDLPWKLKSDMMFASRVTSGLLVTRSTGQMNVVLMGRKTWESLPAHSRPLK		231	213	225	166	171	80	TTT	F	36	A	GCG	0.000758962	0.000624835	0.000718441	0.000677853	0.000657485	0.000518692	-10.36368442	-10.64423713	-10.44284215	-10.5267408	-10.57075451	-10.91283321	-0.163056377	0.073482618	-0.46999106	-0.163056377	F1	5.730096466	5.526068812	5.615004242	-0.000986672	-0.000986672	0.00259949	-0.066462541	substitution
108	ATGGACTGGCAAAAGTCCTTAACTTTGATCGTTGCTTTGACTTTGTCTAGAGGTATTGGTTTGAAAAACGACTTGCCTTGGAAGTTGAAGTCTGACATGATGTTCTTTCGGAGAGTTACTTCTGGTCTGTTGGTCACCAGATCAACCGGTCAAATGAACGTCGTTTTGATGGGTCGTAAGACCTGGGAATCTTTACCAGCTCATTCTAGACCATTAAAG	MDWQKSLTLIVALTLSRGIGLKNDLPWKLKSDMMFFRRVTSGLLVTRSTGQMNVVLMGRKTWESLPAHSRPLK		231	209	249	140	145	78	TCC	S	37	R	CGG	0.000758962	0.000613101	0.000795075	0.000571683	0.000557516	0.000505725	-10.36368442	-10.67158762	-10.29662141	-10.77249721	-10.80869794	-10.94935909	-0.408812791	-0.137110319	-0.652737677	-0.408812791	F1	5.730096466	5.526068812	5.615004242	-0.030714857	-0.030714857	-0.023815654	-0.089021794	substitution
109	ATGGACTGGCAAAAGTCCTTAACTTTGATCGTTGCTTTGACTTTGTCTAGAGGTATTGGTTTGAAAAACGACAGGCCTTGGAAGTTGAAGTCTGACATGATGTTCTTTTCCAGAGTTACTTCTGGTCTGTTGGTCACCAGATCAACCGGTCAAATGAACGTCGTTTTGATGGGTCGTAAGACCTGGGAATCTTTACCAGCTCATTCTAGACCATTAAAG	MDWQKSLTLIVALTLSRGIGLKNDRPWKLKSDMMFFSRVTSGLLVTRSTGQMNVVLMGRKTWESLPAHSRPLK		231	242	229	137	199	112	TTG	L	25	R	AGG	0.000758962	0.000709906	0.000731214	0.000559433	0.000765143	0.000726169	-10.36368442	-10.46008352	-10.41741956	-10.80374815	-10.35198241	-10.42740639	-0.440063725	0.108101107	-0.00998683	-0.00998683	F1	5.730096466	5.526068812	5.615004242	-0.009677074	-0.034495159	0.006941764	-0.009677074	substitution
110	ATGGACTGGCAAAAGTCCTTAACTTTGATCGTTGCTTTGACTTTGTCTAGAGGTATTGGTTTGAAAAACGACTTGCCTTGGAAGTTGAAGTCTGACATGATGTTCTGTTCCAGAGTTACTTCTGGTCTGTTGGTCACCAGATCAACCGGTCAAATGAACGTCGTTTTGATGGGTCGTAAGACCTGGGAATCTTTACCAGCTCATTCTAGACCATTAAAG	MDWQKSLTLIVALTLSRGIGLKNDLPWKLKSDMMFCSRVTSGLLVTRSTGQMNVVLMGRKTWESLPAHSRPLK		230	216	246	125	169	101	TTT	F	36	C	TGT	0.000755677	0.000633635	0.000785496	0.000510431	0.000649795	0.000654849	-10.36994341	-10.62405925	-10.31410884	-10.93599594	-10.58772759	-10.57654983	-0.566052533	0.036331657	-0.262440986	-0.262440986	F1	5.730096466	5.526068812	5.615004242	-0.040841412	-0.049735528	-0.002060439	-0.040841412	substitution
111	ATGGACTGGCAAAAGTCCTTAACTTTGATCGTTGCTTTGACTTTGTCTAGAGGTATTGGTTTGAAAAACGACTTGCCTTGGAAGGGTAAGTCTGACATGATGTTCTTTTCCAGAGTTACTTCTGGTCTGTTGGTCACCAGATCAACCGGTCAAATGAACGTCGTTTTGATGGGTCGTAAGACCTGGGAATCTTTACCAGCTCATTCTAGACCATTAAAG	MDWQKSLTLIVALTLSRGIGLKNDLPWKGKSDMMFFSRVTSGLLVTRSTGQMNVVLMGRKTWESLPAHSRPLK		230	243	184	167	178	104	TTG	L	29	G	GGT	0.000755677	0.00071284	0.000587525	0.000681936	0.0006844	0.0006743	-10.36994341	-10.45413425	-10.73306139	-10.51807594	-10.5128736	-10.53432159	-0.148132525	-0.058739349	0.198739798	-0.058739349	F1	5.730096466	5.526068812	5.615004242	0.000818608	0.000818608	-0.013985408	0.016089295	substitution
112	ATGGACTGGCAAAAGTCCTTAACTTTGATCGTTGCTTTGACTTTGTCTAGAGGTATTGGTTTGAAAAACGACTTGCCTTGGAAGTTGAAGTCTGACATGATGTTCTTTTCCAGAGTTACTTCTGGTCTGTTGGTCACCTGGTCAACCGGTCAAATGAACGTCGTTTTGATGGGTCGTAAGACCTGGGAATCTTTACCAGCTCATTCTAGACCATTAAAG	MDWQKSLTLIVALTLSRGIGLKNDLPWKLKSDMMFFSRVTSGLLVTWSTGQMNVVLMGRKTWESLPAHSRPLK		230	216	222	172	175	98	AGA	R	47	W	TGG	0.000755677	0.000633635	0.000708862	0.000702353	0.000672865	0.000635398	-10.36994341	-10.62405925	-10.46220748	-10.47551547	-10.53739592	-10.62005146	-0.105572063	0.086663333	-0.157843986	-0.105572063	F1	5.730096466	5.526068812	5.615004242	0.004252776	0.005966979	0.004252776	-0.02792938	substitution
113	ATGGACTGGCAAAAGTCCTTAACTTAGATCGTTGCTTTGACTTTGTCTAGAGGTATTGGTTTGAAAAACGACTTGCCTTGGAAGTTGAAGTCTGACATGATGTTCTTTTCCAGAGTTACTTCTGGTCTGTTGGTCACCAGATCAACCGGTCAAATGAACGTCGTTTTGATGGGTCGTAAGACCTGGGAATCTTTACCAGCTCATTCTAGACCATTAAAG	MDWQKSLT_IVALTLSRGIGLKNDLPWKLKSDMMFFSRVTSGLLVTRSTGQMNVVLMGRKTWESLPAHSRPLK		229	240	199	239	274	168	TTG	L	9	*	TAG	0.000752391	0.000704039	0.000635421	0.000975944	0.001053514	0.001089254	-10.37622967	-10.47205616	-10.61999872	-10.00091342	-9.890574947	-9.842443886	0.375316253	0.581481211	0.777554838	0.581481211	F1	5.730096466	5.526068812	5.615004242	0.06631889	0.064138143	0.06631889	0.087541425	stop
114	ATGGACTGGCAAAAGTCCTTAACTTTGATCGTTGCTTTGACTTTGTCTAGAGGTATTGGTAGGAAAAACGACTTGCCTTGGAAGTTGAAGTCTGACATGATGTTCTTTTCCAGAGTTACTTCTGGTCTGTTGGTCACCAGATCAACCGGTCAAATGAACGTCGTTTTGATGGGTCGTAAGACCTGGGAATCTTTACCAGCTCATTCTAGACCATTAAAG	MDWQKSLTLIVALTLSRGIGRKNDLPWKLKSDMMFFSRVTSGLLVTRSTGQMNVVLMGRKTWESLPAHSRPLK		229	263	219	174	171	105	TTG	L	21	R	AGG	0.000752391	0.00077151	0.000699283	0.00071052	0.000657485	0.000680784	-10.37622967	-10.34002776	-10.48183629	-10.45883673	-10.57075451	-10.52051579	-0.082607059	-0.230726751	-0.038679506	-0.082607059	F1	5.730096466	5.526068812	5.615004242	-0.013219057	0.008744965	-0.035558173	-0.013219057	substitution
115	ATGGACTGGCAAAAGTCCTTAACTTTGATCGTTGCTTTGACTTTGTCTAGAGGTATTGGTTTGAAAAACGACTTGCCTTGGAAGTTGAAGTCTGACATGATGTTCTTTTCCAGAGTTTTGTCTGGTCTGTTGGTCACCAGATCAACCGGTCAAATGAACGTCGTTTTGATGGGTCGTAAGACCTGGGAATCTTTACCAGCTCATTCTAGACCATTAAAG	MDWQKSLTLIVALTLSRGIGLKNDLPWKLKSDMMFFSRVLSGLLVTRSTGQMNVVLMGRKTWESLPAHSRPLK		228	238	216	168	164	99	ACT	T	40	L	TTG	0.000749106	0.000698172	0.000689704	0.000686019	0.00063057	0.000641882	-10.38254345	-10.48412899	-10.50173584	-10.50946281	-10.63105503	-10.60540469	-0.126919358	-0.146926035	-0.103668846	-0.126919358	F1	5.730096466	5.526068812	5.615004242	-0.021241701	0.003384681	-0.025046861	-0.021241701	substitution
116	ATGGACTGGCAAAGGTCCTTAACTTTGATCGTTGCTTTGACTTTGTCTAGAGGTATTGGTTTGAAAAACGACTTGCCTTGGAAGTTGAAGTCTGACATGATGTTCTTTTCCAGAGTTACTTCTGGTCTGTTGGTCACCAGATCAACCGGTCAAATGAACGTCGTTTTGATGGGTCGTAAGACCTGGGAATCTTTACCAGCTCATTCTAGACCATTAAAG	MDWQRSLTLIVALTLSRGIGLKNDLPWKLKSDMMFFSRVTSGLLVTRSTGQMNVVLMGRKTWESLPAHSRPLK		227	273	268	161	153	113	AAG	K	5	R	AGG	0.00074582	0.000800845	0.000855743	0.000657435	0.000588276	0.000732653	-10.38888497	-10.28618961	-10.19053415	-10.57086335	-10.73121919	-10.41458235	-0.181978376	-0.445029575	-0.224048192	-0.224048192	F1	5.730096466	5.526068812	5.615004242	-0.036101993	-0.003275592	-0.062438655	-0.036101993	substitution
117	ATGGACTGGCAAATGTCCTTAACTTTGATCGTTGCTTTGACTTTGTCTAGAGGTATTGGTTTGAAAAACGACTTGCCTTGGAAGTTGAAGTCTGACATGATGTTCTTTTCCAGAGTTACTTCTGGTCTGTTGGTCACCAGATCAACCGGTCAAATGAACGTCGTTTTGATGGGTCGTAAGACCTGGGAATCTTTACCAGCTCATTCTAGACCATTAAAG	MDWQMSLTLIVALTLSRGIGLKNDLPWKLKSDMMFFSRVTSGLLVTRSTGQMNVVLMGRKTWESLPAHSRPLK		226	207	180	124	123	71	AAG	K	5	M	ATG	0.000742534	0.000607234	0.000574753	0.000506348	0.000472928	0.000460339	-10.3952545	-10.6854598	-10.76477025	-10.94758392	-11.04609252	-11.08501419	-0.552329419	-0.360632729	-0.320243941	-0.360632729	F1	5.730096466	5.526068812	5.615004242	-0.048075497	-0.048075497	-0.05185257	-0.047976928	substitution
118	ATGGACTGGCAAAAGTCCTTAACTTTGATCGTTGCTTTGACTTTGTCTAGAGGTATTGGTTTGAAAAACGACTTGCCTTGGAAGTTGAAGTCTGACATGATGTTCTTTTCCAGAGTTACTTCTGGTCTGTTGGTCACCAGATCAACCGGTCAAATGTCGGTCGTTTTGATGGGTCGTAAGACCTGGGAATCTTTACCAGCTCATTCTAGACCATTAAAG	MDWQKSLTLIVALTLSRGIGLKNDLPWKLKSDMMFFSRVTSGLLVTRSTGQMSVVLMGRKTWESLPAHSRPLK		226	252	270	159	200	110	AAC	N	53	S	TCG	0.000742534	0.000739241	0.00086213	0.000649268	0.000768988	0.000713202	-10.3952545	-10.40166683	-10.17980775	-10.58889727	-10.34475084	-10.4534016	-0.193642774	0.05691599	-0.273593847	-0.193642774	F1	5.730096466	5.526068812	5.615004242	-0.004686588	-0.004686588	0.0005215	-0.042218183	substitution
119	ATGGACTGGCAAAAGTCCTTAACTTTGATCGTTGCTTTGACTTTGTCTAGAGGTATTGGTTTGAAAAACGACTTGCCTTGGAAGTTGAAGTCTGACATGATGTTCTTTTCCAGAGTTACTTCTGGTCTGTTGGTCACCGTGTCAACCGGTCAAATGAACGTCGTTTTGATGGGTCGTAAGACCTGGGAATCTTTACCAGCTCATTCTAGACCATTAAAG	MDWQKSLTLIVALTLSRGIGLKNDLPWKLKSDMMFFSRVTSGLLVTVSTGQMNVVLMGRKTWESLPAHSRPLK		226	259	200	193	242	129	AGA	R	47	V	GTG	0.000742534	0.000759776	0.000638614	0.000788106	0.000930476	0.000836391	-10.3952545	-10.36213847	-10.61276715	-10.30932319	-10.06974379	-10.22353405	0.085931308	0.292394673	0.389233102	0.292394673	F1	5.730096466	5.526068812	5.615004242	0.030058119	0.029132387	0.030058119	0.039604842	substitution
120	ATGGACTGGCAAAAGTCCTTAACTTTGATCGTTGCTTTGACTTTGTCTAGAGGTATTGGTTTGAAAAACGACTTGCCTTGGAAGTTGAAGTCTGACATGATGTTCTTTTCCAGAGTTACTTCTGGTCTGTTGGTCACCAGATCAACCGGTCAAATGAACGTGGTTTTGATGGGTCGTAAGACCTGGGAATCTTTACCAGCTCATTCTAGACCATTAAAG	MDWQKSLTLIVALTLSRGIGLKNDLPWKLKSDMMFFSRVTSGLLVTRSTGQMNVVLMGRKTWESLPAHSRPLK		226	252	213	214	153	119	GTC	V	54	V	GTG	0.000742534	0.000739241	0.000680124	0.000873858	0.000588276	0.000771555	-10.3952545	-10.40166683	-10.52191372	-10.16031324	-10.73121919	-10.33994355	0.234941257	-0.329552357	0.181970179	0.181970179	F1	5.730096466	5.526068812	5.615004242	0.014019161	0.047157533	-0.04795409	0.014019161	silent
121	ATGGACTGGCAAAAGTCCTTAACTTTGATCGTTGCTTTGACTTTGTCTAGAGGTATTGGTTTGAAAAACGACTTGCCTTGGAAGTTGAAGTCTGACATGATGTTCTTTTCCAGAGTTACTTCTGGTCTGTTGGTCACCAGATCGACCGGTCAAATGAACGTCGTTTTGATGGGTCGTAAGACCTGGGAATCTTTACCAGCTCATTCTAGACCATTAAAG	MDWQKSLTLIVALTLSRGIGLKNDLPWKLKSDMMFFSRVTSGLLVTRSTGQMNVVLMGRKTWESLPAHSRPLK		225	238	196	162	162	111	TCA	S	48	S	TCG	0.000739249	0.000698172	0.000625842	0.000661519	0.00062288	0.000719686	-10.40165227	-10.48412899	-10.6419135	-10.56193023	-10.64875703	-10.44034544	-0.160277955	-0.164628037	0.201568058	-0.160277955	F1	5.730096466	5.526068812	5.615004242	-0.000650577	-0.000650577	-0.027267263	0.016438431	silent
122	ATGGACTGGCAAAAGTCCTTAACTTTGATCGTTGCTTTGACTTTGTCTAGAGGTATTGGTTTGAAATGTGACTTGCCTTGGAAGTTGAAGTCTGACATGATGTTCTTTTCCAGAGTTACTTCTGGTCTGTTGGTCACCAGATCAACCGGTCAAATGAACGTCGTTTTGATGGGTCGTAAGACCTGGGAATCTTTACCAGCTCATTCTAGACCATTAAAG	MDWQKSLTLIVALTLSRGIGLKCDLPWKLKSDMMFFSRVTSGLLVTRSTGQMNVVLMGRKTWESLPAHSRPLK		225	289	208	222	276	154	AAC	N	23	C	TGT	0.000739249	0.000847781	0.000664159	0.000906526	0.001061204	0.000998483	-10.40165227	-10.20402107	-10.55618363	-10.10736436	-9.880082573	-9.967974768	0.294287909	0.323938498	0.588208859	0.323938498	F1	5.730096466	5.526068812	5.615004242	0.054336463	0.054336463	0.034014731	0.06416751	substitution
123	ATGGACTGGCAAAAGTCCTTAACTTTGATCGTTGCTTTGACTTTGTCTAGAGGTATTGGTTTGAAAAACGACTTGCCTTGGAAGTTGAAGTCTGACATGATGTTCTTTTCCAGAGTTGGTTCTGGTCTGTTGGTCACCAGATCAACCGGTCAAATGAACGTCGTTTTGATGGGTCGTAAGACCTGGGAATCTTTACCAGCTCATTCTAGACCATTAAAG	MDWQKSLTLIVALTLSRGIGLKNDLPWKLKSDMMFFSRVGSGLLVTRSTGQMNVVLMGRKTWESLPAHSRPLK		224	192	190	140	158	91	ACT	T	40	G	GGT	0.000735963	0.000563232	0.000606684	0.000571683	0.000607501	0.000590013	-10.40807854	-10.79398425	-10.68676774	-10.77249721	-10.68482628	-10.72696667	-0.364418672	0.109157971	-0.040198932	-0.040198932	F1	5.730096466	5.526068812	5.615004242	-0.013406623	-0.025344675	0.007074329	-0.013406623	substitution
124	ATGGACTGGCAAAAGTCCTTAACTTTGATCGTTGCTTTGACTTTGTCTAGAGGTATTGGTTTGAAAAACGACTTGCCTCGGAAGTTGAAGTCTGACATGATGTTCTTTTCCAGAGTTACTTCTGGTCTGTTGGTCACCAGATCAACCGGTCAAATGAACGTCGTTTTGATGGGTCGTAAGACCTGGGAATCTTTACCAGCTCATTCTAGACCATTAAAG	MDWQKSLTLIVALTLSRGIGLKNDLPRKLKSDMMFFSRVTSGLLVTRSTGQMNVVLMGRKTWESLPAHSRPLK		224	248	210	181	170	105	TGG	W	27	R	CGG	0.000735963	0.000727507	0.000670545	0.000739104	0.00065364	0.000680784	-10.40807854	-10.42475044	-10.54237783	-10.40193434	-10.57921609	-10.52051579	0.006144198	-0.154465651	0.021862036	0.006144198	F1	5.730096466	5.526068812	5.615004242	-0.005745474	0.019480855	-0.025992572	-0.005745474	substitution
125	ATGGACTGGCAAAAGTCCTTAACTTTGATCGTTGCTTTGACTTTGTCTAGAGGTATTGGTTTGAAAAACGACTTGCCTTGGAAGTTGAAGTCTGACATGATGTTCTTTTCCAGAGTTACTTCTGGTCTGTTGGTCACCAGATCAACCGGTCAAATGAACGTCGTTTTGATGGGTCGTAAGACCTGGGAATCTTTACCAGCTCATTCTGGGCCATTAAAG	MDWQKSLTLIVALTLSRGIGLKNDLPWKLKSDMMFFSRVTSGLLVTRSTGQMNVVLMGRKTWESLPAHSGPLK		223	263	343	142	214	129	AGA	R	70	G	GGG	0.000732678	0.00077151	0.001095224	0.00057985	0.000822817	0.000836391	-10.41453356	-10.34002776	-9.834558579	-10.75203311	-10.24714004	-10.22353405	-0.337499547	0.09288772	-0.388975475	-0.337499547	F1	5.730096466	5.526068812	5.615004242	-0.022088375	-0.022088375	0.005033515	-0.056461529	substitution
126	ATGGACTGGCAAAAGTCCTTAACTTTGATCGTTGCTTTGACTTTGTCTAGAGGTATTGGTTTGAAAAACGACTTGCCTTGGAAGTTGAAGTCTGACATGATGTTCTTTTCCAGAGTTACTTAGGGTCTGTTGGTCACCAGATCAACCGGTCAAATGAACGTCGTTTTGATGGGTCGTAAGACCTGGGAATCTTTACCAGCTCATTCTAGACCATTAAAG	MDWQKSLTLIVALTLSRGIGLKNDLPWKLKSDMMFFSRVT_GLLVTRSTGQMNVVLMGRKTWESLPAHSRPLK		223	307	179	316	310	178	TCT	S	41	*	TAG	0.000732678	0.000900584	0.00057156	0.00129037	0.001191932	0.001154091	-10.41453356	-10.11685191	-10.77280757	-9.597999481	-9.712482625	-9.759027878	0.816534082	0.404369283	1.01377969	0.816534082	F1	5.730096466	5.526068812	5.615004242	0.116702327	0.117510524	0.044103345	0.116702327	stop
127	ATGGACTGGCAAAAGTCCTTAACTTTGATCGTTGCTTTGACTTTGTCTAGAGGTATTGGTTTGAAAAACGACTTGCCTTGGAAGTTGAAGTCTGACATGATGTTCTTTTCGAGAGTTACTTCTGGTCTGTTGGTCACCAGATCAACCGGTCAAATGAACGTCGTTTTGATGGGTCGTAAGACCTGGGAATCTTTACCAGCTCATTCTAGACCATTAAAG	MDWQKSLTLIVALTLSRGIGLKNDLPWKLKSDMMFFSRVTSGLLVTRSTGQMNVVLMGRKTWESLPAHSRPLK		222	224	259	132	152	99	TCC	S	37	S	TCG	0.000729392	0.000657103	0.000827006	0.000539015	0.000584431	0.000641882	-10.4210176	-10.57159183	-10.23981506	-10.85738611	-10.74067952	-10.60540469	-0.436368514	-0.169087685	-0.365589631	-0.365589631	F1	5.730096466	5.526068812	5.615004242	-0.034048164	-0.034048164	-0.027826647	-0.053574651	silent
128	ATGGACTGGCAAAAGTCCTTAACTTTGATCGTTGCTTTGACTTTGTCTAGAGGTATTGGTTTGAAAAACGACTTGCCTTGGAAGTTGAAGTCTGACATGATGTTCTTTGGGAGAGTTACTTCTGGTCTGTTGGTCACCAGATCAACCGGTCAAATGAACGTCGTTTTGATGGGTCGTAAGACCTGGGAATCTTTACCAGCTCATTCTAGACCATTAAAG	MDWQKSLTLIVALTLSRGIGLKNDLPWKLKSDMMFFGRVTSGLLVTRSTGQMNVVLMGRKTWESLPAHSRPLK		222	211	223	148	156	102	TCC	S	37	G	GGG	0.000729392	0.000618968	0.000712055	0.000604351	0.000599811	0.000661333	-10.4210176	-10.65784756	-10.45572344	-10.69232686	-10.70320481	-10.56233597	-0.271309267	-0.045357247	-0.106612522	-0.106612522	F1	5.730096466	5.526068812	5.615004242	-0.014081597	-0.014081597	-0.012306861	-0.021605084	substitution
129	ATGGACTGGCAAAAGTCCTTAACTTTGATCGTTGCTTTGACTTTGTCTAGAGGTATTGGTTTGAAAAACGACTTGCCTTGGAAGTTGAAGTCTGACGAGATGTTCTTTTCCAGAGTTACTTCTGGTCTGTTGGTCACCAGATCAACCGGTCAAATGAACGTCGTTTTGATGGGTCGTAAGACCTGGGAATCTTTACCAGCTCATTCTAGACCATTAAAG	MDWQKSLTLIVALTLSRGIGLKNDLPWKLKSDEMFFSRVTSGLLVTRSTGQMNVVLMGRKTWESLPAHSRPLK		222	237	168	161	243	102	ATG	M	33	E	GAG	0.000729392	0.000695239	0.000536436	0.000657435	0.000934321	0.000661333	-10.4210176	-10.4902035	-10.86430592	-10.57086335	-10.06379453	-10.56233597	-0.149845755	0.426408978	0.301969955	0.301969955	F1	5.730096466	5.526068812	5.615004242	0.028832597	0.000611365	0.046867833	0.028832597	substitution
130	ATGGACTGGCAAAAGTCCTTAACTTTGATCGTTGCTTTGACTTTGTCTAGAGGTATTGGTTTGAAAAACGACTTGCCTTGGAAGTTGAAGTCTGACATGATGTTCTTTTCCAGAGTTACTTCTGGTCTGTGGGTCACCAGATCAACCGGTCAAATGAACGTCGTTTTGATGGGTCGTAAGACCTGGGAATCTTTACCAGCTCATTCTAGACCATTAAAG	MDWQKSLTLIVALTLSRGIGLKNDLPWKLKSDMMFFSRVTSGLWVTRSTGQMNVVLMGRKTWESLPAHSRPLK		221	240	290	148	153	108	TTG	L	44	W	TGG	0.000726107	0.000704039	0.000925991	0.000604351	0.000588276	0.000700235	-10.4275309	-10.47205616	-10.07671425	-10.69232686	-10.73121919	-10.47987381	-0.26479596	-0.25916303	-0.403159552	-0.26479596	F1	5.730096466	5.526068812	5.615004242	-0.039124999	-0.013293708	-0.039124999	-0.05821249	substitution
131	ATGTAGTGGCAAAAGTCCTTAACTTTGATCGTTGCTTTGACTTTGTCTAGAGGTATTGGTTTGAAAAACGACTTGCCTTGGAAGTTGAAGTCTGACATGATGTTCTTTTCCAGAGTTACTTCTGGTCTGTTGGTCACCAGATCAACCGGTCAAATGAACGTCGTTTTGATGGGTCGTAAGACCTGGGAATCTTTACCAGCTCATTCTAGACCATTAAAG	M_WQKSLTLIVALTLSRGIGLKNDLPWKLKSDMMFFSRVTSGLLVTRSTGQMNVVLMGRKTWESLPAHSRPLK		220	266	206	188	266	157	GAC	D	2	*	TAG	0.000722821	0.00078031	0.000657773	0.000767688	0.001022754	0.001017934	-10.43407375	-10.32366432	-10.57012282	-10.34719138	-9.933324594	-9.94014056	0.086882372	0.390339723	0.629982258	0.390339723	F1	5.730096466	5.526068812	5.615004242	0.042343586	0.029247433	0.042343586	0.069324249	stop
132	ATGGACTGGCAAAAGTCCGTGACTTTGATCGTTGCTTTGACTTTGTCTAGAGGTATTGGTTTGAAAAACGACTTGCCTTGGAAGTTGAAGTCTGACATGATGTTCTTTTCCAGAGTTACTTCTGGTCTGTTGGTCACCAGATCAACCGGTCAAATGAACGTCGTTTTGATGGGTCGTAAGACCTGGGAATCTTTACCAGCTCATTCTAGACCATTAAAG	MDWQKSVTLIVALTLSRGIGLKNDLPWKLKSDMMFFSRVTSGLLVTRSTGQMNVVLMGRKTWESLPAHSRPLK		220	243	196	157	161	105	TTA	L	7	V	GTG	0.000722821	0.00071284	0.000625842	0.000641102	0.000619036	0.000680784	-10.43407375	-10.45413425	-10.6419135	-10.60715948	-10.65769015	-10.52051579	-0.173085731	-0.203555902	0.12139771	-0.173085731	F1	5.730096466	5.526068812	5.615004242	-0.002199883	-0.002199883	-0.032150072	0.00654176	substitution
133	ATGGACTGGCAAAAGTCCTTAACTTTGATCGTTGCTTTGACTTTGTCTAGAGGTATTGGTTTGAAAGATGACTTGCCTTGGAAGTTGAAGTCTGACATGATGTTCTTTTCCAGAGTTACTTCTGGTCTGTTGGTCACCAGATCAACCGGTCAAATGAACGTCGTTTTGATGGGTCGTAAGACCTGGGAATCTTTACCAGCTCATTCTAGACCATTAAAG	MDWQKSLTLIVALTLSRGIGLKDDLPWKLKSDMMFFSRVTSGLLVTRSTGQMNVVLMGRKTWESLPAHSRPLK		219	276	200	235	308	136	AAC	N	23	D	GAT	0.000719536	0.000809645	0.000638614	0.000959611	0.001184242	0.000881777	-10.4406464	-10.2704223	-10.61276715	-10.02526328	-9.721820489	-10.14729847	0.41538312	0.548601807	0.465468688	0.465468688	F1	5.730096466	5.526068812	5.615004242	0.062194753	0.068984874	0.062194753	0.049015784	substitution
134	ATGGACTGGCAATGTTCCTTAACTTTGATCGTTGCTTTGACTTTGTCTAGAGGTATTGGTTTGAAAAACGACTTGCCTTGGAAGTTGAAGTCTGACATGATGTTCTTTTCCAGAGTTACTTCTGGTCTGTTGGTCACCAGATCAACCGGTCAAATGAACGTCGTTTTGATGGGTCGTAAGACCTGGGAATCTTTACCAGCTCATTCTAGACCATTAAAG	MDWQCSLTLIVALTLSRGIGLKNDLPWKLKSDMMFFSRVTSGLLVTRSTGQMNVVLMGRKTWESLPAHSRPLK		219	234	228	201	227	130	AAG	K	5	C	TGT	0.000719536	0.000686438	0.00072802	0.000820773	0.000872802	0.000842875	-10.4406464	-10.50858203	-10.42373333	-10.25072854	-10.16205854	-10.2123935	0.189917865	0.346523491	0.211339835	0.211339835	F1	5.730096466	5.526068812	5.615004242	0.036847617	0.041711231	0.036847617	0.017644713	substitution
135	ATGGACTGGCAAAAGTCCTTAACTTTGATCGTTGCTTTGACTTTGTCTAGAGGTATTGGTTTGAAAAACGACTTGCCTTGGAAGTTGAAGTCTGACATGATGTTCTTTTCCAGAGTTACTTCTGGTCTGTTGGTCACCAGATCAACCGGTCAAATGAACGTCGTTTTGATGGGTCGTAAGACCTGGGAATCTTTACCAGCTCATTCTCGGCCATTAAAG	MDWQKSLTLIVALTLSRGIGLKNDLPWKLKSDMMFFSRVTSGLLVTRSTGQMNVVLMGRKTWESLPAHSRPLK		218	188	220	142	163	106	AGA	R	70	R	CGG	0.00071625	0.000551498	0.000702476	0.00057985	0.000626725	0.000687267	-10.44724914	-10.8243579	-10.47526363	-10.75203311	-10.63987888	-10.50684085	-0.304783972	0.184479026	-0.031577223	-0.031577223	F1	5.730096466	5.526068812	5.615004242	-0.012342312	-0.0181309	0.016522017	-0.012342312	silent
136	ATGGACTGGCAAAAGTCCTTAACTTTGATCGTTGCTTTGACTTTGTCTAGAGGTATTGGTTTGAAAAACGACTTGCCTTGGAAGTTGAAGTCTGACATGATGTTCTTTTCCAGAGTTACTTCTGGTCTGTTGGTCTTGAGATCAACCGGTCAAATGAACGTCGTTTTGATGGGTCGTAAGACCTGGGAATCTTTACCAGCTCATTCTAGACCATTAAAG	MDWQKSLTLIVALTLSRGIGLKNDLPWKLKSDMMFFSRVTSGLLVLRSTGQMNVVLMGRKTWESLPAHSRPLK		218	223	222	191	215	98	ACC	T	46	L	TTG	0.00071625	0.00065417	0.000708862	0.000779939	0.000826662	0.000635398	-10.44724914	-10.57804685	-10.46220748	-10.3243514	-10.24041418	-10.62005146	0.122897737	0.337632673	-0.157843986	0.122897737	F1	5.730096466	5.526068812	5.615004242	0.03360407	0.03360407	0.035732422	-0.02792938	substitution
137	ATGGACTGGCAAAAGTCCTTAACTTTGATCGTTGCTTTGACTTTGTCTAGAGGTATTGGTTTGAAAAACGACTTGCCTTGGAAGTTGAAGCAGGACATGATGTTCTTTTCCAGAGTTACTTCTGGTCTGTTGGTCACCAGATCAACCGGTCAAATGAACGTCGTTTTGATGGGTCGTAAGACCTGGGAATCTTTACCAGCTCATTCTAGACCATTAAAG	MDWQKSLTLIVALTLSRGIGLKNDLPWKLKQDMMFFSRVTSGLLVTRSTGQMNVVLMGRKTWESLPAHSRPLK		218	234	198	148	160	107	TCT	S	31	Q	CAG	0.00071625	0.000686438	0.000632228	0.000604351	0.000615191	0.000693751	-10.44724914	-10.50858203	-10.62726672	-10.69232686	-10.66667893	-10.49329432	-0.245077726	-0.158096901	0.133972403	-0.158096901	F1	5.730096466	5.526068812	5.615004242	-0.010908471	-0.010908471	-0.026448048	0.008094049	substitution
138	ATGGACTGGCAAAAGTCCTTAACTTTGATCGTTGCTTTGACTTTGTCTAGAGGTATTGGTTTGAAAAACGACTTGCCTTGGAAGTTGAAGTCTGACATGATGTTCTTTTCCAGAGTTACTTCTGGTCTGTTGGTCACCAGATGTACCGGTCAAATGAACGTCGTTTTGATGGGTCGTAAGACCTGGGAATCTTTACCAGCTCATTCTAGACCATTAAAG	MDWQKSLTLIVALTLSRGIGLKNDLPWKLKSDMMFFSRVTSGLLVTRCTGQMNVVLMGRKTWESLPAHSRPLK		218	230	194	153	173	97	TCA	S	48	C	TGT	0.00071625	0.000674704	0.000619456	0.000624768	0.000665175	0.000628915	-10.44724914	-10.5334567	-10.6567105	-10.64439239	-10.5539788	-10.63484847	-0.197143249	-0.0205221	0.021862036	-0.0205221	F1	5.730096466	5.526068812	5.615004242	-0.005745474	-0.005110026	-0.009191733	-0.005745474	substitution
139	ATGGACTGGCAAAAGTCCTTAACTTTGATCGTTGCTTTGACTTTGTCTAGAGGTATTGGTTTGAAAAACGACTTGCCTTGGAAGTTGAAGGTGGACATGATGTTCTTTTCCAGAGTTACTTCTGGTCTGTTGGTCACCAGATCAACCGGTCAAATGAACGTCGTTTTGATGGGTCGTAAGACCTGGGAATCTTTACCAGCTCATTCTAGACCATTAAAG	MDWQKSLTLIVALTLSRGIGLKNDLPWKLKVDMMFFSRVTSGLLVTRSTGQMNVVLMGRKTWESLPAHSRPLK		218	230	235	151	169	95	TCT	S	31	V	GTG	0.00071625	0.000674704	0.000750372	0.000616601	0.000649795	0.000615947	-10.44724914	-10.5334567	-10.3801064	-10.66337549	-10.58772759	-10.6649057	-0.216126352	-0.054270891	-0.284799302	-0.216126352	F1	5.730096466	5.526068812	5.615004242	-0.013424919	-0.007406338	-0.013424919	-0.043601446	substitution
140	ATGGACTGGCAAAAGTCCTTAACTTTGATCGTTGCTTTGACTTTGTCTAGAGGTATTGGTTTGAAATAGGACTTGCCTTGGAAGTTGAAGTCTGACATGATGTTCTTTTCCAGAGTTACTTCTGGTCTGTTGGTCACCAGATCAACCGGTCAAATGAACGTCGTTTTGATGGGTCGTAAGACCTGGGAATCTTTACCAGCTCATTCTAGACCATTAAAG	MDWQKSLTLIVALTLSRGIGLK_DLPWKLKSDMMFFSRVTSGLLVTRSTGQMNVVLMGRKTWESLPAHSRPLK		218	309	169	241	282	141	AAC	N	23	*	TAG	0.00071625	0.000906451	0.000539629	0.000984111	0.001084273	0.000914195	-10.44724914	-10.10748373	-10.85574391	-9.988890893	-9.849055677	-10.09520996	0.458358245	0.258428048	0.760533952	0.458358245	F1	5.730096466	5.526068812	5.615004242	0.074183405	0.074183405	0.025797609	0.085440273	stop
141	ATGGACTGGCAAAAGTCCTTAACTTTGATCGTTGCTTTGACTTTGTCTAGAGGTATTGGTTTGAAAAACGACTTGCCTTGGAAGTTGAAGTCTGACATGCTGTTCTTTTCCAGAGTTACTTCTGGTCTGTTGGTCACCAGATCAACCGGTCAAATGAACGTCGTTTTGATGGGTCGTAAGACCTGGGAATCTTTACCAGCTCATTCTAGACCATTAAAG	MDWQKSLTLIVALTLSRGIGLKNDLPWKLKSDMLFFSRVTSGLLVTRSTGQMNVVLMGRKTWESLPAHSRPLK		217	235	238	206	187	118	ATG	M	34	L	CTG	0.000712964	0.000689372	0.000759951	0.000841191	0.000719004	0.000765071	-10.45388223	-10.50242981	-10.36180558	-10.2152797	-10.44171257	-10.35211826	0.238602528	0.060717237	0.009687322	0.060717237	F1	5.730096466	5.526068812	5.615004242	0.000998299	0.047600422	0.000998299	-0.007248388	substitution
142	ATGGACTGGCAAAAGTCCTTAACTTTGATCGTTGCTGTGACTTTGTCTAGAGGTATTGGTTTGAAAAACGACTTGCCTTGGAAGTTGAAGTCTGACATGATGTTCTTTTCCAGAGTTACTTCTGGTCTGTTGGTCACCAGATCAACCGGTCAAATGAACGTCGTTTTGATGGGTCGTAAGACCTGGGAATCTTTACCAGCTCATTCTAGACCATTAAAG	MDWQKSLTLIVAVTLSRGIGLKNDLPWKLKSDMMFFSRVTSGLLVTRSTGQMNVVLMGRKTWESLPAHSRPLK		216	225	178	146	195	92	TTG	L	13	V	GTG	0.000709679	0.000660037	0.000568367	0.000596184	0.000749764	0.000596496	-10.46054596	-10.56516556	-10.78088991	-10.71195567	-10.38127672	-10.71119935	-0.25140971	0.183888846	0.069690561	0.069690561	F1	5.730096466	5.526068812	5.615004242	0.000158743	-0.011674426	0.01644799	0.000158743	substitution
143	ATGGACTGGCAAAAGTCCTTAACTTTGATCGTTGCTTTGACTTTGTCTAGAGGTATTGGTTTGAAAAACGACTTGCCTTGGAAGTTGAAGTCTGACATGATGGAGTTTTCCAGAGTTACTTCTGGTCTGTTGGTCACCAGATCAACCGGTCAAATGAACGTCGTTTTGATGGGTCGTAAGACCTGGGAATCTTTACCAGCTCATTCTAGACCATTAAAG	MDWQKSLTLIVALTLSRGIGLKNDLPWKLKSDMMEFSRVTSGLLVTRSTGQMNVVLMGRKTWESLPAHSRPLK		216	322	235	234	300	162	TTC	F	35	E	GAG	0.000709679	0.000944586	0.000750372	0.000955527	0.001153482	0.001050352	-10.46054596	-10.04802987	-10.3801064	-10.03141551	-9.759788339	-9.894911306	0.429130451	0.288241536	0.485195093	0.429130451	F1	5.730096466	5.526068812	5.615004242	0.051450921	0.070647834	0.029537181	0.051450921	substitution
144	ATGGACTGGCAAAAGTCCTTAACTTTGATCGTTGCTTTGACTTTGTCTAGAGGTATTGGTTTGAAAAACGACTTGCCTTGGAAGTTGAAGTCTGACATGATGTTCTTTTCCAGAGTTACTTCTGGTCTGTTGGTCACCAGATCAACCGGTCGGATGAACGTCGTTTTGATGGGTCGTAAGACCTGGGAATCTTTACCAGCTCATTCTAGACCATTAAAG	MDWQKSLTLIVALTLSRGIGLKNDLPWKLKSDMMFFSRVTSGLLVTRSTGRMNVVLMGRKTWESLPAHSRPLK		216	220	206	142	139	79	CAA	Q	51	R	CGG	0.000709679	0.000645369	0.000657773	0.00057985	0.000534447	0.000512209	-10.46054596	-10.59758704	-10.57012282	-10.75203311	-10.86966596	-10.93098056	-0.291487149	-0.272078917	-0.360857743	-0.291487149	F1	5.730096466	5.526068812	5.615004242	-0.040745067	-0.016522436	-0.040745067	-0.052990521	substitution
145	ATGGACTGGCAAAAGGGTTTAACTTTGATCGTTGCTTTGACTTTGTCTAGAGGTATTGGTTTGAAAAACGACTTGCCTTGGAAGTTGAAGTCTGACATGATGTTCTTTTCCAGAGTTACTTCTGGTCTGTTGGTCACCAGATCAACCGGTCAAATGAACGTCGTTTTGATGGGTCGTAAGACCTGGGAATCTTTACCAGCTCATTCTAGACCATTAAAG	MDWQKGLTLIVALTLSRGIGLKNDLPWKLKSDMMFFSRVTSGLLVTRSTGQMNVVLMGRKTWESLPAHSRPLK		215	242	235	102	141	70	TCC	S	6	G	GGT	0.000706393	0.000709906	0.000750372	0.000416512	0.000542137	0.000453856	-10.46724061	-10.46008352	-10.3801064	-11.22935489	-10.84905568	-11.10547829	-0.762114274	-0.388972162	-0.725371893	-0.725371893	F1	5.730096466	5.526068812	5.615004242	-0.073452344	-0.073452344	-0.055407249	-0.097988164	substitution
146	ATGGACTGGCAAAAGTCCTTAACTTTGATCGTTGCTTTGACTTTGTCTAGAGGTATTGGTTTGAAAAACGACTTGCCTTGGAAGTTGAAGTCTACGATGATGTTCTTTTCCAGAGTTACTTCTGGTCTGTTGGTCACCAGATCAACCGGTCAAATGAACGTCGTTTTGATGGGTCGTAAGACCTGGGAATCTTTACCAGCTCATTCTAGACCATTAAAG	MDWQKSLTLIVALTLSRGIGLKNDLPWKLKSTMMFFSRVTSGLLVTRSTGQMNVVLMGRKTWESLPAHSRPLK		215	285	195	167	238	124	GAC	D	32	T	ACG	0.000706393	0.000836047	0.000622649	0.000681936	0.000915096	0.000803973	-10.46724061	-10.22412864	-10.64929303	-10.51807594	-10.09378927	-10.280565	-0.050835324	0.130339378	0.368728033	0.130339378	F1	5.730096466	5.526068812	5.615004242	0.012588266	0.012588266	0.00973116	0.037073583	substitution
147	ATGGACTGGCAAAAGTCCTTAACTTTGATCGTTGCTTTGACTTTGTCTAGAGGTATTGGTTTGAAAAACGACTTGCCTTGGAAGTTGAAGTCTGACATGATGTTCTTTTCCTCGGTTACTTCTGGTCTGTTGGTCACCAGATCAACCGGTCAAATGAACGTCGTTTTGATGGGTCGTAAGACCTGGGAATCTTTACCAGCTCATTCTAGACCATTAAAG	MDWQKSLTLIVALTLSRGIGLKNDLPWKLKSDMMFFSSVTSGLLVTRSTGQMNVVLMGRKTWESLPAHSRPLK		214	256	201	188	205	105	AGA	R	38	S	TCG	0.000703108	0.000750975	0.000641808	0.000767688	0.000788213	0.000680784	-10.47396648	-10.37894675	-10.60557165	-10.34719138	-10.30912693	-10.52051579	0.126775099	0.069819823	0.085055863	0.085055863	F1	5.730096466	5.526068812	5.615004242	0.002140057	0.034073099	0.002140057	0.002055521	substitution
148	ATGGACTGGCAAAAGTCCTTAACTTTGATCGTTGCTTTGACTTTGTCTAGAGGTATTGGTTTGAAAAACGACTTGCCTTGGAAGTTGAAGTCTGACATGATGTTCTTTTCCGTGGTTACTTCTGGTCTGTTGGTCACCAGATCAACCGGTCAAATGAACGTCGTTTTGATGGGTCGTAAGACCTGGGAATCTTTACCAGCTCATTCTAGACCATTAAAG	MDWQKSLTLIVALTLSRGIGLKNDLPWKLKSDMMFFSVVTSGLLVTRSTGQMNVVLMGRKTWESLPAHSRPLK		213	262	192	168	198	97	AGA	R	38	V	GTG	0.000699822	0.000768576	0.00061307	0.000686019	0.000761298	0.000628915	-10.48072384	-10.34552375	-10.67166084	-10.50946281	-10.35925041	-10.63484847	-0.028738964	-0.013726658	0.036812378	-0.013726658	F1	5.730096466	5.526068812	5.615004242	-0.003899921	0.015261176	-0.008339365	-0.003899921	substitution
149	ATGGACTGGCAAAAGTCCTTAACTTTGATCGTTGCTTTGACTTTGTCTAGAGGTATTGGTTTGAAAAACGACTTGCCTTGGAAGTTGAAGTCTGACATGATGTTCTTTTCCGAGGTTACTTCTGGTCTGTTGGTCACCAGATCAACCGGTCAAATGAACGTCGTTTTGATGGGTCGTAAGACCTGGGAATCTTTACCAGCTCATTCTAGACCATTAAAG	MDWQKSLTLIVALTLSRGIGLKNDLPWKLKSDMMFFSEVTSGLLVTRSTGQMNVVLMGRKTWESLPAHSRPLK		213	295	211	184	214	119	AGA	R	38	E	GAG	0.000699822	0.000865382	0.000673738	0.000751355	0.000822817	0.000771555	-10.48072384	-10.17437561	-10.53552416	-10.37821827	-10.24714004	-10.33994355	0.102505569	-0.072764435	0.195580611	0.102505569	F1	5.730096466	5.526068812	5.615004242	0.015699307	0.03113731	-0.015744606	0.015699307	substitution
150	ATGGACTGGCAAAAGTCCTTAACTTTGATCGTTGCTTTGACTTTGTCTAGAGGTATTGGTTTGAAAAACGACTTGCCTTGGAAGTTGAAGTCTGACATGATGTTCTTTTCCAGAGATACTTCTGGTCTGTTGGTCACCAGATCAACCGGTCAAATGAACGTCGTTTTGATGGGTCGTAAGACCTGGGAATCTTTACCAGCTCATTCTAGACCATTAAAG	MDWQKSLTLIVALTLSRGIGLKNDLPWKLKSDMMFFSRDTSGLLVTRSTGQMNVVLMGRKTWESLPAHSRPLK		213	275	205	176	195	98	GTT	V	39	D	GAT	0.000699822	0.000806712	0.00065458	0.000718687	0.000749764	0.000635398	-10.48072384	-10.27565894	-10.57714325	-10.44234861	-10.38127672	-10.62005146	0.038375232	-0.105617771	-0.042908219	-0.042908219	F1	5.730096466	5.526068812	5.615004242	-0.013741073	0.023379716	-0.019865473	-0.013741073	substitution
151	ATGGACTGGCAAAAGTCCTTATGGTTGATCGTTGCTTTGACTTTGTCTAGAGGTATTGGTTTGAAAAACGACTTGCCTTGGAAGTTGAAGTCTGACATGATGTTCTTTTCCAGAGTTACTTCTGGTCTGTTGGTCACCAGATCAACCGGTCAAATGAACGTCGTTTTGATGGGTCGTAAGACCTGGGAATCTTTACCAGCTCATTCTAGACCATTAAAG	MDWQKSLWLIVALTLSRGIGLKNDLPWKLKSDMMFFSRVTSGLLVTRSTGQMNVVLMGRKTWESLPAHSRPLK		213	263	188	206	226	135	ACT	T	8	W	TGG	0.000699822	0.00077151	0.000600298	0.000841191	0.000868957	0.000875293	-10.48072384	-10.34002776	-10.70203449	-10.2152797	-10.16842807	-10.15794571	0.26544414	0.171599696	0.544088782	0.26544414	F1	5.730096466	5.526068812	5.615004242	0.050847346	0.050847346	0.014906534	0.058721084	substitution
152	ATGGACTGGCAAAAGTCCTTAACTTTGATCGTTGCTTTGACTTTGTCTAGAGGTATTGGTTTGAAAAACGACTTGCCTTGGAAGTTGAAGTCTGACATGATGTTCTTTCCGAGAGTTACTTCTGGTCTGTTGGTCACCAGATCAACCGGTCAAATGAACGTCGTTTTGATGGGTCGTAAGACCTGGGAATCTTTACCAGCTCATTCTAGACCATTAAAG	MDWQKSLTLIVALTLSRGIGLKNDLPWKLKSDMMFFPRVTSGLLVTRSTGQMNVVLMGRKTWESLPAHSRPLK		213	162	199	110	132	73	TCC	S	37	P	CCG	0.000699822	0.000475227	0.000635421	0.000449179	0.000507532	0.000473307	-10.48072384	-11.03909675	-10.61999872	-11.12042052	-10.94421291	-11.04493675	-0.639696673	0.09488384	-0.424938025	-0.424938025	F1	5.730096466	5.526068812	5.615004242	-0.05864397	-0.05864397	0.005283893	-0.060900945	substitution
153	ATGGACTGGCAAAAGTCCTTAACTTGGATCGTTGCTTTGACTTTGTCTAGAGGTATTGGTTTGAAAAACGACTTGCCTTGGAAGTTGAAGTCTGACATGATGTTCTTTTCCAGAGTTACTTCTGGTCTGTTGGTCACCAGATCAACCGGTCAAATGAACGTCGTTTTGATGGGTCGTAAGACCTGGGAATCTTTACCAGCTCATTCTAGACCATTAAAG	MDWQKSLTWIVALTLSRGIGLKNDLPWKLKSDMMFFSRVTSGLLVTRSTGQMNVVLMGRKTWESLPAHSRPLK		213	238	225	168	185	102	TTG	L	9	W	TGG	0.000699822	0.000698172	0.000718441	0.000686019	0.000711314	0.000661333	-10.48072384	-10.48412899	-10.44284215	-10.50946281	-10.45722557	-10.56233597	-0.028738964	0.026903421	-0.119493813	-0.028738964	F1	5.730096466	5.526068812	5.615004242	-0.003243043	0.015261176	-0.003243043	-0.023195222	substitution
154	ATGGACTGGCAAAAGTCCTTAACTTTGATCGTTGCTTTGACTTTGTCTAGAGGTATTGGTTTGAAAAACGACTTGCCTTGGAAGTTGAAGTCTGACATGATGTTCTTTTCCAGAGTTACTTTTGGTCTGTTGGTCACCAGATCAACCGGTCAAATGAACGTCGTTTTGATGGGTCGTAAGACCTGGGAATCTTTACCAGCTCATTCTAGACCATTAAAG	MDWQKSLTLIVALTLSRGIGLKNDLPWKLKSDMMFFSRVTFGLLVTRSTGQMNVVLMGRKTWESLPAHSRPLK		212	199	243	109	132	108	TCT	S	41	F	TTT	0.000696537	0.000583766	0.000775917	0.000445096	0.000507532	0.000700235	-10.48751301	-10.74232213	-10.33181084	-11.1335959	-10.94421291	-10.47987381	-0.646082896	-0.201890778	-0.148062965	-0.201890778	F1	5.730096466	5.526068812	5.615004242	-0.031941212	-0.059416486	-0.031941212	-0.026721956	substitution
155	ATGGACTGGCAAAAGTCCTTAACTTTGATCGTTGCTTTGACTTTGTCTAGAGGTATTCGGTTGAAAAACGACTTGCCTTGGAAGTTGAAGTCTGACATGATGTTCTTTTCCAGAGTTACTTCTGGTCTGTTGGTCACCAGATCAACCGGTCAAATGAACGTCGTTTTGATGGGTCGTAAGACCTGGGAATCTTTACCAGCTCATTCTAGACCATTAAAG	MDWQKSLTLIVALTLSRGIRLKNDLPWKLKSDMMFFSRVTSGLLVTRSTGQMNVVLMGRKTWESLPAHSRPLK		212	227	224	170	185	104	GGT	G	20	R	CGG	0.000696537	0.000665904	0.000715248	0.000694186	0.000711314	0.0006743	-10.48751301	-10.55239827	-10.44926842	-10.49238929	-10.45722557	-10.53432159	-0.004876285	0.095172697	-0.085053168	-0.004876285	F1	5.730096466	5.526068812	5.615004242	0.005320125	0.01814775	0.005320125	-0.018943678	substitution
156	ATGGACTGGCAAAAGTCCTTAACTTTGATCGTTGCTTTGACTTTGTCTAGAGGTATTGGTTTGAAAAACGACTTGCCTTGGAAGTTGAAGTCTGACATGATGTTCGTTTCCAGAGTTACTTCTGGTCTGTTGGTCACCAGATCAACCGGTCAAATGAACGTCGTTTTGATGGGTCGTAAGACCTGGGAATCTTTACCAGCTCATTCTAGACCATTAAAG	MDWQKSLTLIVALTLSRGIGLKNDLPWKLKSDMMFVSRVTSGLLVTRSTGQMNVVLMGRKTWESLPAHSRPLK		212	176	217	133	129	69	TTT	F	36	V	GTT	0.000696537	0.000516296	0.000692897	0.000543099	0.000495997	0.000447372	-10.48751301	-10.91951513	-10.49507211	-10.84649779	-10.97737977	-11.12623685	-0.358984786	-0.05786464	-0.631164739	-0.358984786	F1	5.730096466	5.526068812	5.615004242	-0.024687359	-0.024687359	-0.013875691	-0.086358711	substitution
157	ATGGACTGGCAAAAGTCCTTAACTTTGATCGTTGCTTTGACTTTGTCTAGAGGTATTGGTTTGAAAAACGACTTGCCTTGGAAGTTGAAGTCTGACATGATGTTCTTTTCCAGAGTTACTTCTGGTCTGTTGGTCTGGAGATCAACCGGTCAAATGAACGTCGTTTTGATGGGTCGTAAGACCTGGGAATCTTTACCAGCTCATTCTAGACCATTAAAG	MDWQKSLTLIVALTLSRGIGLKNDLPWKLKSDMMFFSRVTSGLLVWRSTGQMNVVLMGRKTWESLPAHSRPLK		212	203	185	130	154	84	ACC	T	46	W	TGG	0.000696537	0.0005955	0.000590718	0.000530848	0.000592121	0.000544627	-10.48751301	-10.71361084	-10.72524188	-10.87941242	-10.72182049	-10.84244389	-0.391899408	-0.008209653	-0.117202002	-0.117202002	F1	5.730096466	5.526068812	5.615004242	-0.022912308	-0.028668911	-0.007647355	-0.022912308	substitution
158	ATGGACTGGCAAAAGTCCTTAACTTTGATCGTTGCTTTGACTTTGTCTAGAGGTATTGGTTTGAAAAACGACTTGCCTTGGAAGTTGAAGTCTGACATGATGTTCTTTTCCAGAGTTACTTCTGGTCTGAGTGTCACCAGATCAACCGGTCAAATGAACGTCGTTTTGATGGGTCGTAAGACCTGGGAATCTTTACCAGCTCATTCTAGACCATTAAAG	MDWQKSLTLIVALTLSRGIGLKNDLPWKLKSDMMFFSRVTSGLSVTRSTGQMNVVLMGRKTWESLPAHSRPLK		212	275	216	157	175	102	TTG	L	44	S	AGT	0.000696537	0.000806712	0.000689704	0.000641102	0.000672865	0.000661333	-10.48751301	-10.27565894	-10.50173584	-10.60715948	-10.53739592	-10.56233597	-0.119646472	-0.261736973	-0.060600124	-0.119646472	F1	5.730096466	5.526068812	5.615004242	-0.015925059	0.004264453	-0.039447854	-0.015925059	substitution
159	ATGGACTGGCAAAAGTCCTTAACTTTGATCGTTGCTTTGACTTTGTCTAGAGGTATTGGTTTGAAAAACGACTTGCCTTGGAAGTTGAAGTCTGACATGATGTTCTTTTCCTGGGTTACTTCTGGTCTGTTGGTCACCAGATCAACCGGTCAAATGAACGTCGTTTTGATGGGTCGTAAGACCTGGGAATCTTTACCAGCTCATTCTAGACCATTAAAG	MDWQKSLTLIVALTLSRGIGLKNDLPWKLKSDMMFFSWVTSGLLVTRSTGQMNVVLMGRKTWESLPAHSRPLK		212	215	170	155	182	93	AGA	R	38	W	TGG	0.000696537	0.000630702	0.000542822	0.000632935	0.000699779	0.00060298	-10.48751301	-10.6307539	-10.84723241	-10.62565582	-10.48081239	-10.6956025	-0.138142816	0.149941514	0.151629911	0.149941514	F1	5.730096466	5.526068812	5.615004242	0.01027379	0.002027023	0.0121899	0.01027379	substitution
160	ATGGACTGGCAAAAGTCCTTAACTTTGATCGTTGCTTTGACTTTGTCTAGAGGTATTGGTTTGAAAAACGACTTGCCTTGGAAGTTGAAGTCTGACATGATGTTCTTTTCCAGAGTTACTTCTGGTCTGTTGGTCACCAGATCAACCGGTCAAATGAACGTCGTTTTGATGGGTCGTAAGACCTGGGAATCTTTACCAGCTGGGTCTAGACCATTAAAG	MDWQKSLTLIVALTLSRGIGLKNDLPWKLKSDMMFFSRVTSGLLVTRSTGQMNVVLMGRKTWESLPAGSRPLK		212	275	213	165	219	141	CAT	H	68	G	GGG	0.000696537	0.000806712	0.000680124	0.000673769	0.000842042	0.000914195	-10.48751301	-10.27565894	-10.52191372	-10.53545801	-10.21381997	-10.09520996	-0.047945007	0.061838975	0.426703768	0.061838975	F1	5.730096466	5.526068812	5.615004242	0.012937897	0.012937897	0.001139001	0.044230428	substitution
161	ATGGACTGGCAAAAGTCCTTAACTTTGATCGTTGCTTTGACTTTGTCTAGAGGTATTGGTTTGAAAAACGACTTGCCTTGGAAGTTGAAGTCTGACATGATGTTCTTTTCCAGAGTTACTTCTGGTCTGTTGGTCACCAGATCAACCGGTCAAATGAGTGTCGTTTTGATGGGTCGTAAGACCTGGGAATCTTTACCAGCTCATTCTAGACCATTAAAG	MDWQKSLTLIVALTLSRGIGLKNDLPWKLKSDMMFFSRVTSGLLVTRSTGQMSVVLMGRKTWESLPAHSRPLK		211	206	219	147	135	92	AAC	N	53	S	AGT	0.000693251	0.000604301	0.000699283	0.000600267	0.000519067	0.000596496	-10.49433427	-10.69244623	-10.48183629	-10.70210788	-10.91179143	-10.71119935	-0.20777361	-0.219345207	-0.229363067	-0.219345207	F1	5.730096466	5.526068812	5.615004242	-0.03413056	-0.006395939	-0.03413056	-0.036758091	substitution
162	ATGGACTGGCAAAAGTCCTTAACTTTGATCGTTGCTTTGACTTTGTCTAGAGGTATTGGTTTGAAAAACGACTCGCCTTGGAAGTTGAAGTCTGACATGATGTTCTTTTCCAGAGTTACTTCTGGTCTGTTGGTCACCAGATCAACCGGTCAAATGAACGTCGTTTTGATGGGTCGTAAGACCTGGGAATCTTTACCAGCTCATTCTAGACCATTAAAG	MDWQKSLTLIVALTLSRGIGLKNDSPWKLKSDMMFFSRVTSGLLVTRSTGQMNVVLMGRKTWESLPAHSRPLK		211	247	286	220	222	132	TTG	L	25	S	TCG	0.000693251	0.000724574	0.000913219	0.000898359	0.000853577	0.000855842	-10.49433427	-10.43057952	-10.09675201	-10.12042052	-10.19419116	-10.19036719	0.373913758	0.236388358	-0.093615181	0.236388358	F1	5.730096466	5.526068812	5.615004242	0.023033121	0.063968488	0.023033121	-0.020000621	substitution
163	ATGGACTGGCAAAAGTCCTTAACTTTGATCGTTGCTTTGACTTTGTCTAGAGGTATTGCGTTGAAAAACGACTTGCCTTGGAAGTTGAAGTCTGACATGATGTTCTTTTCCAGAGTTACTTCTGGTCTGTTGGTCACCAGATCAACCGGTCAAATGAACGTCGTTTTGATGGGTCGTAAGACCTGGGAATCTTTACCAGCTCATTCTAGACCATTAAAG	MDWQKSLTLIVALTLSRGIALKNDLPWKLKSDMMFFSRVTSGLLVTRSTGQMNVVLMGRKTWESLPAHSRPLK		211	224	215	192	190	125	GGT	G	20	A	GCG	0.000693251	0.000657103	0.000686511	0.000784022	0.000730539	0.000810457	-10.49433427	-10.57159183	-10.5084305	-10.31681773	-10.41875142	-10.26897702	0.177516545	0.15284041	0.239453471	0.177516545	F1	5.730096466	5.526068812	5.615004242	0.021115216	0.040211092	0.012553515	0.021115216	substitution
164	ATGGACTGGCAAAAGTCCTTAACTTTGATCGTTGCTTTGACTTTGTCTAGAGGTATTGGTTTGAAAAACGACACGCCTTGGAAGTTGAAGTCTGACATGATGTTCTTTTCCAGAGTTACTTCTGGTCTGTTGGTCACCAGATCAACCGGTCAAATGAACGTCGTTTTGATGGGTCGTAAGACCTGGGAATCTTTACCAGCTCATTCTAGACCATTAAAG	MDWQKSLTLIVALTLSRGIGLKNDTPWKLKSDMMFFSRVTSGLLVTRSTGQMNVVLMGRKTWESLPAHSRPLK		211	220	218	165	176	118	TTG	L	25	T	ACG	0.000693251	0.000645369	0.00069609	0.000673769	0.00067671	0.000765071	-10.49433427	-10.59758704	-10.48843902	-10.53545801	-10.52917541	-10.35211826	-0.041123741	0.068411628	0.136320761	0.068411628	F1	5.730096466	5.526068812	5.615004242	0.008383944	0.013763038	0.001963424	0.008383944	substitution
165	ATGGACTGGGGTAAGTCCTTAACTTTGATCGTTGCTTTGACTTTGTCTAGAGGTATTGGTTTGAAAAACGACTTGCCTTGGAAGTTGAAGTCTGACATGATGTTCTTTTCCAGAGTTACTTCTGGTCTGTTGGTCACCAGATCAACCGGTCAAATGAACGTCGTTTTGATGGGTCGTAAGACCTGGGAATCTTTACCAGCTCATTCTAGACCATTAAAG	MDWGKSLTLIVALTLSRGIGLKNDLPWKLKSDMMFFSRVTSGLLVTRSTGQMNVVLMGRKTWESLPAHSRPLK		211	205	215	133	193	110	CAA	Q	4	G	GGT	0.000693251	0.000601367	0.000686511	0.000543099	0.000742074	0.000713202	-10.49433427	-10.69946665	-10.5084305	-10.84649779	-10.39614999	-10.4534016	-0.35216352	0.303316661	0.0550289	0.0550289	F1	5.730096466	5.526068812	5.615004242	-0.001651173	-0.023862218	0.031428088	-0.001651173	substitution
166	ATGGACTGGCAAAAGTCCTTAACTTTGATCGTTGCTTTGACTTTGTCTAGAGGTATTGGTTTGAAAAATGACTTGCCTTGGAAGTTGAAGTCTGACATGATGTTCTTTTCCAGAGTTACTTCTGGTCTGTTGGTCACCAGATCAACCGGTCAAATGAACGTCGTTTTGATGGGTCGTAAGACCTGGGAATCTTTACCAGCTCATTCTAGACCATTAAAG	MDWQKSLTLIVALTLSRGIGLKNDLPWKLKSDMMFFSRVTSGLLVTRSTGQMNVVLMGRKTWESLPAHSRPLK		211	283	209	248	233	159	AAC	N	23	N	AAT	0.000693251	0.00083018	0.000667352	0.001012695	0.000895871	0.001030901	-10.49433427	-10.23428851	-10.54926421	-9.947583918	-10.12442089	-9.921878353	0.546750355	0.109867625	0.627385859	0.546750355	F1	5.730096466	5.526068812	5.615004242	0.069003736	0.08487585	0.007163342	0.069003736	silent
167	ATGGACTGGCAAAAGTCCTTAACTTTGATCGTTGCTTTGACTTTGTCTAGAGGTATTGTGTTGAAAAACGACTTGCCTTGGAAGTTGAAGTCTGACATGATGTTCTTTTCCAGAGTTACTTCTGGTCTGTTGGTCACCAGATCAACCGGTCAAATGAACGTCGTTTTGATGGGTCGTAAGACCTGGGAATCTTTACCAGCTCATTCTAGACCATTAAAG	MDWQKSLTLIVALTLSRGIVLKNDLPWKLKSDMMFFSRVTSGLLVTRSTGQMNVVLMGRKTWESLPAHSRPLK		210	274	236	199	195	115	GGT	G	20	V	GTG	0.000689966	0.000803778	0.000753565	0.000812606	0.000749764	0.00074562	-10.50118794	-10.28091467	-10.3739803	-10.26515561	-10.38127672	-10.38927126	0.236032336	-0.100362046	-0.015290962	-0.015290962	F1	5.730096466	5.526068812	5.615004242	-0.010331846	0.047289516	-0.019206236	-0.010331846	substitution
168	ATGGACTGGCAAAAGGAGTTAACTTTGATCGTTGCTTTGACTTTGTCTAGAGGTATTGGTTTGAAAAACGACTTGCCTTGGAAGTTGAAGTCTGACATGATGTTCTTTTCCAGAGTTACTTCTGGTCTGTTGGTCACCAGATCAACCGGTCAAATGAACGTCGTTTTGATGGGTCGTAAGACCTGGGAATCTTTACCAGCTCATTCTAGACCATTAAAG	MDWQKELTLIVALTLSRGIGLKNDLPWKLKSDMMFFSRVTSGLLVTRSTGQMNVVLMGRKTWESLPAHSRPLK		210	287	223	183	206	112	TCC	S	6	E	GAG	0.000689966	0.000841914	0.000712055	0.000747271	0.000792058	0.000726169	-10.50118794	-10.21403983	-10.45572344	-10.38608039	-10.3021065	-10.42740639	0.115107554	-0.088066676	0.028317058	0.028317058	F1	5.730096466	5.526068812	5.615004242	-0.004948631	0.032661722	-0.017664	-0.004948631	substitution
169	ATGGACTGGCAAAAGTCCTTAACTTTGATCGTTGCTTTGACTTTGTCTAGAGGTATTGGTTTGAAAAACGACTTGCCTTGGAAGTTGAAGTCTGACATGATGTTCTTTTCCAGAGTTACTTCTGGTCTGTTGGTCAAGAGATCAACCGGTCAAATGAACGTCGTTTTGATGGGTCGTAAGACCTGGGAATCTTTACCAGCTCATTCTAGACCATTAAAG	MDWQKSLTLIVALTLSRGIGLKNDLPWKLKSDMMFFSRVTSGLLVKRSTGQMNVVLMGRKTWESLPAHSRPLK		210	210	197	143	197	108	ACC	T	46	K	AAG	0.000689966	0.000616034	0.000629035	0.000583933	0.000757453	0.000700235	-10.50118794	-10.66470124	-10.63457153	-10.74190889	-10.36655521	-10.47987381	-0.240720947	0.298146025	0.154697719	0.154697719	F1	5.730096466	5.526068812	5.615004242	0.010652497	-0.010381449	0.030779524	0.010652497	substitution
170	ATGGACTGGCAAAAGTCCTTAACTTTGATCGTTGCTTTGACTTTGTCTAGAGGTATTGGTTTGAAAAACGACTTGCCTTGGAAGTTGAAGTCTGTGATGATGTTCTTTTCCAGAGTTACTTCTGGTCTGTTGGTCACCAGATCAACCGGTCAAATGAACGTCGTTTTGATGGGTCGTAAGACCTGGGAATCTTTACCAGCTCATTCTAGACCATTAAAG	MDWQKSLTLIVALTLSRGIGLKNDLPWKLKSVMMFFSRVTSGLLVTRSTGQMNVVLMGRKTWESLPAHSRPLK		210	274	199	200	190	147	GAC	D	32	V	GTG	0.000689966	0.000803778	0.000635421	0.00081669	0.000730539	0.000953097	-10.50118794	-10.28091467	-10.61999872	-10.25792404	-10.41875142	-10.03508896	0.243263906	-0.137836751	0.58490976	0.243263906	F1	5.730096466	5.526068812	5.615004242	0.048164291	0.048164291	-0.023906772	0.063760251	substitution
171	ATGGACTGGCAAAAGTCCTTAACTTTGATCGTTGCTTTGACTTTGTCTAGAGGTATTGGTTTGAAAAACGACTTGCCTACGAAGTTGAAGTCTGACATGATGTTCTTTTCCAGAGTTACTTCTGGTCTGTTGGTCACCAGATCAACCGGTCAAATGAACGTCGTTTTGATGGGTCGTAAGACCTGGGAATCTTTACCAGCTCATTCTAGACCATTAAAG	MDWQKSLTLIVALTLSRGIGLKNDLPTKLKSDMMFFSRVTSGLLVTRSTGQMNVVLMGRKTWESLPAHSRPLK		209	187	181	137	141	76	TGG	W	27	T	ACG	0.00068668	0.000548564	0.000577946	0.000559433	0.000542137	0.000492758	-10.50807433	-10.83205229	-10.75677746	-10.80374815	-10.84905568	-10.9868338	-0.295673816	-0.017003384	-0.230056337	-0.230056337	F1	5.730096466	5.526068812	5.615004242	-0.017028881	-0.017028881	-0.008750372	-0.036843672	substitution
172	ATGGACTGGCAAAAGTCCTTAACTTTGATCGTTGCTTTGACTTTGTCTAGAGGTATTGGTTTGAAAAACGACTTGCCTTGGAAGTTGAAGTCTGACATGATGTTCTTTTCCAGAGTTACTTCTGGTCTGGGTGTCACCAGATCAACCGGTCAAATGAACGTCGTTTTGATGGGTCGTAAGACCTGGGAATCTTTACCAGCTCATTCTAGACCATTAAAG	MDWQKSLTLIVALTLSRGIGLKNDLPWKLKSDMMFFSRVTSGLGVTRSTGQMNVVLMGRKTWESLPAHSRPLK		208	269	255	168	177	104	TTG	L	44	G	GGT	0.000683394	0.000789111	0.000814233	0.000686019	0.000680555	0.0006743	-10.51499374	-10.30748439	-10.26226991	-10.50946281	-10.52100148	-10.53432159	0.005530938	-0.213517089	-0.272051683	-0.213517089	F1	5.730096466	5.526068812	5.615004242	-0.033399526	0.019406671	-0.033399526	-0.042027809	substitution
173	ATGGACTGGCAAAAGTCCTTAACTTTGATCGTTGCTTTGACTTTGTCTAGAGGTATTGGTTTGAAAAACGACTTGCCTTGGAAGTTGAAGTCTGACATGATGTTCTTTTCCAGAGTTACTTCTGGTCTGTTGGTCACCAGAATTACCGGTCAAATGAACGTCGTTTTGATGGGTCGTAAGACCTGGGAATCTTTACCAGCTCATTCTAGACCATTAAAG	MDWQKSLTLIVALTLSRGIGLKNDLPWKLKSDMMFFSRVTSGLLVTRITGQMNVVLMGRKTWESLPAHSRPLK		207	223	246	130	147	118	TCA	S	48	I	ATT	0.000680109	0.00065417	0.000785496	0.000530848	0.000565206	0.000765071	-10.5219465	-10.57804685	-10.31410884	-10.87941242	-10.78893468	-10.35211826	-0.357465911	-0.210887832	-0.03800942	-0.210887832	F1	5.730096466	5.526068812	5.615004242	-0.024503627	-0.024503627	-0.033069732	-0.013136338	substitution
174	ATGGACTGGCAAAAGTCCTTAACTTTGATCGTTGCTTTGACTTTGTCTAGAGGTATTGGTTTGAAAAACGACTTGCCTTGGAAGTTGAAGTCTGACATGATGTTCTTTTCCAGAGTTACTTCTGGTCTGTTTGTCACCAGATCAACCGGTCAAATGAACGTCGTTTTGATGGGTCGTAAGACCTGGGAATCTTTACCAGCTCATTCTAGACCATTAAAG	MDWQKSLTLIVALTLSRGIGLKNDLPWKLKSDMMFFSRVTSGLFVTRSTGQMNVVLMGRKTWESLPAHSRPLK		206	227	288	135	154	67	TTG	L	44	F	TTT	0.000676823	0.000665904	0.000919605	0.000551266	0.000592121	0.000434405	-10.52893294	-10.55239827	-10.08669834	-10.82496463	-10.72182049	-11.16867212	-0.296031697	-0.169422223	-1.081973775	-0.296031697	F1	5.730096466	5.526068812	5.615004242	-0.027868608	-0.017072172	-0.027868608	-0.142009072	substitution
175	ATGGACTGGCAAAAGTCCTTAACTTTGATCGTTGCTTTGACTTTGTCTAGAGGTATTGGTTTGAAAAACGACTTGCCTTGGAAGTTGAAGTCTGACATGATGTTCTTTGCGAGAGTTACTTCTGGTCTGTTGGTCACCAGATCAACCGGTCAAATGAACGTCGTTTTGATGGGTCGTAAGACCTGGGAATCTTTACCAGCTCATTCTAGACCATTAAAG	MDWQKSLTLIVALTLSRGIGLKNDLPWKLKSDMMFFARVTSGLLVTRSTGQMNVVLMGRKTWESLPAHSRPLK		206	217	194	145	151	104	TCC	S	37	A	GCG	0.000676823	0.000636569	0.000619456	0.0005921	0.000580586	0.0006743	-10.52893294	-10.61739552	-10.6567105	-10.72187114	-10.75020229	-10.53432159	-0.192938204	-0.13280677	0.122388912	-0.13280677	F1	5.730096466	5.526068812	5.615004242	-0.004601359	-0.004601359	-0.02327585	0.006664119	substitution
176	ATGGACTGGCAAAAGTCCTTAACTTTGATCGTTGCTTTGACTTTGTCTAGAGGTATTGGTTTGAAAAACGACTTGCCTTGGAAGTTGAAGTCTGACATGATGTTCTTTTCCAGAGTTACTTCTGGTCTGCGGGTCACCAGATCAACCGGTCAAATGAACGTCGTTTTGATGGGTCGTAAGACCTGGGAATCTTTACCAGCTCATTCTAGACCATTAAAG	MDWQKSLTLIVALTLSRGIGLKNDLPWKLKSDMMFFSRVTSGLRVTRSTGQMNVVLMGRKTWESLPAHSRPLK		205	207	208	113	156	79	TTG	L	44	R	CGG	0.000673538	0.000607234	0.000664159	0.00046143	0.000599811	0.000512209	-10.53595336	-10.6854598	-10.55618363	-11.08160127	-10.70320481	-10.93098056	-0.545647904	-0.017745015	-0.374796934	-0.374796934	F1	5.730096466	5.526068812	5.615004242	-0.047267261	-0.047267261	-0.008843397	-0.054711251	substitution
177	ATGGACTGGCAAAAGTCCTTAACTTTGATCGTTGCTTTGACTTTGTCTAGAGGTATTGGTTTGAAAAACGACCTGCCTTGGAAGTTGAAGTCTGACATGATGTTCTTTTCCAGAGTTACTTCTGGTCTGTTGGTCACCAGATCAACCGGTCAAATGAACGTCGTTTTGATGGGTCGTAAGACCTGGGAATCTTTACCAGCTCATTCTAGACCATTAAAG	MDWQKSLTLIVALTLSRGIGLKNDLPWKLKSDMMFFSRVTSGLLVTRSTGQMNVVLMGRKTWESLPAHSRPLK		205	194	208	147	200	99	TTG	L	25	L	CTG	0.000673538	0.000569099	0.000664159	0.000600267	0.000768988	0.000641882	-10.53595336	-10.77903391	-10.55618363	-10.70210788	-10.34475084	-10.60540469	-0.166154521	0.434283071	-0.049221062	-0.049221062	F1	5.730096466	5.526068812	5.615004242	-0.001361442	-0.001361442	0.047855498	-0.014520365	silent
178	ATGGACTGGCAAAAGTCCTTAACTTTGATCGTTGCTTTGACTTTGTCTAGAGGTATTGGTTTGAAAAACGACTTGCCTTGGAAGTTGAAGTCTGACATGATGTTCTTTTCCAGAGTTACTTCTGGTCTGAGGGTCACCAGATCAACCGGTCAAATGAACGTCGTTTTGATGGGTCGTAAGACCTGGGAATCTTTACCAGCTCATTCTAGACCATTAAAG	MDWQKSLTLIVALTLSRGIGLKNDLPWKLKSDMMFFSRVTSGLRVTRSTGQMNVVLMGRKTWESLPAHSRPLK		205	210	251	150	147	69	TTG	L	44	R	AGG	0.000673538	0.000616034	0.000801461	0.000612517	0.000565206	0.000447372	-10.53595336	-10.66470124	-10.28507979	-10.67296154	-10.78893468	-11.12623685	-0.137008176	-0.124233449	-0.841157061	-0.137008176	F1	5.730096466	5.526068812	5.615004242	-0.022200479	0.002164276	-0.022200479	-0.112281325	substitution
179	ATGGACTGGCAAAAGTCCTTAACTTTGATCGTTGCTTTGACTTTGTCTAGAGGTATTGGTTTGAAAAACGACTTGCCTTGGAAGTTGAAGTCTCAGATGATGTTCTTTTCCAGAGTTACTTCTGGTCTGTTGGTCACCAGATCAACCGGTCAAATGAACGTCGTTTTGATGGGTCGTAAGACCTGGGAATCTTTACCAGCTCATTCTAGACCATTAAAG	MDWQKSLTLIVALTLSRGIGLKNDLPWKLKSQMMFFSRVTSGLLVTRSTGQMNVVLMGRKTWESLPAHSRPLK		205	280	230	194	192	116	GAC	D	32	Q	CAG	0.000673538	0.000821379	0.000734407	0.000792189	0.000738229	0.000752104	-10.53595336	-10.24966374	-10.41113329	-10.30186739	-10.40364453	-10.37678031	0.234085976	-0.153980793	0.03435298	0.03435298	F1	5.730096466	5.526068812	5.615004242	-0.004203523	0.047054073	-0.025931755	-0.004203523	substitution
180	ATGGACTGGCAAAAGTCCTTAACTTTGATCGTTGCTTTGACTTTGTCTAGAGGTATTGGTTTGAAAAACGACTTGCCTTGGAAGTTGAAGTCTGACATGATGTTCTTTTCCAGAGTTACTTCTGGTCTGTTGGTCACCGGGTCAACCGGTCAAATGAACGTCGTTTTGATGGGTCGTAAGACCTGGGAATCTTTACCAGCTCATTCTAGACCATTAAAG	MDWQKSLTLIVALTLSRGIGLKNDLPWKLKSDMMFFSRVTSGLLVTGSTGQMNVVLMGRKTWESLPAHSRPLK		204	278	217	197	223	154	AGA	R	47	G	GGG	0.000670252	0.000815512	0.000692897	0.00080444	0.000857422	0.000998483	-10.54300812	-10.26000568	-10.49507211	-10.27972841	-10.18770713	-9.967974768	0.263279711	0.072298551	0.527097344	0.263279711	F1	5.730096466	5.526068812	5.615004242	0.050585524	0.050585524	0.002450969	0.056623567	substitution
181	ATGGACTGGCAAAAGTCCTTAACTTTGATCGTTGCTTTGACTTTGTCTAGAGGTATTGGTGTGAAAAACGACTTGCCTTGGAAGTTGAAGTCTGACATGATGTTCTTTTCCAGAGTTACTTCTGGTCTGTTGGTCACCAGATCAACCGGTCAAATGAACGTCGTTTTGATGGGTCGTAAGACCTGGGAATCTTTACCAGCTCATTCTAGACCATTAAAG	MDWQKSLTLIVALTLSRGIGVKNDLPWKLKSDMMFFSRVTSGLLVTRSTGQMNVVLMGRKTWESLPAHSRPLK		204	237	209	195	193	96	TTG	L	21	V	GTG	0.000670252	0.000695239	0.000667352	0.000796273	0.000742074	0.000622431	-10.54300812	-10.4902035	-10.54926421	-10.29444992	-10.39614999	-10.64979881	0.248558205	0.094053512	-0.100534595	0.094053512	F1	5.730096466	5.526068812	5.615004242	0.005179743	0.048804721	0.005179743	-0.020854791	substitution
182	ATGGACTGGCAAAAGTCCTTAACTTTGATCGGGGCTTTGACTTTGTCTAGAGGTATTGGTTTGAAAAACGACTTGCCTTGGAAGTTGAAGTCTGACATGATGTTCTTTTCCAGAGTTACTTCTGGTCTGTTGGTCACCAGATCAACCGGTCAAATGAACGTCGTTTTGATGGGTCGTAAGACCTGGGAATCTTTACCAGCTCATTCTAGACCATTAAAG	MDWQKSLTLIGALTLSRGIGLKNDLPWKLKSDMMFFSRVTSGLLVTRSTGQMNVVLMGRKTWESLPAHSRPLK		203	230	222	178	208	120	GTT	V	11	G	GGG	0.000666967	0.000674704	0.000708862	0.000726854	0.000799748	0.000778039	-10.55009754	-10.5334567	-10.46220748	-10.4260468	-10.28816731	-10.32787071	0.124050747	0.245289391	0.134336765	0.134336765	F1	5.730096466	5.526068812	5.615004242	0.024149598	0.033743545	0.024149598	0.008139028	substitution
183	ATGGACTGGCAAAAGTCCTTAACTTTGATCGTTGCTTTGACTTTGTCTAGAGGTATTGGTTTGAAAAACGACTTGCCTTGGAAGTTGAAGTCTGACATGATGTTGTTTTCCAGAGTTACTTCTGGTCTGTTGGTCACCAGATCAACCGGTCAAATGAACGTCGTTTTGATGGGTCGTAAGACCTGGGAATCTTTACCAGCTCATTCTAGACCATTAAAG	MDWQKSLTLIVALTLSRGIGLKNDLPWKLKSDMMLFSRVTSGLLVTRSTGQMNVVLMGRKTWESLPAHSRPLK		203	232	258	161	184	105	TTC	F	35	L	TTG	0.000666967	0.000680571	0.000823813	0.000657435	0.000707469	0.000680784	-10.55009754	-10.52096576	-10.24539609	-10.57086335	-10.46504507	-10.52051579	-0.020765806	0.055920684	-0.275119702	-0.020765806	F1	5.730096466	5.526068812	5.615004242	0.000396657	0.016225658	0.000396657	-0.042406543	substitution
184	ATGGACTGGCAAAAGTCCTTAACTTTGATCGTTGCTTTGACTTTGTCTAGAGGTATTGGTTTGAAAAACGACTTGCCTTGGAAGTTGAAGTCTGACATGATGTTCTTTTCCAGAGTTACTTCTGGTCAGTTGGTCACCAGATCAACCGGTCAAATGAACGTCGTTTTGATGGGTCGTAAGACCTGGGAATCTTTACCAGCTCATTCTAGACCATTAAAG	MDWQKSLTLIVALTLSRGIGLKNDLPWKLKSDMMFFSRVTSGQLVTRSTGQMNVVLMGRKTWESLPAHSRPLK		203	261	229	204	217	129	CTG	L	43	Q	CAG	0.000666967	0.000765643	0.000731214	0.000833024	0.000834352	0.000836391	-10.55009754	-10.35104076	-10.41741956	-10.22935489	-10.2270558	-10.22353405	0.320742658	0.123984959	0.193885504	0.193885504	F1	5.730096466	5.526068812	5.615004242	0.015490054	0.05753659	0.008934111	0.015490054	substitution
185	ATGGACTGGCAAAAGTCCTTAACTTTGATCGTTGCTCGGACTTTGTCTAGAGGTATTGGTTTGAAAAACGACTTGCCTTGGAAGTTGAAGTCTGACATGATGTTCTTTTCCAGAGTTACTTCTGGTCTGTTGGTCACCAGATCAACCGGTCAAATGAACGTCGTTTTGATGGGTCGTAAGACCTGGGAATCTTTACCAGCTCATTCTAGACCATTAAAG	MDWQKSLTLIVARTLSRGIGLKNDLPWKLKSDMMFFSRVTSGLLVTRSTGQMNVVLMGRKTWESLPAHSRPLK		202	238	212	139	152	92	TTG	L	13	R	CGG	0.000663681	0.000698172	0.000676931	0.000567599	0.000584431	0.000596496	-10.55722198	-10.48412899	-10.52870289	-10.78283916	-10.74067952	-10.71119935	-0.225617177	-0.256550527	-0.182496462	-0.225617177	F1	5.730096466	5.526068812	5.615004242	-0.030972618	-0.008554405	-0.038797307	-0.030972618	substitution
186	ATGGACTGGCAAAAGTCCTTAACTTTGATCGTTGCTTTGACTTTGTCTAGAGGTATTGGTTTGAAAAACGACTTGCCTTGGAAGTTGAAGTCTGACATGATGTTCTCGTCCAGAGTTACTTCTGGTCTGTTGGTCACCAGATCAACCGGTCAAATGAACGTCGTTTTGATGGGTCGTAAGACCTGGGAATCTTTACCAGCTCATTCTAGACCATTAAAG	MDWQKSLTLIVALTLSRGIGLKNDLPWKLKSDMMFSSRVTSGLLVTRSTGQMNVVLMGRKTWESLPAHSRPLK		202	194	219	146	115	74	TTT	F	36	S	TCG	0.000663681	0.000569099	0.000699283	0.000596184	0.000442168	0.00047979	-10.55722198	-10.77903391	-10.48183629	-10.71195567	-11.14311698	-11.02530794	-0.15473369	-0.364083068	-0.543471658	-0.364083068	F1	5.730096466	5.526068812	5.615004242	-0.052285354	2.01E-05	-0.052285354	-0.075533392	substitution
187	ATGGACTGGCAAAAGTCCTTAACTTTGATCGTTGCTTTGACTTTGTCTAGAGGTATTGGTTTGAAAAACGACTTGCCTTGGAAGTTGAAGTCTGACATGATGTTCTTTTCCAGAGTTACTTCTGGTCTGTTGGTCACCTAGTCAACCGGTCAAATGAACGTCGTTTTGATGGGTCGTAAGACCTGGGAATCTTTACCAGCTCATTCTAGACCATTAAAG	MDWQKSLTLIVALTLSRGIGLKNDLPWKLKSDMMFFSRVTSGLLVT_STGQMNVVLMGRKTWESLPAHSRPLK		202	257	189	245	300	205	AGA	R	47	*	TAG	0.000663681	0.000753909	0.000603491	0.001000445	0.001153482	0.001329149	-10.55722198	-10.3733222	-10.69438092	-9.96514229	-9.759788339	-9.555281209	0.59207969	0.613533865	1.139099711	0.613533865	F1	5.730096466	5.526068812	5.615004242	0.090359161	0.090359161	0.070339326	0.132172524	stop
188	ATGGACTGGCAAAAGTCCTTAACTTTGATCGTTGCTTTGACTTTGTCTAGAGGTATTGGTTTGAAAAACGACTTGCCTTGGAAGTTGAAGTCTGACATGATGATGTTTTCCAGAGTTACTTCTGGTCTGTTGGTCACCAGATCAACCGGTCAAATGAACGTCGTTTTGATGGGTCGTAAGACCTGGGAATCTTTACCAGCTCATTCTAGACCATTAAAG	MDWQKSLTLIVALTLSRGIGLKNDLPWKLKSDMMMFSRVTSGLLVTRSTGQMNVVLMGRKTWESLPAHSRPLK		202	188	209	153	161	104	TTC	F	35	M	ATG	0.000663681	0.000551498	0.000667352	0.000624768	0.000619036	0.0006743	-10.55722198	-10.8243579	-10.54926421	-10.64439239	-10.65769015	-10.53432159	-0.087170407	0.16666775	0.014942622	0.014942622	F1	5.730096466	5.526068812	5.615004242	0.008192955	0.008192955	0.014287909	-0.006599645	substitution
189	ATGGACTGGCAAAAGTCCTTAACTTTGATCGTTGCTTTGACTTTGTCTAGAGGTATTGGTTTGAAAAACGACTTGCCTTGGAAGTTGAAGTCTGACATGATGTTCGATTCCAGAGTTACTTCTGGTCTGTTGGTCACCAGATCAACCGGTCAAATGAACGTCGTTTTGATGGGTCGTAAGACCTGGGAATCTTTACCAGCTCATTCTAGACCATTAAAG	MDWQKSLTLIVALTLSRGIGLKNDLPWKLKSDMMFDSRVTSGLLVTRSTGQMNVVLMGRKTWESLPAHSRPLK		202	189	207	139	164	83	TTT	F	36	D	GAT	0.000663681	0.000554431	0.000660966	0.000567599	0.00063057	0.000538143	-10.55722198	-10.81670433	-10.56313639	-10.78283916	-10.63105503	-10.85972188	-0.225617177	0.185649304	-0.29658549	-0.225617177	F1	5.730096466	5.526068812	5.615004242	-0.008554405	-0.008554405	0.016668808	-0.045056398	substitution
190	ATGGACTGGCAAAAGTCCTTAACTTTGATCGTTGTGTTGACTTTGTCTAGAGGTATTGGTTTGAAAAACGACTTGCCTTGGAAGTTGAAGTCTGACATGATGTTCTTTTCCAGAGTTACTTCTGGTCTGTTGGTCACCAGATCAACCGGTCAAATGAACGTCGTTTTGATGGGTCGTAAGACCTGGGAATCTTTACCAGCTCATTCTAGACCATTAAAG	MDWQKSLTLIVVLTLSRGIGLKNDLPWKLKSDMMFFSRVTSGLLVTRSTGQMNVVLMGRKTWESLPAHSRPLK		202	234	188	177	213	109	GCT	A	12	V	GTG	0.000663681	0.000686438	0.000600298	0.000722771	0.000818972	0.000706718	-10.55722198	-10.50858203	-10.70203449	-10.43417468	-10.25389741	-10.46657698	0.123047301	0.254684624	0.235457509	0.235457509	F1	5.730096466	5.526068812	5.615004242	0.025328063	0.033622162	0.025328063	0.020621932	substitution
191	ATGGACTGGCAAAAGTCCTTAACTTTGATCGTTGCTTTGACTTTGTCTAGAGGTATTGGTTTGAAAAACGACTTGCCTTGGAAGTTGAAGTCTGACCAGATGTTCTTTTCCAGAGTTACTTCTGGTCTGTTGGTCACCAGATCAACCGGTCAAATGAACGTCGTTTTGATGGGTCGTAAGACCTGGGAATCTTTACCAGCTCATTCTAGACCATTAAAG	MDWQKSLTLIVALTLSRGIGLKNDLPWKLKSDQMFFSRVTSGLLVTRSTGQMNVVLMGRKTWESLPAHSRPLK		202	249	183	171	207	102	ATG	M	33	Q	CAG	0.000663681	0.000730441	0.000584332	0.00069827	0.000795903	0.000661333	-10.55722198	-10.41894482	-10.74092351	-10.48392771	-10.29512007	-10.56233597	0.073294266	0.123824749	0.17858754	0.123824749	F1	5.730096466	5.526068812	5.615004242	0.013601589	0.027603734	0.008914016	0.013601589	substitution
192	ATGGACTGGCAAAAGTCCTTAACTTTGATCGTTGCTTTGACTTTGTCTAGAGGTATTGGTTTGAAAAACGACTTGCCTTGGAAGTTGAAGTCTGACATGATGTTCTTTTCCAGACGGACTTCTGGTCTGTTGGTCACCAGATCAACCGGTCAAATGAACGTCGTTTTGATGGGTCGTAAGACCTGGGAATCTTTACCAGCTCATTCTAGACCATTAAAG	MDWQKSLTLIVALTLSRGIGLKNDLPWKLKSDMMFFSRRTSGLLVTRSTGQMNVVLMGRKTWESLPAHSRPLK		201	214	257	161	151	85	GTT	V	39	R	CGG	0.000660396	0.000627768	0.00082062	0.000657435	0.000580586	0.000551111	-10.56438177	-10.63747977	-10.2509988	-10.57086335	-10.75020229	-10.82537037	-0.00648158	-0.112722524	-0.574371577	-0.112722524	F1	5.730096466	5.526068812	5.615004242	-0.020756638	0.017953564	-0.020756638	-0.079347849	substitution
193	ATGGACTGGCAAAAGTCCTTAACTTTGATCGTTGCTTTGACTTTGTCTAGAGGTATTGGTTTGAAAAACGACTTGCCTTGGAAGTTGAAGTCTGACATGATGTTCTTTTCCAGAGTTACTTCTGGTCTGTTGGTCACCAGATCAACCGGTCAAATGAACGTCGTTTTGATGGGTGGGAAGACCTGGGAATCTTTACCAGCTCATTCTAGACCATTAAAG	MDWQKSLTLIVALTLSRGIGLKNDLPWKLKSDMMFFSRVTSGLLVTRSTGQMNVVLMGGKTWESLPAHSRPLK		201	184	173	128	141	77	CGT	R	59	G	GGG	0.000660396	0.000539764	0.000552402	0.000522682	0.000542137	0.000499241	-10.56438177	-10.8553848	-10.82199512	-10.90178023	-10.84905568	-10.96797477	-0.337398458	0.00632912	-0.145979651	-0.145979651	F1	5.730096466	5.526068812	5.615004242	-0.022076146	-0.022076146	-0.005823724	-0.02646478	substitution
194	ATGGACTGGCAAAAGTCCTTAACTTTGATCGTTGCTTTGACTTTGTCTAGAGGTATTGGTTTGAAAAACGACTTGCCTTGGAAGTTGAAGTCTGACACGATGTTCTTTTCCAGAGTTACTTCTGGTCTGTTGGTCACCAGATCAACCGGTCAAATGAACGTCGTTTTGATGGGTCGTAAGACCTGGGAATCTTTACCAGCTCATTCTAGACCATTAAAG	MDWQKSLTLIVALTLSRGIGLKNDLPWKLKSDTMFFSRVTSGLLVTRSTGQMNVVLMGRKTWESLPAHSRPLK		201	195	194	158	163	98	ATG	M	33	T	ACG	0.000660396	0.000572032	0.000619456	0.000645185	0.000626725	0.000635398	-10.56438177	-10.77161644	-10.6567105	-10.59799948	-10.63987888	-10.62005146	-0.03361771	0.131737564	0.036659038	0.036659038	F1	5.730096466	5.526068812	5.615004242	0.009906538	0.014671013	0.009906538	-0.00391885	substitution
195	ATGGACTGGCAAAAGTCCTTAACTTTGATCGTTGCTTTGACTTTGTCTAGAGGTATTGGTTTGAAAAACGACTTGCCTTGGAAGTTGAAGTCTGACATGATGACGTTTTCCAGAGTTACTTCTGGTCTGTTGGTCACCAGATCAACCGGTCAAATGAACGTCGTTTTGATGGGTCGTAAGACCTGGGAATCTTTACCAGCTCATTCTAGACCATTAAAG	MDWQKSLTLIVALTLSRGIGLKNDLPWKLKSDMMTFSRVTSGLLVTRSTGQMNVVLMGRKTWESLPAHSRPLK		200	228	207	144	160	97	TTC	F	35	T	ACG	0.00065711	0.000668837	0.000660966	0.000588017	0.000615191	0.000628915	-10.57157727	-10.54605674	-10.56313639	-10.73185523	-10.66667893	-10.63484847	-0.160277955	-0.120622196	-0.071712079	-0.120622196	F1	5.730096466	5.526068812	5.615004242	-0.017296781	-0.000650577	-0.021747512	-0.017296781	substitution
196	ATGGACTGGCAAAAGTCCTTAACTTTGATCGTTGCTTTGACTTTGTCTAGAGGTATTGGTTTGAAAAACGACTTGCCTTGGAAGTTGAAGTCTGACATGATGTTCTTTTCCAGAGTTACTTCTGGTCTGTTGGTCACCAGATCAACCGGTCAAATGAACGCGGTTTTGATGGGTCGTAAGACCTGGGAATCTTTACCAGCTCATTCTAGACCATTAAAG	MDWQKSLTLIVALTLSRGIGLKNDLPWKLKSDMMFFSRVTSGLLVTRSTGQMNAVLMGRKTWESLPAHSRPLK		199	186	172	151	142	83	GTC	V	54	A	GCG	0.000653825	0.000545631	0.000549208	0.000616601	0.000545982	0.000538143	-10.57880884	-10.83978794	-10.83035859	-10.66337549	-10.83885991	-10.85972188	-0.084566648	0.000928032	-0.029363287	-0.029363287	F1	5.730096466	5.526068812	5.615004242	-0.006501195	0.008507921	-0.006501195	-0.012069011	substitution
197	ATGGACTGGCAAAAGTCCTTAACTTTGATCGTTGCTTTGACTTTGTCTAGAGGTATTGGTTTGAAAAACGACTTGCCTTGGAAGTTGAAGTCTGACATGATGTTCTTTTCCAGAGTTACTTCTGGTCTGTTGGTCACCAGATCAACCCGGCAAATGAACGTCGTTTTGATGGGTCGTAAGACCTGGGAATCTTTACCAGCTCATTCTAGACCATTAAAG	MDWQKSLTLIVALTLSRGIGLKNDLPWKLKSDMMFFSRVTSGLLVTRSTRQMNVVLMGRKTWESLPAHSRPLK		199	227	220	119	127	104	GGT	G	50	R	CGG	0.000653825	0.000665904	0.000702476	0.00048593	0.000488308	0.0006743	-10.57880884	-10.55239827	-10.47526363	-11.00696247	-10.99992234	-10.53432159	-0.428153624	-0.447524077	-0.059057959	-0.428153624	F1	5.730096466	5.526068812	5.615004242	-0.033054441	-0.033054441	-0.062751546	-0.015734686	substitution
198	ATGGACTGGCAAAAGTCCTTAACTTTGATCGTTGCTTTGACTTTGTCTAGAGGTATTGGTTTGGGGAACGACTTGCCTTGGAAGTTGAAGTCTGACATGATGTTCTTTTCCAGAGTTACTTCTGGTCTGTTGGTCACCAGATCAACCGGTCAAATGAACGTCGTTTTGATGGGTCGTAAGACCTGGGAATCTTTACCAGCTCATTCTAGACCATTAAAG	MDWQKSLTLIVALTLSRGIGLGNDLPWKLKSDMMFFSRVTSGLLVTRSTGQMNVVLMGRKTWESLPAHSRPLK		199	236	168	138	164	108	AAA	K	22	G	GGG	0.000653825	0.000692305	0.000536436	0.000563516	0.00063057	0.000700235	-10.57880884	-10.4963037	-10.86430592	-10.79325577	-10.63105503	-10.47987381	-0.21444693	-0.134751321	0.384432116	-0.134751321	F1	5.730096466	5.526068812	5.615004242	-0.007203185	-0.007203185	-0.02351976	0.039012182	substitution
199	ATGGACTGGCAAAAGTCCTTAACTTTGATCGTTGCTTTGACTTTGTCTAGAGGTATTGGTTTGAAAAACGACTTGCCTTGGAAGTTGAAGTCTGACATGATGTTCTTTTGGAGAGTTACTTCTGGTCTGTTGGTCACCAGATCAACCGGTCAAATGAACGTCGTTTTGATGGGTCGTAAGACCTGGGAATCTTTACCAGCTCATTCTAGACCATTAAAG	MDWQKSLTLIVALTLSRGIGLKNDLPWKLKSDMMFFWRVTSGLLVTRSTGQMNVVLMGRKTWESLPAHSRPLK		199	232	228	114	107	89	TCC	S	37	W	TGG	0.000653825	0.000680571	0.00072802	0.000465513	0.000411409	0.000577045	-10.57880884	-10.52096576	-10.42373333	-11.06889021	-11.24714004	-10.75902788	-0.490081373	-0.726174285	-0.335294547	-0.490081373	F1	5.730096466	5.526068812	5.615004242	-0.049834858	-0.040545597	-0.097703266	-0.049834858	substitution
200	ATGGACTGGCAAAAGTCCTTAACTTTGATCGTTGCTTTGACTTTGTCTAGAGGTATTGGTTTGAAAAACGACTTGCCTTGGCCGTTGAAGTCTGACATGATGTTCTTTTCCAGAGTTACTTCTGGTCTGTTGGTCACCAGATCAACCGGTCAAATGAACGTCGTTTTGATGGGTCGTAAGACCTGGGAATCTTTACCAGCTCATTCTAGACCATTAAAG	MDWQKSLTLIVALTLSRGIGLKNDLPWPLKSDMMFFSRVTSGLLVTRSTGQMNVVLMGRKTWESLPAHSRPLK		199	225	175	152	175	90	AAG	K	28	P	CCG	0.000653825	0.000660037	0.000558788	0.000620684	0.000672865	0.000583529	-10.57880884	-10.56516556	-10.80541223	-10.65385272	-10.53739592	-10.74290821	-0.075043874	0.027769644	0.062504021	0.027769644	F1	5.730096466	5.526068812	5.615004242	-0.000728403	0.009659854	-0.003134391	-0.000728403	substitution
201	ATGGACTGGCAAAAGTCCTTAACTTTGATCGTTGCTTTGACTTTGTCTAGAGGTATTGGTTTGAAAAACGACTTGCCTTGGAAGGTGAAGTCTGACATGATGTTCTTTTCCAGAGTTACTTCTGGTCTGTTGGTCACCAGATCAACCGGTCAAATGAACGTCGTTTTGATGGGTCGTAAGACCTGGGAATCTTTACCAGCTCATTCTAGACCATTAAAG	MDWQKSLTLIVALTLSRGIGLKNDLPWKVKSDMMFFSRVTSGLLVTRSTGQMNVVLMGRKTWESLPAHSRPLK		199	190	198	136	156	104	TTG	L	29	V	GTG	0.000653825	0.000557365	0.000632228	0.000555349	0.000599811	0.0006743	-10.57880884	-10.80909114	-10.62726672	-10.81431739	-10.70320481	-10.53432159	-0.235508546	0.105886334	0.092945134	0.092945134	F1	5.730096466	5.526068812	5.615004242	0.003029417	-0.009750925	0.00666396	0.003029417	substitution
202	ATGGACTGGCAAAAGTCCTTAACTTTGATCGTTGCTTTGACTTTGTCTAGATGGATTGGTTTGAAAAACGACTTGCCTTGGAAGTTGAAGTCTGACATGATGTTCTTTTCCAGAGTTACTTCTGGTCTGTTGGTCACCAGATCAACCGGTCAAATGAACGTCGTTTTGATGGGTCGTAAGACCTGGGAATCTTTACCAGCTCATTCTAGACCATTAAAG	MDWQKSLTLIVALTLSRWIGLKNDLPWKLKSDMMFFSRVTSGLLVTRSTGQMNVVLMGRKTWESLPAHSRPLK		199	241	175	206	239	126	GGT	G	18	W	TGG	0.000653825	0.000706973	0.000558788	0.000841191	0.000918941	0.00081694	-10.57880884	-10.46605742	-10.80541223	-10.2152797	-10.08774022	-10.25748139	0.36352914	0.378317195	0.547930848	0.378317195	F1	5.730096466	5.526068812	5.615004242	0.05919537	0.062712302	0.040835573	0.05919537	substitution
203	ATGGACTGGCAAAAGTCCTTAACTTTGATCGTTGCTTTGACTTTGTCTAGAGGTATTGGTTTGAAAAACGACTTGCCTTGGAAGTTGAAGTCTGACATGATGTTCTTTTCCAGAGTTACTTCTGGTCTGTTGGTCACCAGATCAACCTGTCAAATGAACGTCGTTTTGATGGGTCGTAAGACCTGGGAATCTTTACCAGCTCATTCTAGACCATTAAAG	MDWQKSLTLIVALTLSRGIGLKNDLPWKLKSDMMFFSRVTSGLLVTRSTCQMNVVLMGRKTWESLPAHSRPLK		199	232	237	110	135	99	GGT	G	50	C	TGT	0.000653825	0.000680571	0.000756758	0.000449179	0.000519067	0.000641882	-10.57880884	-10.52096576	-10.3678801	-11.12042052	-10.91179143	-10.60540469	-0.541611674	-0.390825675	-0.237524593	-0.390825675	F1	5.730096466	5.526068812	5.615004242	-0.046779014	-0.046779014	-0.055639739	-0.037765594	substitution
204	ATGGACTGGCAAAAGTCCGGGACTTTGATCGTTGCTTTGACTTTGTCTAGAGGTATTGGTTTGAAAAACGACTTGCCTTGGAAGTTGAAGTCTGACATGATGTTCTTTTCCAGAGTTACTTCTGGTCTGTTGGTCACCAGATCAACCGGTCAAATGAACGTCGTTTTGATGGGTCGTAAGACCTGGGAATCTTTACCAGCTCATTCTAGACCATTAAAG	MDWQKSGTLIVALTLSRGIGLKNDLPWKLKSDMMFFSRVTSGLLVTRSTGQMNVVLMGRKTWESLPAHSRPLK		198	235	180	175	183	120	TTA	L	7	G	GGG	0.000650539	0.000689372	0.000574753	0.000714604	0.000703624	0.000778039	-10.58607684	-10.50242981	-10.76477025	-10.45056912	-10.47290719	-10.32787071	0.135507725	0.029522615	0.436899535	0.135507725	F1	5.730096466	5.526068812	5.615004242	0.03512945	0.03512945	-0.002914512	0.04548905	substitution
205	ATGGACTGGCAAAAGTCCTTAACTTTGATCGTTGCTTTGACTTTGTCTAGAGGTATTGGTTTGAAAAACGACTTGCCTTGGAAGTTGGGGTCTGACATGATGTTCTTTTCCAGAGTTACTTCTGGTCTGTTGGTCACCAGATCAACCGGTCAAATGAACGTCGTTTTGATGGGTCGTAAGACCTGGGAATCTTTACCAGCTCATTCTAGACCATTAAAG	MDWQKSLTLIVALTLSRGIGLKNDLPWKLGSDMMFFSRVTSGLLVTRSTGQMNVVLMGRKTWESLPAHSRPLK		198	211	159	145	184	100	AAG	K	30	G	GGG	0.000650539	0.000618968	0.000507698	0.0005921	0.000707469	0.000648365	-10.58607684	-10.65784756	-10.94374039	-10.72187114	-10.46504507	-10.59090512	-0.135794297	0.192802491	0.352835271	0.192802491	F1	5.730096466	5.526068812	5.615004242	0.017566048	0.002311114	0.017566048	0.035111692	substitution
206	ATGGACTGGCAAAAGTCCTTAACTTTGATCGTTGCTTTGACTTTGTCTAGAGGTATTGGTTTGAAAAACGACTTGCCTTGGAAGTTGAAGTCTGACATGATGTTCTTTTCCAGAGTTACTTCTGGTACGTTGGTCACCAGATCAACCGGTCAAATGAACGTCGTTTTGATGGGTCGTAAGACCTGGGAATCTTTACCAGCTCATTCTAGACCATTAAAG	MDWQKSLTLIVALTLSRGIGLKNDLPWKLKSDMMFFSRVTSGTLVTRSTGQMNVVLMGRKTWESLPAHSRPLK		198	228	178	177	198	110	CTG	L	43	T	ACG	0.000650539	0.000668837	0.000568367	0.000722771	0.000761298	0.000713202	-10.58607684	-10.54605674	-10.78088991	-10.43417468	-10.35925041	-10.4534016	0.151902163	0.186806329	0.327488319	0.186806329	F1	5.730096466	5.526068812	5.615004242	0.031982725	0.037112621	0.016813936	0.031982725	substitution
207	ATGGACTGGCAAAAGTCCTAGACTTTGATCGTTGCTTTGACTTTGTCTAGAGGTATTGGTTTGAAAAACGACTTGCCTTGGAAGTTGAAGTCTGACATGATGTTCTTTTCCAGAGTTACTTCTGGTCTGTTGGTCACCAGATCAACCGGTCAAATGAACGTCGTTTTGATGGGTCGTAAGACCTGGGAATCTTTACCAGCTCATTCTAGACCATTAAAG	MDWQKS_TLIVALTLSRGIGLKNDLPWKLKSDMMFFSRVTSGLLVTRSTGQMNVVLMGRKTWESLPAHSRPLK		198	285	185	207	253	125	TTA	L	7	*	TAG	0.000650539	0.000836047	0.000590718	0.000845274	0.00097277	0.000810457	-10.58607684	-10.22412864	-10.72524188	-10.20829327	-10.00561346	-10.26897702	0.377783571	0.218515189	0.45626486	0.377783571	F1	5.730096466	5.526068812	5.615004242	0.047879613	0.064436604	0.02079125	0.047879613	stop
208	ATGGACTGGCAAAAGTCCTTAACTTTGATCGTTGCTTTGACTTTGTCTAGAGGTATTGGTTTGAAAAACGACTTGCCTTGGAAGTTGAAGTCTGACATGATGTTCTTTTCCAAGGTTACTTCTGGTCTGTTGGTCACCAGATCAACCGGTCAAATGAACGTCGTTTTGATGGGTCGTAAGACCTGGGAATCTTTACCAGCTCATTCTAGACCATTAAAG	MDWQKSLTLIVALTLSRGIGLKNDLPWKLKSDMMFFSKVTSGLLVTRSTGQMNVVLMGRKTWESLPAHSRPLK		198	200	216	175	148	94	AGA	R	38	K	AAG	0.000650539	0.0005867	0.000689704	0.000714604	0.000569051	0.000609464	-10.58607684	-10.73509056	-10.50173584	-10.45056912	-10.77915366	-10.68017246	0.135507725	-0.044063101	-0.178436614	-0.044063101	F1	5.730096466	5.526068812	5.615004242	-0.012144533	0.03512945	-0.012144533	-0.030471448	substitution
209	ATGGACTGGCAAAAGTCCTTAACTTTGATCGTTGCTTTGACTTTGTCTAGAGGTATTGGTTTGAAAAACGACTTGCCTTGGAAGTTGAAGTCTGACATGATGTTCTTTTCCAGAGTTACTTCTGGTCTGTTGGTCACCAGATCAACCTAGCAAATGAACGTCGTTTTGATGGGTCGTAAGACCTGGGAATCTTTACCAGCTCATTCTAGACCATTAAAG	MDWQKSLTLIVALTLSRGIGLKNDLPWKLKSDMMFFSRVTSGLLVTRST_QMNVVLMGRKTWESLPAHSRPLK		197	256	157	168	228	125	GGT	G	50	*	TAG	0.000647253	0.000750975	0.000501312	0.000686019	0.000876647	0.000810457	-10.59338164	-10.37894675	-10.9620026	-10.50946281	-10.15571702	-10.26897702	0.083918837	0.223229738	0.693025572	0.223229738	F1	5.730096466	5.526068812	5.615004242	0.028888946	0.028888946	0.021382606	0.077106665	stop
210	ATGGACTGGCAAAAGTCCTTAACTTTGATCGTTGCTTTGACTTTGTCTAGAGGTATTGGTTTGAAAAACGACTTGCCTTGGAAGTTGAAGTCTGACATGATGTTCTTTTCCAGAGTTACTTCTGGTCTGTTGGTCACCAGATCAACCGGTCAAATGCAGGTCGTTTTGATGGGTCGTAAGACCTGGGAATCTTTACCAGCTCATTCTAGACCATTAAAG	MDWQKSLTLIVALTLSRGIGLKNDLPWKLKSDMMFFSRVTSGLLVTRSTGQMQVVLMGRKTWESLPAHSRPLK		197	194	229	98	125	67	AAC	N	53	Q	CAG	0.000647253	0.000569099	0.000731214	0.000400178	0.000480618	0.000434405	-10.59338164	-10.77903391	-10.41741956	-11.28707038	-11.02282275	-11.16867212	-0.693688742	-0.243788834	-0.751252561	-0.693688742	F1	5.730096466	5.526068812	5.615004242	-0.065175177	-0.065175177	-0.037196579	-0.101183016	substitution
211	ATGGACTGGCAAAAGTCCTTAACTTTGATCGTTGCTTTGACTTTGTCTAGAGGTATTGGTTTGAAAAACGACTTGCCTTGGAAGTTGAAGTCTGACATGATGTTCTTTTCCAGAGTTACTTCTGGTCTGTCGGTCACCAGATCAACCGGTCAAATGAACGTCGTTTTGATGGGTCGTAAGACCTGGGAATCTTTACCAGCTCATTCTAGACCATTAAAG	MDWQKSLTLIVALTLSRGIGLKNDLPWKLKSDMMFFSRVTSGLSVTRSTGQMNVVLMGRKTWESLPAHSRPLK		197	217	212	135	159	73	TTG	L	44	S	TCG	0.000647253	0.000636569	0.000676931	0.000551266	0.000611346	0.000473307	-10.59338164	-10.61739552	-10.52870289	-10.82496463	-10.67572407	-11.04493675	-0.231582989	-0.058328554	-0.516233859	-0.231582989	F1	5.730096466	5.526068812	5.615004242	-0.013933881	-0.009276066	-0.013933881	-0.072171008	substitution
212	ATGGACTGGCAAAAGTCCTTAACTTTGATCGTTGCTTTGACTTTGTCTAGAGGTATTGGTTTGAAAAACGACTTGCCTTGGAAGTTGAAGTCTGACATGATGTTCTTTTCCAGAGTTACTTCTGGTCTGTTGGTCACCAGATCAACCGGTCAAATGAACGTCGTTTTGATGGGTCGTAAGACCTGGGAATCTTTACCAGCTCATTCTTGGCCATTAAAG	MDWQKSLTLIVALTLSRGIGLKNDLPWKLKSDMMFFSRVTSGLLVTRSTGQMNVVLMGRKTWESLPAHSWPLK		197	235	225	121	149	115	AGA	R	70	W	TGG	0.000647253	0.000689372	0.000718441	0.000494097	0.000572896	0.00074562	-10.59338164	-10.50242981	-10.44284215	-10.98291699	-10.76943851	-10.38927126	-0.389535349	-0.267008703	0.053570896	-0.267008703	F1	5.730096466	5.526068812	5.615004242	-0.02838294	-0.02838294	-0.040109099	-0.001831157	substitution
213	ATGGACTGGCAAAAGTCCTTAACTTTGATCGTTGCTTTGACTTTGTCTAGAGGTATTGGTTTGAAAAACGACTTGCCTTGGAAGTTGAAGTCTGACATGATGTTCTTTTCCATGGTTACTTCTGGTCTGTTGGTCACCAGATCAACCGGTCAAATGAACGTCGTTTTGATGGGTCGTAAGACCTGGGAATCTTTACCAGCTCATTCTAGACCATTAAAG	MDWQKSLTLIVALTLSRGIGLKNDLPWKLKSDMMFFSMVTSGLLVTRSTGQMNVVLMGRKTWESLPAHSRPLK		196	223	186	168	188	100	AGA	R	38	M	ATG	0.000643968	0.00065417	0.000593911	0.000686019	0.000722849	0.000648365	-10.60072362	-10.57804685	-10.71746453	-10.50946281	-10.43401818	-10.59090512	0.091260812	0.144028675	0.126559415	0.126559415	F1	5.730096466	5.526068812	5.615004242	0.011448239	0.029777076	0.011448239	0.007178949	substitution
214	ATGGACTGGCAAAAGTCCTTAACTTTGATCGTTGCTTTGACTTTGTCTAGAGGTATTGGTTTGAAAAACGACTTGCCTTGGAAGTTGAAGTCTGACATGATGTTCGCTTCCAGAGTTACTTCTGGTCTGTTGGTCACCAGATCAACCGGTCAAATGAACGTCGTTTTGATGGGTCGTAAGACCTGGGAATCTTTACCAGCTCATTCTAGACCATTAAAG	MDWQKSLTLIVALTLSRGIGLKNDLPWKLKSDMMFASRVTSGLLVTRSTGQMNVVLMGRKTWESLPAHSRPLK		196	190	206	120	130	75	TTT	F	36	A	GCT	0.000643968	0.000557365	0.000657773	0.000490014	0.000499842	0.000486274	-10.60072362	-10.80909114	-10.57012282	-10.99488963	-10.96623922	-11.00594262	-0.394166015	-0.157148072	-0.435819801	-0.394166015	F1	5.730096466	5.526068812	5.615004242	-0.028943094	-0.028943094	-0.026329034	-0.062244252	substitution
215	ATGGACTGGCAAAAGTCCTTAACTTTGATCGTTGCTTTGACTTTGTCTAGAGGTATTGGTTTGAAAAACGACTTGCCTTGGAAGTTGAAGTCTGACATGATGTTCTTTTCCAGAGTTGTTTCTGGTCTGTTGGTCACCAGATCAACCGGTCAAATGAACGTCGTTTTGATGGGTCGTAAGACCTGGGAATCTTTACCAGCTCATTCTAGACCATTAAAG	MDWQKSLTLIVALTLSRGIGLKNDLPWKLKSDMMFFSRVVSGLLVTRSTGQMNVVLMGRKTWESLPAHSRPLK		196	275	237	137	181	118	ACT	T	40	V	GTT	0.000643968	0.000806712	0.000756758	0.000559433	0.000695934	0.000765071	-10.60072362	-10.27565894	-10.3678801	-10.80374815	-10.48876114	-10.35211826	-0.203024528	-0.213102198	0.015761837	-0.203024528	F1	5.730096466	5.526068812	5.615004242	-0.006498517	-0.005821462	-0.033347485	-0.006498517	substitution
216	ATGGACTGGCAAAAGTCCTTAACTTTGATCGTTGCTTTGACTTTGTCTAGAGGTATTGGTTTGAAAAACGACTTGCCTTGGAAGTTGAAGTCTGACATGATGTTCTTTTCCAGAGTTACTTCTGGTCTGGTGGTCACCAGATCAACCGGTCAAATGAACGTCGTTTTGATGGGTCGTAAGACCTGGGAATCTTTACCAGCTCATTCTAGACCATTAAAG	MDWQKSLTLIVALTLSRGIGLKNDLPWKLKSDMMFFSRVTSGLVVTRSTGQMNVVLMGRKTWESLPAHSRPLK		196	211	210	105	123	67	TTG	L	44	V	GTG	0.000643968	0.000618968	0.000670545	0.000428762	0.000472928	0.000434405	-10.60072362	-10.65784756	-10.54237783	-11.18753471	-11.04609252	-11.16867212	-0.586811093	-0.38824496	-0.626294291	-0.586811093	F1	5.730096466	5.526068812	5.615004242	-0.055316034	-0.052246609	-0.055316034	-0.085757476	substitution
217	ATGGACTGGCAAAAGTCCTTAACTTTGATCGTTGCTTTGACTTTGTCTAGAGGTATTGGTTTGAAAAACGACTTGCCTTGGAAGTTGAAGTCTGACATGTCGTTCTTTTCCAGAGTTACTTCTGGTCTGTTGGTCACCAGATCAACCGGTCAAATGAACGTCGTTTTGATGGGTCGTAAGACCTGGGAATCTTTACCAGCTCATTCTAGACCATTAAAG	MDWQKSLTLIVALTLSRGIGLKNDLPWKLKSDMSFFSRVTSGLLVTRSTGQMNVVLMGRKTWESLPAHSRPLK		196	194	195	115	142	80	ATG	M	34	S	TCG	0.000643968	0.000569099	0.000622649	0.000469597	0.000545982	0.000518692	-10.60072362	-10.77903391	-10.64929303	-11.05629018	-10.83885991	-10.91283321	-0.45556656	-0.059825999	-0.263540183	-0.263540183	F1	5.730096466	5.526068812	5.615004242	-0.036370476	-0.036370476	-0.014121709	-0.040977103	substitution
218	ATGGACTGGCAAAAGTCCTTAACTTTGATCGTTGCTTTGACTTTGTCTAGAGGTATTGGTTTGAAAAACGACTTGCCTTGGAAGTTGAAGTCTGACATGATGTTCTTTTCCAGAGTTACTTCTGGTCTGTTGGTCACCAGATCAACCGGTCAAATGAACTAGGTTTTGATGGGTCGTAAGACCTGGGAATCTTTACCAGCTCATTCTAGACCATTAAAG	MDWQKSLTLIVALTLSRGIGLKNDLPWKLKSDMMFFSRVTSGLLVTRSTGQMN_VLMGRKTWESLPAHSRPLK		195	302	240	261	319	201	GTC	V	54	*	TAG	0.000640682	0.000885916	0.000766337	0.00106578	0.001226536	0.001303215	-10.60810315	-10.14054201	-10.34973275	-9.873874232	-9.671194416	-9.583709617	0.734228916	0.469347598	0.766023132	0.734228916	F1	5.730096466	5.526068812	5.615004242	0.086117887	0.107554393	0.05225372	0.086117887	stop
219	ATGGACTGGCAAAAGTCCTTAACTTTGATCGTTGCTTTGACTTTGTCTAGAGGTATTGGTTTGAAAAACGACTTGCCTTGGAAGTTGAAGTCTGACATGCAGTTCTTTTCCAGAGTTACTTCTGGTCTGTTGGTCACCAGATCAACCGGTCAAATGAACGTCGTTTTGATGGGTCGTAAGACCTGGGAATCTTTACCAGCTCATTCTAGACCATTAAAG	MDWQKSLTLIVALTLSRGIGLKNDLPWKLKSDMQFFSRVTSGLLVTRSTGQMNVVLMGRKTWESLPAHSRPLK		195	209	182	161	186	101	ATG	M	34	Q	CAG	0.000640682	0.000613101	0.000581139	0.000657435	0.000715159	0.000654849	-10.60810315	-10.67158762	-10.7488287	-10.57086335	-10.44944822	-10.57654983	0.037239798	0.222139402	0.172278879	0.172278879	F1	5.730096466	5.526068812	5.615004242	0.021245843	0.023242367	0.021245843	0.012822813	substitution
220	ATGGACTGGCAAAAGTCCTTAACTTTGATCGTTGCTTTGACTTTGTCTAGAGGTATTGGTTTGAAAAACGACTTGCCTTGGAAGTTGAAGTCTGACATGATGTTCTTTTCCAGAGTTACTTCGGGTCTGTTGGTCACCAGATCAACCGGTCAAATGAACGTCGTTTTGATGGGTCGTAAGACCTGGGAATCTTTACCAGCTCATTCTAGACCATTAAAG	MDWQKSLTLIVALTLSRGIGLKNDLPWKLKSDMMFFSRVTSGLLVTRSTGQMNVVLMGRKTWESLPAHSRPLK		195	206	188	133	160	109	TCT	S	41	S	TCG	0.000640682	0.000604301	0.000600298	0.000543099	0.000615191	0.000706718	-10.60810315	-10.69244623	-10.70203449	-10.84649779	-10.66667893	-10.46657698	-0.238394645	0.025767291	0.235457509	0.025767291	F1	5.730096466	5.526068812	5.615004242	-0.003385551	-0.010100045	-0.003385551	0.020621932	silent
221	ATGGACTGGCAAAAGTCCTTAACTTTGATCGTTGCTTTGACTTTGTCTAGAGGTATTGGTTTGAAAAACGACTTGCCTTGGAAGTTGAAGTCTGACATGATGTTCTTTTCCAGAGTTACTTCTGGTCTGTTGGTCACCAGATCAACCGGTCAAATGAACGTCGTTTTGATGGGTCGTAAGACCTGGGAAGGGTTACCAGCTCATTCTAGACCATTAAAG	MDWQKSLTLIVALTLSRGIGLKNDLPWKLKSDMMFFSRVTSGLLVTRSTGQMNVVLMGRKTWEGLPAHSRPLK		195	204	198	152	168	108	TCT	S	64	G	GGG	0.000640682	0.000598434	0.000632228	0.000620684	0.00064595	0.000700235	-10.60810315	-10.70652141	-10.62726672	-10.65385272	-10.59628961	-10.47987381	-0.045749567	0.110231804	0.147392918	0.110231804	F1	5.730096466	5.526068812	5.615004242	0.009750752	0.01320347	0.007209022	0.009750752	substitution
222	ATGGACTGGCAAAAGTCCGGTACTTTGATCGTTGCTTTGACTTTGTCTAGAGGTATTGGTTTGAAAAACGACTTGCCTTGGAAGTTGAAGTCTGACATGATGTTCTTTTCCAGAGTTACTTCTGGTCTGTTGGTCACCAGATCAACCGGTCAAATGAACGTCGTTTTGATGGGTCGTAAGACCTGGGAATCTTTACCAGCTCATTCTAGACCATTAAAG	MDWQKSGTLIVALTLSRGIGLKNDLPWKLKSDMMFFSRVTSGLLVTRSTGQMNVVLMGRKTWESLPAHSRPLK		194	223	157	161	149	94	TTA	L	7	G	GGT	0.000637397	0.00065417	0.000501312	0.000657435	0.000572896	0.000609464	-10.61552062	-10.57804685	-10.9620026	-10.57086335	-10.76943851	-10.68017246	0.044657269	-0.191391656	0.281830139	0.044657269	F1	5.730096466	5.526068812	5.615004242	0.024139629	0.024139629	-0.030624284	0.026346426	substitution
223	ATGGACTGGCAAAAGTCCTTAACTTTGATCGTTGCTTTGACTTTGTCTAGAGGTATTGGTTTGAAAAACGACTTGCCTTGGAAGTTGAAGTCTGACATGATGTTCTTTGGTAGAGTTACTTCTGGTCTGTTGGTCACCAGATCAACCGGTCAAATGAACGTCGTTTTGATGGGTCGTAAGACCTGGGAATCTTTACCAGCTCATTCTAGACCATTAAAG	MDWQKSLTLIVALTLSRGIGLKNDLPWKLKSDMMFFGRVTSGLLVTRSTGQMNVVLMGRKTWESLPAHSRPLK		194	216	248	150	135	71	TCC	S	37	G	GGT	0.000637397	0.000633635	0.000791882	0.000612517	0.000519067	0.000460339	-10.61552062	-10.62405925	-10.30242703	-10.67296154	-10.91179143	-11.08501419	-0.057440918	-0.287732182	-0.782587155	-0.287732182	F1	5.730096466	5.526068812	5.615004242	-0.042708491	0.011789214	-0.042708491	-0.105051132	substitution
224	ATGGACTGGCAAAAGTCCTTAACTTTGATCGTTGCTTTGACTTTGTCTAGAGGTATTGGTTTGAAAAACGACTTGCCTTGGAAGTTGAAGTCTGACATGATGTTCTTTTCCAGAGTTACTTCTGGTCTGTTGGTCACCAGATCAACCGGTCAAATGAACGTCGTTTGTATGGGTCGTAAGACCTGGGAATCTTTACCAGCTCATTCTAGACCATTAAAG	MDWQKSLTLIVALTLSRGIGLKNDLPWKLKSDMMFFSRVTSGLLVTRSTGQMNVVCMGRKTWESLPAHSRPLK		193	189	218	108	127	85	TTG	L	56	C	TGT	0.000634111	0.000554431	0.00069609	0.000441013	0.000488308	0.000551111	-10.62297642	-10.81670433	-10.48843902	-11.14689273	-10.99992234	-10.82537037	-0.523916302	-0.183218014	-0.336931352	-0.336931352	F1	5.730096466	5.526068812	5.615004242	-0.044638474	-0.044638474	-0.029599045	-0.050036915	substitution
225	ATGGACTGGCAAAAGTCCTTAACTTTGATCGTTGCTTTGACTTTGTCTAGAGGTATTGGTTTGAAAAACGACTTGCCTTGGAAGTTGAAGTCTGACATGATGTTCTTTTCCAGAAGGACTTCTGGTCTGTTGGTCACCAGATCAACCGGTCAAATGAACGTCGTTTTGATGGGTCGTAAGACCTGGGAATCTTTACCAGCTCATTCTAGACCATTAAAG	MDWQKSLTLIVALTLSRGIGLKNDLPWKLKSDMMFFSRRTSGLLVTRSTGQMNVVLMGRKTWESLPAHSRPLK		193	195	251	152	139	104	GTT	V	39	R	AGG	0.000634111	0.000572032	0.000801461	0.000620684	0.000534447	0.0006743	-10.62297642	-10.77161644	-10.28507979	-10.65385272	-10.86966596	-10.53432159	-0.03087629	-0.098049518	-0.2492418	-0.098049518	F1	5.730096466	5.526068812	5.615004242	-0.01891617	0.015002632	-0.01891617	-0.039212031	substitution
226	ATGGACTGGCAAAAGTCCTTAACTTTGATCGTTGCTTTGACTTTGTCTAGAGGTATTGGTTTGAAAAACGACTTGCCTTGGAAGTTGAAGTCTGACATGATGTTCTTTTCCAGAGTTACTGATGGTCTGTTGGTCACCAGATCAACCGGTCAAATGAACGTCGTTTTGATGGGTCGTAAGACCTGGGAATCTTTACCAGCTCATTCTAGACCATTAAAG	MDWQKSLTLIVALTLSRGIGLKNDLPWKLKSDMMFFSRVTDGLLVTRSTGQMNVVLMGRKTWESLPAHSRPLK		192	243	185	161	177	121	TCT	S	41	D	GAT	0.000630826	0.00071284	0.000590718	0.000657435	0.000680555	0.000784522	-10.63047096	-10.45413425	-10.72524188	-10.57086335	-10.52100148	-10.31589807	0.059607611	-0.06686723	0.409343813	0.059607611	F1	5.730096466	5.526068812	5.615004242	0.025948113	0.025948113	-0.015004906	0.042087419	substitution
227	ATGGACTGGCAAAAGTCCTTAACTTTGATCGTTGCTTTGACTTTGTCTAGAGGTATTGGTTTGAAAAACGACTTGCCTTGGAAGTTGAAGTCTGACAGGATGTTCTTTTCCAGAGTTACTTCTGGTCTGTTGGTCACCAGATCAACCGGTCAAATGAACGTCGTTTTGATGGGTCGTAAGACCTGGGAATCTTTACCAGCTCATTCTAGACCATTAAAG	MDWQKSLTLIVALTLSRGIGLKNDLPWKLKSDRMFFSRVTSGLLVTRSTGQMNVVLMGRKTWESLPAHSRPLK		192	207	198	138	146	87	ATG	M	33	R	AGG	0.000630826	0.000607234	0.000632228	0.000563516	0.000561361	0.000564078	-10.63047096	-10.6854598	-10.62726672	-10.79325577	-10.79878247	-10.79181781	-0.162784811	-0.113322675	-0.164551088	-0.162784811	F1	5.730096466	5.526068812	5.615004242	-0.020831917	-0.000953822	-0.020831917	-0.028757341	substitution
228	ATGGACTGGCAAAAGTCCTTAACTTTGATCGTTGCTTTGACTTTGTCTAGAGGTATTGGTGTTAAAAACGACTTGCCTTGGAAGTTGAAGTCTGACATGATGTTCTTTTCCAGAGTTACTTCTGGTCTGTTGGTCACCAGATCAACCGGTCAAATGAACGTCGTTTTGATGGGTCGTAAGACCTGGGAATCTTTACCAGCTCATTCTAGACCATTAAAG	MDWQKSLTLIVALTLSRGIGVKNDLPWKLKSDMMFFSRVTSGLLVTRSTGQMNVVLMGRKTWESLPAHSRPLK		192	267	226	168	194	122	TTG	L	21	V	GTT	0.000630826	0.000783244	0.000721634	0.000686019	0.000745919	0.000791006	-10.63047096	-10.31825082	-10.43644438	-10.50946281	-10.38869419	-10.30402397	0.121008155	-0.070443366	0.132420411	0.121008155	F1	5.730096466	5.526068812	5.615004242	0.007902463	0.033375495	-0.015453469	0.007902463	substitution
229	ATGGACGGTCAAAAGTCCTTAACTTTGATCGTTGCTTTGACTTTGTCTAGAGGTATTGGTTTGAAAAACGACTTGCCTTGGAAGTTGAAGTCTGACATGATGTTCTTTTCCAGAGTTACTTCTGGTCTGTTGGTCACCAGATCAACCGGTCAAATGAACGTCGTTTTGATGGGTCGTAAGACCTGGGAATCTTTACCAGCTCATTCTAGACCATTAAAG	MDGQKSLTLIVALTLSRGIGLKNDLPWKLKSDMMFFSRVTSGLLVTRSTGQMNVVLMGRKTWESLPAHSRPLK		192	269	236	126	184	107	TGG	W	3	G	GGT	0.000630826	0.000789111	0.000753565	0.000514515	0.000707469	0.000693751	-10.63047096	-10.30748439	-10.3739803	-10.92450031	-10.46504507	-10.49329432	-0.294029344	-0.157560683	-0.119314027	-0.157560683	F1	5.730096466	5.526068812	5.615004242	-0.023173028	-0.016829955	-0.026380789	-0.023173028	substitution
230	ATGGACTGGCAAAAGTCCTTAACTTTGATCGTTGCTTTGACTTTGTCTAGAGGTATTGGTTTGAAAAACGACTTGCCTTGGAAGTTGAAGTCTGACATGACGTTCTTTTCCAGAGTTACTTCTGGTCTGTTGGTCACCAGATCAACCGGTCAAATGAACGTCGTTTTGATGGGTCGTAAGACCTGGGAATCTTTACCAGCTCATTCTAGACCATTAAAG	MDWQKSLTLIVALTLSRGIGLKNDLPWKLKSDMTFFSRVTSGLLVTRSTGQMNVVLMGRKTWESLPAHSRPLK		191	222	187	149	158	111	ATG	M	34	T	ACG	0.00062754	0.000651236	0.000597105	0.000608434	0.000607501	0.000719686	-10.63800463	-10.58453089	-10.70972888	-10.68261171	-10.68482628	-10.44034544	-0.044607074	-0.100295395	0.269383443	-0.044607074	F1	5.730096466	5.526068812	5.615004242	0.013341673	0.013341673	-0.019197876	0.024809937	substitution
231	ATGGACTGGCAAAAGTCCTTAACTTTGATCGTTGCTTTGACTTTGTCTAGAGGTATTGGTTTGAAAAACGACTTGCCTTGGAAGTTGAAGTCTGACATGATGTTCCTTTCCAGAGTTACTTCTGGTCTGTTGGTCACCAGATCAACCGGTCAAATGAACGTCGTTTTGATGGGTCGTAAGACCTGGGAATCTTTACCAGCTCATTCTAGACCATTAAAG	MDWQKSLTLIVALTLSRGIGLKNDLPWKLKSDMMFLSRVTSGLLVTRSTGQMNVVLMGRKTWESLPAHSRPLK		191	206	183	119	123	75	TTT	F	36	L	CTT	0.00062754	0.000604301	0.000584332	0.00048593	0.000472928	0.000486274	-10.63800463	-10.69244623	-10.74092351	-11.00696247	-11.04609252	-11.00594262	-0.368957831	-0.353646299	-0.265019112	-0.353646299	F1	5.730096466	5.526068812	5.615004242	-0.04115967	-0.025893759	-0.050976247	-0.04115967	substitution
232	ATGGACTGGCAAAAGTCCTTAACTTTGATCGTTGCTTTGACTTTGTCTAGAGGTATTGGTTTGAAAAACGACTTGCCTTGGAAGTTGAAGTCTGACATGATGTTCTTTTCCTTGGTTACTTCTGGTCTGTTGGTCACCAGATCAACCGGTCAAATGAACGTCGTTTTGATGGGTCGTAAGACCTGGGAATCTTTACCAGCTCATTCTAGACCATTAAAG	MDWQKSLTLIVALTLSRGIGLKNDLPWKLKSDMMFFSLVTSGLLVTRSTGQMNVVLMGRKTWESLPAHSRPLK		191	241	197	149	183	102	AGA	R	38	L	TTG	0.00062754	0.000706973	0.000629035	0.000608434	0.000703624	0.000661333	-10.63800463	-10.46605742	-10.63457153	-10.68261171	-10.47290719	-10.56233597	-0.044607074	-0.006849775	0.072235559	-0.006849775	F1	5.730096466	5.526068812	5.615004242	0.000472912	0.013341673	-0.007476782	0.000472912	substitution
233	ATGGACTGGCAAAAGTCCTTAACTTTGATCGTTGCTTTGACTTTGTCTGCGGGTATTGGTTTGAAAAACGACTTGCCTTGGAAGTTGAAGTCTGACATGATGTTCTTTTCCAGAGTTACTTCTGGTCTGTTGGTCACCAGATCAACCGGTCAAATGAACGTCGTTTTGATGGGTCGTAAGACCTGGGAATCTTTACCAGCTCATTCTAGACCATTAAAG	MDWQKSLTLIVALTLSAGIGLKNDLPWKLKSDMMFFSRVTSGLLVTRSTGQMNVVLMGRKTWESLPAHSRPLK		191	198	186	160	167	92	AGA	R	17	A	GCG	0.00062754	0.000580833	0.000593911	0.000653352	0.000642105	0.000596496	-10.63800463	-10.74959013	-10.71746453	-10.57985213	-10.60490274	-10.71119935	0.0581525	0.144687396	0.006265181	0.0581525	F1	5.730096466	5.526068812	5.615004242	0.011530864	0.025772094	0.011530864	-0.007670836	substitution
234	ATGGACTGGCAAAAGTCCTTAACTTTGATCGTTGCTTTGACTTTGTCTAGAGGTATTGGTTTGAAAAACGACTTGCCTTGGAAGTTGAAGTCTGACATGATGTTCTTTTCCAGAGTTACTTCTGGTCTGTTGGTCACCAGATCAACCGGTCATATGAACGTCGTTTTGATGGGTCGTAAGACCTGGGAATCTTTACCAGCTCATTCTAGACCATTAAAG	MDWQKSLTLIVALTLSRGIGLKNDLPWKLKSDMMFFSRVTSGLLVTRSTGHMNVVLMGRKTWESLPAHSRPLK		191	158	188	117	111	72	CAA	Q	51	H	CAT	0.00062754	0.000463493	0.000600298	0.000477764	0.000426788	0.000466823	-10.63800463	-11.075166	-10.70203449	-11.03141551	-11.19419116	-11.06483631	-0.393410875	-0.119025158	-0.362801814	-0.362801814	F1	5.730096466	5.526068812	5.615004242	-0.028851748	-0.028851748	-0.021547192	-0.053230508	substitution
235	ATGGACTGGCAAAAGTCCTTAACTTTGATCGTTGCTTTGACTTTGTCTAGAGGTATTGGTTTGAAAAACGACTTGCCTTGGAAGTTGAAGTCTGACATGATGTTCTTTTCCAGAGTTACTTCTGGTCTGTTGGTCACCAGATCAACCGGTCAAGTGAACGTCGTTTTGATGGGTCGTAAGACCTGGGAATCTTTACCAGCTCATTCTAGACCATTAAAG	MDWQKSLTLIVALTLSRGIGLKNDLPWKLKSDMMFFSRVTSGLLVTRSTGQVNVVLMGRKTWESLPAHSRPLK		191	182	185	134	156	77	ATG	M	52	V	GTG	0.00062754	0.000533897	0.000590718	0.000547182	0.000599811	0.000499241	-10.63800463	-10.87115211	-10.72524188	-10.83569104	-10.70320481	-10.96797477	-0.197686404	0.167947302	-0.242732884	-0.197686404	F1	5.730096466	5.526068812	5.615004242	-0.00517573	-0.00517573	0.014448406	-0.038408535	substitution
236	ATGGACTGGCAAAAGTCCTTAACTTTGATCGTTGCTTTGACTTTGTCTAGAGGTATTGGTTTGAAAAACGACTTGCCTTGGAAGTTGTAGTCTGACATGATGTTCTTTTCCAGAGTTACTTCTGGTCTGTTGGTCACCAGATCAACCGGTCAAATGAACGTCGTTTTGATGGGTCGTAAGACCTGGGAATCTTTACCAGCTCATTCTAGACCATTAAAG	MDWQKSLTLIVALTLSRGIGLKNDLPWKL_SDMMFFSRVTSGLLVTRSTGQMNVVLMGRKTWESLPAHSRPLK		191	225	173	218	211	129	AAG	K	30	*	TAG	0.00062754	0.000660037	0.000552402	0.000890192	0.000811283	0.000836391	-10.63800463	-10.56516556	-10.82199512	-10.1335959	-10.26750784	-10.22353405	0.50440873	0.297657721	0.598461064	0.50440873	F1	5.730096466	5.526068812	5.615004242	0.065433099	0.079753951	0.030718274	0.065433099	stop
237	ATGGACTGGCAAAAGTCCTTAACTTTGATCGTTGCTTTGACTTTGTCTAGAGGTATTGGTTTGAAAAACGACTTGCCTTGGAAGTTGAAGTCTGACATGATGTTCTTTTCCAGAGTTACTCCTGGTCTGTTGGTCACCAGATCAACCGGTCAAATGAACGTCGTTTTGATGGGTCGTAAGACCTGGGAATCTTTACCAGCTCATTCTAGACCATTAAAG	MDWQKSLTLIVALTLSRGIGLKNDLPWKLKSDMMFFSRVTPGLLVTRSTGQMNVVLMGRKTWESLPAHSRPLK		191	215	200	191	149	106	TCT	S	41	P	CCT	0.00062754	0.000630702	0.000638614	0.000779939	0.000572896	0.000687267	-10.63800463	-10.6307539	-10.61276715	-10.3243514	-10.76943851	-10.50684085	0.313653233	-0.138684606	0.105926301	0.105926301	F1	5.730096466	5.526068812	5.615004242	0.004631884	0.05667901	-0.02401312	0.004631884	substitution
238	ATGGACTGGCAAAAGTCCTTAACTTTGATCGTTGCTTTGACTTTGTCTAGAGGTATTGGTTTGAAAAACGACTTGCCTTGGAAGTTGAAGTAGGACATGATGTTCTTTTCCAGAGTTACTTCTGGTCTGTTGGTCACCAGATCAACCGGTCAAATGAACGTCGTTTTGATGGGTCGTAAGACCTGGGAATCTTTACCAGCTCATTCTAGACCATTAAAG	MDWQKSLTLIVALTLSRGIGLKNDLPWKLK_DMMFFSRVTSGLLVTRSTGQMNVVLMGRKTWESLPAHSRPLK		190	264	175	204	224	141	TCT	S	31	*	TAG	0.000624255	0.000774443	0.000558788	0.000833024	0.000861267	0.000914195	-10.64557785	-10.33455263	-10.80541223	-10.22935489	-10.18125211	-10.09520996	0.416222967	0.153300526	0.710202277	0.416222967	F1	5.730096466	5.526068812	5.615004242	0.069086467	0.069086467	0.012611228	0.079227052	stop
239	ATGGACTGGCAAAAGTCCTTAACTTTGATCGTTGCTTTGACTTTGTCTAGAGGTATTGGTTTGAAAAACGACGCGCCTTGGAAGTTGAAGTCTGACATGATGTTCTTTTCCAGAGTTACTTCTGGTCTGTTGGTCACCAGATCAACCGGTCAAATGAACGTCGTTTTGATGGGTCGTAAGACCTGGGAATCTTTACCAGCTCATTCTAGACCATTAAAG	MDWQKSLTLIVALTLSRGIGLKNDAPWKLKSDMMFFSRVTSGLLVTRSTGQMNVVLMGRKTWESLPAHSRPLK		190	227	232	151	181	98	TTG	L	25	A	GCG	0.000624255	0.000665904	0.000740793	0.000616601	0.000695934	0.000635398	-10.64557785	-10.55239827	-10.39864235	-10.66337549	-10.48876114	-10.62005146	-0.017797636	0.063637123	-0.221409115	-0.017797636	F1	5.730096466	5.526068812	5.615004242	0.001364547	0.016584705	0.001364547	-0.035776211	substitution
240	ATGGACTGGCAAAAGTCCTTAACTTTGATCGTTGCGTTGACTTTGTCTAGAGGTATTGGTTTGAAAAACGACTTGCCTTGGAAGTTGAAGTCTGACATGATGTTCTTTTCCAGAGTTACTTCTGGTCTGTTGGTCACCAGATCAACCGGTCAAATGAACGTCGTTTTGATGGGTCGTAAGACCTGGGAATCTTTACCAGCTCATTCTAGACCATTAAAG	MDWQKSLTLIVALTLSRGIGLKNDLPWKLKSDMMFFSRVTSGLLVTRSTGQMNVVLMGRKTWESLPAHSRPLK		190	202	216	150	164	103	GCT	A	12	A	GCG	0.000624255	0.000592567	0.000689704	0.000612517	0.00063057	0.000667816	-10.64557785	-10.72073527	-10.50173584	-10.67296154	-10.63105503	-10.54826078	-0.027383684	0.089680245	-0.046524939	-0.027383684	F1	5.730096466	5.526068812	5.615004242	0.004631194	0.015425119	0.004631194	-0.014187541	silent
241	ATGGACTGGCAAAAGTCCTTAACTTTGATCGTTGCTTTGACTTTGTCTAGAGGTATTGGTTTGAAAAACGACTTGCCTTGGAAGTTGAAGTCTGACATGATGTTCTTTTCCAGAGTTACTTCTGGTCTGTTGGTCACCAGATCAACCGAGCAAATGAACGTCGTTTTGATGGGTCGTAAGACCTGGGAATCTTTACCAGCTCATTCTAGACCATTAAAG	MDWQKSLTLIVALTLSRGIGLKNDLPWKLKSDMMFFSRVTSGLLVTRSTEQMNVVLMGRKTWESLPAHSRPLK		190	219	180	110	151	98	GGT	G	50	E	GAG	0.000624255	0.000642436	0.000574753	0.000449179	0.000580586	0.000635398	-10.64557785	-10.60415969	-10.76477025	-11.12042052	-10.75020229	-10.62005146	-0.474842661	-0.146042597	0.144718784	-0.146042597	F1	5.730096466	5.526068812	5.615004242	-0.02493605	-0.03870223	-0.02493605	0.009420642	substitution
242	ATGGACTGGCAAAAGTCCTTAACTTTGATCGTTGCTTTGACTTTGTCTAGAGGTATTGGTTTGAAAAACGACTTGCCTTGGAAGTTGAAGTCTGACATGATGTTCTTTTCCAGAGTTACTTCTGGTCTGTTGGTCACCAGATCAACCGGTCAAATGAACGTCGTTTTGATGGGTCGTAAGACCTGGGAATCTTTACCAGCTCATTCTAGAGCGTTAAAG	MDWQKSLTLIVALTLSRGIGLKNDLPWKLKSDMMFFSRVTSGLLVTRSTGQMNVVLMGRKTWESLPAHSRALK		190	257	224	129	174	110	CCA	P	71	A	GCG	0.000624255	0.000753909	0.000715248	0.000526765	0.00066902	0.000713202	-10.64557785	-10.3733222	-10.44926842	-10.89055297	-10.54566353	-10.4534016	-0.244975119	-0.17234133	-0.004133172	-0.17234133	F1	5.730096466	5.526068812	5.615004242	-0.010896059	-0.010896059	-0.028234758	-0.008954467	substitution
243	ATGGACTGGCAAAAGTCCTTAACTTTGATCGTTGCTTTGACTTTGTCTAGAGGTATTGGTTTGAAAAACGACTTGCCTTGGAAGTTGAAGTCTGACATGATGTTCTTTTCCAGAGTTACTTCTGGTCTGTTGGTCACCAGAGGTACCGGTCAAATGAACGTCGTTTTGATGGGTCGTAAGACCTGGGAATCTTTACCAGCTCATTCTAGACCATTAAAG	MDWQKSLTLIVALTLSRGIGLKNDLPWKLKSDMMFFSRVTSGLLVTRGTGQMNVVLMGRKTWESLPAHSRPLK		189	221	207	182	211	103	TCA	S	48	G	GGT	0.000620969	0.000648303	0.000660966	0.000743188	0.000811283	0.000667816	-10.65319104	-10.59104419	-10.56313639	-10.39398559	-10.26750784	-10.54826078	0.259205449	0.323536353	0.014875606	0.259205449	F1	5.730096466	5.526068812	5.615004242	0.033964289	0.050092677	0.033964289	-0.006607918	substitution
244	ATGGACTGGCAAAAGTCCTTAACTTTGATCGTTGCTTTGACTTTGTCTAGAGGTATTGGTTTGAAAAACGACTTGCCTTGGAAGTTGAAGTCTGTTATGATGTTCTTTTCCAGAGTTACTTCTGGTCTGTTGGTCACCAGATCAACCGGTCAAATGAACGTCGTTTTGATGGGTCGTAAGACCTGGGAATCTTTACCAGCTCATTCTAGACCATTAAAG	MDWQKSLTLIVALTLSRGIGLKNDLPWKLKSVMMFFSRVTSGLLVTRSTGQMNVVLMGRKTWESLPAHSRPLK		189	272	193	150	190	103	GAC	D	32	V	GTT	0.000620969	0.000797911	0.000616263	0.000612517	0.000730539	0.000667816	-10.65319104	-10.29148391	-10.66416631	-10.67296154	-10.41875142	-10.54826078	-0.0197705	-0.12726751	0.115905526	-0.0197705	F1	5.730096466	5.526068812	5.615004242	0.005863774	0.016346056	-0.022581048	0.005863774	substitution
245	ATGGACTGGCAAAAGTCCTTAACTTTGATCGTTGCTTTGACTTTGTCTAGAGGTATTGGTTTGAAAAACGACTTGCCTTGGAAGTTGAAGTCTGACATGATGTTCTTTTCCAGAGTTTGTTCTGGTCTGTTGGTCACCAGATCAACCGGTCAAATGAACGTCGTTTTGATGGGTCGTAAGACCTGGGAATCTTTACCAGCTCATTCTAGACCATTAAAG	MDWQKSLTLIVALTLSRGIGLKNDLPWKLKSDMMFFSRVCSGLLVTRSTGQMNVVLMGRKTWESLPAHSRPLK		189	171	172	107	148	97	ACT	T	40	C	TGT	0.000620969	0.000501628	0.000549208	0.000436929	0.000569051	0.000628915	-10.65319104	-10.96109424	-10.83035859	-11.16031324	-10.77915366	-10.63484847	-0.507122204	0.181940574	0.195510124	0.181940574	F1	5.730096466	5.526068812	5.615004242	0.015690606	-0.042606959	0.016203614	0.015690606	substitution
246	ATGGACTGGCAAAAGTCCTTAACTTTGATCGTTGCTTTGACTTTGTCTAGAGGTATTGGTTTGAAAAACGACTTGCCTTGGAAGTTGAAGTCTGACATGATGTTCTTTTCCAGAGTTACTCATGGTCTGTTGGTCACCAGATCAACCGGTCAAATGAACGTCGTTTTGATGGGTCGTAAGACCTGGGAATCTTTACCAGCTCATTCTAGACCATTAAAG	MDWQKSLTLIVALTLSRGIGLKNDLPWKLKSDMMFFSRVTHGLLVTRSTGQMNVVLMGRKTWESLPAHSRPLK		189	221	214	144	140	111	TCT	S	41	H	CAT	0.000620969	0.000648303	0.000683317	0.000588017	0.000538292	0.000719686	-10.65319104	-10.59104419	-10.51515636	-10.73185523	-10.85932401	-10.44034544	-0.078664189	-0.268279819	0.074810916	-0.078664189	F1	5.730096466	5.526068812	5.615004242	0.000790828	0.009221918	-0.040268538	0.000790828	substitution
247	ATGGACTGGCAAAAGTCCTTAACTTTGATCGTTGCTTTGACTTTGTCTAGAGGTATTGGTTTGAAAAACGACTTGCCTTGGAAGTTGAAGTCTGACATGATGTTCTTTTCCAGAGTTACTTCTGGTCTGTTGGTCACCAGATCAACCGGTCAAATGAACGTCGTTTTGGTTGGTCGTAAGACCTGGGAATCTTTACCAGCTCATTCTAGACCATTAAAG	MDWQKSLTLIVALTLSRGIGLKNDLPWKLKSDMMFFSRVTSGLLVTRSTGQMNVVLVGRKTWESLPAHSRPLK		189	181	212	132	119	78	ATG	M	57	V	GTT	0.000620969	0.000530963	0.000676931	0.000539015	0.000457548	0.000505725	-10.65319104	-10.87910087	-10.52870289	-10.85738611	-11.09378927	-10.94935909	-0.204195071	-0.2146884	-0.4206562	-0.2146884	F1	5.730096466	5.526068812	5.615004242	-0.033546446	-0.005963058	-0.033546446	-0.060372373	substitution
248	ATGGACTGGCAAAAGTCCTTAACTTTGATCGTTGCTTTGACTTTGTCTAGAGGTATTGGTTTGAAAAACGACTTGCCTTGGAAGTTGAAGTCTGACATGATGTTCTTTTCCAGAGTTACTTCTGGTCTGTTGGTCACCAGATCAACCGGTCAAATGAACGTCGTTTTGATGGGTGGTAAGACCTGGGAATCTTTACCAGCTCATTCTAGACCATTAAAG	MDWQKSLTLIVALTLSRGIGLKNDLPWKLKSDMMFFSRVTSGLLVTRSTGQMNVVLMGGKTWESLPAHSRPLK		189	179	173	122	156	69	CGT	R	59	G	GGT	0.000620969	0.000525096	0.000552402	0.000498181	0.000599811	0.000447372	-10.65319104	-10.89513098	-10.82199512	-10.97104289	-10.70320481	-11.12623685	-0.317851853	0.191926165	-0.304241735	-0.304241735	F1	5.730096466	5.526068812	5.615004242	-0.01971167	-0.01971167	0.017456129	-0.046001527	substitution
249	ATGGACTGGCAAAAGTCCTTAACTTTGATCGTTGCTTTGACTTTGTCTAGAGGTATTGGTTTGAAAAACGACTTGCCTTGGAAGTTGAAGTCTGACATGATGTTCTTTTCCAGAGTTACTTCTGGTCTGTTGGTCACCAGATCAACCGTGCAAATGAACGTCGTTTTGATGGGTCGTAAGACCTGGGAATCTTTACCAGCTCATTCTAGACCATTAAAG	MDWQKSLTLIVALTLSRGIGLKNDLPWKLKSDMMFFSRVTSGLLVTRSTVQMNVVLMGRKTWESLPAHSRPLK		189	230	223	157	147	77	GGT	G	50	V	GTG	0.000620969	0.000674704	0.000712055	0.000641102	0.000565206	0.000499241	-10.65319104	-10.5334567	-10.45572344	-10.60715948	-10.78893468	-10.96797477	0.046031558	-0.255477983	-0.512251323	-0.255477983	F1	5.730096466	5.526068812	5.615004242	-0.038662775	0.024305871	-0.038662775	-0.071679382	substitution
250	ATGGACTGGCAAAAGTCCTTAACTTTGATCGTTGCTTTGACTTGGTCTAGAGGTATTGGTTTGAAAAACGACTTGCCTTGGAAGTTGAAGTCTGACATGATGTTCTTTTCCAGAGTTACTTCTGGTCTGTTGGTCACCAGATCAACCGGTCAAATGAACGTCGTTTTGATGGGTCGTAAGACCTGGGAATCTTTACCAGCTCATTCTAGACCATTAAAG	MDWQKSLTLIVALTWSRGIGLKNDLPWKLKSDMMFFSRVTSGLLVTRSTGQMNVVLMGRKTWESLPAHSRPLK		189	190	168	154	145	73	TTG	L	15	W	TGG	0.000620969	0.000557365	0.000536436	0.000628851	0.000557516	0.000473307	-10.65319104	-10.80909114	-10.86430592	-10.63499369	-10.80869794	-11.04493675	0.01819735	0.000393205	-0.180630828	0.000393205	F1	5.730096466	5.526068812	5.615004242	-0.006568279	0.020938877	-0.006568279	-0.030742313	substitution
251	ATGGACTGGCAAAAGTCCTTAACTTTGATCGTTGCTTTGACTTTGTCTAGAGGTATTGAGTTGAAAAACGACTTGCCTTGGAAGTTGAAGTCTGACATGATGTTCTTTTCCAGAGTTACTTCTGGTCTGTTGGTCACCAGATCAACCGGTCAAATGAACGTCGTTTTGATGGGTCGTAAGACCTGGGAATCTTTACCAGCTCATTCTAGACCATTAAAG	MDWQKSLTLIVALTLSRGIELKNDLPWKLKSDMMFFSRVTSGLLVTRSTGQMNVVLMGRKTWESLPAHSRPLK		189	270	206	190	196	135	GGT	G	20	E	GAG	0.000620969	0.000792044	0.000657773	0.000775855	0.000753608	0.000875293	-10.65319104	-10.30213116	-10.57012282	-10.33192462	-10.37389719	-10.15794571	0.321266418	-0.07176603	0.412177106	0.321266418	F1	5.730096466	5.526068812	5.615004242	0.042437177	0.057599947	-0.015619373	0.042437177	substitution
252	ATGGACTGGCAAAAGTCCTTAACTTTGATCGTTGCTTTGACTTTGTCTAGAGGTATTGGTTTGAAAAACGACTTGCCTTGGAAGTTGAAGTCTGACATGATGTTCTTTTCCAGAGTTACTTCTGGTCTGTTGGTCACCAGATCAACCGGTCAAATGAACGTCGTTTTGATGGGTCGTAAGACCTGGGAATCTTTACCAAGGCATTCTAGACCATTAAAG	MDWQKSLTLIVALTLSRGIGLKNDLPWKLKSDMMFFSRVTSGLLVTRSTGQMNVVLMGRKTWESLPRHSRPLK		188	219	176	139	172	111	GCT	A	67	R	AGG	0.000617683	0.000642436	0.000561981	0.000567599	0.00066133	0.000719686	-10.66084461	-10.60415969	-10.79719173	-10.78283916	-10.56234228	-10.44034544	-0.121994546	0.041817418	0.356846284	0.041817418	F1	5.730096466	5.526068812	5.615004242	0.003980416	0.003980416	-0.001372347	0.035606834	substitution
253	ATGGACTGGCAAAAGTCCTTAACTTTGATCGTTGCTTTGACTTTGTCTAGAGGTATTGGTTCGAAAAACGACTTGCCTTGGAAGTTGAAGTCTGACATGATGTTCTTTTCCAGAGTTACTTCTGGTCTGTTGGTCACCAGATCAACCGGTCAAATGAACGTCGTTTTGATGGGTCGTAAGACCTGGGAATCTTTACCAGCTCATTCTAGACCATTAAAG	MDWQKSLTLIVALTLSRGIGSKNDLPWKLKSDMMFFSRVTSGLLVTRSTGQMNVVLMGRKTWESLPAHSRPLK		188	197	160	180	174	129	TTG	L	21	S	TCG	0.000617683	0.000577899	0.000510892	0.000735021	0.00066902	0.000836391	-10.66084461	-10.75689493	-10.93469525	-10.40992713	-10.54566353	-10.22353405	0.250917478	0.2112314	0.711161197	0.250917478	F1	5.730096466	5.526068812	5.615004242	0.049090113	0.049090113	0.019877628	0.079345427	substitution
254	ATGGACTGGCAAAAGTCCTTAACTTTGATCGTTGCTTTGACTTTGTCTAGAGGTATTGGTTTGAAAGTGGACTTGCCTTGGAAGTTGAAGTCTGACATGATGTTCTTTTCCAGAGTTACTTCTGGTCTGTTGGTCACCAGATCAACCGGTCAAATGAACGTCGTTTTGATGGGTCGTAAGACCTGGGAATCTTTACCAGCTCATTCTAGACCATTAAAG	MDWQKSLTLIVALTLSRGIGLKVDLPWKLKSDMMFFSRVTSGLLVTRSTGQMNVVLMGRKTWESLPAHSRPLK		188	194	204	141	153	84	AAC	N	23	V	GTG	0.000617683	0.000569099	0.000651387	0.000575766	0.000588276	0.000544627	-10.66084461	-10.77903391	-10.584198	-10.76222888	-10.73121919	-10.84244389	-0.101384266	0.047814724	-0.258245883	-0.101384266	F1	5.730096466	5.526068812	5.615004242	-0.000620092	0.00647356	-0.000620092	-0.040323545	substitution
255	ATGGACTGGCAAAAGTCCTTAACTTTGATCGTTGCTTTGACTTTGTCTAGAGGTATTGGTTTGAAAAACGACTTGCCTTGGAAGTTGAAGTCTGACATGATGTTCTTTTCCAGAGTTACTTCTGGTCTGTTGGTCACCAGATCAACCGGTCAAATGAACGTCGTTTTGTTGGGTCGTAAGACCTGGGAATCTTTACCAGCTCATTCTAGACCATTAAAG	MDWQKSLTLIVALTLSRGIGLKNDLPWKLKSDMMFFSRVTSGLLVTRSTGQMNVVLLGRKTWESLPAHSRPLK		188	191	183	123	132	74	ATG	M	57	L	TTG	0.000617683	0.000560298	0.000584332	0.000502264	0.000507532	0.00047979	-10.66084461	-10.80151793	-10.74092351	-10.95926572	-10.94421291	-11.02530794	-0.298421113	-0.142694985	-0.284384436	-0.284384436	F1	5.730096466	5.526068812	5.615004242	-0.024516151	-0.01736121	-0.024516151	-0.043550233	substitution
256	ATGGACTGGCAAAAGTCCTTAACTTTGATCGTTGCTTTGACTTTGTCTAGAGGTATTGGTTTGAAAAACGACTTGCCTTGGAAGTTGAAGTCTGACATGATGTTCTTTTCCAGAGTTACTTCTGGTCTGTTGGTCACCAGATCAACCGGTCAAATGAACGTCGTTTTGATGGGTCGTAAGACCTGGGAATAGTTACCAGCTCATTCTAGACCATTAAAG	MDWQKSLTLIVALTLSRGIGLKNDLPWKLKSDMMFFSRVTSGLLVTRSTGQMNVVLMGRKTWE_LPAHSRPLK		188	231	156	208	245	165	TCT	S	64	*	TAG	0.000617683	0.000677638	0.000498119	0.000849357	0.000942011	0.001069803	-10.66084461	-10.52719771	-10.97122113	-10.20134051	-10.05196909	-9.868439094	0.4595041	0.475228621	1.102782032	0.475228621	F1	5.730096466	5.526068812	5.615004242	0.074322015	0.074322015	0.05299139	0.127689269	stop
257	ATGGACTGGCAAAAGTCCTTAACTTTGATCGTTGCTTTGACTTTGTCTAGAGGTATTGGTTTGAAAAACGACTTGCCTTGGAAGTTGAAGTCTGACATGATGTTCTTTTCCAGAGTTACTTCTGGTCTGGCGGTCACCAGATCAACCGGTCAAATGAACGTCGTTTTGATGGGTCGTAAGACCTGGGAATCTTTACCAGCTCATTCTAGACCATTAAAG	MDWQKSLTLIVALTLSRGIGLKNDLPWKLKSDMMFFSRVTSGLAVTRSTGQMNVVLMGRKTWESLPAHSRPLK		188	217	204	113	143	84	TTG	L	44	A	GCG	0.000617683	0.000636569	0.000651387	0.00046143	0.000549827	0.000544627	-10.66084461	-10.61739552	-10.584198	-11.08160127	-10.82873569	-10.84244389	-0.420756656	-0.211340172	-0.258245883	-0.258245883	F1	5.730096466	5.526068812	5.615004242	-0.033126471	-0.032159659	-0.033126471	-0.040323545	substitution
258	ATGGACTGGCAAAAGTCCTTAACTTTGATCGTTGCTTTGACTTTGTCTAGAGGTATTGGTTTGAAAAACGACTTGCCTTGGAAGTTGAAGTCTGACATGATGTTCTTTTCCAGAGTTACTTCTGGTCTGTTGGTCACCTGTTCAACCGGTCAAATGAACGTCGTTTTGATGGGTCGTAAGACCTGGGAATCTTTACCAGCTCATTCTAGACCATTAAAG	MDWQKSLTLIVALTLSRGIGLKNDLPWKLKSDMMFFSRVTSGLLVTCSTGQMNVVLMGRKTWESLPAHSRPLK		188	226	171	139	152	95	AGA	R	47	C	TGT	0.000617683	0.00066297	0.000546015	0.000567599	0.000584431	0.000615947	-10.66084461	-10.55876779	-10.83877083	-10.78283916	-10.74067952	-10.6649057	-0.121994546	-0.181911726	0.17386513	-0.121994546	F1	5.730096466	5.526068812	5.615004242	0.003980416	0.003980416	-0.029435195	0.013018628	substitution
259	ATGGACTGGCAAAAGTCCTTAACTTTGATCGTTGCTTTGACTTTGTCTAGAGGTATTGGTTTGAAATCGGACTTGCCTTGGAAGTTGAAGTCTGACATGATGTTCTTTTCCAGAGTTACTTCTGGTCTGTTGGTCACCAGATCAACCGGTCAAATGAACGTCGTTTTGATGGGTCGTAAGACCTGGGAATCTTTACCAGCTCATTCTAGACCATTAAAG	MDWQKSLTLIVALTLSRGIGLKSDLPWKLKSDMMFFSRVTSGLLVTRSTGQMNVVLMGRKTWESLPAHSRPLK		188	222	222	143	149	101	AAC	N	23	S	TCG	0.000617683	0.000651236	0.000708862	0.000583933	0.000572896	0.000654849	-10.66084461	-10.58453089	-10.46220748	-10.74190889	-10.76943851	-10.57654983	-0.081064281	-0.184907623	-0.114342347	-0.114342347	F1	5.730096466	5.526068812	5.615004242	-0.022559297	0.008931589	-0.029810977	-0.022559297	substitution
260	ATGGACTGGCAAAAGTCCTTATCGTTGATCGTTGCTTTGACTTTGTCTAGAGGTATTGGTTTGAAAAACGACTTGCCTTGGAAGTTGAAGTCTGACATGATGTTCTTTTCCAGAGTTACTTCTGGTCTGTTGGTCACCAGATCAACCGGTCAAATGAACGTCGTTTTGATGGGTCGTAAGACCTGGGAATCTTTACCAGCTCATTCTAGACCATTAAAG	MDWQKSLSLIVALTLSRGIGLKNDLPWKLKSDMMFFSRVTSGLLVTRSTGQMNVVLMGRKTWESLPAHSRPLK		187	199	184	144	172	94	ACT	T	8	S	TCG	0.000614398	0.000583766	0.000587525	0.000588017	0.00066133	0.000609464	-10.668539	-10.74232213	-10.73306139	-10.73185523	-10.56234228	-10.68017246	-0.063316225	0.179979857	0.052888932	0.052888932	F1	5.730096466	5.526068812	5.615004242	0.011078501	0.011078501	0.015957677	-0.001915343	substitution
261	ATGGACTGGCAAAAGTCCTTAACTTTGATCGTTGCTTTGACTTTGTCTAGAGGTCAGGGTTTGAAAAACGACTTGCCTTGGAAGTTGAAGTCTGACATGATGTTCTTTTCCAGAGTTACTTCTGGTCTGTTGGTCACCAGATCAACCGGTCAAATGAACGTCGTTTTGATGGGTCGTAAGACCTGGGAATCTTTACCAGCTCATTCTAGACCATTAAAG	MDWQKSLTLIVALTLSRGQGLKNDLPWKLKSDMMFFSRVTSGLLVTRSTGQMNVVLMGRKTWESLPAHSRPLK		187	251	177	177	145	124	ATT	I	19	Q	CAG	0.000614398	0.000736308	0.000565174	0.000722771	0.000557516	0.000803973	-10.668539	-10.4074032	-10.78901779	-10.43417468	-10.80869794	-10.280565	0.234364324	-0.401294741	0.508452796	0.234364324	F1	5.730096466	5.526068812	5.615004242	0.047087743	0.047087743	-0.056952897	0.054321981	substitution
262	ATGGACTGGCAAAAGTCCTTAACTTTGATCGTTGCTTTGACTTTGTCTAGAGGTATTGGTTTGAAAAACGACTTGCCTTGGAAGTTGAAGTCTGACATGATGTTCTTTTCCAGAGTTACTTCTGGTCTGTTGGTCACCAGATCAACCGGTCAAATGAACGTCGTTTTGATGGGTAGGAAGACCTGGGAATCTTTACCAGCTCATTCTAGACCATTAAAG	MDWQKSLTLIVALTLSRGIGLKNDLPWKLKSDMMFFSRVTSGLLVTRSTGQMNVVLMGRKTWESLPAHSRPLK		187	178	148	96	114	81	CGT	R	59	R	AGG	0.000614398	0.000522163	0.000472575	0.000392011	0.000438323	0.000525176	-10.668539	-10.90321332	-11.04716998	-11.31681773	-11.15571702	-10.89491131	-0.648278726	-0.252503693	0.152258673	-0.252503693	F1	5.730096466	5.526068812	5.615004242	-0.038289703	-0.059682107	-0.038289703	0.010351408	silent
263	ATGGACTGGCAAAAGTCCTTAACTTTGATCGTTGCTTTGACTTTGTCTAGAGGTATTGGTTTGAAAAACGACTTGCCTTGGAAGTTGAAGTCTGACATGATGTTCTTTTCCAGAGTTACTCCGGGTCTGTTGGTCACCAGATCAACCGGTCAAATGAACGTCGTTTTGATGGGTCGTAAGACCTGGGAATCTTTACCAGCTCATTCTAGACCATTAAAG	MDWQKSLTLIVALTLSRGIGLKNDLPWKLKSDMMFFSRVTPGLLVTRSTGQMNVVLMGRKTWESLPAHSRPLK		187	172	160	136	165	86	TCT	S	41	P	CCG	0.000614398	0.000504562	0.000510892	0.000555349	0.000634415	0.000557594	-10.668539	-10.952682	-10.93469525	-10.81431739	-10.62228482	-10.80849655	-0.145778385	0.330397183	0.126198696	0.126198696	F1	5.730096466	5.526068812	5.615004242	0.00713442	0.001103379	0.034824858	0.00713442	substitution
264	ATGGACTGGCAAAAGTCCTTAACTTTGATCGTTGCTTTGACTTTGTCTAGAGGTATTGGTTTGAAAAACGACTTGCCTTGGAAGTTGAAGTCTGACATGATGTTCTTTTCCCTGGTTACTTCTGGTCTGTTGGTCACCAGATCAACCGGTCAAATGAACGTCGTTTTGATGGGTCGTAAGACCTGGGAATCTTTACCAGCTCATTCTAGACCATTAAAG	MDWQKSLTLIVALTLSRGIGLKNDLPWKLKSDMMFFSLVTSGLLVTRSTGQMNVVLMGRKTWESLPAHSRPLK		187	200	167	155	215	108	AGA	R	38	L	CTG	0.000614398	0.0005867	0.000533243	0.000632935	0.000826662	0.000700235	-10.668539	-10.73509056	-10.87291905	-10.62565582	-10.24041418	-10.47987381	0.042883179	0.494676383	0.393045246	0.393045246	F1	5.730096466	5.526068812	5.615004242	0.040075434	0.023925024	0.055430766	0.040075434	substitution
265	ATGGACTGGCAAAAGTCCTTAACTTTGATCGTTGCTTTGACTTTGTCTAGAGGTATTGGTTTGAAAAACGACTTGCCTTGGAAGTTGAAGTCTGACTCGATGTTCTTTTCCAGAGTTACTTCTGGTCTGTTGGTCACCAGATCAACCGGTCAAATGAACGTCGTTTTGATGGGTCGTAAGACCTGGGAATCTTTACCAGCTCATTCTAGACCATTAAAG	MDWQKSLTLIVALTLSRGIGLKNDLPWKLKSDSMFFSRVTSGLLVTRSTGQMNVVLMGRKTWESLPAHSRPLK		187	222	177	163	146	104	ATG	M	33	S	TCG	0.000614398	0.000651236	0.000565174	0.000665602	0.000561361	0.0006743	-10.668539	-10.58453089	-10.78901779	-10.55305207	-10.79878247	-10.53432159	0.115486928	-0.214251584	0.254696204	0.115486928	F1	5.730096466	5.526068812	5.615004242	0.022996863	0.032707614	-0.033491655	0.022996863	substitution
266	ATGGACTGGCAAAAGTCCTTAACTTTGATCGTTGCTTTGACTTTGTCTAGAGGTATTGGTTGTAAAAACGACTTGCCTTGGAAGTTGAAGTCTGACATGATGTTCTTTTCCAGAGTTACTTCTGGTCTGTTGGTCACCAGATCAACCGGTCAAATGAACGTCGTTTTGATGGGTCGTAAGACCTGGGAATCTTTACCAGCTCATTCTAGACCATTAAAG	MDWQKSLTLIVALTLSRGIGCKNDLPWKLKSDMMFFSRVTSGLLVTRSTGQMNVVLMGRKTWESLPAHSRPLK		186	201	173	160	164	93	TTG	L	21	C	TGT	0.000611112	0.000589633	0.000552402	0.000653352	0.00063057	0.00060298	-10.67627465	-10.72789506	-10.82199512	-10.57985213	-10.63105503	-10.6956025	0.096422517	0.096840037	0.12639262	0.096840037	F1	5.730096466	5.526068812	5.615004242	0.007158359	0.030401467	0.005529263	0.007158359	substitution
267	ATGGACTGGCAAAAGTCCTTAACTTTGATCGTTGCTTTGACTTTGTCTAGAGGTATTGGTTTGAAAAACGACTTGCCTTGGAAGTTGAAGTCTGACATGATGTTCTTTTCCAGAGTTACTTCTGGTCTGTTGGTCACCAGATCAACCGGTCAAATGAACGTCGTTTTGATGGGTCGTAAGACCTGGGAATCTTTACCAGCTCATTCTAGACAGTTAAAG	MDWQKSLTLIVALTLSRGIGLKNDLPWKLKSDMMFFSRVTSGLLVTRSTGQMNVVLMGRKTWESLPAHSRQLK		186	217	193	130	183	109	CCA	P	71	Q	CAG	0.000611112	0.000636569	0.000616263	0.000530848	0.000703624	0.000706718	-10.67627465	-10.61739552	-10.66416631	-10.87941242	-10.47290719	-10.46657698	-0.203137765	0.144488329	0.197589324	0.144488329	F1	5.730096466	5.526068812	5.615004242	0.011505895	-0.005835159	0.011505895	0.015947274	substitution
268	ATGGACTGGCAAAAGTCCTTAACTTTGATCGTTGCTTTGACTTTGTCTAGAGGTATTGGTTTGAAAAACGACTTGCCTTGGAAGTTGAAGTCTGACATGATGTTCTTTTCTAGAGTTACTTCTGGTCTGTTGGTCACCAGATCAACCGGTCAAATGAACGTCGTTTTGATGGGTCGTAAGACCTGGGAATCTTTACCAGCTCATTCTAGACCATTAAAG	MDWQKSLTLIVALTLSRGIGLKNDLPWKLKSDMMFFSRVTSGLLVTRSTGQMNVVLMGRKTWESLPAHSRPLK		186	189	233	132	157	92	TCC	S	37	S	TCT	0.000611112	0.000554431	0.000743986	0.000539015	0.000603656	0.000596496	-10.67627465	-10.81670433	-10.3924372	-10.85738611	-10.69398628	-10.71119935	-0.181111458	0.122718048	-0.318762152	-0.181111458	F1	5.730096466	5.526068812	5.615004242	-0.003170724	-0.003170724	0.0087752	-0.047794008	silent
269	ATGGACTGGAGGAAGTCCTTAACTTTGATCGTTGCTTTGACTTTGTCTAGAGGTATTGGTTTGAAAAACGACTTGCCTTGGAAGTTGAAGTCTGACATGATGTTCTTTTCCAGAGTTACTTCTGGTCTGTTGGTCACCAGATCAACCGGTCAAATGAACGTCGTTTTGATGGGTCGTAAGACCTGGGAATCTTTACCAGCTCATTCTAGACCATTAAAG	MDWRKSLTLIVALTLSRGIGLKNDLPWKLKSDMMFFSRVTSGLLVTRSTGQMNVVLMGRKTWESLPAHSRPLK		186	163	226	81	103	75	CAA	Q	4	R	AGG	0.000611112	0.00047816	0.000721634	0.000330759	0.000396029	0.000486274	-10.67627465	-11.0302186	-10.43644438	-11.56193023	-11.3021065	-11.00594262	-0.885655575	-0.271887904	-0.569498236	-0.569498236	F1	5.730096466	5.526068812	5.615004242	-0.078746257	-0.088396648	-0.040721108	-0.078746257	substitution
270	ATGGACTGGCAAAAGTCCTTAACTTTGATCGTTGCTTTGACTTTGTCTAGAGGTATTGGTTTGAAAAACGACTTGCCTTGGAAGTTGAAGGCGGACATGATGTTCTTTTCCAGAGTTACTTCTGGTCTGTTGGTCACCAGATCAACCGGTCAAATGAACGTCGTTTTGATGGGTCGTAAGACCTGGGAATCTTTACCAGCTCATTCTAGACCATTAAAG	MDWQKSLTLIVALTLSRGIGLKNDLPWKLKADMMFFSRVTSGLLVTRSTGQMNVVLMGRKTWESLPAHSRPLK		186	193	208	136	142	63	TCT	S	31	A	GCG	0.000611112	0.000566165	0.000664159	0.000555349	0.000545982	0.00040847	-10.67627465	-10.78648972	-10.55618363	-10.81431739	-10.83885991	-11.25748139	-0.138042736	-0.052370194	-0.701297758	-0.138042736	F1	5.730096466	5.526068812	5.615004242	-0.01318651	0.00203913	-0.01318651	-0.095016319	substitution
271	ATGGACTGGCAAAAGTCCTTAACTTTGATCGTTGCTTTGACTTTGTCTAGAGGTATTGGTTTGAAAAACGACAAGCCTTGGAAGTTGAAGTCTGACATGATGTTCTTTTCCAGAGTTACTTCTGGTCTGTTGGTCACCAGATCAACCGGTCAAATGAACGTCGTTTTGATGGGTCGTAAGACCTGGGAATCTTTACCAGCTCATTCTAGACCATTAAAG	MDWQKSLTLIVALTLSRGIGLKNDKPWKLKSDMMFFSRVTSGLLVTRSTGQMNVVLMGRKTWESLPAHSRPLK		186	171	189	129	128	82	TTG	L	25	K	AAG	0.000611112	0.000501628	0.000603491	0.000526765	0.000492152	0.00053166	-10.67627465	-10.96109424	-10.69438092	-10.89055297	-10.98860703	-10.8772093	-0.214278322	-0.027512792	-0.182828383	-0.182828383	F1	5.730096466	5.526068812	5.615004242	-0.010068591	-0.007182789	-0.010068591	-0.031013592	substitution
272	ATGGACTGGCAAAAGTCCTTAACTTTGATCGTTGCTTTGACTTTGTCTAGAGGTATTGGTTTGAAAAACGACGAGCCTTGGAAGTTGAAGTCTGACATGATGTTCTTTTCCAGAGTTACTTCTGGTCTGTTGGTCACCAGATCAACCGGTCAAATGAACGTCGTTTTGATGGGTCGTAAGACCTGGGAATCTTTACCAGCTCATTCTAGACCATTAAAG	MDWQKSLTLIVALTLSRGIGLKNDEPWKLKSDMMFFSRVTSGLLVTRSTGQMNVVLMGRKTWESLPAHSRPLK		186	243	187	166	174	122	TTG	L	25	E	GAG	0.000611112	0.00071284	0.000597105	0.000677853	0.00066902	0.000791006	-10.67627465	-10.45413425	-10.70972888	-10.5267408	-10.54566353	-10.30402397	0.149533854	-0.091529284	0.405704914	0.149533854	F1	5.730096466	5.526068812	5.615004242	0.036826136	0.036826136	-0.018098323	0.041638214	substitution
273	ATGGACTGGCAAAAGTCCTTAACTTTGATCGTTGCTTTGACTTTGTCTAGAGGTATTGGTTTGAAAAACGACTTGCCTTGGAAGTTGAAGTCTGACATGATGTTCTTTTCCAGAGTTACTTCTGGTCTGTTGGTCACCAGATCAACCGGTCAAATGAACGTCGTTTTGATGGGTCGTAAGACCTGGGAATCTTTACCAGCTCATTCTAGAAGGTTAAAG	MDWQKSLTLIVALTLSRGIGLKNDLPWKLKSDMMFFSRVTSGLLVTRSTGQMNVVLMGRKTWESLPAHSRRLK		185	219	206	109	161	94	CCA	P	71	R	AGG	0.000607827	0.000642436	0.000657773	0.000445096	0.000619036	0.000609464	-10.684052	-10.60415969	-10.57012282	-11.1335959	-10.65769015	-10.68017246	-0.449543902	-0.053530458	-0.110049639	-0.110049639	F1	5.730096466	5.526068812	5.615004242	-0.022029381	-0.035641939	-0.013332045	-0.022029381	substitution
274	ATGGACTGGCAAAAGTCCTTAACTTTGATCGTTGCTGCGACTTTGTCTAGAGGTATTGGTTTGAAAAACGACTTGCCTTGGAAGTTGAAGTCTGACATGATGTTCTTTTCCAGAGTTACTTCTGGTCTGTTGGTCACCAGATCAACCGGTCAAATGAACGTCGTTTTGATGGGTCGTAAGACCTGGGAATCTTTACCAGCTCATTCTAGACCATTAAAG	MDWQKSLTLIVAATLSRGIGLKNDLPWKLKSDMMFFSRVTSGLLVTRSTGQMNVVLMGRKTWESLPAHSRPLK		185	168	139	137	126	78	TTG	L	13	A	GCG	0.000607827	0.000492828	0.000443837	0.000559433	0.000484463	0.000505725	-10.684052	-10.98662933	-11.13768227	-10.80374815	-11.01132711	-10.94935909	-0.119696144	-0.024697776	0.188323182	-0.024697776	F1	5.730096466	5.526068812	5.615004242	0.004258444	0.004258444	-0.009715497	0.01480341	substitution
275	ATGGACTGGCAAAAGTCCTTAACTTTGATCGTTGCTTTGACTTTGTCTAGAGGTATTGGTTTGAAAAACGACTTGCCTTGGAAGTTGAAGTCTGACATGATGTTCTTTTCCAGAGTTATGTCTGGTCTGTTGGTCACCAGATCAACCGGTCAAATGAACGTCGTTTTGATGGGTCGTAAGACCTGGGAATCTTTACCAGCTCATTCTAGACCATTAAAG	MDWQKSLTLIVALTLSRGIGLKNDLPWKLKSDMMFFSRVMSGLLVTRSTGQMNVVLMGRKTWESLPAHSRPLK		185	174	194	140	146	106	ACT	T	40	M	ATG	0.000607827	0.000510429	0.000619456	0.000571683	0.000561361	0.000687267	-10.684052	-10.93600326	-10.6567105	-10.77249721	-10.79878247	-10.50684085	-0.08844521	0.137220786	0.149869649	0.137220786	F1	5.730096466	5.526068812	5.615004242	0.010056493	0.008038747	0.010594311	0.010056493	substitution
276	ATGGACTGGCAAAAGTCCTTAACTTTGATCGTTGCTTTGACTTTGTCTAGAGGTATTGGTTTGAAAAACGACTTGCCTTGGAAGTTGAAGTCTGACATGATGTTCTTTTCCAGAGTTACTTCTGGTCTGTTGGTCACCAGATCAACCGGTCAAATGAACGTCGTTTTTATGGGTCGTAAGACCTGGGAATCTTTACCAGCTCATTCTAGACCATTAAAG	MDWQKSLTLIVALTLSRGIGLKNDLPWKLKSDMMFFSRVTSGLLVTRSTGQMNVVFMGRKTWESLPAHSRPLK		185	208	249	137	157	83	TTG	L	56	F	TTT	0.000607827	0.000610168	0.000795075	0.000559433	0.000603656	0.000538143	-10.684052	-10.67850703	-10.29662141	-10.80374815	-10.69398628	-10.85972188	-0.119696144	-0.015479246	-0.563100465	-0.119696144	F1	5.730096466	5.526068812	5.615004242	-0.008559196	0.004258444	-0.008559196	-0.077956481	substitution
277	ATGGACTGGCAAAAGTCCTTAACTTTGATCGTTGCTTTGACTTTGTCTAGAGGTATTGGTTTGAAAAACGACTTGCCTTGGAAGTTGAAGTCTGACATGATGTTCTTTTCCAGAGTTACTTCTGGTCTGTTGGTCACCAGATCAACCGGGCAAATGAACGTCGTTTTGATGGGTCGTAAGACCTGGGAATCTTTACCAGCTCATTCTAGACCATTAAAG	MDWQKSLTLIVALTLSRGIGLKNDLPWKLKSDMMFFSRVTSGLLVTRSTGQMNVVLMGRKTWESLPAHSRPLK		185	211	191	126	137	79	GGT	G	50	G	GGG	0.000607827	0.000618968	0.000609877	0.000514515	0.000526757	0.000512209	-10.684052	-10.65784756	-10.67919452	-10.92450031	-10.89057495	-10.93098056	-0.240448304	-0.232727382	-0.251786044	-0.240448304	F1	5.730096466	5.526068812	5.615004242	-0.035809116	-0.010348468	-0.035809116	-0.039526107	silent
278	ATGGACTGGCAAAAGTCCTTAACTTTGATCGTTGCTTTGACTTTGTCTAGAGGTGAGGGTTTGAAAAACGACTTGCCTTGGAAGTTGAAGTCTGACATGATGTTCTTTTCCAGAGTTACTTCTGGTCTGTTGGTCACCAGATCAACCGGTCAAATGAACGTCGTTTTGATGGGTCGTAAGACCTGGGAATCTTTACCAGCTCATTCTAGACCATTAAAG	MDWQKSLTLIVALTLSRGEGLKNDLPWKLKSDMMFFSRVTSGLLVTRSTGQMNVVLMGRKTWESLPAHSRPLK		185	249	187	177	206	127	ATT	I	19	E	GAG	0.000607827	0.000730441	0.000597105	0.000722771	0.000792058	0.000823424	-10.684052	-10.41894482	-10.70972888	-10.43417468	-10.3021065	-10.24607662	0.249877323	0.116838318	0.463652263	0.249877323	F1	5.730096466	5.526068812	5.615004242	0.048791555	0.04896429	0.008037692	0.048791555	substitution
279	ATGGACTGGCAAAAGTCCTTAACTTTGATCGTTGCTTTGACTTTGTCTAGAGGTATTGGTTTGAAAAACGACTTGCCTTGGAAGTTGAAGTCTGACATGATGTTCTTTTCCAGAGTTACTTCTGGTCTGTTGGTCACCAGATTTACCGGTCAAATGAACGTCGTTTTGATGGGTCGTAAGACCTGGGAATCTTTACCAGCTCATTCTAGACCATTAAAG	MDWQKSLTLIVALTLSRGIGLKNDLPWKLKSDMMFFSRVTSGLLVTRFTGQMNVVLMGRKTWESLPAHSRPLK		184	210	246	151	161	120	TCA	S	48	F	TTT	0.000604541	0.000616034	0.000785496	0.000616601	0.000619036	0.000778039	-10.69187151	-10.66470124	-10.31410884	-10.66337549	-10.65769015	-10.32787071	0.028496017	0.007011084	-0.013761874	0.007011084	F1	5.730096466	5.526068812	5.615004242	-0.005738184	0.022184666	-0.005738184	-0.010143087	substitution
280	ATGGACTGGCAAAAGTCCTTAACTTTGATCGTTGCTTTGACTTTGTCTAGAGGTATTGGTTTGAAAAACGACTTGCCTTGGAAGTTGAAGTCTGACATGATGTTCTTTTCCAGAGTTACTTCTGGTCTGTTGGTCACCAGTTCAACCGGTCAAATGAACGTCGTTTTGATGGGTCGTAAGACCTGGGAATCTTTACCAGCTCATTCTAGACCATTAAAG	MDWQKSLTLIVALTLSRGIGLKNDLPWKLKSDMMFFSRVTSGLLVTSSTGQMNVVLMGRKTWESLPAHSRPLK		184	236	143	143	156	91	AGA	R	47	S	AGT	0.000604541	0.000692305	0.000456609	0.000583933	0.000599811	0.000590013	-10.69187151	-10.4963037	-11.09675201	-10.74190889	-10.70320481	-10.72696667	-0.050037386	-0.206901107	0.36978534	-0.050037386	F1	5.730096466	5.526068812	5.615004242	0.01268479	0.01268479	-0.032569669	0.037204103	substitution
281	ATGGACTGGCAAAAGTCCTTAACTTTGATCGTTGCTTTGACTTTGTCTAGAGGTATTTAGTTGAAAAACGACTTGCCTTGGAAGTTGAAGTCTGACATGATGTTCTTTTCCAGAGTTACTTCTGGTCTGTTGGTCACCAGATCAACCGGTCAAATGAACGTCGTTTTGATGGGTCGTAAGACCTGGGAATCTTTACCAGCTCATTCTAGACCATTAAAG	MDWQKSLTLIVALTLSRGI_LKNDLPWKLKSDMMFFSRVTSGLLVTRSTGQMNVVLMGRKTWESLPAHSRPLK		184	291	218	232	276	163	GGT	G	20	*	TAG	0.000604541	0.000853648	0.00069609	0.00094736	0.001061204	0.001056836	-10.69187151	-10.19407141	-10.48843902	-10.04379923	-9.880082573	-9.886033154	0.648072272	0.313988837	0.602405866	0.602405866	F1	5.730096466	5.526068812	5.615004242	0.065920067	0.097132363	0.032766723	0.065920067	stop
282	ATGGACTGGCAAAAGTCCTTAACTTTGATCGTTGCTTTGACTTTGTCTAGAGGTATTGGTTTGAAATATGACTTGCCTTGGAAGTTGAAGTCTGACATGATGTTCTTTTCCAGAGTTACTTCTGGTCTGTTGGTCACCAGATCAACCGGTCAAATGAACGTCGTTTTGATGGGTCGTAAGACCTGGGAATCTTTACCAGCTCATTCTAGACCATTAAAG	MDWQKSLTLIVALTLSRGIGLKYDLPWKLKSDMMFFSRVTSGLLVTRSTGQMNVVLMGRKTWESLPAHSRPLK		184	256	173	185	205	158	AAC	N	23	Y	TAT	0.000604541	0.000750975	0.000552402	0.000755438	0.000788213	0.001024417	-10.69187151	-10.37894675	-10.82199512	-10.37039877	-10.30912693	-9.93098056	0.321472738	0.069819823	0.891014557	0.321472738	F1	5.730096466	5.526068812	5.615004242	0.057624905	0.057624905	0.002140057	0.10154752	substitution
283	ATGGACTGGCAAAAGTCCTTAACTTTGATCGTTGCTTTGACTTTGTCTAGAGGTATTGGTTTGAAAAACGACTTGCCTTGGAAGTTGAAGTCTGACATGATGTTCTTTTCCAGAGTTACTTCTGGTCTGTTGGTCACCAGATCAACCAGGCAAATGAACGTCGTTTTGATGGGTCGTAAGACCTGGGAATCTTTACCAGCTCATTCTAGACCATTAAAG	MDWQKSLTLIVALTLSRGIGLKNDLPWKLKSDMMFFSRVTSGLLVTRSTRQMNVVLMGRKTWESLPAHSRPLK		184	207	202	116	133	67	GGT	G	50	R	AGG	0.000604541	0.000607234	0.000645001	0.00047368	0.000511377	0.000434405	-10.69187151	-10.6854598	-10.59841186	-11.04379923	-10.93332459	-11.16867212	-0.351927728	-0.247864799	-0.570260256	-0.351927728	F1	5.730096466	5.526068812	5.615004242	-0.037707836	-0.023833695	-0.037707836	-0.078840325	substitution
284	ATGGACTGGCAAAAGTCCTTAACTTTGATCGTTGCTTTGACTTTGTCTAGAGGTATTGGTTTGAAAAACGACTTGCCTTGGAAGTTGAAGTCTGACATGATGTTCTTTTCCAGAGTTACTTCTGGTCTGTTGGTCACCAGATCAACCGGTCAAATGAACGTCGTTTTGATGGGTCGTAAGACCTGGTAGTCTTTACCAGCTCATTCTAGACCATTAAAG	MDWQKSLTLIVALTLSRGIGLKNDLPWKLKSDMMFFSRVTSGLLVTRSTGQMNVVLMGRKTW_SLPAHSRPLK		184	260	140	180	242	113	GAA	E	63	*	TAG	0.000604541	0.000762709	0.00044703	0.000735021	0.000930476	0.000732653	-10.69187151	-10.35657894	-11.12734033	-10.40992713	-10.06974379	-10.41458235	0.281944374	0.286835148	0.712757982	0.286835148	F1	5.730096466	5.526068812	5.615004242	0.052843315	0.052843315	0.029360775	0.079542543	stop
285	ATGGACTGGCAAAAGTCCTTAACTTTGATCGTTGCTTTGACTTTGTCTAGAGGTATTGGTTTGAAAAACGACTTGCCTTGGAAGTTGAAGTCTGACATGATGTTCTTTTCCAGAGTTGATTCTGGTCTGTTGGTCACCAGATCAACCGGTCAAATGAACGTCGTTTTGATGGGTCGTAAGACCTGGGAATCTTTACCAGCTCATTCTAGACCATTAAAG	MDWQKSLTLIVALTLSRGIGLKNDLPWKLKSDMMFFSRVDSGLLVTRSTGQMNVVLMGRKTWESLPAHSRPLK		183	216	161	134	174	86	ACT	T	40	D	GAT	0.000601256	0.000633635	0.000514085	0.000547182	0.00066902	0.000557594	-10.69973362	-10.62405925	-10.92570647	-10.83569104	-10.54566353	-10.80849655	-0.135957414	0.078395717	0.117209913	0.078395717	F1	5.730096466	5.526068812	5.615004242	0.003215751	0.002291383	0.003215751	0.006024795	substitution
286	ATGGACTGGCAAAAGTCCTTAACTTTGATCGTTGCTTTGACTTTGTCTAGAGGTATTGGTTTGAAAAACGACTTGCCTTGGAAGTTGAAGTCTGACATGATGTTCTTTTCCAGAGTTCATTCTGGTCTGTTGGTCACCAGATCAACCGGTCAAATGAACGTCGTTTTGATGGGTCGTAAGACCTGGGAATCTTTACCAGCTCATTCTAGACCATTAAAG	MDWQKSLTLIVALTLSRGIGLKNDLPWKLKSDMMFFSRVHSGLLVTRSTGQMNVVLMGRKTWESLPAHSRPLK		183	173	184	134	143	70	ACT	T	40	H	CAT	0.000601256	0.000507495	0.000587525	0.000547182	0.000549827	0.000453856	-10.69973362	-10.94431853	-10.73306139	-10.83569104	-10.82873569	-11.10547829	-0.135957414	0.115582832	-0.372416903	-0.135957414	F1	5.730096466	5.526068812	5.615004242	0.002291383	0.002291383	0.007880214	-0.054417447	substitution
287	ATGGACTGGCAAAAGTCCTTAACTTTGATCGTTGCTTTGACTTTGTCTAGAGGTATTGGTTTGAAAAACGACTTGCCTTGGAAGTTGAAGTCTGACATGATGTTCTTTTCCAGAGTTACTTCTGGTCTGTTGGTCACCAGATCAACCTTGCAAATGAACGTCGTTTTGATGGGTCGTAAGACCTGGGAATCTTTACCAGCTCATTCTAGACCATTAAAG	MDWQKSLTLIVALTLSRGIGLKNDLPWKLKSDMMFFSRVTSGLLVTRSTLQMNVVLMGRKTWESLPAHSRPLK		183	141	184	86	115	53	GGT	G	50	L	TTG	0.000601256	0.000413623	0.000587525	0.000351177	0.000442168	0.000343634	-10.69973362	-11.2393954	-10.73306139	-11.47551547	-11.14311698	-11.50684085	-0.77578185	0.096278422	-0.773779465	-0.773779465	F1	5.730096466	5.526068812	5.615004242	-0.075105657	-0.075105657	0.005458818	-0.103963862	substitution
288	ATGGACTGGCAAAAGTCCTTAACTTTGATCGTTGCTTTGACTTTGTCTAGAGGTATTGGTTTGAAAAACGACTTGCCTTGGAAGTTGAAGTCTGACATGATGTTCTTTTCCAGAGTTACTTCTGGTCTGTTGGTCACCAGATCAACCGGTCAAATGTAGGTCGTTTTGATGGGTCGTAAGACCTGGGAATCTTTACCAGCTCATTCTAGACCATTAAAG	MDWQKSLTLIVALTLSRGIGLKNDLPWKLKSDMMFFSRVTSGLLVTRSTGQM_VVLMGRKTWESLPAHSRPLK		183	235	185	238	270	132	AAC	N	53	*	TAG	0.000601256	0.000689372	0.000590718	0.000971861	0.001038134	0.000855842	-10.69973362	-10.50242981	-10.72524188	-10.00696247	-9.911791433	-10.19036719	0.692771158	0.590638374	0.534874695	0.590638374	F1	5.730096466	5.526068812	5.615004242	0.067467494	0.102539411	0.067467494	0.057583646	stop
289	ATGGACTGGCAAAAGTCCTTAACTTTGATCGTTGCTTTGACTTTGTCTAGAGGTATTGGTTTGAAAAACGACTTGCCTTGGAAGTTGAAGTCTGACATGATGTTCTTTTCCCGGGTTACTTCTGGTCTGTTGGTCACCAGATCAACCGGTCAAATGAACGTCGTTTTGATGGGTCGTAAGACCTGGGAATCTTTACCAGCTCATTCTAGACCATTAAAG	MDWQKSLTLIVALTLSRGIGLKNDLPWKLKSDMMFFSRVTSGLLVTRSTGQMNVVLMGRKTWESLPAHSRPLK		183	263	183	136	147	97	AGA	R	38	R	CGG	0.000601256	0.00077151	0.000584332	0.000555349	0.000565206	0.000628915	-10.69973362	-10.34002776	-10.74092351	-10.81431739	-10.78893468	-10.63484847	-0.114583764	-0.448906921	0.10607504	-0.114583764	F1	5.730096466	5.526068812	5.615004242	0.004650245	0.004876869	-0.062925	0.004650245	silent
290	ATGGACTGGCAAAAGTCCTTAACTTTGATCGTTGCTTTGACTTTGTCTAGAGGTATTGGTTTGAAAAACGACTTGCCTTGGAAGTTGAAGTCTGACATGATGCAGTTTTCCAGAGTTACTTCTGGTCTGTTGGTCACCAGATCAACCGGTCAAATGAACGTCGTTTTGATGGGTCGTAAGACCTGGGAATCTTTACCAGCTCATTCTAGACCATTAAAG	MDWQKSLTLIVALTLSRGIGLKNDLPWKLKSDMMQFSRVTSGLLVTRSTGQMNVVLMGRKTWESLPAHSRPLK		183	192	176	169	147	90	TTC	F	35	Q	CAG	0.000601256	0.000563232	0.000561981	0.000690103	0.000565206	0.000583529	-10.69973362	-10.79398425	-10.79719173	-10.50090079	-10.78893468	-10.74290821	0.198832831	0.005049567	0.054283514	0.054283514	F1	5.730096466	5.526068812	5.615004242	-0.001743188	0.042789639	-0.005984221	-0.001743188	substitution
291	ATGGACTGGCAAAAGTCCTTAACTTTGATCGTTGCTTTGACTTTGTCTAGAGGTATTGGTTTGAAAAACGACTTGCCTTGGAAGTTGAAGTCTGACATGATGTTCTTTTCCAGAGTTACTTCTGGTCTGATGGTCACCAGATCAACCGGTCAAATGAACGTCGTTTTGATGGGTCGTAAGACCTGGGAATCTTTACCAGCTCATTCTAGACCATTAAAG	MDWQKSLTLIVALTLSRGIGLKNDLPWKLKSDMMFFSRVTSGLMVTRSTGQMNVVLMGRKTWESLPAHSRPLK		182	215	259	128	157	97	TTG	L	44	M	ATG	0.00059797	0.000630702	0.000827006	0.000522682	0.000603656	0.000628915	-10.70763882	-10.6307539	-10.23981506	-10.90178023	-10.69398628	-10.63484847	-0.194141407	-0.063232377	-0.395033409	-0.194141407	F1	5.730096466	5.526068812	5.615004242	-0.014548978	-0.004746905	-0.014548978	-0.057209354	substitution
292	ATGGACTGGCAAAAGTCCTTAACTTTGATCGTTGCTTTGACTTTGTCTAGAGGTATTGGTTTGAAAAACGACTTGCCTTGGAAGTTGAAGTCTGACATGATGTTCTTTTCCAGAGTTACTTCTGGTCTGTTGGTCACCAGATCAACCGGTCAAATGAACGTCGTTATGATGGGTCGTAAGACCTGGGAATCTTTACCAGCTCATTCTAGACCATTAAAG	MDWQKSLTLIVALTLSRGIGLKNDLPWKLKSDMMFFSRVTSGLLVTRSTGQMNVVMMGRKTWESLPAHSRPLK		182	187	203	125	169	76	TTG	L	56	M	ATG	0.00059797	0.000548564	0.000648194	0.000510431	0.000649795	0.000492758	-10.70763882	-10.83205229	-10.59128743	-10.93599594	-10.58772759	-10.9868338	-0.228357122	0.2443247	-0.395546368	-0.228357122	F1	5.730096466	5.526068812	5.615004242	-0.008885846	-0.008885846	0.024028594	-0.057272676	substitution
293	ATGGACTGGCAAAAGTCCTTAACTTTGATCGTTGCTTTGACTTTGTCTAGAGGTATTGGTTTGAAAAACGACTTGCCTTGGAAGTTGAAGTCTGACATGATGTTCTTTTCCAGAGTTACTTCTGGTCTGTTGGTCACCAGATCAACCGGTCAAATGAACGTCGTTTTGATGGGTCGTAAGTAGTGGGAATCTTTACCAGCTCATTCTAGACCATTAAAG	MDWQKSLTLIVALTLSRGIGLKNDLPWKLKSDMMFFSRVTSGLLVTRSTGQMNVVLMGRK_WESLPAHSRPLK		182	254	163	233	279	166	ACC	T	61	*	TAG	0.00059797	0.000745108	0.000520471	0.000951444	0.001072739	0.001076287	-10.70763882	-10.39026207	-10.90789519	-10.03759408	-9.864485718	-9.859721877	0.670044738	0.525776348	1.048173313	0.670044738	F1	5.730096466	5.526068812	5.615004242	0.099790286	0.099790286	0.059331705	0.120948066	stop
294	ATGGACTGGCAAAAGTCCTTAACTTTGATCGTTGCTTTGACTTTGTCTAGAGGTATTGGTTTGAAAAACGACTTGCCTTGGAAGTTGAAGTCTGACATGATGTTCTTTTCCAGAGTTACTTCTGGTCTGTTGGTCACCAGAAGTACCGGTCAAATGAACGTCGTTTTGATGGGTCGTAAGACCTGGGAATCTTTACCAGCTCATTCTAGACCATTAAAG	MDWQKSLTLIVALTLSRGIGLKNDLPWKLKSDMMFFSRVTSGLLVTRSTGQMNVVLMGRKTWESLPAHSRPLK		182	227	186	147	205	102	TCA	S	48	S	AGT	0.00059797	0.000665904	0.000593911	0.000600267	0.000788213	0.000661333	-10.70763882	-10.55239827	-10.71746453	-10.70210788	-10.30912693	-10.56233597	0.005530938	0.243271336	0.155128567	0.155128567	F1	5.730096466	5.526068812	5.615004242	0.019406671	0.019406671	0.023896468	0.010705683	silent
295	ATGGACTGGCAAAAGTCCTTAACTTTGATCGTTGCTTTGACTTTGTCTAGAGGTATTGGTTTGAAAAACGACTTGCCTTGGAAGTTGAAGTCTGACATGATGTTCTTTTCCAGAGTTACTTCTGGTCTGTTGGTCACCTTTTCAACCGGTCAAATGAACGTCGTTTTGATGGGTCGTAAGACCTGGGAATCTTTACCAGCTCATTCTAGACCATTAAAG	MDWQKSLTLIVALTLSRGIGLKNDLPWKLKSDMMFFSRVTSGLLVTFSTGQMNVVLMGRKTWESLPAHSRPLK		181	261	176	151	155	87	AGA	R	47	F	TTT	0.000594685	0.000765643	0.000561981	0.000616601	0.000595966	0.000564078	-10.71558758	-10.35104076	-10.79719173	-10.66337549	-10.71248262	-10.79181781	0.052212086	-0.361441868	0.005373913	0.005373913	F1	5.730096466	5.526068812	5.615004242	-0.007780859	0.025053505	-0.051954062	-0.007780859	substitution
296	ATGGACTGGCAAAAGTCCTTAACTTTGATCGTTGCTTTGACTTTGTCTAGAGGTATTGGTTTGAAAAACGACTTGCCTTGGAAGTTGAAGTCTGACATGATGCGGTTTTCCAGAGTTACTTCTGGTCTGTTGGTCACCAGATCAACCGGTCAAATGAACGTCGTTTTGATGGGTCGTAAGACCTGGGAATCTTTACCAGCTCATTCTAGACCATTAAAG	MDWQKSLTLIVALTLSRGIGLKNDLPWKLKSDMMRFSRVTSGLLVTRSTGQMNVVLMGRKTWESLPAHSRPLK		181	217	215	125	141	80	TTC	F	35	R	CGG	0.000594685	0.000636569	0.000686511	0.000510431	0.000542137	0.000518692	-10.71558758	-10.61739552	-10.5084305	-10.93599594	-10.84905568	-10.91283321	-0.220408369	-0.231660157	-0.404402719	-0.231660157	F1	5.730096466	5.526068812	5.615004242	-0.035675252	-0.007924316	-0.035675252	-0.058365953	substitution
297	ATGGACTGGCAAAAGTCCTTAACTTTGATCGTTGCTTTGACTTTGTCTAGAGGTATTGGTTTGAAAAACGACTTGCCTTGGAAGTTGAAGTCTGACATGATGTTCTTTGATAGAGTTACTTCTGGTCTGTTGGTCACCAGATCAACCGGTCAAATGAACGTCGTTTTGATGGGTCGTAAGACCTGGGAATCTTTACCAGCTCATTCTAGACCATTAAAG	MDWQKSLTLIVALTLSRGIGLKNDLPWKLKSDMMFFDRVTSGLLVTRSTGQMNVVLMGRKTWESLPAHSRPLK		181	199	178	159	183	106	TCC	S	37	D	GAT	0.000594685	0.000583766	0.000568367	0.000649268	0.000703624	0.000687267	-10.71558758	-10.74232213	-10.78088991	-10.58889727	-10.47290719	-10.50684085	0.126690302	0.269414941	0.27404906	0.269414941	F1	5.730096466	5.526068812	5.615004242	0.027175719	0.034062842	0.027175719	0.025385887	substitution
298	ATGGACTGGCAAAAGTCCTTAACTTTGATCGTTGCTTTGACTTTGTCTAGAGGTATTGGTTTGAAAAACGACTTGCCTTGGAAGTTGAAGTCTGACATGATGTTCTTTTCCAGAGTTACTTCTGGTCTGTTGGTCACGAGATCAACCGGTCAAATGAACGTCGTTTTGATGGGTCGTAAGACCTGGGAATCTTTACCAGCTCATTCTAGACCATTAAAG	MDWQKSLTLIVALTLSRGIGLKNDLPWKLKSDMMFFSRVTSGLLVTRSTGQMNVVLMGRKTWESLPAHSRPLK		181	158	153	146	141	83	ACC	T	46	T	ACG	0.000594685	0.000463493	0.00048854	0.000596184	0.000542137	0.000538143	-10.71558758	-11.075166	-10.9992355	-10.71195567	-10.84905568	-10.85972188	0.003631905	0.226110328	0.139513625	0.139513625	F1	5.730096466	5.526068812	5.615004242	0.019176952	0.019176952	0.021743925	0.008778089	silent
299	ATGGACTGGCAAAAGTCCTTAACTTTGATCGTTGCTTTGACTTTGTCTAGAGGTATTGGTTTGAAAAACGACTTGCCTTGGAAGTTGAAGTCTGACATGATGTTCTTTTCCAGAGTTACTTCTGGTCTGTTGGTCACCAGACAGACCGGTCAAATGAACGTCGTTTTGATGGGTCGTAAGACCTGGGAATCTTTACCAGCTCATTCTAGACCATTAAAG	MDWQKSLTLIVALTLSRGIGLKNDLPWKLKSDMMFFSRVTSGLLVTRQTGQMNVVLMGRKTWESLPAHSRPLK		181	200	190	140	169	69	TCA	S	48	Q	CAG	0.000594685	0.0005867	0.000606684	0.000571683	0.000649795	0.000447372	-10.71558758	-10.73509056	-10.68676774	-10.77249721	-10.58772759	-11.12623685	-0.056909637	0.14736297	-0.439469115	-0.056909637	F1	5.730096466	5.526068812	5.615004242	0.011853481	0.011853481	0.011866467	-0.062694743	substitution
300	ATGGACTGGCAAAAGTCCTTAACTTTGATCGTTGCTTTGACTTTGTCTAGAGGTATTGGTTTGAAAAACGACTTGCCTTGGAAGTTGAAGTCTGACATGATGTTCTTTTCCAGAGTTACTTCTGGTCTGTTGGTCACCAGAGTTACCGGTCAAATGAACGTCGTTTTGATGGGTCGTAAGACCTGGGAATCTTTACCAGCTCATTCTAGACCATTAAAG	MDWQKSLTLIVALTLSRGIGLKNDLPWKLKSDMMFFSRVTSGLLVTRVTGQMNVVLMGRKTWESLPAHSRPLK		181	200	194	136	166	95	TCA	S	48	V	GTT	0.000594685	0.0005867	0.000619456	0.000555349	0.00063826	0.000615947	-10.71558758	-10.73509056	-10.6567105	-10.81431739	-10.6135676	-10.6649057	-0.098729812	0.121522965	-0.008195198	-0.008195198	F1	5.730096466	5.526068812	5.615004242	0.006794659	0.006794659	0.008625298	-0.009455905	substitution
301	ATGGACTGGCAAAAGTCCTTAACTTTGATCGTTGCTTTGACTTTGTCTAGAGGTATTGGTTTGAAAAACGACTTGCCTTGGAAGTTGAAGTCTGGTATGATGTTCTTTTCCAGAGTTACTTCTGGTCTGTTGGTCACCAGATCAACCGGTCAAATGAACGTCGTTTTGATGGGTCGTAAGACCTGGGAATCTTTACCAGCTCATTCTAGACCATTAAAG	MDWQKSLTLIVALTLSRGIGLKNDLPWKLKSGMMFFSRVTSGLLVTRSTGQMNVVLMGRKTWESLPAHSRPLK		181	273	207	148	192	83	GAC	D	32	G	GGT	0.000594685	0.000800845	0.000660966	0.000604351	0.000738229	0.000538143	-10.71558758	-10.28618961	-10.56313639	-10.69232686	-10.40364453	-10.85972188	0.023260712	-0.117454917	-0.29658549	-0.117454917	F1	5.730096466	5.526068812	5.615004242	-0.021350233	0.021551372	-0.021350233	-0.045056398	substitution
302	ATGGACTGGCAAAAGTCCTTATGTTTGATCGTTGCTTTGACTTTGTCTAGAGGTATTGGTTTGAAAAACGACTTGCCTTGGAAGTTGAAGTCTGACATGATGTTCTTTTCCAGAGTTACTTCTGGTCTGTTGGTCACCAGATCAACCGGTCAAATGAACGTCGTTTTGATGGGTCGTAAGACCTGGGAATCTTTACCAGCTCATTCTAGACCATTAAAG	MDWQKSLCLIVALTLSRGIGLKNDLPWKLKSDMMFFSRVTSGLLVTRSTGQMNVVLMGRKTWESLPAHSRPLK		181	171	156	141	171	75	ACT	T	8	C	TGT	0.000594685	0.000501628	0.000498119	0.000575766	0.000657485	0.000486274	-10.71558758	-10.96109424	-10.97122113	-10.76222888	-10.57075451	-11.00594262	-0.046641301	0.390339723	-0.034721492	-0.034721492	F1	5.730096466	5.526068812	5.615004242	0.013095601	0.013095601	0.042343586	-0.012730458	substitution
303	ATGGACTGGCAAAAGTCCTTAACTTTGATCGTTGCTTTGACTTTGTCTAGAGGTATGGGTTTGAAAAACGACTTGCCTTGGAAGTTGAAGTCTGACATGATGTTCTTTTCCAGAGTTACTTCTGGTCTGTTGGTCACCAGATCAACCGGTCAAATGAACGTCGTTTTGATGGGTCGTAAGACCTGGGAATCTTTACCAGCTCATTCTAGACCATTAAAG	MDWQKSLTLIVALTLSRGMGLKNDLPWKLKSDMMFFSRVTSGLLVTRSTGQMNVVLMGRKTWESLPAHSRPLK		181	210	182	190	214	120	ATT	I	19	M	ATG	0.000594685	0.000616034	0.000581139	0.000775855	0.000822817	0.000778039	-10.71558758	-10.66470124	-10.7488287	-10.33192462	-10.24714004	-10.32787071	0.383662955	0.417561192	0.420957992	0.417561192	F1	5.730096466	5.526068812	5.615004242	0.045758035	0.06514781	0.045758035	0.043521138	substitution
304	ATGGACTGGCAAAAGTCCTTAACTTTGATCGTTGCTTTGACTTTGTCTAGAGGTATTGGTTTGAAAAACGACTTGCCTTGGAAGTTGAAGTCTGACATGATGTTCTTTTCCAGAGTTACTTCTGGTATGTTGGTCACCAGATCAACCGGTCAAATGAACGTCGTTTTGATGGGTCGTAAGACCTGGGAATCTTTACCAGCTCATTCTAGACCATTAAAG	MDWQKSLTLIVALTLSRGIGLKNDLPWKLKSDMMFFSRVTSGMLVTRSTGQMNVVLMGRKTWESLPAHSRPLK		181	190	140	145	132	67	CTG	L	43	M	ATG	0.000594685	0.000557365	0.00044703	0.0005921	0.000507532	0.000434405	-10.71558758	-10.80909114	-11.12734033	-10.72187114	-10.94421291	-11.16867212	-0.006283564	-0.135121766	-0.04133179	-0.04133179	F1	5.730096466	5.526068812	5.615004242	-0.01354647	0.017977517	-0.023566225	-0.01354647	substitution
305	ATGGACTGGCAAAAGTCCTTAACTTTGATCGTTGCTTTGACTTTGTCTAGAGGTATTGGTTTGAAAAACGACTTGCCTTGGAAGTTGAAGACGGACATGATGTTCTTTTCCAGAGTTACTTCTGGTCTGTTGGTCACCAGATCAACCGGTCAAATGAACGTCGTTTTGATGGGTCGTAAGACCTGGGAATCTTTACCAGCTCATTCTAGACCATTAAAG	MDWQKSLTLIVALTLSRGIGLKNDLPWKLKTDMMFFSRVTSGLLVTRSTGQMNVVLMGRKTWESLPAHSRPLK		180	180	182	143	106	110	TCT	S	31	T	ACG	0.000591399	0.00052803	0.000581139	0.000583933	0.000407564	0.000713202	-10.72358037	-10.88709366	-10.7488287	-10.74190889	-11.26068658	-10.4534016	-0.018328526	-0.373592918	0.29542711	-0.018328526	F1	5.730096466	5.526068812	5.615004242	0.016520486	0.016520486	-0.053478196	0.028024912	substitution
306	ATGGACTGGCAAAAGTCCTTAACTTTGATCGTTGCTTTGACTTTGTCTAGAGGTATTGGTTTGAAAAACGACTTGCCTTGGAAGTTGAAGTCTGACATGATGTTCTTTTCCAGAGTTACTTCTGGTCTGTTGGTCACCAGATCAACCGGTCAATAGAACGTCGTTTTGATGGGTCGTAAGACCTGGGAATCTTTACCAGCTCATTCTAGACCATTAAAG	MDWQKSLTLIVALTLSRGIGLKNDLPWKLKSDMMFFSRVTSGLLVTRSTGQ_NVVLMGRKTWESLPAHSRPLK		180	272	185	201	263	176	ATG	M	52	*	TAG	0.000591399	0.000797911	0.000590718	0.000820773	0.00101122	0.001141123	-10.72358037	-10.29148391	-10.72524188	-10.25072854	-9.94968804	-9.77532969	0.472851828	0.341795871	0.949912194	0.472851828	F1	5.730096466	5.526068812	5.615004242	0.075936637	0.075936637	0.036254622	0.10881817	stop
307	ATGGACTGGCAAAAGTCCTTAACTTTGATCGTTGCTTTGACTTTGTCTAGAGGTATTGGTTTGAAAAACGACTTGCCTTGGAAGTTGAAGTCTGACATGATGTTCTTTTCCAGAGTTACTTCTGGTCTGCCGGTCACCAGATCAACCGGTCAAATGAACGTCGTTTTGATGGGTCGTAAGACCTGGGAATCTTTACCAGCTCATTCTAGACCATTAAAG	MDWQKSLTLIVALTLSRGIGLKNDLPWKLKSDMMFFSRVTSGLPVTRSTGQMNVVLMGRKTWESLPAHSRPLK		180	231	206	162	188	75	TTG	L	44	P	CCG	0.000591399	0.000677638	0.000657773	0.000661519	0.000722849	0.000486274	-10.72358037	-10.52719771	-10.57012282	-10.56193023	-10.43401818	-11.00594262	0.16165014	0.093179534	-0.435819801	0.093179534	F1	5.730096466	5.526068812	5.615004242	0.005070118	0.038291795	0.005070118	-0.062244252	substitution
308	ATGGACTGGCAAAAGTCCTTAACTTTGATCGTTGCTTTGACTTTGTCTAGAGGTATTGGTTTGAAAAACGACTTGCCTTGGAAGTTGAAGTCTGACATGATGTTCTTTTCCAGAGTTACTTCTGGTCTGTTGGTCACCAGATCAACCGGTCAAATGAACGTCGTTTTGATGGGTCGTAAGACCTGGGAATCTTTACCAGCTCATTCTAGACCATTGAAG	MDWQKSLTLIVALTLSRGIGLKNDLPWKLKSDMMFFSRVTSGLLVTRSTGQMNVVLMGRKTWESLPAHSRPLK		180	181	198	124	172	86	TTA	L	72	L	TTG	0.000591399	0.000530963	0.000632228	0.000506348	0.00066133	0.000557594	-10.72358037	-10.87910087	-10.62726672	-10.94758392	-10.56234228	-10.80849655	-0.224003553	0.316758591	-0.181229829	-0.181229829	F1	5.730096466	5.526068812	5.615004242	-0.008359212	-0.008359212	0.033114139	-0.030816257	silent
309	ATGGACTGGCAAAAGTCCTTAACTTTGATCGTTGCTTTGACTTTGTCTTCGGGTATTGGTTTGAAAAACGACTTGCCTTGGAAGTTGAAGTCTGACATGATGTTCTTTTCCAGAGTTACTTCTGGTCTGTTGGTCACCAGATCAACCGGTCAAATGAACGTCGTTTTGATGGGTCGTAAGACCTGGGAATCTTTACCAGCTCATTCTAGACCATTAAAG	MDWQKSLTLIVALTLSSGIGLKNDLPWKLKSDMMFFSRVTSGLLVTRSTGQMNVVLMGRKTWESLPAHSRPLK		179	213	177	185	167	119	AGA	R	17	S	TCG	0.000588114	0.000624835	0.000565174	0.000755438	0.000642105	0.000771555	-10.73161768	-10.64423713	-10.78901779	-10.37039877	-10.60490274	-10.33994355	0.361218917	0.039334396	0.449074249	0.361218917	F1	5.730096466	5.526068812	5.615004242	0.046991964	0.062432844	-0.001683798	0.046991964	substitution
310	ATGGACTGGCAAAAGTCCTTAACTTTGATCGTTGCTTTGACTTTGTCTAGAGGTATTGGTTTGAAAAACGACTTGCCTTGGAAGTTGAAGTCTGACATGATGTTCTTTTCCAGAGTTATTTCTGGTCTGTTGGTCACCAGATCAACCGGTCAAATGAACGTCGTTTTGATGGGTCGTAAGACCTGGGAATCTTTACCAGCTCATTCTAGACCATTAAAG	MDWQKSLTLIVALTLSRGIGLKNDLPWKLKSDMMFFSRVISGLLVTRSTGQMNVVLMGRKTWESLPAHSRPLK		179	206	187	117	144	104	ACT	T	40	I	ATT	0.000588114	0.000604301	0.000597105	0.000477764	0.000553672	0.0006743	-10.73161768	-10.69244623	-10.70972888	-11.03141551	-10.81868203	-10.53432159	-0.299797824	-0.126235802	0.175407294	-0.126235802	F1	5.730096466	5.526068812	5.615004242	-0.017527746	-0.017527746	-0.022451639	0.013209002	substitution
311	ATGGACTGGCAAAAGTCCTTAACTTTGATCGTTGCTTTGACTTTGTCTAGAGGTATTGGTTTGAAAAACGACTTGCCTTGGAAGTTGAAGTCTGACATGATGTTCTTTTCCAGAGTTACTTCTGGTCTGTTGGTCACCCCGTCAACCGGTCAAATGAACGTCGTTTTGATGGGTCGTAAGACCTGGGAATCTTTACCAGCTCATTCTAGACCATTAAAG	MDWQKSLTLIVALTLSRGIGLKNDLPWKLKSDMMFFSRVTSGLLVTPSTGQMNVVLMGRKTWESLPAHSRPLK		179	189	141	152	169	91	AGA	R	47	P	CCG	0.000588114	0.000554431	0.000450223	0.000620684	0.000649795	0.000590013	-10.73161768	-10.81670433	-11.11707199	-10.65385272	-10.58772759	-10.72696667	0.07776497	0.228976735	0.390105324	0.228976735	F1	5.730096466	5.526068812	5.615004242	0.028144537	0.028144537	0.022103465	0.039712514	substitution
312	ATGGACTGGCAAAAGTCCTTAACTTTGATCGTTGCTTTGACTTTGTCTAGAGGTATTGGTTTGAAAAACGACTTGCCTTGGAAGTTGAAGTCTGACATGATGTTCTTTTCCAGAGTTACTTCTGGTCTGTTGGTCGGTAGATCAACCGGTCAAATGAACGTCGTTTTGATGGGTCGTAAGACCTGGGAATCTTTACCAGCTCATTCTAGACCATTAAAG	MDWQKSLTLIVALTLSRGIGLKNDLPWKLKSDMMFFSRVTSGLLVGRSTGQMNVVLMGRKTWESLPAHSRPLK		179	169	161	115	129	76	ACC	T	46	G	GGT	0.000588114	0.000495761	0.000514085	0.000469597	0.000495997	0.000492758	-10.73161768	-10.97806732	-10.92570647	-11.05629018	-10.97737977	-10.9868338	-0.324672493	0.000687542	-0.061127328	-0.061127328	F1	5.730096466	5.526068812	5.615004242	-0.01599014	-0.020536736	-0.00653136	-0.01599014	substitution
313	ATGGACTGGCAAAAGTCCTTAACTTTGATCGTTGCTTTGACTTTGTCTAGAGGTATTGGTTTGAAAAACGACTTGCCTTGGAAGTTGAAGGCTGACATGATGTTCTTTTCCAGAGTTACTTCTGGTCTGTTGGTCACCAGATCAACCGGTCAAATGAACGTCGTTTTGATGGGTCGTAAGACCTGGGAATCTTTACCAGCTCATTCTAGACCATTAAAG	MDWQKSLTLIVALTLSRGIGLKNDLPWKLKADMMFFSRVTSGLLVTRSTGQMNVVLMGRKTWESLPAHSRPLK		179	184	187	135	135	93	TCT	S	31	A	GCT	0.000588114	0.000539764	0.000597105	0.000551266	0.000519067	0.00060298	-10.73161768	-10.8553848	-10.70972888	-10.82496463	-10.91179143	-10.6956025	-0.093346947	-0.056406636	0.014126387	-0.056406636	F1	5.730096466	5.526068812	5.615004242	-0.006700406	0.007445803	-0.01369281	-0.006700406	substitution
314	ATGGACTGGCAAAAGTCCTTAACTTTGATCGTTGCTTTGACTTTGTCTAGAGGTATTGGTTTGAAAAACGACTTGCCTTGGAAGTTGAAGTCTGACATGATGTTCTTTTCCAGAGTTACTTCTGGTCTGTTGGTCACCGATTCAACCGGTCAAATGAACGTCGTTTTGATGGGTCGTAAGACCTGGGAATCTTTACCAGCTCATTCTAGACCATTAAAG	MDWQKSLTLIVALTLSRGIGLKNDLPWKLKSDMMFFSRVTSGLLVTDSTGQMNVVLMGRKTWESLPAHSRPLK		179	233	175	151	164	100	AGA	R	47	D	GAT	0.000588114	0.000683505	0.000558788	0.000616601	0.00063057	0.000648365	-10.73161768	-10.51476061	-10.80541223	-10.66337549	-10.63105503	-10.59090512	0.068242195	-0.116294417	0.214507114	0.068242195	F1	5.730096466	5.526068812	5.615004242	0.0180357	0.026992605	-0.021204669	0.0180357	substitution
315	ATGGACTGGCAAAAGTCCTTAACTTTGATCGTTGCTTTGACTTTGTCTAGAGGTATTGGTTTGAAAAACGACTTGCCTTGGAAGTTGAAGTCTGACATGATGTTCTTTTCCTTTGTTACTTCTGGTCTGTTGGTCACCAGATCAACCGGTCAAATGAACGTCGTTTTGATGGGTCGTAAGACCTGGGAATCTTTACCAGCTCATTCTAGACCATTAAAG	MDWQKSLTLIVALTLSRGIGLKNDLPWKLKSDMMFFSFVTSGLLVTRSTGQMNVVLMGRKTWESLPAHSRPLK		179	217	175	134	163	97	AGA	R	38	F	TTT	0.000588114	0.000636569	0.000558788	0.000547182	0.000626725	0.000628915	-10.73161768	-10.61739552	-10.80541223	-10.83569104	-10.63987888	-10.63484847	-0.104073353	-0.022483355	0.170563767	-0.022483355	F1	5.730096466	5.526068812	5.615004242	0.006148272	0.006148272	-0.009437737	0.01261109	substitution
316	ATGGACTGGCAAAAGTCCTTAACTTTGATCGTTGCTTTGACTTTGTCTAGAGGTATTGGTTTGAAAAACGACTTGCCTTGGAAGTTGAAGTCTGACATGATGTTCTTTTCCAGAGTTACTTCTGGTCTGTTGGTCACCAGATCAACCGGTCAAATGATTGTCGTTTTGATGGGTCGTAAGACCTGGGAATCTTTACCAGCTCATTCTAGACCATTAAAG	MDWQKSLTLIVALTLSRGIGLKNDLPWKLKSDMMFFSRVTSGLLVTRSTGQMIVVLMGRKTWESLPAHSRPLK		179	198	184	155	154	93	AAC	N	53	I	ATT	0.000588114	0.000580833	0.000587525	0.000632935	0.000592121	0.00060298	-10.73161768	-10.74959013	-10.73306139	-10.62565582	-10.72182049	-10.6956025	0.105961861	0.027769644	0.037458891	0.037458891	F1	5.730096466	5.526068812	5.615004242	-0.003134391	0.031555404	-0.003134391	-0.003820112	substitution
317	ATGGACTGGCAAAAGTCCTTGACTTTGATCGTTGCTTTGACTTTGTCTAGAGGTATTGGTTTGAAAAACGACTTGCCTTGGAAGTTGAAGTCTGACATGATGTTCTTTTCCAGAGTTACTTCTGGTCTGTTGGTCACCAGATCAACCGGTCAAATGAACGTCGTTTTGATGGGTCGTAAGACCTGGGAATCTTTACCAGCTCATTCTAGACCATTAAAG	MDWQKSLTLIVALTLSRGIGLKNDLPWKLKSDMMFFSRVTSGLLVTRSTGQMNVVLMGRKTWESLPAHSRPLK		178	213	220	157	152	103	TTA	L	7	L	TTG	0.000584828	0.000624835	0.000702476	0.000641102	0.000584431	0.000667816	-10.73970003	-10.64423713	-10.47526363	-10.60715948	-10.74067952	-10.54826078	0.132540551	-0.096442383	-0.07299715	-0.07299715	F1	5.730096466	5.526068812	5.615004242	-0.017455417	0.034770523	-0.018714584	-0.017455417	silent
318	ATGGACTGGCAAAAGTCCTTAACTTTGATCGTTGCTTTGACTTTGTCTAGAGGTATTGGTTTGAAAAACGACTTGCCTTGGAAGTTGAAGTCTGACATGATGTTCTTTTCCAGGGTTACTTCTGGTCTGTTGGTCACCAGATCAACCGGTCAAATGAACGTCGTTTTGATGGGTCGTAAGACCTGGGAATCTTTACCAGCTCATTCTAGACCATTAAAG	MDWQKSLTLIVALTLSRGIGLKNDLPWKLKSDMMFFSRVTSGLLVTRSTGQMNVVLMGRKTWESLPAHSRPLK		178	221	210	155	183	86	AGA	R	38	R	AGG	0.000584828	0.000648303	0.000670545	0.000632935	0.000703624	0.000557594	-10.73970003	-10.59104419	-10.54237783	-10.62565582	-10.47290719	-10.80849655	0.114044208	0.118137002	-0.266118727	0.114044208	F1	5.730096466	5.526068812	5.615004242	0.008200589	0.032533093	0.008200589	-0.041295412	silent
319	ATGGACTGGCAAAAGTCCTTAACTTTGATCGTTGCTTTGACTTTGTCTAGAGGTATTGGTTTGAAAAACGACTTGCCTTGGAAGTTGAAGTCTGACATGATGTTCTTTTCCAGAGTTACTTTGGGTCTGTTGGTCACCAGATCAACCGGTCAAATGAACGTCGTTTTGATGGGTCGTAAGACCTGGGAATCTTTACCAGCTCATTCTAGACCATTAAAG	MDWQKSLTLIVALTLSRGIGLKNDLPWKLKSDMMFFSRVTLGLLVTRSTGQMNVVLMGRKTWESLPAHSRPLK		178	179	241	156	156	68	TCT	S	41	L	TTG	0.000584828	0.000525096	0.00076953	0.000637018	0.000599811	0.000440889	-10.73970003	-10.89513098	-10.34373401	-10.61637801	-10.70320481	-11.14729847	0.123322021	0.191926165	-0.803564459	0.123322021	F1	5.730096466	5.526068812	5.615004242	0.017456129	0.033655394	0.017456129	-0.107640686	substitution
320	ATGGACTGGCAAAAGTCCTTAACTTTGATCGTTGCTTTGACTTTGTCTAGAGGTATTGGTTTGAAAAACGACTTGCCTTGGAAGTTGAAGTCTGACATGATGTTCTTTTCCAGAGTTACTTCTGGTCTGTTGGTCACCAGATCAACCGGTCAAATGAACGTCGTTTTGATGGGTCGTAAGACCTGGGAATGGTTACCAGCTCATTCTAGACCATTAAAG	MDWQKSLTLIVALTLSRGIGLKNDLPWKLKSDMMFFSRVTSGLLVTRSTGQMNVVLMGRKTWEWLPAHSRPLK		178	172	192	98	121	90	TCT	S	64	W	TGG	0.000584828	0.000504562	0.00061307	0.000400178	0.000465238	0.000583529	-10.73970003	-10.952682	-10.67166084	-11.28707038	-11.06974379	-10.74290821	-0.547370353	-0.117061794	-0.071247368	-0.117061794	F1	5.730096466	5.526068812	5.615004242	-0.021300923	-0.047475619	-0.021300923	-0.017239414	substitution
321	ATGGACTGGCAAAAGTCCTTAACTTTGATCGTTGCTTTGACTTTGTCTAGAGGTATTGGTTTGAAAAACGACTTGCCTTGGAAGTTGAAGTCTGACATGATGTTCTTTTCCAGAATGACTTCTGGTCTGTTGGTCACCAGATCAACCGGTCAAATGAACGTCGTTTTGATGGGTCGTAAGACCTGGGAATCTTTACCAGCTCATTCTAGACCATTAAAG	MDWQKSLTLIVALTLSRGIGLKNDLPWKLKSDMMFFSRMTSGLLVTRSTGQMNVVLMGRKTWESLPAHSRPLK		178	189	206	125	135	88	GTT	V	39	M	ATG	0.000584828	0.000554431	0.000657773	0.000510431	0.000519067	0.000570562	-10.73970003	-10.81670433	-10.57012282	-10.93599594	-10.91179143	-10.77532969	-0.196295913	-0.095087104	-0.205206872	-0.196295913	F1	5.730096466	5.526068812	5.615004242	-0.018544588	-0.005007528	-0.018544588	-0.033776116	substitution
322	ATGGACTGGCAAAAGTCCTTAACTTTGATCGTTGCTTTGACTTTGTCTAGAGGTATTGGTTTGAAAAACGACTTGCCTTGGAAGTTGAAGTCTGACATGATGTTCTTTTCCAGAGTTACTTCTGGTCTGTTGGTCACCAGATCAACCGGTCAAATGAACGTCGTTTTGATGGGTCGTAAGACCTGGGAAGAGTTACCAGCTCATTCTAGACCATTAAAG	MDWQKSLTLIVALTLSRGIGLKNDLPWKLKSDMMFFSRVTSGLLVTRSTGQMNVVLMGRKTWEELPAHSRPLK		178	209	184	155	173	98	TCT	S	64	E	GAG	0.000584828	0.000613101	0.000587525	0.000632935	0.000665175	0.000635398	-10.73970003	-10.67158762	-10.73306139	-10.62565582	-10.5539788	-10.62005146	0.114044208	0.117608819	0.113009924	0.114044208	F1	5.730096466	5.526068812	5.615004242	0.008134338	0.032533093	0.008134338	0.005506325	substitution
323	ATGGACTGGCAAAAGTCCTTAACTTTGATCGTTGCTTTGACTTTGTCTAGAGGTATTGGTTTGAAAAACGACTTGCCTTGGAAGTTGAAGTCTGACATGATGTTCTTTTCCAGAGTTACTTCTGGTCTGTTGGTCACCGCGTCAACCGGTCAAATGAACGTCGTTTTGATGGGTCGTAAGACCTGGGAATCTTTACCAGCTCATTCTAGACCATTAAAG	MDWQKSLTLIVALTLSRGIGLKNDLPWKLKSDMMFFSRVTSGLLVTASTGQMNVVLMGRKTWESLPAHSRPLK		178	216	178	144	159	105	AGA	R	47	A	GCG	0.000584828	0.000633635	0.000568367	0.000588017	0.000611346	0.000680784	-10.73970003	-10.62405925	-10.78088991	-10.73185523	-10.67572407	-10.52051579	0.007844804	-0.051664824	0.260374123	0.007844804	F1	5.730096466	5.526068812	5.615004242	0.01968657	0.01968657	-0.013098034	0.023697777	substitution
324	ATGGACTGGCAAAAGTCCTTAACTTTGATCGTTGCTTTGACTTTGTCTAGAGGTATTGGTTTGAAAAACGACTTGCCTTGGAAGTTGAAGTCTGACATGGGTTTCTTTTCCAGAGTTACTTCTGGTCTGTTGGTCACCAGATCAACCGGTCAAATGAACGTCGTTTTGATGGGTCGTAAGACCTGGGAATCTTTACCAGCTCATTCTAGACCATTAAAG	MDWQKSLTLIVALTLSRGIGLKNDLPWKLKSDMGFFSRVTSGLLVTRSTGQMNVVLMGRKTWESLPAHSRPLK		178	218	214	109	116	81	ATG	M	34	G	GGT	0.000584828	0.000639502	0.000683317	0.000445096	0.000446013	0.000525176	-10.73970003	-10.61076243	-10.51515636	-11.1335959	-11.13062603	-10.89491131	-0.393895873	-0.519863606	-0.379754947	-0.393895873	F1	5.730096466	5.526068812	5.615004242	-0.055323296	-0.028910416	-0.071825256	-0.055323296	substitution
325	ATGGACTGGCAAAAGTCCTTAACTTTGATCGTTGCTTTGACTTTGTCTAGAGGTATTGGTTTGAAAAACGACTTGCCTTGGAAGTTGAAGTCTCGGATGATGTTCTTTTCCAGAGTTACTTCTGGTCTGTTGGTCACCAGATCAACCGGTCAAATGAACGTCGTTTTGATGGGTCGTAAGACCTGGGAATCTTTACCAGCTCATTCTAGACCATTAAAG	MDWQKSLTLIVALTLSRGIGLKNDLPWKLKSRMMFFSRVTSGLLVTRSTGQMNVVLMGRKTWESLPAHSRPLK		178	153	187	117	107	88	GAC	D	32	R	CGG	0.000584828	0.000448825	0.000597105	0.000477764	0.000411409	0.000570562	-10.73970003	-11.12155891	-10.70972888	-11.03141551	-11.24714004	-10.77532969	-0.291715478	-0.125581133	-0.065600805	-0.125581133	F1	5.730096466	5.526068812	5.615004242	-0.016550056	-0.016550056	-0.022369522	-0.016542371	substitution
326	ATGGACTGGCAAAAGTCCTTAACTTTGATCGTTGCTTTGACTTTGTCTAGAGGTATTGGTTTGAAAAACGACTTGCCTTGGAAGTTGAAGGAGGACATGATGTTCTTTTCCAGAGTTACTTCTGGTCTGTTGGTCACCAGATCAACCGGTCAAATGAACGTCGTTTTGATGGGTCGTAAGACCTGGGAATCTTTACCAGCTCATTCTAGACCATTAAAG	MDWQKSLTLIVALTLSRGIGLKNDLPWKLKEDMMFFSRVTSGLLVTRSTGQMNVVLMGRKTWESLPAHSRPLK		178	250	205	152	191	103	TCT	S	31	E	GAG	0.000584828	0.000733374	0.00065458	0.000620684	0.000734384	0.000667816	-10.73970003	-10.41316247	-10.57714325	-10.65385272	-10.4111782	-10.54826078	0.085847316	0.001984267	0.028882464	0.028882464	F1	5.730096466	5.526068812	5.615004242	-0.004878834	0.029122227	-0.006368709	-0.004878834	substitution
327	ATGGACTGGCAAAAGTCCTTAACTTTGGTGGTTGCTTTGACTTTGTCTAGAGGTATTGGTTTGAAAAACGACTTGCCTTGGAAGTTGAAGTCTGACATGATGTTCTTTTCCAGAGTTACTTCTGGTCTGTTGGTCACCAGATCAACCGGTCAAATGAACGTCGTTTTGATGGGTCGTAAGACCTGGGAATCTTTACCAGCTCATTCTAGACCATTAAAG	MDWQKSLTLVVALTLSRGIGLKNDLPWKLKSDMMFFSRVTSGLLVTRSTGQMNVVLMGRKTWESLPAHSRPLK		177	194	155	90	161	90	ATC	I	10	V	GTG	0.000581542	0.000569099	0.000494926	0.00036751	0.000619036	0.000583529	-10.74782791	-10.77903391	-10.98049894	-11.40992713	-10.65769015	-10.74290821	-0.66209922	0.121343759	0.237590727	0.121343759	F1	5.730096466	5.526068812	5.615004242	0.00860282	-0.061353917	0.00860282	0.020885269	substitution
328	ATGGACTGGCAAAAGTCCTTAACTTTGATCGTTGAGTTGACTTTGTCTAGAGGTATTGGTTTGAAAAACGACTTGCCTTGGAAGTTGAAGTCTGACATGATGTTCTTTTCCAGAGTTACTTCTGGTCTGTTGGTCACCAGATCAACCGGTCAAATGAACGTCGTTTTGATGGGTCGTAAGACCTGGGAATCTTTACCAGCTCATTCTAGACCATTAAAG	MDWQKSLTLIVELTLSRGIGLKNDLPWKLKSDMMFFSRVTSGLLVTRSTGQMNVVLMGRKTWESLPAHSRPLK		177	210	168	135	185	109	GCT	A	12	E	GAG	0.000581542	0.000616034	0.000536436	0.000551266	0.000711314	0.000706718	-10.74782791	-10.66470124	-10.86430592	-10.82496463	-10.45722557	-10.46657698	-0.07713672	0.207475666	0.397728938	0.207475666	F1	5.730096466	5.526068812	5.615004242	0.019406538	0.00940669	0.019406538	0.040653615	substitution
329	ATGGACTGGCAAAAGTCCTTAACTTTGATCGTTGCTTTGACTTTGTCTAGAGGTATTGGTTTGAAAAACGACTTGCCTTGGAAGTTGAAGTCTGACATGATGTTCTTTTCCAGAGTTACTTCTGGTCTGTTGGTCACCAGATCAACCGGTCAAATGACGGTCGTTTTGATGGGTCGTAAGACCTGGGAATCTTTACCAGCTCATTCTAGACCATTAAAG	MDWQKSLTLIVALTLSRGIGLKNDLPWKLKSDMMFFSRVTSGLLVTRSTGQMTVVLMGRKTWESLPAHSRPLK		176	200	195	112	160	82	AAC	N	53	T	ACG	0.000578257	0.0005867	0.000622649	0.000457346	0.000615191	0.00053166	-10.75600184	-10.73509056	-10.64929303	-11.09442531	-10.66667893	-10.8772093	-0.338423463	0.068411628	-0.227916273	-0.227916273	F1	5.730096466	5.526068812	5.615004242	-0.022200137	-0.022200137	0.001963424	-0.03657949	substitution
330	ATGGACTGGCAAAAGTCCTTAACTTTGCTGGTTGCTTTGACTTTGTCTAGAGGTATTGGTTTGAAAAACGACTTGCCTTGGAAGTTGAAGTCTGACATGATGTTCTTTTCCAGAGTTACTTCTGGTCTGTTGGTCACCAGATCAACCGGTCAAATGAACGTCGTTTTGATGGGTCGTAAGACCTGGGAATCTTTACCAGCTCATTCTAGACCATTAAAG	MDWQKSLTLLVALTLSRGIGLKNDLPWKLKSDMMFFSRVTSGLLVTRSTGQMNVVLMGRKTWESLPAHSRPLK		176	182	150	102	130	84	ATC	I	10	L	CTG	0.000578257	0.000533897	0.000478961	0.000416512	0.000499842	0.000544627	-10.75600184	-10.87115211	-11.02780465	-11.22935489	-10.96623922	-10.84244389	-0.473353043	-0.095087104	0.185360768	-0.095087104	F1	5.730096466	5.526068812	5.615004242	-0.018544588	-0.038522036	-0.018544588	0.014437714	substitution
331	ATGGACTGGCAAGAGTCCTTAACTTTGATCGTTGCTTTGACTTTGTCTAGAGGTATTGGTTTGAAAAACGACTTGCCTTGGAAGTTGAAGTCTGACATGATGTTCTTTTCCAGAGTTACTTCTGGTCTGTTGGTCACCAGATCAACCGGTCAAATGAACGTCGTTTTGATGGGTCGTAAGACCTGGGAATCTTTACCAGCTCATTCTAGACCATTAAAG	MDWQESLTLIVALTLSRGIGLKNDLPWKLKSDMMFFSRVTSGLLVTRSTGQMNVVLMGRKTWESLPAHSRPLK		176	181	174	120	141	69	AAG	K	5	E	GAG	0.000578257	0.000530963	0.000555595	0.000490014	0.000542137	0.000447372	-10.75600184	-10.87910087	-10.81367985	-10.99488963	-10.84905568	-11.12623685	-0.23888779	0.030045189	-0.312557003	-0.23888779	F1	5.730096466	5.526068812	5.615004242	-0.010159699	-0.010159699	-0.002848964	-0.04702801	substitution
332	ATGGACTGGCAAAAGTCCTTAACTTTGATCGTTGCTTTGACTTTGTCTAGAGGTATTGGTTTGAAAAACGACTTGCCTTGGAAGTTGAAGTCTGACATGATGTTCTTTTCCAGAGTTACTTCTGGTCTGACTGTCACCAGATCAACCGGTCAAATGAACGTCGTTTTGATGGGTCGTAAGACCTGGGAATCTTTACCAGCTCATTCTAGACCATTAAAG	MDWQKSLTLIVALTLSRGIGLKNDLPWKLKSDMMFFSRVTSGLTVTRSTGQMNVVLMGRKTWESLPAHSRPLK		176	164	196	110	117	65	TTG	L	44	T	ACT	0.000578257	0.000481094	0.000625842	0.000449179	0.000449858	0.000421438	-10.75600184	-11.02139475	-10.6419135	-11.12042052	-11.11824231	-11.2123935	-0.364418672	-0.096847562	-0.570479995	-0.364418672	F1	5.730096466	5.526068812	5.615004242	-0.025344675	-0.025344675	-0.018765406	-0.078867451	substitution
333	ATGGACTGGCAAAAGTCCTTAACTTTGATCGTTGCTTTGACTTTGTCTAGAGGTATTGGTTTGAAAAACGACTTGCCTTGGAAGTTGAAGTCTGACATGATGTTCTTTTCCAGAGTTGTGTCTGGTCTGTTGGTCACCAGATCAACCGGTCAAATGAACGTCGTTTTGATGGGTCGTAAGACCTGGGAATCTTTACCAGCTCATTCTAGACCATTAAAG	MDWQKSLTLIVALTLSRGIGLKNDLPWKLKSDMMFFSRVVSGLLVTRSTGQMNVVLMGRKTWESLPAHSRPLK		176	217	191	144	151	95	ACT	T	40	V	GTG	0.000578257	0.000636569	0.000609877	0.000588017	0.000580586	0.000615947	-10.75600184	-10.61739552	-10.67919452	-10.73185523	-10.75020229	-10.6649057	0.024146616	-0.13280677	0.014288816	0.014288816	F1	5.730096466	5.526068812	5.615004242	-0.006680354	0.021658536	-0.02327585	-0.006680354	substitution
334	ATGGACTGGCAAAAGTCCTTAACTTTGATCGTTGCTTTGACTTTGTCTAGAGGTATTGGTTTGAAAAACGACTTGCCTTGGAAGTTGAAGCGGGACATGATGTTCTTTTCCAGAGTTACTTCTGGTCTGTTGGTCACCAGATCAACCGGTCAAATGAACGTCGTTTTGATGGGTCGTAAGACCTGGGAATCTTTACCAGCTCATTCTAGACCATTAAAG	MDWQKSLTLIVALTLSRGIGLKNDLPWKLKRDMMFFSRVTSGLLVTRSTGQMNVVLMGRKTWESLPAHSRPLK		176	233	191	161	143	99	TCT	S	31	R	CGG	0.000578257	0.000683505	0.000609877	0.000657435	0.000549827	0.000641882	-10.75600184	-10.51476061	-10.67919452	-10.57086335	-10.82873569	-10.60540469	0.185138493	-0.313975085	0.073789828	0.073789828	F1	5.730096466	5.526068812	5.615004242	0.00066478	0.041133089	-0.046000197	0.00066478	substitution
335	ATGGACTGGCAAAAGTCCTTAACTTTGATCGTTGCTTTGACTTTGTCTAGAGGTATTGGTTTGAAAGGGGACTTGCCTTGGAAGTTGAAGTCTGACATGATGTTCTTTTCCAGAGTTACTTCTGGTCTGTTGGTCACCAGATCAACCGGTCAAATGAACGTCGTTTTGATGGGTCGTAAGACCTGGGAATCTTTACCAGCTCATTCTAGACCATTAAAG	MDWQKSLTLIVALTLSRGIGLKGDLPWKLKSDMMFFSRVTSGLLVTRSTGQMNVVLMGRKTWESLPAHSRPLK		176	199	186	136	182	81	AAC	N	23	G	GGG	0.000578257	0.000583766	0.000593911	0.000555349	0.000699779	0.000525176	-10.75600184	-10.74232213	-10.71746453	-10.81431739	-10.48081239	-10.89491131	-0.058315544	0.261509743	-0.177446772	-0.058315544	F1	5.730096466	5.526068812	5.615004242	0.011683414	0.011683414	0.026184153	-0.030349256	substitution
336	ATGGACTGGCAAAAGTCCTTAACTTTGATCGTTGCTTTGACTTTGTCTAGAGGTATTGGTTTGAAAAACGACTTGCCTTGGAAGTTGGGTTCTGACATGATGTTCTTTTCCAGAGTTACTTCTGGTCTGTTGGTCACCAGATCAACCGGTCAAATGAACGTCGTTTTGATGGGTCGTAAGACCTGGGAATCTTTACCAGCTCATTCTAGACCATTAAAG	MDWQKSLTLIVALTLSRGIGLKNDLPWKLGSDMMFFSRVTSGLLVTRSTGQMNVVLMGRKTWESLPAHSRPLK		175	216	183	142	183	106	AAG	K	30	G	GGT	0.000574971	0.000633635	0.000584332	0.00057985	0.000703624	0.000687267	-10.76422235	-10.62405925	-10.74092351	-10.75203311	-10.47290719	-10.50684085	0.012189241	0.151152059	0.234082652	0.151152059	F1	5.730096466	5.526068812	5.615004242	0.0202121	0.0202121	0.012341741	0.020452212	substitution
337	ATGGACTGGCAAAAGTCCTTAACTTTGATCGTTGCTTTGACTTTGTCTAGAGGTATTGGTTTGAAAAACGACTTGCCTTGGAAGTTGAAGTCTGACATGATGTTCTTTTCCAGAGTTACTTCTGGTCTGACGGTCACCAGATCAACCGGTCAAATGAACGTCGTTTTGATGGGTCGTAAGACCTGGGAATCTTTACCAGCTCATTCTAGACCATTAAAG	MDWQKSLTLIVALTLSRGIGLKNDLPWKLKSDMMFFSRVTSGLTVTRSTGQMNVVLMGRKTWESLPAHSRPLK		175	198	210	110	118	55	TTG	L	44	T	ACG	0.000574971	0.000580833	0.000670545	0.000449179	0.000453703	0.000356601	-10.76422235	-10.74959013	-10.54237783	-11.12042052	-11.10596398	-11.4534016	-0.356198165	-0.356373847	-0.911023768	-0.356373847	F1	5.730096466	5.526068812	5.615004242	-0.051318369	-0.024350273	-0.051318369	-0.120906058	substitution
338	ATGGACTGGCAAAAGTCCTTAACTTTGATCGTTGCTTTGACTTTGTCTAGAGGTATTGGTTTGAAAAACGACTTGCCTTGGAAGTTGAAGTCTGACATGATGTTCTTTTCCAGAGTTACTTCTGGTCTGTTGGTCACCAGATCAACCGGTCAATGTAACGTCGTTTTGATGGGTCGTAAGACCTGGGAATCTTTACCAGCTCATTCTAGACCATTAAAG	MDWQKSLTLIVALTLSRGIGLKNDLPWKLKSDMMFFSRVTSGLLVTRSTGQCNVVLMGRKTWESLPAHSRPLK		175	178	224	110	147	93	ATG	M	52	C	TGT	0.000574971	0.000522163	0.000715248	0.000449179	0.000565206	0.00060298	-10.76422235	-10.90321332	-10.44926842	-11.12042052	-10.78893468	-10.6956025	-0.356198165	0.114278637	-0.246334075	-0.246334075	F1	5.730096466	5.526068812	5.615004242	-0.024350273	-0.024350273	0.007716626	-0.038853086	substitution
339	ATGGACTGGCAAGCGTCCTTAACTTTGATCGTTGCTTTGACTTTGTCTAGAGGTATTGGTTTGAAAAACGACTTGCCTTGGAAGTTGAAGTCTGACATGATGTTCTTTTCCAGAGTTACTTCTGGTCTGTTGGTCACCAGATCAACCGGTCAAATGAACGTCGTTTTGATGGGTCGTAAGACCTGGGAATCTTTACCAGCTCATTCTAGACCATTAAAG	MDWQASLTLIVALTLSRGIGLKNDLPWKLKSDMMFFSRVTSGLLVTRSTGQMNVVLMGRKTWESLPAHSRPLK		175	162	167	97	112	78	AAG	K	5	A	GCG	0.000574971	0.000475227	0.000533243	0.000396095	0.000430633	0.000505725	-10.76422235	-11.03909675	-10.87291905	-11.30186739	-11.18125211	-10.94935909	-0.537645036	-0.142155357	-0.076440037	-0.142155357	F1	5.730096466	5.526068812	5.615004242	-0.024448464	-0.046299185	-0.024448464	-0.017880426	substitution
340	ATGGACTGGCAAAAGTCCTTAACTTTGATCGTTGCTTTGACTTTGTCTAGAGGTATTGGTTTGAAAAACGACTTGCCTTGGAAGTTGAAGTCTGACATGATGTTCTTTTCCAGAGTTACTTCTGGTCTGGGGGTCACCAGATCAACCGGTCAAATGAACGTCGTTTTGATGGGTCGTAAGACCTGGGAATCTTTACCAGCTCATTCTAGACCATTAAAG	MDWQKSLTLIVALTLSRGIGLKNDLPWKLKSDMMFFSRVTSGLGVTRSTGQMNVVLMGRKTWESLPAHSRPLK		175	212	215	140	133	83	TTG	L	44	G	GGG	0.000574971	0.000621901	0.000686511	0.000571683	0.000511377	0.000538143	-10.76422235	-10.6510263	-10.5084305	-10.77249721	-10.93332459	-10.85972188	-0.008274861	-0.282298296	-0.351291382	-0.282298296	F1	5.730096466	5.526068812	5.615004242	-0.042026907	0.017736638	-0.042026907	-0.051809596	substitution
341	ATGGACTGGCAAAAGTCCTTAACTTTGATCGTTGCTTTGACTTTGTCTAGAGGTATTGGTTTGAAAAACGACTTGCCTTGGAAGTTGAAGTCTGACATGATGTTCTTTTCCAGAGTTACTTCTGGTCCTTTGGTCACCAGATCAACCGGTCAAATGAACGTCGTTTTGATGGGTCGTAAGACCTGGGAATCTTTACCAGCTCATTCTAGACCATTAAAG	MDWQKSLTLIVALTLSRGIGLKNDLPWKLKSDMMFFSRVTSGPLVTRSTGQMNVVLMGRKTWESLPAHSRPLK		174	224	189	155	169	98	CTG	L	43	P	CCT	0.000571686	0.000657103	0.000603491	0.000632935	0.000649795	0.000635398	-10.77248997	-10.57159183	-10.69438092	-10.62565582	-10.58772759	-10.62005146	0.146834143	-0.016135762	0.074329456	0.074329456	F1	5.730096466	5.526068812	5.615004242	0.000731394	0.036499563	-0.008641545	0.000731394	substitution
342	ATGGACTGGCAAAAGTCCTTAACTTTGATCGTTGCTTTGACTTTGTCTAGAGGTCATGGTTTGAAAAACGACTTGCCTTGGAAGTTGAAGTCTGACATGATGTTCTTTTCCAGAGTTACTTCTGGTCTGTTGGTCACCAGATCAACCGGTCAAATGAACGTCGTTTTGATGGGTCGTAAGACCTGGGAATCTTTACCAGCTCATTCTAGACCATTAAAG	MDWQKSLTLIVALTLSRGHGLKNDLPWKLKSDMMFFSRVTSGLLVTRSTGQMNVVLMGRKTWESLPAHSRPLK		174	230	130	165	180	120	ATT	I	19	H	CAT	0.000571686	0.000674704	0.000415099	0.000673769	0.000692089	0.000778039	-10.77248997	-10.5334567	-11.23425553	-10.53545801	-10.49675393	-10.32787071	0.237031952	0.036702769	0.906384819	0.237031952	F1	5.730096466	5.526068812	5.615004242	0.047410436	0.047410436	-0.002013889	0.10344491	substitution
343	ATGGACTGGCAAAAGTCCTTAACTTTGATCGTTGCTTTGACTTTGTCTAGAGGTATTGGTTTGAAAAACGACTTGCCTTGGAAGTTGAAGTCTGACATGATGTTCTTTTCCAGAGTTACTTCTGGTCTGTTGGTCACCAGATCAACCGGTGGGATGAACGTCGTTTTGATGGGTCGTAAGACCTGGGAATCTTTACCAGCTCATTCTAGACCATTAAAG	MDWQKSLTLIVALTLSRGIGLKNDLPWKLKSDMMFFSRVTSGLLVTRSTGGMNVVLMGRKTWESLPAHSRPLK		174	190	168	100	141	89	CAA	Q	51	G	GGG	0.000571686	0.000557365	0.000536436	0.000408345	0.000542137	0.000577045	-10.77248997	-10.80909114	-10.86430592	-11.25792404	-10.84905568	-10.75902788	-0.485434073	-0.039964533	0.105278044	-0.039964533	F1	5.730096466	5.526068812	5.615004242	-0.01163044	-0.039983431	-0.01163044	0.004551859	substitution
344	ATGGACTGGCAAAAGTCCTTAACTTTGATCGTTGCTTTGACTTTGTCTAGAGGTATTGGTTTGAAAAACGACTTGCCTTGGAAGTTGAAGTCTGACATGATGTTCTTTTCCAGAGTTACTTCTGGTCTGTTGGTCGGGAGATCAACCGGTCAAATGAACGTCGTTTTGATGGGTCGTAAGACCTGGGAATCTTTACCAGCTCATTCTAGACCATTAAAG	MDWQKSLTLIVALTLSRGIGLKNDLPWKLKSDMMFFSRVTSGLLVGRSTGQMNVVLMGRKTWESLPAHSRPLK		174	190	178	126	130	106	ACC	T	46	G	GGG	0.000571686	0.000557365	0.000568367	0.000514515	0.000499842	0.000687267	-10.77248997	-10.80909114	-10.78088991	-10.92450031	-10.96623922	-10.50684085	-0.152010339	-0.157148072	0.27404906	-0.152010339	F1	5.730096466	5.526068812	5.615004242	0.000349524	0.000349524	-0.026329034	0.025385887	substitution
345	ATGGACTGGCAAAAGTCCTTAACTTTGATCGTTGCTTTGACTTTGTCTAGAGGTATTGGTTTGAAAAACGACTTGCCTTGGAAGTTGAAGTCTGACATGATGTTCTTTTCCAGAGTTACTTCTGGTCTGTTGGTCACCAGATCAACCGGTCAAATGTTGGTCGTTTTGATGGGTCGTAAGACCTGGGAATCTTTACCAGCTCATTCTAGACCATTAAAG	MDWQKSLTLIVALTLSRGIGLKNDLPWKLKSDMMFFSRVTSGLLVTRSTGQMLVVLMGRKTWESLPAHSRPLK		174	233	194	146	157	86	AAC	N	53	L	TTG	0.000571686	0.000683505	0.000619456	0.000596184	0.000603656	0.000557594	-10.77248997	-10.51476061	-10.6567105	-10.71195567	-10.69398628	-10.80849655	0.060534296	-0.179225672	-0.151786051	-0.151786051	F1	5.730096466	5.526068812	5.615004242	-0.027181555	0.02606021	-0.029098277	-0.027181555	substitution
346	ATGGACTGGCAAAAGTCCTGGACTTTGATCGTTGCTTTGACTTTGTCTAGAGGTATTGGTTTGAAAAACGACTTGCCTTGGAAGTTGAAGTCTGACATGATGTTCTTTTCCAGAGTTACTTCTGGTCTGTTGGTCACCAGATCAACCGGTCAAATGAACGTCGTTTTGATGGGTCGTAAGACCTGGGAATCTTTACCAGCTCATTCTAGACCATTAAAG	MDWQKSWTLIVALTLSRGIGLKNDLPWKLKSDMMFFSRVTSGLLVTRSTGQMNVVLMGRKTWESLPAHSRPLK		174	226	179	137	179	109	TTA	L	7	W	TGG	0.000571686	0.00066297	0.00057156	0.000559433	0.000688244	0.000706718	-10.77248997	-10.55876779	-10.77280757	-10.80374815	-10.50479125	-10.46657698	-0.031258179	0.053976538	0.306230584	0.053976538	F1	5.730096466	5.526068812	5.615004242	0.014956436	0.014956436	0.000152798	0.029358552	substitution
347	ATGGACTGGCAAAAGTCCTTAACTTTGATCGTTGCTTTGACTTTGTCTAGAGGTATTGGTTTGAAAAACGACTTGCCTTGGAAGTTGAAGTCTGACATGATGTTCTTTTCCAGAGTTACTTCTGGTCTGTTGGTCACCAGAGAGACCGGTCAAATGAACGTCGTTTTGATGGGTCGTAAGACCTGGGAATCTTTACCAGCTCATTCTAGACCATTAAAG	MDWQKSLTLIVALTLSRGIGLKNDLPWKLKSDMMFFSRVTSGLLVTRETGQMNVVLMGRKTWESLPAHSRPLK		174	204	180	183	175	90	TCA	S	48	E	GAG	0.000571686	0.000598434	0.000574753	0.000747271	0.000672865	0.000583529	-10.77248997	-10.70652141	-10.76477025	-10.38608039	-10.53739592	-10.74290821	0.386409576	0.169125493	0.021862036	0.169125493	F1	5.730096466	5.526068812	5.615004242	0.014596189	0.065480058	0.014596189	-0.005745474	substitution
348	ATGGACTGGCAAAAGTCCTTAACGTTGATCGTTGCTTTGACTTTGTCTAGAGGTATTGGTTTGAAAAACGACTTGCCTTGGAAGTTGAAGTCTGACATGATGTTCTTTTCCAGAGTTACTTCTGGTCTGTTGGTCACCAGATCAACCGGTCAAATGAACGTCGTTTTGATGGGTCGTAAGACCTGGGAATCTTTACCAGCTCATTCTAGACCATTAAAG	MDWQKSLTLIVALTLSRGIGLKNDLPWKLKSDMMFFSRVTSGLLVTRSTGQMNVVLMGRKTWESLPAHSRPLK		174	197	180	154	187	99	ACT	T	8	T	ACG	0.000571686	0.000577899	0.000574753	0.000628851	0.000719004	0.000641882	-10.77248997	-10.75689493	-10.76477025	-10.63499369	-10.44171257	-10.60540469	0.137496278	0.315182364	0.15936556	0.15936556	F1	5.730096466	5.526068812	5.615004242	0.03291643	0.035369998	0.03291643	0.011228721	silent
349	ATGGACTGGCAAAAGTCCTTAACTTTGATCGTTGCTTTGACTTTGTCTAGAGGTATTGGTTTGAAAAACGACTTGCCTTGGAAGTTGAAGTCTGACATGATGTTCTTTTCCCGTGTTACTTCTGGTCTGTTGGTCACCAGATCAACCGGTCAAATGAACGTCGTTTTGATGGGTCGTAAGACCTGGGAATCTTTACCAGCTCATTCTAGACCATTAAAG	MDWQKSLTLIVALTLSRGIGLKNDLPWKLKSDMMFFSRVTSGLLVTRSTGQMNVVLMGRKTWESLPAHSRPLK		174	192	183	114	145	62	AGA	R	38	R	CGT	0.000571686	0.000563232	0.000584332	0.000465513	0.000557516	0.000401987	-10.77248997	-10.79398425	-10.74092351	-11.06889021	-10.80869794	-11.280565	-0.296400248	-0.014713687	-0.539641492	-0.296400248	F1	5.730096466	5.526068812	5.615004242	-0.017116754	-0.017116754	-0.00846317	-0.075060575	silent
350	ATGGACTGGCAAAAGTCCTTAACTTTGATCGTTGCTTTGACTTTGTCTAGAGGTATTGGTTTGAAAAACGACTTGCCTTGGAAGTTGAAGTCTGACATGATGTTCTTTTCCAGAGTTACTTCTGGTCTGTTGGTCACCAGAGTGACCGGTCAAATGAACGTCGTTTTGATGGGTCGTAAGACCTGGGAATCTTTACCAGCTCATTCTAGACCATTAAAG	MDWQKSLTLIVALTLSRGIGLKNDLPWKLKSDMMFFSRVTSGLLVTRVTGQMNVVLMGRKTWESLPAHSRPLK		174	226	204	146	150	98	TCA	S	48	V	GTG	0.000571686	0.00066297	0.000651387	0.000596184	0.000576741	0.000635398	-10.77248997	-10.55876779	-10.584198	-10.71195567	-10.75978834	-10.62005146	0.060534296	-0.201020549	-0.035853462	-0.035853462	F1	5.730096466	5.526068812	5.615004242	-0.012870195	0.02606021	-0.031832057	-0.012870195	substitution
351	ATGGACTGGCAAAAGTCCTTAACTTTGATCGTTGCTTTGACTTTGTCTAGAGGTATTGGTTTGAAAAACGACTTGCCTTGGAAGTTGAAGTCTGACATGATGTTCTTTTCCAGAGTTACTTCTGGTCTGTTGGTCGTGAGATCAACCGGTCAAATGAACGTCGTTTTGATGGGTCGTAAGACCTGGGAATCTTTACCAGCTCATTCTAGACCATTAAAG	MDWQKSLTLIVALTLSRGIGLKNDLPWKLKSDMMFFSRVTSGLLVVRSTGQMNVVLMGRKTWESLPAHSRPLK		174	205	165	162	163	96	ACC	T	46	V	GTG	0.000571686	0.000601367	0.000526857	0.000661519	0.000626725	0.000622431	-10.77248997	-10.69946665	-10.89030113	-10.56193023	-10.63987888	-10.64979881	0.21055974	0.059587778	0.240502323	0.21055974	F1	5.730096466	5.526068812	5.615004242	0.021244692	0.044208197	0.000856629	0.021244692	substitution
352	ATGGACTGGCAAAAGTCCTTAACTTTGATCGTTGCTTTGACTTTGTCTAGAGGTATTGGTTTGAAAAACGACTTGCCTTGGAAGTTGAAGTCTGACATGATGTTCTTTTCCAGAGTTACTTCTGGTCTGTTGGTCACCTATTCAACCGGTCAAATGAACGTCGTTTTGATGGGTCGTAAGACCTGGGAATCTTTACCAGCTCATTCTAGACCATTAAAG	MDWQKSLTLIVALTLSRGIGLKNDLPWKLKSDMMFFSRVTSGLLVTYSTGQMNVVLMGRKTWESLPAHSRPLK		174	165	132	151	154	79	AGA	R	47	Y	TAT	0.000571686	0.000484027	0.000421486	0.000616601	0.000592121	0.000512209	-10.77248997	-11.01262454	-11.21222923	-10.66337549	-10.72182049	-10.93098056	0.109114477	0.29080405	0.281248665	0.281248665	F1	5.730096466	5.526068812	5.615004242	0.029858603	0.031936763	0.029858603	0.026274646	substitution
353	ATGGACTGGCAAAAGTCCTTAACTTTGATCGTTGCTTTGACTTTGTCTAGAGGTATTGGTTTGAAAAACGACTTGCCTTGGAAGTTGAAGTCTGACGTTATGTTCTTTTCCAGAGTTACTTCTGGTCTGTTGGTCACCAGATCAACCGGTCAAATGAACGTCGTTTTGATGGGTCGTAAGACCTGGGAATCTTTACCAGCTCATTCTAGACCATTAAAG	MDWQKSLTLIVALTLSRGIGLKNDLPWKLKSDVMFFSRVTSGLLVTRSTGQMNVVLMGRKTWESLPAHSRPLK		173	185	159	141	146	84	ATG	M	33	V	GTT	0.0005684	0.000542697	0.000507698	0.000575766	0.000561361	0.000544627	-10.78080523	-10.84756529	-10.94374039	-10.76222888	-10.79878247	-10.84244389	0.018576358	0.048782822	0.101296504	0.048782822	F1	5.730096466	5.526068812	5.615004242	0.004060356	0.020984724	-0.000498661	0.004060356	substitution
354	ATGGACTGGCAAAAGTCCTTAACTTTGATCGTTGCTTTGACTTTGTAGAGAGGTATTGGTTTGAAAAACGACTTGCCTTGGAAGTTGAAGTCTGACATGATGTTCTTTTCCAGAGTTACTTCTGGTCTGTTGGTCACCAGATCAACCGGTCAAATGAACGTCGTTTTGATGGGTCGTAAGACCTGGGAATCTTTACCAGCTCATTCTAGACCATTAAAG	MDWQKSLTLIVALTL_RGIGLKNDLPWKLKSDMMFFSRVTSGLLVTRSTGQMNVVLMGRKTWESLPAHSRPLK		173	238	165	217	215	122	TCT	S	16	*	TAG	0.0005684	0.000698172	0.000526857	0.000886109	0.000826662	0.000791006	-10.78080523	-10.48412899	-10.89030113	-10.140229	-10.24041418	-10.30402397	0.640576238	0.24371481	0.58627716	0.58627716	F1	5.730096466	5.526068812	5.615004242	0.06392905	0.096225597	0.023952094	0.06392905	stop
355	ATGGACTGGCAAAAGTCCTTAACTTTGATCGTTGCTTTGACTTTGTCTAGAGGTATTGGTTTGAAAAACGACTTGCCTTGGAAGTTGAAGTCTGACATGATGTTCTTTTCCAGAGTTACTTCTGGTCTGCAGGTCACCAGATCAACCGGTCAAATGAACGTCGTTTTGATGGGTCGTAAGACCTGGGAATCTTTACCAGCTCATTCTAGACCATTAAAG	MDWQKSLTLIVALTLSRGIGLKNDLPWKLKSDMMFFSRVTSGLQVTRSTGQMNVVLMGRKTWESLPAHSRPLK		173	177	172	100	97	72	TTG	L	44	Q	CAG	0.0005684	0.000519229	0.000549208	0.000408345	0.000372959	0.000466823	-10.78080523	-10.9113412	-10.83035859	-11.25792404	-11.38869419	-11.06483631	-0.477118804	-0.477352985	-0.234477717	-0.477118804	F1	5.730096466	5.526068812	5.615004242	-0.038977566	-0.038977566	-0.066493053	-0.037389471	substitution
356	ATGGACTGGCAAAAGTCCTTAACTTTGATCTAGGCTTTGACTTTGTCTAGAGGTATTGGTTTGAAAAACGACTTGCCTTGGAAGTTGAAGTCTGACATGATGTTCTTTTCCAGAGTTACTTCTGGTCTGTTGGTCACCAGATCAACCGGTCAAATGAACGTCGTTTTGATGGGTCGTAAGACCTGGGAATCTTTACCAGCTCATTCTAGACCATTAAAG	MDWQKSLTLI_ALTLSRGIGLKNDLPWKLKSDMMFFSRVTSGLLVTRSTGQMNVVLMGRKTWESLPAHSRPLK		173	246	168	180	193	149	GTT	V	11	*	TAG	0.0005684	0.00072164	0.000536436	0.000735021	0.000742074	0.000966065	-10.78080523	-10.43643225	-10.86430592	-10.40992713	-10.39614999	-10.01559279	0.370878102	0.040282255	0.848713134	0.370878102	F1	5.730096466	5.526068812	5.615004242	0.063601277	0.063601277	-0.001564906	0.096325599	stop
357	ATGGACTGGCAAAAGTCCTTAACTTTGATCGTTGCTTTGACTTTGTCTAGAGGTATTGGTTTGAAAAACGACTTGCCTTGGAAGGGGAAGTCTGACATGATGTTCTTTTCCAGAGTTACTTCTGGTCTGTTGGTCACCAGATCAACCGGTCAAATGAACGTCGTTTTGATGGGTCGTAAGACCTGGGAATCTTTACCAGCTCATTCTAGACCATTAAAG	MDWQKSLTLIVALTLSRGIGLKNDLPWKGKSDMMFFSRVTSGLLVTRSTGQMNVVLMGRKTWESLPAHSRPLK		173	192	157	114	134	76	TTG	L	29	G	GGG	0.0005684	0.000563232	0.000501312	0.000465513	0.000515222	0.000492758	-10.78080523	-10.79398425	-10.9620026	-11.06889021	-10.92251784	-10.9868338	-0.28808498	-0.128533587	-0.024831199	-0.128533587	F1	5.730096466	5.526068812	5.615004242	-0.016110889	-0.016110889	-0.022739855	-0.011509545	substitution
358	ATGGACTGGCAAAAGTCCTTAACTTTGATCGTTGCTTTGACTTTGTCTAGAGGTATTGGTTTGAAAAACGACTTGCCTTGGAAGTTGAAGAGGGACATGATGTTCTTTTCCAGAGTTACTTCTGGTCTGTTGGTCACCAGATCAACCGGTCAAATGAACGTCGTTTTGATGGGTCGTAAGACCTGGGAATCTTTACCAGCTCATTCTAGACCATTAAAG	MDWQKSLTLIVALTLSRGIGLKNDLPWKLKRDMMFFSRVTSGLLVTRSTGQMNVVLMGRKTWESLPAHSRPLK		172	211	188	133	146	75	TCT	S	31	R	AGG	0.000565115	0.000618968	0.000600298	0.000543099	0.000561361	0.000486274	-10.78916871	-10.65784756	-10.70203449	-10.84649779	-10.79878247	-11.00594262	-0.057329086	-0.140934906	-0.303908125	-0.140934906	F1	5.730096466	5.526068812	5.615004242	-0.02429538	0.011802742	-0.02429538	-0.045960345	substitution
359	ATGGACTGGCAAAAGTCCTTAACTTTGATCGTTGCTTTGACTTTGTCTAGAGGTATTGGTTTGAAAAACGACTTGCCTTGGAAGTTGAAGTCTGACTGTATGTTCTTTTCCAGAGTTACTTCTGGTCTGTTGGTCACCAGATCAACCGGTCAAATGAACGTCGTTTTGATGGGTCGTAAGACCTGGGAATCTTTACCAGCTCATTCTAGACCATTAAAG	MDWQKSLTLIVALTLSRGIGLKNDLPWKLKSDCMFFSRVTSGLLVTRSTGQMNVVLMGRKTWESLPAHSRPLK		172	190	205	152	165	96	ATG	M	33	C	TGT	0.000565115	0.000557365	0.00065458	0.000620684	0.000634415	0.000622431	-10.78916871	-10.80909114	-10.57714325	-10.65385272	-10.62228482	-10.64979881	0.135315992	0.186806329	-0.072655563	0.135315992	F1	5.730096466	5.526068812	5.615004242	0.016813936	0.035106257	0.016813936	-0.017413249	substitution
360	ATGGACTGGCAAAAGTCCTTAACTTTGATCGTTGCTTTGACTTTGTCTAGAGGTATTGGTTTGAAAAACGACTTGCCTTGGAAGTTGAAGTCTGACATGATGTTCTTTTCCAGAGTTACTTCTGGTCTGTTGGTCACCAGACTGACCGGTCAAATGAACGTCGTTTTGATGGGTCGTAAGACCTGGGAATCTTTACCAGCTCATTCTAGACCATTAAAG	MDWQKSLTLIVALTLSRGIGLKNDLPWKLKSDMMFFSRVTSGLLVTRLTGQMNVVLMGRKTWESLPAHSRPLK		172	165	161	100	94	67	TCA	S	48	L	CTG	0.000565115	0.000484027	0.000514085	0.000408345	0.000361424	0.000434405	-10.78916871	-11.01262454	-10.92570647	-11.25792404	-11.43401818	-11.16867212	-0.468755332	-0.421393639	-0.242965651	-0.421393639	F1	5.730096466	5.526068812	5.615004242	-0.038437269	-0.037965869	-0.059473947	-0.038437269	substitution
361	ATGGACTGGCAAAAGTCCTTAACTTTGATCGTTGCTTTGACTTTGTCTAGAGGTATTGGTTTGAAAAACGACTTGCCTTGGAAGTTGAAGTCTGACATGATGTTCTTTTCCAGAGTTACTTCTGGTCTGTTGGTCACCAGATCAACCGGTCAAATGAACGTCGTTTTGATGGGTCGTAAGACCTGGGAATCTTTACCAGAGCATTCTAGACCATTAAAG	MDWQKSLTLIVALTLSRGIGLKNDLPWKLKSDMMFFSRVTSGLLVTRSTGQMNVVLMGRKTWESLPEHSRPLK		172	228	160	133	186	102	GCT	A	67	E	GAG	0.000565115	0.000668837	0.000510892	0.000543099	0.000715159	0.000661333	-10.78916871	-10.54605674	-10.93469525	-10.84649779	-10.44944822	-10.56233597	-0.057329086	0.09660852	0.372359283	0.09660852	F1	5.730096466	5.526068812	5.615004242	0.011802742	0.011802742	0.005500223	0.037521845	substitution
362	ATGGACTGGCAAAAGTCCTTAACTTTGATCGTTGCTTTGACTTTGTCTAGAGGTATTGGTTTGAAAAACGACTTGCCTTGGAAGTTGAAGTCTGACATGATGTTCTTTTCCAGAGTTACTTCTGGTCTGTTGGTCACCAGATCAACCGGTCAAATGAACGTCGTTGTGATGGGTCGTAAGACCTGGGAATCTTTACCAGCTCATTCTAGACCATTAAAG	MDWQKSLTLIVALTLSRGIGLKNDLPWKLKSDMMFFSRVTSGLLVTRSTGQMNVVVMGRKTWESLPAHSRPLK		172	223	211	128	156	93	TTG	L	56	V	GTG	0.000565115	0.00065417	0.000673738	0.000522682	0.000599811	0.00060298	-10.78916871	-10.57804685	-10.53552416	-10.90178023	-10.70320481	-10.6956025	-0.112611521	-0.125157958	-0.160078341	-0.125157958	F1	5.730096466	5.526068812	5.615004242	-0.022316442	0.005115443	-0.022316442	-0.028205201	substitution
363	ATGGACTGGCAAAAGTCCTTAACTTTGATCGTTGCTTTGACTTTGTCTAGAGGTATTGGTTTGAAAAACGACTTGCCTTGGAAGTTGAAGTCTGACATGATGTTCTTTTCCAGAGTTACTTCTGGTAGTTTGGTCACCAGATCAACCGGTCAAATGAACGTCGTTTTGATGGGTCGTAAGACCTGGGAATCTTTACCAGCTCATTCTAGACCATTAAAG	MDWQKSLTLIVALTLSRGIGLKNDLPWKLKSDMMFFSRVTSGSLVTRSTGQMNVVLMGRKTWESLPAHSRPLK		172	191	158	153	145	82	CTG	L	43	S	AGT	0.000565115	0.000560298	0.000504505	0.000624768	0.000557516	0.00053166	-10.78916871	-10.80151793	-10.9528426	-10.64439239	-10.80869794	-10.8772093	0.144776321	-0.007180015	0.075633293	0.075633293	F1	5.730096466	5.526068812	5.615004242	0.000892347	0.036250636	-0.007518205	0.000892347	substitution
364	ATGGACTGGCAAAAGTCCTTAACTTTGATCGTTGCTTTGACTTTGTCTAGAGGTATTGGTTTGAAAAACGACTTGCCTCCGAAGTTGAAGTCTGACATGATGTTCTTTTCCAGAGTTACTTCTGGTCTGTTGGTCACCAGATCAACCGGTCAAATGAACGTCGTTTTGATGGGTCGTAAGACCTGGGAATCTTTACCAGCTCATTCTAGACCATTAAAG	MDWQKSLTLIVALTLSRGIGLKNDLPPKLKSDMMFFSRVTSGLLVTRSTGQMNVVLMGRKTWESLPAHSRPLK		172	155	151	110	128	85	TGG	W	27	P	CCG	0.000565115	0.000454692	0.000482154	0.000449179	0.000492152	0.000551111	-10.78916871	-11.10282235	-11.01821861	-11.12042052	-10.98860703	-10.82537037	-0.331251808	0.114215318	0.192848233	0.114215318	F1	5.730096466	5.526068812	5.615004242	0.007708683	-0.02133261	0.007708683	0.015362008	substitution
365	ATGGACTGGCAAAAGTCCTTAACTTTGATCGTTGCTTTGACTTTGTCTAGAGGTATTGGTTTGAAAAACGACTTGCCTTGGAAGTTGAAGTCTGACATGATGTTCTTTTCCAGAGTTACTTCTGGTCTGTTGGTCACCAGATCAACCCAGCAAATGAACGTCGTTTTGATGGGTCGTAAGACCTGGGAATCTTTACCAGCTCATTCTAGACCATTAAAG	MDWQKSLTLIVALTLSRGIGLKNDLPWKLKSDMMFFSRVTSGLLVTRSTQQMNVVLMGRKTWESLPAHSRPLK		171	142	140	99	121	76	GGT	G	50	Q	CAG	0.000561829	0.000416557	0.00044703	0.000404261	0.000465238	0.000492758	-10.79758095	-11.22919963	-11.12734033	-11.27242361	-11.06974379	-10.9868338	-0.474842661	0.159455841	0.140506533	0.140506533	F1	5.730096466	5.526068812	5.615004242	0.008900659	-0.03870223	0.013383303	0.008900659	substitution
366	ATGGACTGGCAAAAGTCCTTAACTTTGATCGTTGCTTTGACTTTGTCTAGAGGTATTGGTTTGAAAAACGACTTGCCTTGGAAGTTGAAGTCTGACATGATGTTCTTTTCCAGAGTTACTTCTGGTCTGTTGGTCACCAGATCAACCGGTCAAATGAACGTCGTTTTGTATGGTCGTAAGACCTGGGAATCTTTACCAGCTCATTCTAGACCATTAAAG	MDWQKSLTLIVALTLSRGIGLKNDLPWKLKSDMMFFSRVTSGLLVTRSTGQMNVVLYGRKTWESLPAHSRPLK		171	181	201	117	130	74	ATG	M	57	Y	TAT	0.000561829	0.000530963	0.000641808	0.000477764	0.000499842	0.00047979	-10.79758095	-10.87910087	-10.60557165	-11.03141551	-10.96623922	-11.02530794	-0.233834562	-0.087138351	-0.419736289	-0.233834562	F1	5.730096466	5.526068812	5.615004242	-0.017547558	-0.00954843	-0.017547558	-0.060258814	substitution
367	ATGGACTGGCAAAAGTCCTTAACTTTGATCGTTGCTTTGACTTTGTCTAGAGGTATTGGTTTGAAAAACGACTTGCCTTGGAAGTTGAAGTCTGACATGATGTTCTTTTTGAGAGTTACTTCTGGTCTGTTGGTCACCAGATCAACCGGTCAAATGAACGTCGTTTTGATGGGTCGTAAGACCTGGGAATCTTTACCAGCTCATTCTAGACCATTAAAG	MDWQKSLTLIVALTLSRGIGLKNDLPWKLKSDMMFFLRVTSGLLVTRSTGQMNVVLMGRKTWESLPAHSRPLK		171	231	208	123	105	73	TCC	S	37	L	TTG	0.000561829	0.000677638	0.000664159	0.000502264	0.000403719	0.000473307	-10.79758095	-10.52719771	-10.55618363	-10.95926572	-11.27436151	-11.04493675	-0.161684776	-0.7471638	-0.488753123	-0.488753123	F1	5.730096466	5.526068812	5.615004242	-0.068778634	-0.000820755	-0.100336028	-0.068778634	substitution
368	ATGGACTGGCAAAAGTCCTTAACTTTGATCGTTGCTTTGACTTTGTCTAGAGGTATTGGTTTGAAAAACGACTTGCCTTGGAAGTTGAAGTCTGACATGATGTTCTTTTCCAGAGTTACTTCTGGTCTGTTGGTCACCAGATCAACCGGTCAAATGTGGGTCGTTTTGATGGGTCGTAAGACCTGGGAATCTTTACCAGCTCATTCTAGACCATTAAAG	MDWQKSLTLIVALTLSRGIGLKNDLPWKLKSDMMFFSRVTSGLLVTRSTGQMWVVLMGRKTWESLPAHSRPLK		171	201	193	98	136	104	AAC	N	53	W	TGG	0.000561829	0.000589633	0.000616263	0.000400178	0.000522912	0.0006743	-10.79758095	-10.72789506	-10.66416631	-11.28707038	-10.90114419	-10.53432159	-0.489489437	-0.173249127	0.129844717	-0.173249127	F1	5.730096466	5.526068812	5.615004242	-0.028348625	-0.040473992	-0.028348625	0.007584505	substitution
369	ATGGACTGGCAAAAGTCCTTAACTTTGATCGTTGCTTTGACTTTGTCTAGAGGTATTGGTTTGAAAAACGACTTGCCTTGGAAGTTGAAGTCTGACATGATGTTCTTTTCCAGAGTTACTTCTGGTCTGAAGGTCACCAGATCAACCGGTCAAATGAACGTCGTTTTGATGGGTCGTAAGACCTGGGAATCTTTACCAGCTCATTCTAGACCATTAAAG	MDWQKSLTLIVALTLSRGIGLKNDLPWKLKSDMMFFSRVTSGLKVTRSTGQMNVVLMGRKTWESLPAHSRPLK		171	221	262	126	146	96	TTG	L	44	K	AAG	0.000561829	0.000648303	0.000836585	0.000514515	0.000561361	0.000622431	-10.79758095	-10.59104419	-10.22320034	-10.92450031	-10.79878247	-10.64979881	-0.126919358	-0.207738277	-0.426598465	-0.207738277	F1	5.730096466	5.526068812	5.615004242	-0.032674677	0.003384681	-0.032674677	-0.061105919	substitution
370	ATGGACTGGCAAAAGTCCTTAACTTTGATCGTTGCTTTGACTTTGTCTAGAGGTATTGGTTTGGGTAACGACTTGCCTTGGAAGTTGAAGTCTGACATGATGTTCTTTTCCAGAGTTACTTCTGGTCTGTTGGTCACCAGATCAACCGGTCAAATGAACGTCGTTTTGATGGGTCGTAAGACCTGGGAATCTTTACCAGCTCATTCTAGACCATTAAAG	MDWQKSLTLIVALTLSRGIGLGNDLPWKLKSDMMFFSRVTSGLLVTRSTGQMNVVLMGRKTWESLPAHSRPLK		171	185	164	164	116	105	AAA	K	22	G	GGT	0.000561829	0.000542697	0.000523664	0.000669686	0.000446013	0.000680784	-10.79758095	-10.84756529	-10.89907134	-10.54422822	-11.13062603	-10.52051579	0.253352723	-0.283060742	0.378555549	0.253352723	F1	5.730096466	5.526068812	5.615004242	0.038286746	0.049384695	-0.042122542	0.038286746	substitution
371	ATGGACTGGCAAAAGTCCTTAACTTTGATCGTTGCTTTGACTTTGTCTAGAGGTATTGGTTTGAAAAACGACTTGCCTTGGAAGTTGAAGTCTGACATGATGTTCTTTTCCAGAGTTACTTCTGGTCTGTTGGTCACCAGATCAACCGGTCAAATGAATGTCGTTTTGATGGGTCGTAAGACCTGGGAATCTTTACCAGCTCATTCTAGACCATTAAAG	MDWQKSLTLIVALTLSRGIGLKNDLPWKLKSDMMFFSRVTSGLLVTRSTGQMNVVLMGRKTWESLPAHSRPLK		171	153	160	125	114	84	AAC	N	53	N	AAT	0.000561829	0.000448825	0.000510892	0.000510431	0.000438323	0.000544627	-10.79758095	-11.12155891	-10.93469525	-10.93599594	-11.15571702	-10.84244389	-0.138414997	-0.034158105	0.092251364	-0.034158105	F1	5.730096466	5.526068812	5.615004242	0.001994099	0.001994099	-0.010902127	0.002943774	silent
372	ATGGACTGGCAAAAGTCCTTAACTTTGATCGTTGCTTTGACTTTGTCTAGAGGTATTGGTTTGAAAAACGACTTGCCTTGGAAGTTGAAGTCTGACATGATGTTCTTTTCCAGAGTTACTTCTGGTCTGTTGGTCACCAGATCAACCGTTCAAATGAACGTCGTTTTGATGGGTCGTAAGACCTGGGAATCTTTACCAGCTCATTCTAGACCATTAAAG	MDWQKSLTLIVALTLSRGIGLKNDLPWKLKSDMMFFSRVTSGLLVTRSTVQMNVVLMGRKTWESLPAHSRPLK		170	179	196	113	130	70	GGT	G	50	V	GTT	0.000558544	0.000525096	0.000625842	0.00046143	0.000499842	0.000453856	-10.80604253	-10.89513098	-10.6419135	-11.08160127	-10.96623922	-11.10547829	-0.27555874	-0.071108241	-0.463564791	-0.27555874	F1	5.730096466	5.526068812	5.615004242	-0.015536866	-0.014595639	-0.015536866	-0.065669247	substitution
373	ATGGACTGGCAAAAGTCCTTAACTTTGATCGTTGCTTTGACTTTGTCTAGAGGTATTGGTTTGAAAAACGACTTGCCTTGGACGTTGAAGTCTGACATGATGTTCTTTTCCAGAGTTACTTCTGGTCTGTTGGTCACCAGATCAACCGGTCAAATGAACGTCGTTTTGATGGGTCGTAAGACCTGGGAATCTTTACCAGCTCATTCTAGACCATTAAAG	MDWQKSLTLIVALTLSRGIGLKNDLPWTLKSDMMFFSRVTSGLLVTRSTGQMNVVLMGRKTWESLPAHSRPLK		170	172	143	147	137	84	AAG	K	28	T	ACG	0.000558544	0.000504562	0.000456609	0.000600267	0.000526757	0.000544627	-10.80604253	-10.952682	-11.09675201	-10.70210788	-10.89057495	-10.84244389	0.103934642	0.062107052	0.254308122	0.103934642	F1	5.730096466	5.526068812	5.615004242	0.022948956	0.031310179	0.001172627	0.022948956	substitution
374	ATGGACTGGCAAAAGTCCTTAACTTTGATCGTTGCTTTGACTTTGTCTAGAGTGATTGGTTTGAAAAACGACTTGCCTTGGAAGTTGAAGTCTGACATGATGTTCTTTTCCAGAGTTACTTCTGGTCTGTTGGTCACCAGATCAACCGGTCAAATGAACGTCGTTTTGATGGGTCGTAAGACCTGGGAATCTTTACCAGCTCATTCTAGACCATTAAAG	MDWQKSLTLIVALTLSRVIGLKNDLPWKLKSDMMFFSRVTSGLLVTRSTGQMNVVLMGRKTWESLPAHSRPLK		170	162	142	111	107	74	GGT	G	18	V	GTG	0.000558544	0.000475227	0.000453416	0.000453263	0.000411409	0.00047979	-10.80604253	-11.03909675	-11.10687623	-11.10736436	-11.24714004	-11.02530794	-0.301321836	-0.208043293	0.081568282	-0.208043293	F1	5.730096466	5.526068812	5.615004242	-0.0177121	-0.0177121	-0.032712936	0.001624995	substitution
375	ATGGACTGGCAAAAGTCCTTAACTTTGATCGTTGCTTTGACTTTGTCTAGAGGTATTAGGTTGAAAAACGACTTGCCTTGGAAGTTGAAGTCTGACATGATGTTCTTTTCCAGAGTTACTTCTGGTCTGTTGGTCACCAGATCAACCGGTCAAATGAACGTCGTTTTGATGGGTCGTAAGACCTGGGAATCTTTACCAGCTCATTCTAGACCATTAAAG	MDWQKSLTLIVALTLSRGIRLKNDLPWKLKSDMMFFSRVTSGLLVTRSTGQMNVVLMGRKTWESLPAHSRPLK		170	208	197	136	151	96	GGT	G	20	R	AGG	0.000558544	0.000610168	0.000629035	0.000555349	0.000580586	0.000622431	-10.80604253	-10.67850703	-10.63457153	-10.81431739	-10.75020229	-10.64979881	-0.008274861	-0.071695255	-0.015227283	-0.015227283	F1	5.730096466	5.526068812	5.615004242	-0.010323985	0.017736638	-0.015610496	-0.010323985	substitution
376	ATGGACTGGCAAAAGTCCTTAACTTTGATCGTTGCTTTGACTTTGTCTAGAGGTATTGGTTTGAAAAACGACTTGCCTTGGAAGTTGAAGAATGACATGATGTTCTTTTCCAGAGTTACTTCTGGTCTGTTGGTCACCAGATCAACCGGTCAAATGAACGTCGTTTTGATGGGTCGTAAGACCTGGGAATCTTTACCAGCTCATTCTAGACCATTAAAG	MDWQKSLTLIVALTLSRGIGLKNDLPWKLKNDMMFFSRVTSGLLVTRSTGQMNVVLMGRKTWESLPAHSRPLK		170	204	146	167	192	126	TCT	S	31	N	AAT	0.000558544	0.000598434	0.000466189	0.000681936	0.000738229	0.00081694	-10.80604253	-10.70652141	-11.06679879	-10.51807594	-10.40364453	-10.25748139	0.28796659	0.302876882	0.809317401	0.302876882	F1	5.730096466	5.526068812	5.615004242	0.053571798	0.053571798	0.031372926	0.091462371	substitution
377	ATGGACTGGCAAAAGTCCTTAACTTTGATCGTTGCTTTGACTTTGTCTAGAGGTATTGGTTTGAAAAACGACTTGCCTTGGAAGTTGAAGTCTGACATGATGTTCTTTTCCAGAGTTACTTCTGGTCTGTTGGTCACCCGTTCAACCGGTCAAATGAACGTCGTTTTGATGGGTCGTAAGACCTGGGAATCTTTACCAGCTCATTCTAGACCATTAAAG	MDWQKSLTLIVALTLSRGIGLKNDLPWKLKSDMMFFSRVTSGLLVTRSTGQMNVVLMGRKTWESLPAHSRPLK		170	168	132	130	121	77	AGA	R	47	R	CGT	0.000558544	0.000492828	0.000421486	0.000530848	0.000465238	0.000499241	-10.80604253	-10.98662933	-11.21222923	-10.87941242	-11.06974379	-10.96797477	-0.07336989	-0.083114462	0.244254458	-0.07336989	F1	5.730096466	5.526068812	5.615004242	0.009862349	0.009862349	-0.017042833	0.021707876	silent
378	ATGGACCGGCAAAAGTCCTTAACTTTGATCGTTGCTTTGACTTTGTCTAGAGGTATTGGTTTGAAAAACGACTTGCCTTGGAAGTTGAAGTCTGACATGATGTTCTTTTCCAGAGTTACTTCTGGTCTGTTGGTCACCAGATCAACCGGTCAAATGAACGTCGTTTTGATGGGTCGTAAGACCTGGGAATCTTTACCAGCTCATTCTAGACCATTAAAG	MDRQKSLTLIVALTLSRGIGLKNDLPWKLKSDMMFFSRVTSGLLVTRSTGQMNVVLMGRKTWESLPAHSRPLK		170	244	198	157	174	106	TGG	W	3	R	CGG	0.000558544	0.000715773	0.000632228	0.000641102	0.00066902	0.000687267	-10.80604253	-10.44820942	-10.62726672	-10.60715948	-10.54566353	-10.50684085	0.198883046	-0.097454118	0.120425871	0.120425871	F1	5.730096466	5.526068812	5.615004242	0.006421791	0.042795713	-0.018841488	0.006421791	substitution
379	ATGGACTGGCAAAAGTCCTTAACTTTGATCGTTGCTTTGACTTTGTCTAGAGGTATTGGTTTGAAAAACGACTTGCCTTGGAAGTTGAAGTCTGACATGATGTTCTTTTCCAGAGTTACTAATGGTCTGTTGGTCACCAGATCAACCGGTCAAATGAACGTCGTTTTGATGGGTCGTAAGACCTGGGAATCTTTACCAGCTCATTCTAGACCATTAAAG	MDWQKSLTLIVALTLSRGIGLKNDLPWKLKSDMMFFSRVTNGLLVTRSTGQMNVVLMGRKTWESLPAHSRPLK		170	194	178	140	165	108	TCT	S	41	N	AAT	0.000558544	0.000569099	0.000568367	0.000571683	0.000634415	0.000700235	-10.80604253	-10.77903391	-10.78088991	-10.77249721	-10.62228482	-10.47987381	0.033545314	0.156749095	0.301016107	0.156749095	F1	5.730096466	5.526068812	5.615004242	0.02279546	0.02279546	0.01304379	0.028714848	substitution
380	ATGGACTGGCAAAAGTCCTTAACTTTGATCGTTGCTTTGACTTTGTCTAGAGGTATTGGTTTGAAAAACGACTTGCCTTGGAAGTTGAAGTCTGACATGATGTTCTTTTCCAGAGTTACTGCTGGTCTGTTGGTCACCAGATCAACCGGTCAAATGAACGTCGTTTTGATGGGTCGTAAGACCTGGGAATCTTTACCAGCTCATTCTAGACCATTAAAG	MDWQKSLTLIVALTLSRGIGLKNDLPWKLKSDMMFFSRVTAGLLVTRSTGQMNVVLMGRKTWESLPAHSRPLK		169	160	167	122	105	71	TCT	S	41	A	GCT	0.000555258	0.00046936	0.000533243	0.000498181	0.000403719	0.000460339	-10.81455403	-11.05701866	-10.87291905	-10.97104289	-11.27436151	-11.08501419	-0.156488865	-0.217342854	-0.212095137	-0.212095137	F1	5.730096466	5.526068812	5.615004242	-0.0338794	-0.000192226	-0.0338794	-0.034626442	substitution
381	ATGGACTGGCAAAAGTCCTTAACTTTGATCGCGGCTTTGACTTTGTCTAGAGGTATTGGTTTGAAAAACGACTTGCCTTGGAAGTTGAAGTCTGACATGATGTTCTTTTCCAGAGTTACTTCTGGTCTGTTGGTCACCAGATCAACCGGTCAAATGAACGTCGTTTTGATGGGTCGTAAGACCTGGGAATCTTTACCAGCTCATTCTAGACCATTAAAG	MDWQKSLTLIAALTLSRGIGLKNDLPWKLKSDMMFFSRVTSGLLVTRSTGQMNVVLMGRKTWESLPAHSRPLK		169	181	165	98	107	72	GTT	V	11	A	GCG	0.000555258	0.000530963	0.000526857	0.000400178	0.000411409	0.000466823	-10.81455403	-10.87910087	-10.89030113	-11.28707038	-11.24714004	-11.06483631	-0.472516359	-0.368039177	-0.174535177	-0.368039177	F1	5.730096466	5.526068812	5.615004242	-0.038420826	-0.038420826	-0.052781578	-0.029989832	substitution
382	ATGGACTGGCAAAAGTCCTTAACTTTGATCGTTGCTTTGACTTTGTCTAGGGGTATTGGTTTGAAAAACGACTTGCCTTGGAAGTTGAAGTCTGACATGATGTTCTTTTCCAGAGTTACTTCTGGTCTGTTGGTCACCAGATCAACCGGTCAAATGAACGTCGTTTTGATGGGTCGTAAGACCTGGGAATCTTTACCAGCTCATTCTAGACCATTAAAG	MDWQKSLTLIVALTLSRGIGLKNDLPWKLKSDMMFFSRVTSGLLVTRSTGQMNVVLMGRKTWESLPAHSRPLK		169	151	167	141	140	79	AGA	R	17	R	AGG	0.000555258	0.000442958	0.000533243	0.000575766	0.000538292	0.000512209	-10.81455403	-11.14054201	-10.87291905	-10.76222888	-10.85932401	-10.93098056	0.05232515	0.281218001	-0.058061508	0.05232515	F1	5.730096466	5.526068812	5.615004242	0.025067182	0.025067182	0.028656204	-0.015611679	silent
383	ATGGACTGGCAAAAGTCCTTAACTTTGATCGTTGCTTTGACTTTGTCTAGAGGTATTGGTTTGAAAAACGACTTGCCTTGGAAGTTGAAGTCTGACATGATGTTCTTTTCCAGAGTTACTTCTGGTCTGTTGGTCACCATGTCAACCGGTCAAATGAACGTCGTTTTGATGGGTCGTAAGACCTGGGAATCTTTACCAGCTCATTCTAGACCATTAAAG	MDWQKSLTLIVALTLSRGIGLKNDLPWKLKSDMMFFSRVTSGLLVTMSTGQMNVVLMGRKTWESLPAHSRPLK		169	225	146	141	179	78	AGA	R	47	M	ATG	0.000555258	0.000660037	0.000466189	0.000575766	0.000688244	0.000505725	-10.81455403	-10.56516556	-11.06679879	-10.76222888	-10.50479125	-10.94935909	0.05232515	0.060374309	0.117439696	0.060374309	F1	5.730096466	5.526068812	5.615004242	0.006053161	0.025067182	0.000955285	0.006053161	substitution
384	ATGGACTGGCAAAAGTCCTTATAGTTGATCGTTGCTTTGACTTTGTCTAGAGGTATTGGTTTGAAAAACGACTTGCCTTGGAAGTTGAAGTCTGACATGATGTTCTTTTCCAGAGTTACTTCTGGTCTGTTGGTCACCAGATCAACCGGTCAAATGAACGTCGTTTTGATGGGTCGTAAGACCTGGGAATCTTTACCAGCTCATTCTAGACCATTAAAG	MDWQKSL_LIVALTLSRGIGLKNDLPWKLKSDMMFFSRVTSGLLVTRSTGQMNVVLMGRKTWESLPAHSRPLK		169	226	148	171	265	117	ACT	T	8	*	TAG	0.000555258	0.00066297	0.000472575	0.00069827	0.001018909	0.000758588	-10.81455403	-10.55876779	-11.04716998	-10.48392771	-9.93875848	-10.36439659	0.330626312	0.62000931	0.68277339	0.62000931	F1	5.730096466	5.526068812	5.615004242	0.071151556	0.058732177	0.071151556	0.075841079	stop
385	ATGGACTGGCAAAAGTCCTTAACTTTGATCGTTGCTTTGACTTTGTCTAGAGGTATTGGTATGAAAAACGACTTGCCTTGGAAGTTGAAGTCTGACATGATGTTCTTTTCCAGAGTTACTTCTGGTCTGTTGGTCACCAGATCAACCGGTCAAATGAACGTCGTTTTGATGGGTCGTAAGACCTGGGAATCTTTACCAGCTCATTCTAGACCATTAAAG	MDWQKSLTLIVALTLSRGIGMKNDLPWKLKSDMMFFSRVTSGLLVTRSTGQMNVVLMGRKTWESLPAHSRPLK		169	174	171	125	124	95	TTG	L	21	M	ATG	0.000555258	0.000510429	0.000546015	0.000510431	0.000476773	0.000615947	-10.81455403	-10.93600326	-10.83877083	-10.93599594	-11.03441072	-10.6649057	-0.121441918	-0.098407462	0.17386513	-0.098407462	F1	5.730096466	5.526068812	5.615004242	0.004047265	0.004047265	-0.018961068	0.013018628	substitution
386	ATGGACTGGCAAAAGTCCTTAACTTTGATCGTTGCTTTGACTTTGTCTAGAGGTATTGGTTTGAAAAACGACTTGCCTATGAAGTTGAAGTCTGACATGATGTTCTTTTCCAGAGTTACTTCTGGTCTGTTGGTCACCAGATCAACCGGTCAAATGAACGTCGTTTTGATGGGTCGTAAGACCTGGGAATCTTTACCAGCTCATTCTAGACCATTAAAG	MDWQKSLTLIVALTLSRGIGLKNDLPMKLKSDMMFFSRVTSGLLVTRSTGQMNVVLMGRKTWESLPAHSRPLK		169	183	151	133	123	72	TGG	W	27	M	ATG	0.000555258	0.00053683	0.000482154	0.000543099	0.000472928	0.000466823	-10.81455403	-10.86324691	-11.01821861	-10.84649779	-11.04609252	-11.06483631	-0.031943767	-0.18284561	-0.046617702	-0.046617702	F1	5.730096466	5.526068812	5.615004242	-0.014198992	0.014873504	-0.029552334	-0.014198992	substitution
387	ATGGACTGGTGGAAGTCCTTAACTTTGATCGTTGCTTTGACTTTGTCTAGAGGTATTGGTTTGAAAAACGACTTGCCTTGGAAGTTGAAGTCTGACATGATGTTCTTTTCCAGAGTTACTTCTGGTCTGTTGGTCACCAGATCAACCGGTCAAATGAACGTCGTTTTGATGGGTCGTAAGACCTGGGAATCTTTACCAGCTCATTCTAGACCATTAAAG	MDWWKSLTLIVALTLSRGIGLKNDLPWKLKSDMMFFSRVTSGLLVTRSTGQMNVVLMGRKTWESLPAHSRPLK		169	176	181	150	177	127	CAA	Q	4	W	TGG	0.000555258	0.000516296	0.000577946	0.000612517	0.000680555	0.000823424	-10.81455403	-10.91951513	-10.75677746	-10.67296154	-10.52100148	-10.24607662	0.141592488	0.398513655	0.510700836	0.398513655	F1	5.730096466	5.526068812	5.615004242	0.04336886	0.0358655	0.04336886	0.054599491	substitution
388	ATGGACTGGCAAAAGTCCTTAACTGTGATCGTTGCTTTGACTTTGTCTAGAGGTATTGGTTTGAAAAACGACTTGCCTTGGAAGTTGAAGTCTGACATGATGTTCTTTTCCAGAGTTACTTCTGGTCTGTTGGTCACCAGATCAACCGGTCAAATGAACGTCGTTTTGATGGGTCGTAAGACCTGGGAATCTTTACCAGCTCATTCTAGACCATTAAAG	MDWQKSLTVIVALTLSRGIGLKNDLPWKLKSDMMFFSRVTSGLLVTRSTGQMNVVLMGRKTWESLPAHSRPLK		169	169	161	126	145	79	TTG	L	9	V	GTG	0.000555258	0.000495761	0.000514085	0.000514515	0.000557516	0.000512209	-10.81455403	-10.97806732	-10.92570647	-10.92450031	-10.80869794	-10.93098056	-0.109946279	0.169369377	-0.005274094	-0.005274094	F1	5.730096466	5.526068812	5.615004242	0.005437847	0.005437847	0.01462678	-0.009095308	substitution
389	ATGGACTGGCAAAAGTCCTTAACTTTGATCGTTGCTTTGACTTTGTCTAGAGGTATTGGTTTGAAAAACGACTTGCCTTGGAAGTTGAAGTCTGACATGATGTTCTTTTCCAGAGTTACTTCTGGTCCGTTGGTCACCAGATCAACCGGTCAAATGAACGTCGTTTTGATGGGTCGTAAGACCTGGGAATCTTTACCAGCTCATTCTAGACCATTAAAG	MDWQKSLTLIVALTLSRGIGLKNDLPWKLKSDMMFFSRVTSGPLVTRSTGQMNVVLMGRKTWESLPAHSRPLK		168	139	146	113	133	80	CTG	L	43	P	CCG	0.000551972	0.000407756	0.000466189	0.00046143	0.000511377	0.000518692	-10.82311604	-11.26000568	-11.06679879	-11.08160127	-10.93332459	-10.91283321	-0.258485227	0.326681086	0.153965572	0.153965572	F1	5.730096466	5.526068812	5.615004242	0.010562117	-0.012530324	0.03435874	0.010562117	substitution
390	ATGGACTGGCAAAAGTCCTTAACTTTGATCGTTGCTTTGACTTTGTCTAGAGGTATTGGTTTGAAAAACGACTTGCCTTGGAAGTTGAAGTCTGACATGATGTTCTTTTCCAGAGTTACTTCTGGTCTGTTGGTCACCAGATCTACCGGTCAAATGAACGTCGTTTTGATGGGTCGTAAGACCTGGGAATCTTTACCAGCTCATTCTAGACCATTAAAG	MDWQKSLTLIVALTLSRGIGLKNDLPWKLKSDMMFFSRVTSGLLVTRSTGQMNVVLMGRKTWESLPAHSRPLK		168	172	172	136	151	86	TCA	S	48	S	TCT	0.000551972	0.000504562	0.000549208	0.000555349	0.000580586	0.000557594	-10.82311604	-10.952682	-10.83035859	-10.81431739	-10.75020229	-10.80849655	0.008798652	0.202479708	0.021862036	0.021862036	F1	5.730096466	5.526068812	5.615004242	0.018779883	0.019801953	0.018779883	-0.005745474	silent
391	ATGGACTGGCAAAAGTCCTTAACTTTGATCGTTGCTTTGACTTTGTCTAGAGGTATTGGTTTGAAAAACGACTTGCCTTGGAAGTTGAAGTCTGACATGATGTTCTTTTCCAGAGTTACTTCTGGTCTGTTGGTCACCAGATCAACCGGTCAAATGAACGTCGTTTTGTGGGGTCGTAAGACCTGGGAATCTTTACCAGCTCATTCTAGACCATTAAAG	MDWQKSLTLIVALTLSRGIGLKNDLPWKLKSDMMFFSRVTSGLLVTRSTGQMNVVLWGRKTWESLPAHSRPLK		168	212	190	88	107	63	ATG	M	57	W	TGG	0.000551972	0.000621901	0.000606684	0.000359344	0.000411409	0.00040847	-10.82311604	-10.6510263	-10.68676774	-11.44234861	-11.24714004	-11.25748139	-0.619232571	-0.596113745	-0.570713649	-0.596113745	F1	5.730096466	5.526068812	5.615004242	-0.078896294	-0.056168508	-0.081389481	-0.078896294	substitution
392	ATGGACTGGCAAAAGTCCTTAACTTTGATCGTTGCTTTGACTTTGTCTAGAGGTATTGGTTTGAAAAACGACTTGCCTTGGAAGTTGAAGTCTGACATGATGTTCTTTAGGAGAGTTACTTCTGGTCTGTTGGTCACCAGATCAACCGGTCAAATGAACGTCGTTTTGATGGGTCGTAAGACCTGGGAATCTTTACCAGCTCATTCTAGACCATTAAAG	MDWQKSLTLIVALTLSRGIGLKNDLPWKLKSDMMFFRRVTSGLLVTRSTGQMNVVLMGRKTWESLPAHSRPLK		168	165	193	92	96	67	TCC	S	37	R	AGG	0.000551972	0.000484027	0.000616263	0.000375677	0.000369114	0.000434405	-10.82311604	-11.01262454	-10.66416631	-11.37821827	-11.40364453	-11.16867212	-0.555102233	-0.39101999	-0.504505811	-0.504505811	F1	5.730096466	5.526068812	5.615004242	-0.055664112	-0.048410914	-0.055664112	-0.070723233	substitution
393	ATGGACTGGCAAAAGTCCTTAACTTTGATCGTTGCTTTGACTTTGTCTAGAGGTATTGGTTTGAAAAACGACTTGCCTTGGAAGTTGAAGTCTGACATGATGTTCATTTCCAGAGTTACTTCTGGTCTGTTGGTCACCAGATCAACCGGTCAAATGAACGTCGTTTTGATGGGTCGTAAGACCTGGGAATCTTTACCAGCTCATTCTAGACCATTAAAG	MDWQKSLTLIVALTLSRGIGLKNDLPWKLKSDMMFISRVTSGLLVTRSTGQMNVVLMGRKTWESLPAHSRPLK		168	170	165	157	156	77	TTT	F	36	I	ATT	0.000551972	0.000498695	0.000526857	0.000641102	0.000599811	0.000499241	-10.82311604	-10.96955582	-10.89030113	-10.60715948	-10.70320481	-10.96797477	0.21595656	0.266351006	-0.077673637	0.21595656	F1	5.730096466	5.526068812	5.615004242	0.026791403	0.044861029	0.026791403	-0.018032708	substitution
394	ATGGACTGGCAAAAGTCCTTAACTTTGATCGTTGCTTTGACTTTGTCTAGAGGTATTGGTTTGAAAAACGACTTGCCTTGGAAGTTGAAGTCTGACATGATGTTCTTTTCCAGAGTTGAGTCTGGTCTGTTGGTCACCAGATCAACCGGTCAAATGAACGTCGTTTTGATGGGTCGTAAGACCTGGGAATCTTTACCAGCTCATTCTAGACCATTAAAG	MDWQKSLTLIVALTLSRGIGLKNDLPWKLKSDMMFFSRVESGLLVTRSTGQMNVVLMGRKTWESLPAHSRPLK		168	206	146	160	133	83	ACT	T	40	E	GAG	0.000551972	0.000604301	0.000466189	0.000653352	0.000511377	0.000538143	-10.82311604	-10.69244623	-11.06679879	-10.57985213	-10.93332459	-10.85972188	0.243263906	-0.240878368	0.207076909	0.207076909	F1	5.730096466	5.526068812	5.615004242	0.017118474	0.048164291	-0.036831513	0.017118474	substitution
395	ATGGACTGGCAAAAGTCCTTAACTTTGATCGTTGCTTTGACTTTGTCTAGAGGTATTGGTTTGAAAAACGACTTGCCTTGGAAGTTGAAGTCTGACATGATGTTCTTTTCCAGAGTTACTTCTGGTCTGCTGGTCACCAGATCAACCGGTCAAATGAACGTCGTTTTGATGGGTCGTAAGACCTGGGAATCTTTACCAGCTCATTCTAGACCATTAAAG	MDWQKSLTLIVALTLSRGIGLKNDLPWKLKSDMMFFSRVTSGLLVTRSTGQMNVVLMGRKTWESLPAHSRPLK		168	154	186	91	136	58	TTG	L	44	L	CTG	0.000551972	0.000451759	0.000593911	0.000371594	0.000522912	0.000376052	-10.82311604	-11.11216021	-10.71746453	-11.39398559	-10.90114419	-11.37678031	-0.570869549	0.211016024	-0.65931578	-0.570869549	F1	5.730096466	5.526068812	5.615004242	-0.050318224	-0.050318224	0.019850613	-0.089833831	silent
396	ATGGACTGGCAAAAGTCCTTAACTTTGATCGTTGCTTTGACTTTGTCTAGAGGTATTGGTTTGAAAAACGACTTGCCTTGGAAGTTGAAGTCTGACAAGATGTTCTTTTCCAGAGTTACTTCTGGTCTGTTGGTCACCAGATCAACCGGTCAAATGAACGTCGTTTTGATGGGTCGTAAGACCTGGGAATCTTTACCAGCTCATTCTAGACCATTAAAG	MDWQKSLTLIVALTLSRGIGLKNDLPWKLKSDKMFFSRVTSGLLVTRSTGQMNVVLMGRKTWESLPAHSRPLK		168	178	182	119	137	86	ATG	M	33	K	AAG	0.000551972	0.000522163	0.000581139	0.00048593	0.000526757	0.000557594	-10.82311604	-10.90321332	-10.7488287	-11.00696247	-10.89057495	-10.80849655	-0.183846426	0.012638375	-0.059667849	-0.059667849	F1	5.730096466	5.526068812	5.615004242	-0.00503234	-0.003501562	-0.00503234	-0.015809974	substitution
397	ATGGACTGGCAAAAGTCCTTAACTTTGATCGTTGCTTTGACTTTGTCTAGAGGTATTGGTTTGAAAAACGACTTGCCTTGGAAGTTGAAGTCTGACATGATGTTCTTTTCCAGAGTTACTTCTGGTCTGTTGGTCACCAGATCAACCGGTCAAATGAACGTCGTTTTGATGGGTTAGAAGACCTGGGAATCTTTACCAGCTCATTCTAGACCATTAAAG	MDWQKSLTLIVALTLSRGIGLKNDLPWKLKSDMMFFSRVTSGLLVTRSTGQMNVVLMG_KTWESLPAHSRPLK		168	198	148	146	172	123	CGT	R	59	*	TAG	0.000551972	0.000580833	0.000472575	0.000596184	0.00066133	0.00079749	-10.82311604	-10.74959013	-11.04716998	-10.71195567	-10.56234228	-10.2922468	0.11116037	0.187247858	0.754923176	0.187247858	F1	5.730096466	5.526068812	5.615004242	0.032184247	0.032184247	0.016869318	0.084747647	stop
398	ATGGACTGGCAAAAGTCCTTAACTTTGATCGTTGCTTTGACTTTGTCTAGAGGTATTGGTTTGAAAAACGACTTGCCTTGGAAGAGGAAGTCTGACATGATGTTCTTTTCCAGAGTTACTTCTGGTCTGTTGGTCACCAGATCAACCGGTCAAATGAACGTCGTTTTGATGGGTCGTAAGACCTGGGAATCTTTACCAGCTCATTCTAGACCATTAAAG	MDWQKSLTLIVALTLSRGIGLKNDLPWKRKSDMMFFSRVTSGLLVTRSTGQMNVVLMGRKTWESLPAHSRPLK		168	168	166	103	119	67	TTG	L	29	R	AGG	0.000551972	0.000492828	0.00053005	0.000420595	0.000457548	0.000434405	-10.82311604	-10.98662933	-10.88158391	-11.2152797	-11.09378927	-11.16867212	-0.392163662	-0.107159936	-0.287088205	-0.287088205	F1	5.730096466	5.526068812	5.615004242	-0.028700877	-0.028700877	-0.02005891	-0.043884001	substitution
399	ATGGACTGGCAAAAGTCCTTAACTTTGATCGTTGCTTTGACTTTGTCTAGAGGTATTGGTTTGAAAAACGACTTGCCTCAGAAGTTGAAGTCTGACATGATGTTCTTTTCCAGAGTTACTTCTGGTCTGTTGGTCACCAGATCAACCGGTCAAATGAACGTCGTTTTGATGGGTCGTAAGACCTGGGAATCTTTACCAGCTCATTCTAGACCATTAAAG	MDWQKSLTLIVALTLSRGIGLKNDLPQKLKSDMMFFSRVTSGLLVTRSTGQMNVVLMGRKTWESLPAHSRPLK		167	180	155	139	127	73	TGG	W	27	Q	CAG	0.000548687	0.00052803	0.000494926	0.000567599	0.000488308	0.000473307	-10.83172917	-10.88709366	-10.98049894	-10.78283916	-10.99992234	-11.04493675	0.048890014	-0.112828686	-0.06443781	-0.06443781	F1	5.730096466	5.526068812	5.615004242	-0.016398805	0.024651647	-0.020769954	-0.016398805	substitution
400	ATGGACTGGCAAAAGTCCTTAACTTTGATCGTTGCTTTGACTTTGTCTAGAGGTATTGGTTTGAAAAACGACTTGCCTTGGAAGTTGAAGTCTGACATGATGTTCTTTTCCAGAGTTACTTCTGGTCTGTTGGTCACCCTGTCAACCGGTCAAATGAACGTCGTTTTGATGGGTCGTAAGACCTGGGAATCTTTACCAGCTCATTCTAGACCATTAAAG	MDWQKSLTLIVALTLSRGIGLKNDLPWKLKSDMMFFSRVTSGLLVTLSTGQMNVVLMGRKTWESLPAHSRPLK		167	171	152	117	129	66	AGA	R	47	L	CTG	0.000548687	0.000501628	0.000485347	0.000477764	0.000495997	0.000427921	-10.83172917	-10.96109424	-11.00869583	-11.03141551	-10.97737977	-11.19036719	-0.199686339	-0.016285536	-0.181671358	-0.181671358	F1	5.730096466	5.526068812	5.615004242	-0.008660331	-0.005417654	-0.008660331	-0.030870762	substitution
401	ATGGACTGGCAAAAGTCCTTAACTTTGATCGTTGCTTTGACTTTGTCTAGAGGTATTGGTTTGAAAAACGACTTGCCTTGGAAGTTGAAGTCTGGGATGATGTTCTTTTCCAGAGTTACTTCTGGTCTGTTGGTCACCAGATCAACCGGTCAAATGAACGTCGTTTTGATGGGTCGTAAGACCTGGGAATCTTTACCAGCTCATTCTAGACCATTAAAG	MDWQKSLTLIVALTLSRGIGLKNDLPWKLKSGMMFFSRVTSGLLVTRSTGQMNVVLMGRKTWESLPAHSRPLK		167	234	181	169	195	97	GAC	D	32	G	GGG	0.000548687	0.000686438	0.000577946	0.000690103	0.000749764	0.000628915	-10.83172917	-10.50858203	-10.75677746	-10.50090079	-10.38127672	-10.63484847	0.330828377	0.127305318	0.121928991	0.127305318	F1	5.730096466	5.526068812	5.615004242	0.009350591	0.05875662	0.009350591	0.006607344	substitution
402	ATGGACTAGCAAAAGTCCTTAACTTTGATCGTTGCTTTGACTTTGTCTAGAGGTATTGGTTTGAAAAACGACTTGCCTTGGAAGTTGAAGTCTGACATGATGTTCTTTTCCAGAGTTACTTCTGGTCTGTTGGTCACCAGATCAACCGGTCAAATGAACGTCGTTTTGATGGGTCGTAAGACCTGGGAATCTTTACCAGCTCATTCTAGACCATTAAAG	MD_QKSLTLIVALTLSRGIGLKNDLPWKLKSDMMFFSRVTSGLLVTRSTGQMNVVLMGRKTWESLPAHSRPLK		167	246	178	164	185	120	TGG	W	3	*	TAG	0.000548687	0.00072164	0.000568367	0.000669686	0.000711314	0.000778039	-10.83172917	-10.43643225	-10.78088991	-10.54422822	-10.45722557	-10.32787071	0.287500946	-0.020793321	0.453019201	0.287500946	F1	5.730096466	5.526068812	5.615004242	0.047478951	0.053515471	-0.009225753	0.047478951	stop
403	ATGGACTGGCAAAAGTCCTTAACTTTGATCGTTGCTTTGACTTTGTCTAGAGGTATTGGTTTGAAAAACGACTTGCCTTGGAAGTTGAAGTCTGACATGATGTTCTTTTCCAGAGTTACTTCTGGTCTGTTGGTCACCAGATCAACCGGTCAAATGAACATTGTTTTGATGGGTCGTAAGACCTGGGAATCTTTACCAGCTCATTCTAGACCATTAAAG	MDWQKSLTLIVALTLSRGIGLKNDLPWKLKSDMMFFSRVTSGLLVTRSTGQMNIVLMGRKTWESLPAHSRPLK		167	157	186	121	110	60	GTC	V	54	I	ATT	0.000548687	0.000460559	0.000593911	0.000494097	0.000422944	0.000389019	-10.83172917	-11.084326	-10.71746453	-10.98291699	-11.20724732	-11.32787071	-0.151187822	-0.122921312	-0.610406179	-0.151187822	F1	5.730096466	5.526068812	5.615004242	-0.022035895	0.00044902	-0.022035895	-0.08379616	substitution
404	ATGGACTGGCAAAAGTCCTTAACTTTGATCGTTGCTTTGACTTTGTCTAGAGGTGTGGGTTTGAAAAACGACTTGCCTTGGAAGTTGAAGTCTGACATGATGTTCTTTTCCAGAGTTACTTCTGGTCTGTTGGTCACCAGATCAACCGGTCAAATGAACGTCGTTTTGATGGGTCGTAAGACCTGGGAATCTTTACCAGCTCATTCTAGACCATTAAAG	MDWQKSLTLIVALTLSRGVGLKNDLPWKLKSDMMFFSRVTSGLLVTRSTGQMNVVLMGRKTWESLPAHSRPLK		167	177	119	141	151	75	ATT	I	19	V	GTG	0.000548687	0.000519229	0.000379976	0.000575766	0.000580586	0.000486274	-10.83172917	-10.9113412	-11.36180558	-10.76222888	-10.75020229	-11.00594262	0.069500293	0.161138913	0.355862963	0.161138913	F1	5.730096466	5.526068812	5.615004242	0.027144792	0.027144792	0.013594415	0.035485448	substitution
405	ATGGACTGGCAAAAGTCCTTAACTTTGATCGTTGCTTTGACTTTGTCTAGAGGTATTGGTTTGAAAAACGACTTGCCTTGGAAGTTGAAGTCTGACATGATGTTCTTTTCCAGAGTTACTTCTGGTCTGTTGGTCACTAGATCAACCGGTCAAATGAACGTCGTTTTGATGGGTCGTAAGACCTGGGAATCTTTACCAGCTCATTCTAGACCATTAAAG	MDWQKSLTLIVALTLSRGIGLKNDLPWKLKSDMMFFSRVTSGLLVTRSTGQMNVVLMGRKTWESLPAHSRPLK		167	189	157	141	155	87	ACC	T	46	T	ACT	0.000548687	0.000554431	0.000501312	0.000575766	0.000595966	0.000564078	-10.83172917	-10.81670433	-10.9620026	-10.76222888	-10.71248262	-10.79181781	0.069500293	0.104221704	0.170184783	0.104221704	F1	5.730096466	5.526068812	5.615004242	0.012564306	0.027144792	0.006455162	0.012564306	silent
406	ATGGACTGGCAAAAGTCCTTAACTTTGATCGTTGCTTTGACTTTGTCTAGAGGTATTGGTTTGAAAAACGACTTGCCTTGGAAGTTGAAGTCTGACATGATGTTCTTTTCCAGAGTTACTTCTGGTCTGTTGGTCACCAGATCAACCGGTCAGATGAACGTCGTTTTGATGGGTCGTAAGACCTGGGAATCTTTACCAGCTCATTCTAGACCATTAAAG	MDWQKSLTLIVALTLSRGIGLKNDLPWKLKSDMMFFSRVTSGLLVTRSTGQMNVVLMGRKTWESLPAHSRPLK		167	186	175	115	114	78	CAA	Q	51	Q	CAG	0.000548687	0.000545631	0.000558788	0.000469597	0.000438323	0.000505725	-10.83172917	-10.83978794	-10.80541223	-11.05629018	-11.15571702	-10.94935909	-0.224561008	-0.315929074	-0.143946857	-0.224561008	F1	5.730096466	5.526068812	5.615004242	-0.026213841	-0.008426645	-0.046245291	-0.026213841	silent
407	ATGGACTGGCAAAAGTCCTTAACTTTGATCGTTGCTTTGACTTTGTCTAGAGGTATTGGTTTGAAAAACGACTTGCCTTGGAAGTTGAAGTCTGACATGATGTTCTTTTCCAGAGTTACTTCTGGTCTGTTGGTCACCAGATCAACCGGTCAAATGAACGTCGTTTTGATGGATCGTAAGACCTGGGAATCTTTACCAGCTCATTCTAGACCATTAAAG	MDWQKSLTLIVALTLSRGIGLKNDLPWKLKSDMMFFSRVTSGLLVTRSTGQMNVVLMDRKTWESLPAHSRPLK		167	213	164	144	152	74	GGT	G	58	D	GAT	0.000548687	0.000624835	0.000523664	0.000588017	0.000584431	0.00047979	-10.83172917	-10.64423713	-10.89907134	-10.73185523	-10.74067952	-11.02530794	0.099873942	-0.096442383	-0.126236603	-0.096442383	F1	5.730096466	5.526068812	5.615004242	-0.018714584	0.030818972	-0.018714584	-0.024027589	substitution
408	ATGGACTGGCAAAAGTCCTTAACTTTGATCGTTGCTTTGACTTTGTCTAGAGGTATTGGTTTGAAACATGACTTGCCTTGGAAGTTGAAGTCTGACATGATGTTCTTTTCCAGAGTTACTTCTGGTCTGTTGGTCACCAGATCAACCGGTCAAATGAACGTCGTTTTGATGGGTCGTAAGACCTGGGAATCTTTACCAGCTCATTCTAGACCATTAAAG	MDWQKSLTLIVALTLSRGIGLKHDLPWKLKSDMMFFSRVTSGLLVTRSTGQMNVVLMGRKTWESLPAHSRPLK		166	240	152	195	185	126	AAC	N	23	H	CAT	0.000545401	0.000704039	0.000485347	0.000796273	0.000711314	0.00081694	-10.84039403	-10.47205616	-11.00869583	-10.29444992	-10.45722557	-10.25748139	0.545944116	0.014830588	0.751214446	0.545944116	F1	5.730096466	5.526068812	5.615004242	0.084289821	0.084778323	-0.004757366	0.084289821	substitution
409	ATGGACTGGCAAAAGTCCTTAACTTTGATCGTTGCTTTGACTTTGTCTAGAGGTATTGGTTTGAAAAACGACTTGCCTTGGAAGTTGAAGTCTGACATGATGTTCTTTTCCAGAGTTACTTCTGGTCTGTTGGTCTATAGATCAACCGGTCAAATGAACGTCGTTTTGATGGGTCGTAAGACCTGGGAATCTTTACCAGCTCATTCTAGACCATTAAAG	MDWQKSLTLIVALTLSRGIGLKNDLPWKLKSDMMFFSRVTSGLLVYRSTGQMNVVLMGRKTWESLPAHSRPLK		166	173	177	108	133	57	ACC	T	46	Y	TAT	0.000545401	0.000507495	0.000565174	0.000441013	0.000511377	0.000369568	-10.84039403	-10.94431853	-10.78901779	-11.14689273	-10.93332459	-11.40187129	-0.306498696	0.010993931	-0.6128535	-0.306498696	F1	5.730096466	5.526068812	5.615004242	-0.018338324	-0.018338324	-0.005238606	-0.084098271	substitution
410	ATGGACTGGCAAAAGTCCTTAACTTTGATCGTTGCTTTGACTTTGTCTAGAGGTATTGGTTTGAAAAACGACTTGCCTTGGAAGTTGAAGTCTGACATGATGGCTTTTTCCAGAGTTACTTCTGGTCTGTTGGTCACCAGATCAACCGGTCAAATGAACGTCGTTTTGATGGGTCGTAAGACCTGGGAATCTTTACCAGCTCATTCTAGACCATTAAAG	MDWQKSLTLIVALTLSRGIGLKNDLPWKLKSDMMAFSRVTSGLLVTRSTGQMNVVLMGRKTWESLPAHSRPLK		166	199	161	126	145	101	TTC	F	35	A	GCT	0.000545401	0.000583766	0.000514085	0.000514515	0.000557516	0.000654849	-10.84039403	-10.74232213	-10.92570647	-10.92450031	-10.80869794	-10.57654983	-0.084106274	-0.066375807	0.349156641	-0.066375807	F1	5.730096466	5.526068812	5.615004242	0.008563611	0.008563611	-0.014943266	0.034657582	substitution
411	ATGGACTGGCAAAAGTCCTTAACTTTGATCGTTGCTTTGACTTTGTCTAGAGGTATTGGTTTGAAAAACGACTTGCCTTGGAAGTTGAAGTCTGACATGATGTTCTTTTCCAGAGTTACTTCTGGTCTGTTGGTCACCAGATCAACCGGTTCGATGAACGTCGTTTTGATGGGTCGTAAGACCTGGGAATCTTTACCAGCTCATTCTAGACCATTAAAG	MDWQKSLTLIVALTLSRGIGLKNDLPWKLKSDMMFFSRVTSGLLVTRSTGSMNVVLMGRKTWESLPAHSRPLK		166	197	172	115	103	69	CAA	Q	51	S	TCG	0.000545401	0.000577899	0.000549208	0.000469597	0.000396029	0.000447372	-10.84039403	-10.75689493	-10.83035859	-11.05629018	-11.3021065	-11.12623685	-0.215896147	-0.545211569	-0.295878262	-0.295878262	F1	5.730096466	5.526068812	5.615004242	-0.044969094	-0.007378491	-0.075004707	-0.044969094	substitution
412	ATGGACTGGCAAAAGTCCTTAACTTTGATCGTTGCTTTGACTTTGTCTAGAGGTATTGGTTTGAAAAACGACTTGCCTTGGAAGTTGAAGTCTGACATGATGTTCTTTTCCAGAGTTACTTCTGGTCTGTTGGTCTCTAGATCAACCGGTCAAATGAACGTCGTTTTGATGGGTCGTAAGACCTGGGAATCTTTACCAGCTCATTCTAGACCATTAAAG	MDWQKSLTLIVALTLSRGIGLKNDLPWKLKSDMMFFSRVTSGLLVSRSTGQMNVVLMGRKTWESLPAHSRPLK		166	180	168	109	163	79	ACC	T	46	S	TCT	0.000545401	0.00052803	0.000536436	0.000445096	0.000626725	0.000512209	-10.84039403	-10.88709366	-10.86430592	-11.1335959	-10.63987888	-10.93098056	-0.293201873	0.247214781	-0.066674638	-0.066674638	F1	5.730096466	5.526068812	5.615004242	-0.016674931	-0.01672986	0.024391104	-0.016674931	substitution
413	ATGGACTGGCAAAAGTCCTTAACTTTGATCGTTGCTTTGATTTTGTCTAGAGGTATTGGTTTGAAAAACGACTTGCCTTGGAAGTTGAAGTCTGACATGATGTTCTTTTCCAGAGTTACTTCTGGTCTGTTGGTCACCAGATCAACCGGTCAAATGAACGTCGTTTTGATGGGTCGTAAGACCTGGGAATCTTTACCAGCTCATTCTAGACCATTAAAG	MDWQKSLTLIVALILSRGIGLKNDLPWKLKSDMMFFSRVTSGLLVTRSTGQMNVVLMGRKTWESLPAHSRPLK		166	191	163	121	153	89	ACT	T	14	I	ATT	0.000545401	0.000560298	0.000520471	0.000494097	0.000588276	0.000577045	-10.84039403	-10.80151793	-10.90789519	-10.98291699	-10.73121919	-10.75902788	-0.142522961	0.070298738	0.148867313	0.070298738	F1	5.730096466	5.526068812	5.615004242	0.002200128	0.001497174	0.002200128	0.00993276	substitution
414	ATGGACTGGCAAAAGTCCTTAACTTTGAGGGTTGCTTTGACTTTGTCTAGAGGTATTGGTTTGAAAAACGACTTGCCTTGGAAGTTGAAGTCTGACATGATGTTCTTTTCCAGAGTTACTTCTGGTCTGTTGGTCACCAGATCAACCGGTCAAATGAACGTCGTTTTGATGGGTCGTAAGACCTGGGAATCTTTACCAGCTCATTCTAGACCATTAAAG	MDWQKSLTLRVALTLSRGIGLKNDLPWKLKSDMMFFSRVTSGLLVTRSTGQMNVVLMGRKTWESLPAHSRPLK		165	182	164	133	170	101	ATC	I	10	R	AGG	0.000542116	0.000533897	0.000523664	0.000543099	0.00065364	0.000654849	-10.84911125	-10.87115211	-10.89907134	-10.84649779	-10.57921609	-10.57654983	0.002613455	0.291936019	0.322521514	0.291936019	F1	5.730096466	5.526068812	5.615004242	0.030000589	0.019053754	0.030000589	0.031369595	substitution
415	ATGGACTGGCAAAAGTCCTTAACTTTGCGGGTTGCTTTGACTTTGTCTAGAGGTATTGGTTTGAAAAACGACTTGCCTTGGAAGTTGAAGTCTGACATGATGTTCTTTTCCAGAGTTACTTCTGGTCTGTTGGTCACCAGATCAACCGGTCAAATGAACGTCGTTTTGATGGGTCGTAAGACCTGGGAATCTTTACCAGCTCATTCTAGACCATTAAAG	MDWQKSLTLRVALTLSRGIGLKNDLPWKLKSDMMFFSRVTSGLLVTRSTGQMNVVLMGRKTWESLPAHSRPLK		165	190	192	107	165	86	ATC	I	10	R	CGG	0.000542116	0.000557365	0.00061307	0.000436929	0.000634415	0.000557594	-10.84911125	-10.80909114	-10.67166084	-11.16031324	-10.62228482	-10.80849655	-0.311201994	0.186806329	-0.13683571	-0.13683571	F1	5.730096466	5.526068812	5.615004242	-0.018907263	-0.018907263	0.016813936	-0.025336002	substitution
416	ATGGACTGGCAAAAGTCCTTAACTTTGATCGTTGCTTTGACTTTGTCTAGAGGTATTGGTTTGAAAAACGACTTGCCTTGGAAGTTGAAGTCTGACATGATGTTCTTTTCCAGAGTTACTTCTGGTCTGTTGGTCACCGTTTCAACCGGTCAAATGAACGTCGTTTTGATGGGTCGTAAGACCTGGGAATCTTTACCAGCTCATTCTAGACCATTAAAG	MDWQKSLTLIVALTLSRGIGLKNDLPWKLKSDMMFFSRVTSGLLVTVSTGQMNVVLMGRKTWESLPAHSRPLK		165	191	161	113	149	100	AGA	R	47	V	GTT	0.000542116	0.000560298	0.000514085	0.00046143	0.000572896	0.000648365	-10.84911125	-10.80151793	-10.92570647	-11.08160127	-10.76943851	-10.59090512	-0.232490018	0.032079416	0.334801348	0.032079416	F1	5.730096466	5.526068812	5.615004242	-0.002593807	-0.009385786	-0.002593807	0.032885485	substitution
417	ATGGACTGGCAAAAGTCCTTAACTTTGATCGTTGCTTTGACTTTGTCTAGAGGTATTGGTTTGAAAAACGACTTGCCTTGGAAGTTGAAGCATGACATGATGTTCTTTTCCAGAGTTACTTCTGGTCTGTTGGTCACCAGATCAACCGGTCAAATGAACGTCGTTTTGATGGGTCGTAAGACCTGGGAATCTTTACCAGCTCATTCTAGACCATTAAAG	MDWQKSLTLIVALTLSRGIGLKNDLPWKLKHDMMFFSRVTSGLLVTRSTGQMNVVLMGRKTWESLPAHSRPLK		164	174	140	130	132	88	TCT	S	31	H	CAT	0.00053883	0.000510429	0.00044703	0.000530848	0.000507532	0.000570562	-10.85788146	-10.93600326	-11.12734033	-10.87941242	-10.94421291	-10.77532969	-0.021530958	-0.008209653	0.352010638	-0.008209653	F1	5.730096466	5.526068812	5.615004242	0.0161331	0.0161331	-0.007647355	0.035009895	substitution
418	ATGGACTGGCAAAAGTCCTTAACTTTGATCGTTGCTTTGACTTTGTCTAGAGGTATTGGTTTGAAAAACGACTTGCCTTGGAAGTTGAAGTCTGACATGATGTTCTTTTCCAGAGTTACGTCTGGTCTGTTGGTCACCAGATCAACCGGTCAAATGAACGTCGTTTTGATGGGTCGTAAGACCTGGGAATCTTTACCAGCTCATTCTAGACCATTAAAG	MDWQKSLTLIVALTLSRGIGLKNDLPWKLKSDMMFFSRVTSGLLVTRSTGQMNVVLMGRKTWESLPAHSRPLK		164	157	135	118	92	71	ACT	T	40	T	ACG	0.00053883	0.000460559	0.000431065	0.000481847	0.000353735	0.000460339	-10.85788146	-11.084326	-11.17980775	-11.01913718	-11.46504507	-11.08501419	-0.161255722	-0.380719069	0.094793559	-0.161255722	F1	5.730096466	5.526068812	5.615004242	-0.000768854	-0.000768854	-0.054372045	0.003257596	silent
419	ATGGACTGGCAAAAGTCCTTAACTTTGATCGTTGTTTTGACTTTGTCTAGAGGTATTGGTTTGAAAAACGACTTGCCTTGGAAGTTGAAGTCTGACATGATGTTCTTTTCCAGAGTTACTTCTGGTCTGTTGGTCACCAGATCAACCGGTCAAATGAACGTCGTTTTGATGGGTCGTAAGACCTGGGAATCTTTACCAGCTCATTCTAGACCATTAAAG	MDWQKSLTLIVVLTLSRGIGLKNDLPWKLKSDMMFFSRVTSGLLVTRSTGQMNVVLMGRKTWESLPAHSRPLK		164	197	145	133	174	85	GCT	A	12	V	GTT	0.00053883	0.000577899	0.000462995	0.000543099	0.00066902	0.000551111	-10.85788146	-10.75689493	-11.07671425	-10.84649779	-10.54566353	-10.82537037	0.011383664	0.2112314	0.251343882	0.2112314	F1	5.730096466	5.526068812	5.615004242	0.020114652	0.020114652	0.019877628	0.022583034	substitution
420	ATGGACTGGCAAAAGTCCTTAACTTTGTAGGTTGCTTTGACTTTGTCTAGAGGTATTGGTTTGAAAAACGACTTGCCTTGGAAGTTGAAGTCTGACATGATGTTCTTTTCCAGAGTTACTTCTGGTCTGTTGGTCACCAGATCAACCGGTCAAATGAACGTCGTTTTGATGGGTCGTAAGACCTGGGAATCTTTACCAGCTCATTCTAGACCATTAAAG	MDWQKSLTL_VALTLSRGIGLKNDLPWKLKSDMMFFSRVTSGLLVTRSTGQMNVVLMGRKTWESLPAHSRPLK		164	195	130	164	192	98	ATC	I	10	*	TAG	0.00053883	0.000572032	0.000415099	0.000669686	0.000738229	0.000635398	-10.85788146	-10.77161644	-11.23425553	-10.54422822	-10.40364453	-10.62005146	0.313653233	0.36797191	0.614204067	0.36797191	F1	5.730096466	5.526068812	5.615004242	0.05667901	0.05667901	0.039537941	0.067376502	stop
421	ATGGACTGGCAAAAGTCCTTAACTTTGATCGTTGCTTTGACTTTGTCTAGAGGTATTGGTTTGAAAAACGACTTGCCTTGGAAGTTGAAGTCTGACATGATGTTCTTTTCCAGAGTTACTTCTGGTCTGTTGGTCACCAGATCAACCGGTCAAATGAACGTCGTTTTGATGGGTCGTGGTACCTGGGAATCTTTACCAGCTCATTCTAGACCATTAAAG	MDWQKSLTLIVALTLSRGIGLKNDLPWKLKSDMMFFSRVTSGLLVTRSTGQMNVVLMGRGTWESLPAHSRPLK		164	164	167	112	144	79	AAG	K	60	G	GGT	0.00053883	0.000481094	0.000533243	0.000457346	0.000553672	0.000512209	-10.85788146	-11.02139475	-10.87291905	-11.09442531	-10.81868203	-10.93098056	-0.236543849	0.20271272	-0.058061508	-0.058061508	F1	5.730096466	5.526068812	5.615004242	-0.009876162	-0.009876162	0.018809111	-0.015611679	substitution
422	ATGGACTGGCAAAAGTCCTTAACTTTGATCGTTGCTTTGACTTTGTCTAGAGGTATTGGTTTGAAAAACGACTTGCCTTGGAAGTGGAAGTCTGACATGATGTTCTTTTCCAGAGTTACTTCTGGTCTGTTGGTCACCAGATCAACCGGTCAAATGAACGTCGTTTTGATGGGTCGTAAGACCTGGGAATCTTTACCAGCTCATTCTAGACCATTAAAG	MDWQKSLTLIVALTLSRGIGLKNDLPWKWKSDMMFFSRVTSGLLVTRSTGQMNVVLMGRKTWESLPAHSRPLK		164	146	200	127	126	72	TTG	L	29	W	TGG	0.00053883	0.000428291	0.000638614	0.000518598	0.000484463	0.000466823	-10.85788146	-11.18912219	-10.61276715	-10.91309554	-11.01132711	-11.06483631	-0.055214084	0.177795088	-0.452069152	-0.055214084	F1	5.730096466	5.526068812	5.615004242	0.012058585	0.012058585	0.015683636	-0.064250161	substitution
423	ATGGACTGGCAAAAGTCCTTAACTTTGATCGTTGCTTTGACTTTGTCTAGAGGTATTGGTTTGAAAAACGACTTGCCTGCGAAGTTGAAGTCTGACATGATGTTCTTTTCCAGAGTTACTTCTGGTCTGTTGGTCACCAGATCAACCGGTCAAATGAACGTCGTTTTGATGGGTCGTAAGACCTGGGAATCTTTACCAGCTCATTCTAGACCATTAAAG	MDWQKSLTLIVALTLSRGIGLKNDLPAKLKSDMMFFSRVTSGLLVTRSTGQMNVVLMGRKTWESLPAHSRPLK		164	177	181	110	109	96	TGG	W	27	A	GCG	0.00053883	0.000519229	0.000577946	0.000449179	0.000419099	0.000622431	-10.85788146	-10.9113412	-10.75677746	-11.12042052	-11.2204227	-10.64979881	-0.262539058	-0.309081502	0.10697865	-0.262539058	F1	5.730096466	5.526068812	5.615004242	-0.0130207	-0.0130207	-0.045386384	0.004761791	substitution
424	ATGGACTGGCAAAAGTCCTTAACTTTGATCGTTGCTTTGACTTTGTCTAGAGGTATTGGTTTGAAAAACGACTTGCCTTGGAAGTTGAAGTCTGACATGATGTTCTTTTCCAGAGTTACTTCTGGTCTGTTGGTCACCAGATCAACCGGTCAAATGAACGTCCTGTTGATGGGTCGTAAGACCTGGGAATCTTTACCAGCTCATTCTAGACCATTAAAG	MDWQKSLTLIVALTLSRGIGLKNDLPWKLKSDMMFFSRVTSGLLVTRSTGQMNVLLMGRKTWESLPAHSRPLK		164	164	179	105	114	68	GTT	V	55	L	CTG	0.00053883	0.000481094	0.00057156	0.000428762	0.000438323	0.000440889	-10.85788146	-11.02139475	-10.77280757	-11.18753471	-11.15571702	-11.14729847	-0.329653254	-0.134322267	-0.3744909	-0.329653254	F1	5.730096466	5.526068812	5.615004242	-0.023465942	-0.021139239	-0.023465942	-0.054673473	substitution
425	ATGGACTGGCAAAAGTCCTTAACTTTGATCGTTGCTTTGACTTTGTCTAGAGGTATTGGTTTGAAATTGGACTTGCCTTGGAAGTTGAAGTCTGACATGATGTTCTTTTCCAGAGTTACTTCTGGTCTGTTGGTCACCAGATCAACCGGTCAAATGAACGTCGTTTTGATGGGTCGTAAGACCTGGGAATCTTTACCAGCTCATTCTAGACCATTAAAG	MDWQKSLTLIVALTLSRGIGLKLDLPWKLKSDMMFFSRVTSGLLVTRSTGQMNVVLMGRKTWESLPAHSRPLK		163	215	197	118	166	88	AAC	N	23	L	TTG	0.000535545	0.000630702	0.000629035	0.000481847	0.00063826	0.000570562	-10.86670531	-10.6307539	-10.63457153	-11.01913718	-10.6135676	-10.77532969	-0.152431871	0.017186305	-0.140758165	-0.140758165	F1	5.730096466	5.526068812	5.615004242	-0.004461883	0.000298533	-0.004461883	-0.025820211	substitution
426	ATGGACTGGCAAAAGTCCTTAACTTTGATCGTTGCTTTGACTTTGTCTAGAGGTATTGGTTTGAAAAACGACTTGCCTTGGAAGTTGAAGTCTGACATGATGTTCTTTTCCATTGTTACTTCTGGTCTGTTGGTCACCAGATCAACCGGTCAAATGAACGTCGTTTTGATGGGTCGTAAGACCTGGGAATCTTTACCAGCTCATTCTAGACCATTAAAG	MDWQKSLTLIVALTLSRGIGLKNDLPWKLKSDMMFFSIVTSGLLVTRSTGQMNVVLMGRKTWESLPAHSRPLK		163	177	149	133	154	86	AGA	R	38	I	ATT	0.000535545	0.000519229	0.000475768	0.000543099	0.000592121	0.000557594	-10.86670531	-10.9113412	-11.03745482	-10.84649779	-10.72182049	-10.80849655	0.020207515	0.189520714	0.22895827	0.189520714	F1	5.730096466	5.526068812	5.615004242	0.01981963	0.021182039	0.017154408	0.01981963	substitution
427	ATGGACTGGCAAAAGTCCTTAACTTTGATCGTTGCTTTGACTTTGTCTAGAGGTATTGGTTTGAAAAACGACTTGCCTTGGAAGTTGAAGTCTGACATGATGTTCTTTTCCTAGGTTACTTCTGGTCTGTTGGTCACCAGATCAACCGGTCAAATGAACGTCGTTTTGATGGGTCGTAAGACCTGGGAATCTTTACCAGCTCATTCTAGACCATTAAAG	MDWQKSLTLIVALTLSRGIGLKNDLPWKLKSDMMFFS_VTSGLLVTRSTGQMNVVLMGRKTWESLPAHSRPLK		163	200	134	194	226	118	AGA	R	38	*	TAG	0.000535545	0.0005867	0.000427872	0.000792189	0.000868957	0.000765071	-10.86670531	-10.73509056	-11.19053415	-10.30186739	-10.16842807	-10.35211826	0.564837921	0.566662496	0.838415895	0.566662496	F1	5.730096466	5.526068812	5.615004242	0.087063832	0.087063832	0.064460146	0.095054451	stop
428	ATGGACTGGCAAAAGTCCTTAACTTTGATCGTTGCTTTGACTTTGACGAGAGGTATTGGTTTGAAAAACGACTTGCCTTGGAAGTTGAAGTCTGACATGATGTTCTTTTCCAGAGTTACTTCTGGTCTGTTGGTCACCAGATCAACCGGTCAAATGAACGTCGTTTTGATGGGTCGTAAGACCTGGGAATCTTTACCAGCTCATTCTAGACCATTAAAG	MDWQKSLTLIVALTLTRGIGLKNDLPWKLKSDMMFFSRVTSGLLVTRSTGQMNVVLMGRKTWESLPAHSRPLK		163	146	128	111	120	79	TCT	S	16	T	ACG	0.000535545	0.000428291	0.000408713	0.000453263	0.000461393	0.000512209	-10.86670531	-11.18912219	-11.25662334	-11.10736436	-11.08171643	-10.93098056	-0.240659054	0.10740576	0.325642784	0.10740576	F1	5.730096466	5.526068812	5.615004242	0.006854545	-0.010373962	0.006854545	0.031754902	substitution
429	ATGGACTGGCAAAAGTCCTTAACTTTGATCGTTGCTTTGACTTTGTCTAGAGGTATTGGTTTGAAAAACGACTTGCCTTGGAAGTTGAAGTCTTCGATGATGTTCTTTTCCAGAGTTACTTCTGGTCTGTTGGTCACCAGATCAACCGGTCAAATGAACGTCGTTTTGATGGGTCGTAAGACCTGGGAATCTTTACCAGCTCATTCTAGACCATTAAAG	MDWQKSLTLIVALTLSRGIGLKNDLPWKLKSSMMFFSRVTSGLLVTRSTGQMNVVLMGRKTWESLPAHSRPLK		163	225	164	179	185	136	GAC	D	32	S	TCG	0.000535545	0.000660037	0.000523664	0.000730937	0.000711314	0.000881777	-10.86670531	-10.56516556	-10.89907134	-10.41796445	-10.45722557	-10.14729847	0.448740856	0.107939993	0.751772873	0.448740856	F1	5.730096466	5.526068812	5.615004242	0.073020028	0.073020028	0.006921555	0.084358757	substitution
430	ATGGACTGGCAAAAGTCCTTAACTTTGATCGTTGCTTTGACTTTGTCTAGAGGTATTGGTTTGAAAAACGACTTGCCTTGGAAGTTGAAGTCTATGATGATGTTCTTTTCCAGAGTTACTTCTGGTCTGTTGGTCACCAGATCAACCGGTCAAATGAACGTCGTTTTGATGGGTCGTAAGACCTGGGAATCTTTACCAGCTCATTCTAGACCATTAAAG	MDWQKSLTLIVALTLSRGIGLKNDLPWKLKSMMMFFSRVTSGLLVTRSTGQMNVVLMGRKTWESLPAHSRPLK		163	226	159	163	177	84	GAC	D	32	M	ATG	0.000535545	0.00066297	0.000507698	0.000665602	0.000680555	0.000544627	-10.86670531	-10.55876779	-10.94374039	-10.55305207	-10.52100148	-10.84244389	0.313653233	0.037766311	0.101296504	0.101296504	F1	5.730096466	5.526068812	5.615004242	0.004060356	0.05667901	-0.001880487	0.004060356	substitution
431	ATGGACTGGCAAAAGTCCTTAACTTTGATCGTTGCTTTGACTTTGGCGAGAGGTATTGGTTTGAAAAACGACTTGCCTTGGAAGTTGAAGTCTGACATGATGTTCTTTTCCAGAGTTACTTCTGGTCTGTTGGTCACCAGATCAACCGGTCAAATGAACGTCGTTTTGATGGGTCGTAAGACCTGGGAATCTTTACCAGCTCATTCTAGACCATTAAAG	MDWQKSLTLIVALTLARGIGLKNDLPWKLKSDMMFFSRVTSGLLVTRSTGQMNVVLMGRKTWESLPAHSRPLK		163	167	142	116	95	57	TCT	S	16	A	GCG	0.000535545	0.000489894	0.000453416	0.00047368	0.000365269	0.000369568	-10.86670531	-10.99524246	-11.10687623	-11.04379923	-11.41875142	-11.40187129	-0.177093926	-0.423508961	-0.294995069	-0.294995069	F1	5.730096466	5.526068812	5.615004242	-0.044860068	-0.002684739	-0.059739277	-0.044860068	substitution
432	ATGGACTGGCAAAAGTCCTTAACTTTGATCGTTGCTTTGACTTTGTCTAGAGGTATTGGTTTGAAAAACGACTTGCCTTGGAAGTTGAAGTCTGACATGATGTTCTTTTCCAGAGTTACTTCTGGTCTGTTGGTCACCAGATCAACCGGTCAAATGAACGTCGTTTTGATGGGTCGTAAGACCTGGGAATCTTTACCAGCTCATTCTAGACCATTATGG	MDWQKSLTLIVALTLSRGIGLKNDLPWKLKSDMMFFSRVTSGLLVTRSTGQMNVVLMGRKTWESLPAHSRPLW		163	203	239	124	135	85	AAG	K	73	W	TGG	0.000535545	0.0005955	0.000763144	0.000506348	0.000519067	0.000551111	-10.86670531	-10.71361084	-10.35575654	-10.94758392	-10.91179143	-10.82537037	-0.08087861	-0.198180597	-0.469613836	-0.198180597	F1	5.730096466	5.526068812	5.615004242	-0.031475836	0.008954048	-0.031475836	-0.066415974	substitution
433	ATGGACTGGCAAAAGTCCTTAACTTTGATCGTTGCTTTGACTTTGTCTAGAGGTATTGGTCAGAAAAACGACTTGCCTTGGAAGTTGAAGTCTGACATGATGTTCTTTTCCAGAGTTACTTCTGGTCTGTTGGTCACCAGATCAACCGGTCAAATGAACGTCGTTTTGATGGGTCGTAAGACCTGGGAATCTTTACCAGCTCATTCTAGACCATTAAAG	MDWQKSLTLIVALTLSRGIGQKNDLPWKLKSDMMFFSRVTSGLLVTRSTGQMNVVLMGRKTWESLPAHSRPLK		163	177	154	123	135	109	TTG	L	21	Q	CAG	0.000535545	0.000519229	0.000491733	0.000502264	0.000519067	0.000706718	-10.86670531	-10.9113412	-10.9898368	-10.95926572	-10.91179143	-10.46657698	-0.092560415	-0.00045023	0.52325982	-0.00045023	F1	5.730096466	5.526068812	5.615004242	0.007540947	0.007540947	-0.006674073	0.056149841	substitution
434	ATGGACTGGCAAAAGTCCTTAACTTTGATCGTTGCTTTGACTTTGTCTAGAGGTATTGGTTTTAAAAACGACTTGCCTTGGAAGTTGAAGTCTGACATGATGTTCTTTTCCAGAGTTACTTCTGGTCTGTTGGTCACCAGATCAACCGGTCAAATGAACGTCGTTTTGATGGGTCGTAAGACCTGGGAATCTTTACCAGCTCATTCTAGACCATTAAAG	MDWQKSLTLIVALTLSRGIGFKNDLPWKLKSDMMFFSRVTSGLLVTRSTGQMNVVLMGRKTWESLPAHSRPLK		162	208	150	130	159	82	TTG	L	21	F	TTT	0.000532259	0.000610168	0.000478961	0.000530848	0.000611346	0.00053166	-10.87558346	-10.67850703	-11.02780465	-10.87941242	-10.67572407	-10.8772093	-0.003828956	0.00278296	0.15059535	0.00278296	F1	5.730096466	5.526068812	5.615004242	0.010146078	0.018274441	-0.006268527	0.010146078	substitution
435	ATGGACTGGCAAAAGTCCTTAACTTTGATCGTTGCTTTGACTTTGTCTAGAGGTATTGGTTTGAAAAACGACTTGCCTTGGAAGTTGAAGTCTGACATGATGTTCTTTTCCAGAGTTACTTCTGGTCTGTATGTCACCAGATCAACCGGTCAAATGAACGTCGTTTTGATGGGTCGTAAGACCTGGGAATCTTTACCAGCTCATTCTAGACCATTAAAG	MDWQKSLTLIVALTLSRGIGLKNDLPWKLKSDMMFFSRVTSGLYVTRSTGQMNVVLMGRKTWESLPAHSRPLK		162	171	204	81	137	81	TTG	L	44	Y	TAT	0.000532259	0.000501628	0.000651387	0.000330759	0.000526757	0.000525176	-10.87558346	-10.96109424	-10.584198	-11.56193023	-10.89057495	-10.89491131	-0.686346767	0.070519291	-0.310713303	-0.310713303	F1	5.730096466	5.526068812	5.615004242	-0.046800414	-0.064287048	0.002227793	-0.046800414	substitution
436	ATGGACTGGCAAAAGTCCTTAACTTTGATCGTTGCTTTGACTTTGTCTAGAGGTATTGGTTTGAAAAACGACTTGCCTTGGAAGTTGAAGTCTGACATGATGTTCTTTTCCAGAGTTACTTCTGGTCTGTTGGTCTCGAGATCAACCGGTCAAATGAACGTCGTTTTGATGGGTCGTAAGACCTGGGAATCTTTACCAGCTCATTCTAGACCATTAAAG	MDWQKSLTLIVALTLSRGIGLKNDLPWKLKSDMMFFSRVTSGLLVSRSTGQMNVVLMGRKTWESLPAHSRPLK		162	180	168	129	134	105	ACC	T	46	S	TCG	0.000532259	0.00052803	0.000536436	0.000526765	0.000515222	0.000680784	-10.87558346	-10.88709366	-10.86430592	-10.89055297	-10.92251784	-10.52051579	-0.014969514	-0.035424183	0.343790131	-0.014969514	F1	5.730096466	5.526068812	5.615004242	0.016926812	0.016926812	-0.011060934	0.03399511	substitution
437	ATGGACTGGCAAAAGTCCTTAACTTTGATCGTTGCTTTGACTTTGTCTAGAGGTATTGGTTTGAAAAACGACTTGCCTTGGAAGTTGAAGTCTGACATGATGTTCTTTTCCAGAGTTACTTCTGGTCTGTTGGTCACCAGATCAACCGGTTGTATGAACGTCGTTTTGATGGGTCGTAAGACCTGGGAATCTTTACCAGCTCATTCTAGACCATTAAAG	MDWQKSLTLIVALTLSRGIGLKNDLPWKLKSDMMFFSRVTSGLLVTRSTGCMNVVLMGRKTWESLPAHSRPLK		162	217	197	96	154	74	CAA	Q	51	C	TGT	0.000532259	0.000636569	0.000629035	0.000392011	0.000592121	0.00047979	-10.87558346	-10.61739552	-10.63457153	-11.31681773	-10.72182049	-11.02530794	-0.441234269	-0.104424968	-0.390736418	-0.390736418	F1	5.730096466	5.526068812	5.615004242	-0.034636755	-0.034636755	-0.019715857	-0.056678909	substitution
438	ATGGACTGGCAAAAGTCCTTAACTTTGATCGTTGCTTTGACTTTGTCTAGAGGTATTGGTTTGAAAAACGACTTGCCTTGGAAGTTGAAGTCTGACATGATGTTCTTTTCCAGAGTTACTTCTGGTTGTTTGGTCACCAGATCAACCGGTCAAATGAACGTCGTTTTGATGGGTCGTAAGACCTGGGAATCTTTACCAGCTCATTCTAGACCATTAAAG	MDWQKSLTLIVALTLSRGIGLKNDLPWKLKSDMMFFSRVTSGCLVTRSTGQMNVVLMGRKTWESLPAHSRPLK		162	187	143	114	137	79	CTG	L	43	C	TGT	0.000532259	0.000548564	0.000456609	0.000465513	0.000526757	0.000512209	-10.87558346	-10.83205229	-11.09675201	-11.06889021	-10.89057495	-10.93098056	-0.193306755	-0.058522654	0.165771448	-0.058522654	F1	5.730096466	5.526068812	5.615004242	-0.004645941	-0.004645941	-0.013958227	0.012019499	substitution
439	ATGGACTGGCAAAAGTCCTTAACTTTGATCGTTGATTTGACTTTGTCTAGAGGTATTGGTTTGAAAAACGACTTGCCTTGGAAGTTGAAGTCTGACATGATGTTCTTTTCCAGAGTTACTTCTGGTCTGTTGGTCACCAGATCAACCGGTCAAATGAACGTCGTTTTGATGGGTCGTAAGACCTGGGAATCTTTACCAGCTCATTCTAGACCATTAAAG	MDWQKSLTLIVDLTLSRGIGLKNDLPWKLKSDMMFFSRVTSGLLVTRSTGQMNVVLMGRKTWESLPAHSRPLK		162	179	168	181	149	75	GCT	A	12	D	GAT	0.000532259	0.000525096	0.000536436	0.000739104	0.000572896	0.000486274	-10.87558346	-10.89513098	-10.86430592	-10.40193434	-10.76943851	-11.00594262	0.473649118	0.125692467	-0.141636696	0.125692467	F1	5.730096466	5.526068812	5.615004242	0.009148288	0.076033082	0.009148288	-0.025928662	substitution
440	ATGGACTGGCAAAAGTCCTTAACTTTGATCGTTGCTTTGACTCGGTCTAGAGGTATTGGTTTGAAAAACGACTTGCCTTGGAAGTTGAAGTCTGACATGATGTTCTTTTCCAGAGTTACTTCTGGTCTGTTGGTCACCAGATCAACCGGTCAAATGAACGTCGTTTTGATGGGTCGTAAGACCTGGGAATCTTTACCAGCTCATTCTAGACCATTAAAG	MDWQKSLTLIVALTRSRGIGLKNDLPWKLKSDMMFFSRVTSGLLVTRSTGQMNVVLMGRKTWESLPAHSRPLK		162	217	132	168	161	93	TTG	L	15	R	CGG	0.000532259	0.000636569	0.000421486	0.000686019	0.000619036	0.00060298	-10.87558346	-10.61739552	-11.21222923	-10.50946281	-10.65769015	-10.6956025	0.366120653	-0.040294631	0.516626728	0.366120653	F1	5.730096466	5.526068812	5.615004242	0.055331016	0.063025787	-0.011671845	0.055331016	substitution
441	ATGGACTGGCAAAAGTCCTTAACTTTGATCGTTGCTTTGACTTTGTCTAGAGGTATTGGTTTGAAAAACGACTTGCCTTGGAAGTTGAAGTCTGACATGATGTTCTTTTCCAGAGTTACTTCTGGTCTGTTGGTCACCAGATCAACCGGTCAAATGAACGTCTTGTTGATGGGTCGTAAGACCTGGGAATCTTTACCAGCTCATTCTAGACCATTAAAG	MDWQKSLTLIVALTLSRGIGLKNDLPWKLKSDMMFFSRVTSGLLVTRSTGQMNVLLMGRKTWESLPAHSRPLK		162	159	172	85	119	50	GTT	V	55	L	TTG	0.000532259	0.000466426	0.000549208	0.000347093	0.000457548	0.000324183	-10.87558346	-11.0660638	-10.83035859	-11.49238929	-11.09378927	-11.59090512	-0.616805833	-0.027725469	-0.760546529	-0.616805833	F1	5.730096466	5.526068812	5.615004242	-0.055874955	-0.055874955	-0.010095267	-0.102330315	substitution
442	ATGGACTGGCAAAAGTCCTTAACTTTGATCGTTGCTTTGACTTTGTCTAGAGGTATTGGTTTGAAAAACGACTTGCCTTGGAAGTTGAAGTCTGACATGATGTTCTTTTCCAGAGTTACTTCTGGTCTGTTGGTCACCAGATCAACCGGTCAAATGAACGTCGTTTTGATGTCGCGTAAGACCTGGGAATCTTTACCAGCTCATTCTAGACCATTAAAG	MDWQKSLTLIVALTLSRGIGLKNDLPWKLKSDMMFFSRVTSGLLVTRSTGQMNVVLMSRKTWESLPAHSRPLK		162	167	135	108	132	76	GGT	G	58	S	TCG	0.000532259	0.000489894	0.000431065	0.000441013	0.000507532	0.000492758	-10.87558346	-10.99524246	-11.17980775	-11.14689273	-10.94421291	-10.9868338	-0.271309267	0.05102955	0.192973953	0.05102955	F1	5.730096466	5.526068812	5.615004242	-0.000216849	-0.014081597	-0.000216849	0.015377527	substitution
443	ATGGACTGGCAAAAGTCCTTAACTTTGATCGTTGCTTTGACTTTGTCTAGAGGTATTGGTTTGAAAAACGACTTGCCTTGGAAGTTGAAGTCTGACATGATGTTCTTTTCCCAGGTTACTTCTGGTCTGTTGGTCACCAGATCAACCGGTCAAATGAACGTCGTTTTGATGGGTCGTAAGACCTGGGAATCTTTACCAGCTCATTCTAGACCATTAAAG	MDWQKSLTLIVALTLSRGIGLKNDLPWKLKSDMMFFSQVTSGLLVTRSTGQMNVVLMGRKTWESLPAHSRPLK		162	186	141	141	171	88	AGA	R	38	Q	CAG	0.000532259	0.000545631	0.000450223	0.000575766	0.000657485	0.000570562	-10.87558346	-10.83978794	-11.11707199	-10.76222888	-10.57075451	-10.77532969	0.113354583	0.269033427	0.341742302	0.269033427	F1	5.730096466	5.526068812	5.615004242	0.032449672	0.032449672	0.027127865	0.033742315	substitution
444	ATGGACTGGCAAAAGTCCTTAACTTTGATCGTTGCTTTGACTTTGTCTAGAGGTATTGGTTTGAAAAACGACTTGCCTTGGAAGTTGAAGTCTGACATGATGTTCTTTTCCAGAGTTTCGTCTGGTCTGTTGGTCACCAGATCAACCGGTCAAATGAACGTCGTTTTGATGGGTCGTAAGACCTGGGAATCTTTACCAGCTCATTCTAGACCATTAAAG	MDWQKSLTLIVALTLSRGIGLKNDLPWKLKSDMMFFSRVSSGLLVTRSTGQMNVVLMGRKTWESLPAHSRPLK		162	170	165	130	139	100	ACT	T	40	S	TCG	0.000532259	0.000498695	0.000526857	0.000530848	0.000534447	0.000648365	-10.87558346	-10.96955582	-10.89030113	-10.87941242	-10.86966596	-10.59090512	-0.003828956	0.09988986	0.299396012	0.09988986	F1	5.730096466	5.526068812	5.615004242	0.018274441	0.018274441	0.005911809	0.028514855	substitution
445	ATGGACTGGCAAAAGTCCTTAACTTTGATCGTTGCTTTGACTTTGTCTAGAGGTATTGGTTTGAAAAACGACTTGCCTTGGAAGTTGAAGTCTGACATGATGTTCTTTTCCAGAGTTACTTCTGGTCTGTTGGTCACCAGATCAACCGGTGGTATGAACGTCGTTTTGATGGGTCGTAAGACCTGGGAATCTTTACCAGCTCATTCTAGACCATTAAAG	MDWQKSLTLIVALTLSRGIGLKNDLPWKLKSDMMFFSRVTSGLLVTRSTGGMNVVLMGRKTWESLPAHSRPLK		162	228	187	103	137	87	CAA	Q	51	G	GGT	0.000532259	0.000668837	0.000597105	0.000420595	0.000526757	0.000564078	-10.87558346	-10.54605674	-10.70972888	-11.2152797	-10.89057495	-10.79181781	-0.339696242	-0.344518208	-0.082088928	-0.339696242	F1	5.730096466	5.526068812	5.615004242	-0.0223541	-0.0223541	-0.04983129	-0.018577756	substitution
446	ATGGACTGGCAAAAGTCCTTAACTTTGATCGTTGCTTTGACTTTGTCTAGAGGTATTGGTTTGAAAGGTGACTTGCCTTGGAAGTTGAAGTCTGACATGATGTTCTTTTCCAGAGTTACTTCTGGTCTGTTGGTCACCAGATCAACCGGTCAAATGAACGTCGTTTTGATGGGTCGTAAGACCTGGGAATCTTTACCAGCTCATTCTAGACCATTAAAG	MDWQKSLTLIVALTLSRGIGLKGDLPWKLKSDMMFFSRVTSGLLVTRSTGQMNVVLMGRKTWESLPAHSRPLK		161	191	167	134	140	71	AAC	N	23	G	GGT	0.000528974	0.000560298	0.000533243	0.000547182	0.000538292	0.000460339	-10.88451658	-10.80151793	-10.87291905	-10.83569104	-10.85932401	-11.08501419	0.048825546	-0.057806088	-0.212095137	-0.057806088	F1	5.730096466	5.526068812	5.615004242	-0.013868347	0.024643849	-0.013868347	-0.034626442	substitution
447	ATGGACTGGCAAAAGTCCTTAACTTTGATCGTTGCTTTGACTTTGTCTAGAGGTATTGGTTTGAAAAACGACTTGCCTTGGAAGTTGAAGTCTGACATGATGTTCTTTTCCAGAGTTACTTCTGGTCTTTTGGTCACCAGATCAACCGGTCAAATGAACGTCGTTTTGATGGGTCGTAAGACCTGGGAATCTTTACCAGCTCATTCTAGACCATTAAAG	MDWQKSLTLIVALTLSRGIGLKNDLPWKLKSDMMFFSRVTSGLLVTRSTGQMNVVLMGRKTWESLPAHSRPLK		161	198	158	130	129	95	CTG	L	43	L	CTT	0.000528974	0.000580833	0.000504505	0.000530848	0.000495997	0.000615947	-10.88451658	-10.74959013	-10.9528426	-10.87941242	-10.97737977	-10.6649057	0.005104168	-0.227789641	0.287936896	0.005104168	F1	5.730096466	5.526068812	5.615004242	0.019355046	0.019355046	-0.035189764	0.027100278	silent
448	ATGGACTGGCAAAAGTCCTTAACTTTGATCGTTGCTTTGACTTTGTCTAGAGGTATTGGTTTGAAAAACGACTTGCCTTGGAAGTTGAAGTCTGACATGATGTTCTTTTCCACGGTTACTTCTGGTCTGTTGGTCACCAGATCAACCGGTCAAATGAACGTCGTTTTGATGGGTCGTAAGACCTGGGAATCTTTACCAGCTCATTCTAGACCATTAAAG	MDWQKSLTLIVALTLSRGIGLKNDLPWKLKSDMMFFSTVTSGLLVTRSTGQMNVVLMGRKTWESLPAHSRPLK		161	200	157	181	174	119	AGA	R	38	T	ACG	0.000528974	0.0005867	0.000501312	0.000739104	0.00066902	0.000771555	-10.88451658	-10.73509056	-10.9620026	-10.40193434	-10.54566353	-10.33994355	0.482582242	0.189427029	0.622059051	0.482582242	F1	5.730096466	5.526068812	5.615004242	0.068346165	0.077113687	0.017142657	0.068346165	substitution
449	ATGGACTGGCAAAAGTCCTTAACTTTGATCGTTGCTTTGACTTTGTCTAGAGGTATTGGTTTGAAAAACGACTTGCCTTGGAAGTTGAAGTCTGACCTGATGTTCTTTTCCAGAGTTACTTCTGGTCTGTTGGTCACCAGATCAACCGGTCAAATGAACGTCGTTTTGATGGGTCGTAAGACCTGGGAATCTTTACCAGCTCATTCTAGACCATTAAAG	MDWQKSLTLIVALTLSRGIGLKNDLPWKLKSDLMFFSRVTSGLLVTRSTGQMNVVLMGRKTWESLPAHSRPLK		160	197	171	163	190	92	ATG	M	33	L	CTG	0.000525688	0.000577899	0.000546015	0.000665602	0.000730539	0.000596496	-10.89350537	-10.75689493	-10.83877083	-10.55305207	-10.41875142	-10.71119935	0.340453293	0.338143512	0.127571477	0.338143512	F1	5.730096466	5.526068812	5.615004242	0.035796498	0.059920908	0.035796498	0.007303884	substitution
450	ATGGACTGGCAAAAGTCCTTAACTTTGATCGTTGCTTTGACTTTGTCTAGAGGTATTGGTTTGAAAAACGACTTGCCTTGGAAGTTGAAGTCTGACATGATGTTCTTTTCCAGAGTTACTTCTGGTCTGGATGTCACCAGATCAACCGGTCAAATGAACGTCGTTTTGATGGGTCGTAAGACCTGGGAATCTTTACCAGCTCATTCTAGACCATTAAAG	MDWQKSLTLIVALTLSRGIGLKNDLPWKLKSDMMFFSRVTSGLDVTRSTGQMNVVLMGRKTWESLPAHSRPLK		160	224	162	137	144	95	TTG	L	44	D	GAT	0.000525688	0.000657103	0.000517278	0.000559433	0.000553672	0.000615947	-10.89350537	-10.57159183	-10.91677334	-10.80374815	-10.81868203	-10.6649057	0.089757221	-0.247090197	0.251867642	0.089757221	F1	5.730096466	5.526068812	5.615004242	0.02264769	0.029595192	-0.037610676	0.02264769	substitution
451	ATGGACTGGCAAAAGTCCTTAACTTTGATCGTTGCTTTGACTTTGTCTAGAGGTATTGGTTTGAAAAACGACTTGCCTTGGAAGTTGAAGTCTGACTTTATGTTCTTTTCCAGAGTTACTTCTGGTCTGTTGGTCACCAGATCAACCGGTCAAATGAACGTCGTTTTGATGGGTCGTAAGACCTGGGAATCTTTACCAGCTCATTCTAGACCATTAAAG	MDWQKSLTLIVALTLSRGIGLKNDLPWKLKSDFMFFSRVTSGLLVTRSTGQMNVVLMGRKTWESLPAHSRPLK		160	213	158	159	167	90	ATG	M	33	F	TTT	0.000525688	0.000624835	0.000504505	0.000649268	0.000642105	0.000583529	-10.89350537	-10.64423713	-10.9528426	-10.58889727	-10.60490274	-10.74290821	0.304608094	0.039334396	0.209934384	0.209934384	F1	5.730096466	5.526068812	5.615004242	0.017471217	0.055584855	-0.001683798	0.017471217	substitution
452	ATGGACTGGCAAAAGTCCTTAACTTTGATCGTTGCTTTGACTTTGTCTAGAGGTATTGGTTTGAAAAACGACTTGCCTTGGAAGTTGAAGTCTGACATGATGTTCTTTTCCAGAGTTACTTCTGGTCTGTTGGTCACCAGATCAACCGGTCAAATGAACGTCGTTTTGATGGGTCGTAAGACCTGGGAATCTTTACCACGGCATTCTAGACCATTAAAG	MDWQKSLTLIVALTLSRGIGLKNDLPWKLKSDMMFFSRVTSGLLVTRSTGQMNVVLMGRKTWESLPRHSRPLK		160	183	182	141	155	111	GCT	A	67	R	CGG	0.000525688	0.00053683	0.000581139	0.000575766	0.000595966	0.000719686	-10.89350537	-10.86324691	-10.7488287	-10.76222888	-10.71248262	-10.44034544	0.131276491	0.15076429	0.308483262	0.15076429	F1	5.730096466	5.526068812	5.615004242	0.029636635	0.034617615	0.012293103	0.029636635	substitution
453	ATGGACTGGCAAAAGTCCTTAACTTTGATCGTTGCTTTGACTTTGTCTAGAGGTATTGGTTTGAAAAACGACTTGCCTTGGAAGTTGAAGTCTGACATGATGTTCTTTTCCAGAAAGACTTCTGGTCTGTTGGTCACCAGATCAACCGGTCAAATGAACGTCGTTTTGATGGGTCGTAAGACCTGGGAATCTTTACCAGCTCATTCTAGACCATTAAAG	MDWQKSLTLIVALTLSRGIGLKNDLPWKLKSDMMFFSRKTSGLLVTRSTGQMNVVLMGRKTWESLPAHSRPLK		160	194	206	98	118	77	GTT	V	39	K	AAG	0.000525688	0.000569099	0.000657773	0.000400178	0.000453703	0.000499241	-10.89350537	-10.77903391	-10.57012282	-11.28707038	-11.10596398	-10.96797477	-0.393565017	-0.326930069	-0.39785195	-0.393565017	F1	5.730096466	5.526068812	5.615004242	-0.04762517	-0.028870393	-0.04762517	-0.05755729	substitution
454	ATGGACTGGCAAAAGTCCTTAACTTTGATCGTTGCTTTGACTTTGTCTAGAGGTATTGGTTTGAAAAACGACTTGCCTTGGAAGTTGAAGTCTGACATGATGTTCTTTTCCAGAGTTACTTCTGGTCTGTTGGTCACCAGATCAACCGGTCAAATGAACGTCGTTTTGATGGGTCGTAAGACCTGGGAAGTGTTACCAGCTCATTCTAGACCATTAAAG	MDWQKSLTLIVALTLSRGIGLKNDLPWKLKSDMMFFSRVTSGLLVTRSTGQMNVVLMGRKTWEVLPAHSRPLK		160	159	172	123	99	67	TCT	S	64	V	GTG	0.000525688	0.000466426	0.000549208	0.000502264	0.000380649	0.000434405	-10.89350537	-11.0660638	-10.83035859	-10.95926572	-11.35925041	-11.16867212	-0.065760356	-0.293186612	-0.338313528	-0.293186612	F1	5.730096466	5.526068812	5.615004242	-0.043392653	0.010782844	-0.043392653	-0.050207538	substitution
455	ATGGACTGGCAAAAGTCCTTAACTTTGATCGTTGCTTTGACTTTGTCTAGAGGTATTGGTTTGAAAAACGACTTGCCTTGGAAGTTGAAGTCTGACATGATGTTCTTTTCCAGAGTTACTTCTGGTCTGGAGGTCACCAGATCAACCGGTCAAATGAACGTCGTTTTGATGGGTCGTAAGACCTGGGAATCTTTACCAGCTCATTCTAGACCATTAAAG	MDWQKSLTLIVALTLSRGIGLKNDLPWKLKSDMMFFSRVTSGLEVTRSTGQMNVVLMGRKTWESLPAHSRPLK		160	200	144	113	148	67	TTG	L	44	E	GAG	0.000525688	0.0005867	0.000459802	0.00046143	0.000569051	0.000434405	-10.89350537	-10.73509056	-11.08669834	-11.08160127	-10.77915366	-11.16867212	-0.188095899	-0.044063101	-0.081973775	-0.081973775	F1	5.730096466	5.526068812	5.615004242	-0.012144533	-0.004015604	-0.012144533	-0.018563541	substitution
456	ATGGACTGGCAAAAGTCCTTAACTTTGATCGTTGCTTTGACTTTGTCTAGAGGTATTGGTTTGAAAAACGACTTGCCTTGGAAGTTGAAGTCTGACATGATGTTCTTTTCCAGAGTTACTTCTGGTCTGTTGGTCACCAGATCAACCGGTCAAATGAAGGTCGTTTTGATGGGTCGTAAGACCTGGGAATCTTTACCAGCTCATTCTAGACCATTAAAG	MDWQKSLTLIVALTLSRGIGLKNDLPWKLKSDMMFFSRVTSGLLVTRSTGQMKVVLMGRKTWESLPAHSRPLK		160	162	204	108	103	63	AAC	N	53	K	AAG	0.000525688	0.000475227	0.000651387	0.000441013	0.000396029	0.00040847	-10.89350537	-11.03909675	-10.584198	-11.14689273	-11.3021065	-11.25748139	-0.253387359	-0.263009752	-0.673283382	-0.263009752	F1	5.730096466	5.526068812	5.615004242	-0.039607502	-0.011913655	-0.039607502	-0.09155807	substitution
457	ATGGACTGGCAAAAGTCCTTAACTTTGATCGTTGCTTTGACTTTGTCTAGAGGTATTGGTTTGAAAAACGACTTGCCTTGGAAGTTGAAGTCTGACATGATGTTCTTTTCCAGAGTTACTTCTGGTCTGTTGGTCACCAGATCACCGGGTCAAATGAACGTCGTTTTGATGGGTCGTAAGACCTGGGAATCTTTACCAGCTCATTCTAGACCATTAAAG	MDWQKSLTLIVALTLSRGIGLKNDLPWKLKSDMMFFSRVTSGLLVTRSPGQMNVVLMGRKTWESLPAHSRPLK		160	176	187	92	119	47	ACC	T	49	P	CCG	0.000525688	0.000516296	0.000597105	0.000375677	0.000457548	0.000304732	-10.89350537	-10.91951513	-10.70972888	-11.37821827	-11.09378927	-11.68017246	-0.484712905	-0.174274132	-0.970443572	-0.484712905	F1	5.730096466	5.526068812	5.615004242	-0.039896194	-0.039896194	-0.028477194	-0.128241167	substitution
458	ATGGACTGGCAAAAGTCCTTAACTTTGATCGTTGCTTTGACTTTGTCTAGAGGTATTGGTTTGAAAAACGACTTGCCTTGGAAGTTGAAGTCTGACATGATGTTCTTTTCCAGAGTTCTGTCTGGTCTGTTGGTCACCAGATCAACCGGTCAAATGAACGTCGTTTTGATGGGTCGTAAGACCTGGGAATCTTTACCAGCTCATTCTAGACCATTAAAG	MDWQKSLTLIVALTLSRGIGLKNDLPWKLKSDMMFFSRVLSGLLVTRSTGQMNVVLMGRKTWESLPAHSRPLK		160	186	154	96	130	80	ACT	T	40	L	CTG	0.000525688	0.000545631	0.000491733	0.000392011	0.000499842	0.000518692	-10.89350537	-10.83978794	-10.9898368	-11.31681773	-10.96623922	-10.91283321	-0.423312361	-0.126451275	0.07700359	-0.126451275	F1	5.730096466	5.526068812	5.615004242	-0.022478666	-0.032468812	-0.022478666	0.001061504	substitution
459	ATGGACTGGCAAAAGTCCTTAACTTTGATCCGGGCTTTGACTTTGTCTAGAGGTATTGGTTTGAAAAACGACTTGCCTTGGAAGTTGAAGTCTGACATGATGTTCTTTTCCAGAGTTACTTCTGGTCTGTTGGTCACCAGATCAACCGGTCAAATGAACGTCGTTTTGATGGGTCGTAAGACCTGGGAATCTTTACCAGCTCATTCTAGACCATTAAAG	MDWQKSLTLIRALTLSRGIGLKNDLPWKLKSDMMFFSRVTSGLLVTRSTGQMNVVLMGRKTWESLPAHSRPLK		160	188	201	128	136	90	GTT	V	11	R	CGG	0.000525688	0.000551498	0.000641808	0.000522682	0.000522912	0.000583529	-10.89350537	-10.8243579	-10.60557165	-10.90178023	-10.90114419	-10.74290821	-0.008274861	-0.076786287	-0.137336559	-0.076786287	F1	5.730096466	5.526068812	5.615004242	-0.016249076	0.017736638	-0.016249076	-0.025397829	substitution
460	ATGGACTGGCAAAAGTCCTTAACTTTGATCGTTGCTTTGACTTTGTCTAGAGGTATTGGTTTGAAAAACGACTTGCCTTGGAAGTTGAAGTCTGACATGATGTTCTTTTCCAGAGTTACTTCTGGTCGGTTGGTCACCAGATCAACCGGTCAAATGAACGTCGTTTTGATGGGTCGTAAGACCTGGGAATCTTTACCAGCTCATTCTAGACCATTAAAG	MDWQKSLTLIVALTLSRGIGLKNDLPWKLKSDMMFFSRVTSGRLVTRSTGQMNVVLMGRKTWESLPAHSRPLK		159	207	212	128	140	97	CTG	L	43	R	CGG	0.000522403	0.000607234	0.000676931	0.000522682	0.000538292	0.000628915	-10.90255051	-10.6854598	-10.52870289	-10.90178023	-10.85932401	-10.63484847	0.000770278	-0.173864217	-0.106145576	-0.106145576	F1	5.730096466	5.526068812	5.615004242	-0.021547442	0.018830793	-0.028425778	-0.021547442	substitution
461	ATGGACTGGCAAAAGTCCTTAACTTTGATCGTTGCTTTGACTTTGTCTAGAGGTATTGGTTTGAAAAACGACTTGCCTTGGAAGTTGAAGTCTGACATGATGTTCTTTTCCAGAGTTACTTCTGGTCTGTTGGTCACCAGATCAACCGGTCAAATGAACCTGGTTTTGATGGGTCGTAAGACCTGGGAATCTTTACCAGCTCATTCTAGACCATTAAAG	MDWQKSLTLIVALTLSRGIGLKNDLPWKLKSDMMFFSRVTSGLLVTRSTGQMNLVLMGRKTWESLPAHSRPLK		159	132	178	111	87	57	GTC	V	54	L	CTG	0.000522403	0.000387222	0.000568367	0.000453263	0.00033451	0.000369568	-10.90255051	-11.33455263	-10.78088991	-11.10736436	-11.54566353	-11.40187129	-0.204813856	-0.2111109	-0.620981381	-0.2111109	F1	5.730096466	5.526068812	5.615004242	-0.033097712	-0.00603791	-0.033097712	-0.085101621	substitution
462	ATGGACTGGCAAAAGTCCTTAACTTTGATCGTGGCTTTGACTTTGTCTAGAGGTATTGGTTTGAAAAACGACTTGCCTTGGAAGTTGAAGTCTGACATGATGTTCTTTTCCAGAGTTACTTCTGGTCTGTTGGTCACCAGATCAACCGGTCAAATGAACGTCGTTTTGATGGGTCGTAAGACCTGGGAATCTTTACCAGCTCATTCTAGACCATTAAAG	MDWQKSLTLIVALTLSRGIGLKNDLPWKLKSDMMFFSRVTSGLLVTRSTGQMNVVLMGRKTWESLPAHSRPLK		159	171	149	107	126	95	GTT	V	11	V	GTG	0.000522403	0.000501628	0.000475768	0.000436929	0.000484463	0.000615947	-10.90255051	-10.96109424	-11.03745482	-11.16031324	-11.01132711	-10.6649057	-0.257762735	-0.050232868	0.372549124	-0.050232868	F1	5.730096466	5.526068812	5.615004242	-0.012442927	-0.012442927	-0.012918421	0.03754528	silent
463	ATGGACTGGCAAAAGTCCTTAACTTTGATCGTTGCTTTGACTTTGTCTAGAGGTATTGGTGCGAAAAACGACTTGCCTTGGAAGTTGAAGTCTGACATGATGTTCTTTTCCAGAGTTACTTCTGGTCTGTTGGTCACCAGATCAACCGGTCAAATGAACGTCGTTTTGATGGGTCGTAAGACCTGGGAATCTTTACCAGCTCATTCTAGACCATTAAAG	MDWQKSLTLIVALTLSRGIGAKNDLPWKLKSDMMFFSRVTSGLLVTRSTGQMNVVLMGRKTWESLPAHSRPLK		159	202	135	148	167	93	TTG	L	21	A	GCG	0.000522403	0.000592567	0.000431065	0.000604351	0.000642105	0.00060298	-10.90255051	-10.72073527	-11.17980775	-10.69232686	-10.60490274	-10.6956025	0.210223644	0.115832533	0.48420525	0.210223644	F1	5.730096466	5.526068812	5.615004242	0.044167541	0.044167541	0.007911534	0.051328729	substitution
464	ATGGACTGGCAAAAGTCCTTAACTTTGATCGTTGCTTTGACTTTGTCTAGAGGTATTGGTTTGAAAAACGACTTGCCTTGGAAGTTGAAGTCTGACATGATGTTCTTTTCCAGAGTTACTTCTGGTCTGTTGGTCCCGAGATCAACCGGTCAAATGAACGTCGTTTTGATGGGTCGTAAGACCTGGGAATCTTTACCAGCTCATTCTAGACCATTAAAG	MDWQKSLTLIVALTLSRGIGLKNDLPWKLKSDMMFFSRVTSGLLVPRSTGQMNVVLMGRKTWESLPAHSRPLK		159	213	212	132	133	94	ACC	T	46	P	CCG	0.000522403	0.000624835	0.000676931	0.000539015	0.000511377	0.000609464	-10.90255051	-10.64423713	-10.52870289	-10.85738611	-10.93332459	-10.68017246	0.045164397	-0.289087461	-0.151469567	-0.151469567	F1	5.730096466	5.526068812	5.615004242	-0.027142486	0.024200974	-0.042878487	-0.027142486	substitution
465	ATGGACTGGCAAAAGTCCTTAACTTTGATCGTTGCTTTGACTTTGTCTAGAGGTATTGGTTTGAAAAACGACTTGCCTTGGAAGTTGAAGTCTGACATGATGTTCTTTTCCAGAGTTACTTCTGGTCTGTTGGTCACCAGATCAACCGGTCAAATGAACGTCGTGTTGATGGGTCGTAAGACCTGGGAATCTTTACCAGCTCATTCTAGACCATTAAAG	MDWQKSLTLIVALTLSRGIGLKNDLPWKLKSDMMFFSRVTSGLLVTRSTGQMNVVLMGRKTWESLPAHSRPLK		159	168	142	129	134	83	GTT	V	55	V	GTG	0.000522403	0.000492828	0.000453416	0.000526765	0.000515222	0.000538143	-10.90255051	-10.98662933	-11.10687623	-10.89055297	-10.92251784	-10.85972188	0.011997534	0.064111491	0.247154348	0.064111491	F1	5.730096466	5.526068812	5.615004242	0.02018891	0.02018891	0.001424048	0.022065855	silent
466	ATGGACTGGCAAAAGTCCTTAACTTTGATCGTTGCTTTGACTTTGTCTAGAGGTATTGGTTTGAAAAACGACTTGCCTTGGAAGTTGAAGTCTGACATGATGTTCTTTTCCAGAGTTACTTCTGGTCTGTTGGTCACCAGATCAACCGGTCAAATGAACGTCGTTTTGATGGGTCGTAAGACCTGGGAATCGTTACCAGCTCATTCTAGACCATTAAAG	MDWQKSLTLIVALTLSRGIGLKNDLPWKLKSDMMFFSRVTSGLLVTRSTGQMNVVLMGRKTWESLPAHSRPLK		159	187	159	117	136	94	TCT	S	64	S	TCG	0.000522403	0.000548564	0.000507698	0.000477764	0.000522912	0.000609464	-10.90255051	-10.83205229	-10.94374039	-11.03141551	-10.90114419	-10.68017246	-0.128865002	-0.069091895	0.263567933	-0.069091895	F1	5.730096466	5.526068812	5.615004242	0.003149324	0.003149324	-0.015283951	0.024092039	silent
467	ATGGACTGGCAAAAGTCCTTAACTTTGATCGTTGCTTTGACTTTGTCTAGAGGTATTGGTTTGAAAAACGACTTGCCTTGGAAGTTGAAGTCTGCTATGATGTTCTTTTCCAGAGTTACTTCTGGTCTGTTGGTCACCAGATCAACCGGTCAAATGAACGTCGTTTTGATGGGTCGTAAGACCTGGGAATCTTTACCAGCTCATTCTAGACCATTAAAG	MDWQKSLTLIVALTLSRGIGLKNDLPWKLKSAMMFFSRVTSGLLVTRSTGQMNVVLMGRKTWESLPAHSRPLK		159	210	154	142	138	82	GAC	D	32	A	GCT	0.000522403	0.000616034	0.000491733	0.00057985	0.000530602	0.00053166	-10.90255051	-10.66470124	-10.9898368	-10.75203311	-10.88008257	-10.8772093	0.150517398	-0.215381338	0.1126275	0.1126275	F1	5.730096466	5.526068812	5.615004242	0.005459117	0.036945111	-0.033633363	0.005459117	substitution
468	ATGGACTGGCAAAAGTCCTTAACTTTGATCGTTGCTTTGACTTTGTCTAGAGGTATTGGTTTGAAAAACGACTTGCCTTGGAAGTTGAAGTCTGACGGTATGTTCTTTTCCAGAGTTACTTCTGGTCTGTTGGTCACCAGATCAACCGGTCAAATGAACGTCGTTTTGATGGGTCGTAAGACCTGGGAATCTTTACCAGCTCATTCTAGACCATTAAAG	MDWQKSLTLIVALTLSRGIGLKNDLPWKLKSDGMFFSRVTSGLLVTRSTGQMNVVLMGRKTWESLPAHSRPLK		159	141	156	108	124	76	ATG	M	33	G	GGT	0.000522403	0.000413623	0.000498119	0.000441013	0.000476773	0.000492758	-10.90255051	-11.2393954	-10.97122113	-11.14689273	-11.03441072	-10.9868338	-0.24434222	0.204984681	-0.015612669	-0.015612669	F1	5.730096466	5.526068812	5.615004242	-0.010371559	-0.0108195	0.019094088	-0.010371559	substitution
469	ATGGACTGGCAAAAGTCCTTAACTTTGATCGTTGCTTTGACTTTGTCTAGAGGTATTGGTTTGAAAAACGACTTGCCTTGGAGGTTGAAGTCTGACATGATGTTCTTTTCCAGAGTTACTTCTGGTCTGTTGGTCACCAGATCAACCGGTCAAATGAACGTCGTTTTGATGGGTCGTAAGACCTGGGAATCTTTACCAGCTCATTCTAGACCATTAAAG	MDWQKSLTLIVALTLSRGIGLKNDLPWRLKSDMMFFSRVTSGLLVTRSTGQMNVVLMGRKTWESLPAHSRPLK		159	142	138	120	128	79	AAG	K	28	R	AGG	0.000522403	0.000416557	0.000440644	0.000490014	0.000492152	0.000512209	-10.90255051	-11.22919963	-11.14809889	-10.99488963	-10.98860703	-10.93098056	-0.092339126	0.240592604	0.217118328	0.217118328	F1	5.730096466	5.526068812	5.615004242	0.018358042	0.007567715	0.023560469	0.018358042	substitution
470	ATGGACTGGCAAAAGTCCTTAACTTTGATCGTTGCTTTGACTTTGTCTAGAGGTATTGGTTTGAAAAACGACTTGCCTTGGAAGTTGAAGTCTGACATGATGTTCCGGTCCAGAGTTACTTCTGGTCTGTTGGTCACCAGATCAACCGGTCAAATGAACGTCGTTTTGATGGGTCGTAAGACCTGGGAATCTTTACCAGCTCATTCTAGACCATTAAAG	MDWQKSLTLIVALTLSRGIGLKNDLPWKLKSDMMFRSRVTSGLLVTRSTGQMNVVLMGRKTWESLPAHSRPLK		159	149	223	90	84	53	TTT	F	36	R	CGG	0.000522403	0.000437091	0.000712055	0.00036751	0.000322975	0.000343634	-10.90255051	-11.15977823	-10.45572344	-11.40992713	-11.59628961	-11.50684085	-0.507376626	-0.436511374	-1.051117409	-0.507376626	F1	5.730096466	5.526068812	5.615004242	-0.061370198	-0.042637735	-0.061370198	-0.138199992	substitution
471	ATGGACTGGCAAAAGTCCTTAACTTTGATCGTTGCTTTGACTTTGTCTAGAGGTATTGGTTAGAAAAACGACTTGCCTTGGAAGTTGAAGTCTGACATGATGTTCTTTTCCAGAGTTACTTCTGGTCTGTTGGTCACCAGATCAACCGGTCAAATGAACGTCGTTTTGATGGGTCGTAAGACCTGGGAATCTTTACCAGCTCATTCTAGACCATTAAAG	MDWQKSLTLIVALTLSRGIG_KNDLPWKLKSDMMFFSRVTSGLLVTRSTGQMNVVLMGRKTWESLPAHSRPLK		158	255	172	234	231	149	TTG	L	21	*	TAG	0.000519117	0.000748042	0.000549208	0.000955527	0.000888181	0.000966065	-10.91165271	-10.38459332	-10.83035859	-10.03141551	-10.13685799	-10.01559279	0.880237205	0.247735328	0.814765802	0.814765802	F1	5.730096466	5.526068812	5.615004242	0.092134952	0.12521644	0.024456397	0.092134952	stop
472	ATGGACTGGCAAAAGTCCTTAACTTTGATCGTTGCTTTGACTTTGTCTAGAGGTATTGGTTTGAAAAACGACTTGCCTTGGAAGTTGAAGTCTGACATGATGTTCTTTTCCAGAGTTACTTCTGGTCTGTTGGTCACCAGATCAACCGGTCAAATGAACGTCGTTTTGATGGGTCGTAAGACCTGGGAATCTTTACCAGCTCATTCTAGACCATTATTG	MDWQKSLTLIVALTLSRGIGLKNDLPWKLKSDMMFFSRVTSGLLVTRSTGQMNVVLMGRKTWESLPAHSRPLL		158	201	212	114	137	75	AAG	K	73	L	TTG	0.000519117	0.000589633	0.000676931	0.000465513	0.000526757	0.000486274	-10.91165271	-10.72789506	-10.52870289	-11.06889021	-10.89057495	-11.00594262	-0.157237501	-0.162679885	-0.477239728	-0.162679885	F1	5.730096466	5.526068812	5.615004242	-0.027022902	-0.000282785	-0.027022902	-0.067357357	substitution
473	ATGGACTGGCAAAAGTCCTTAACTTTGATCGTTGCTTTGACTTTGTCTAGAGGTATTGGTTTGAAAAACGACTTGCCTTGGAAGTTGAAGTCTGACATGATGTTCTTTTCCGGTGTTACTTCTGGTCTGTTGGTCACCAGATCAACCGGTCAAATGAACGTCGTTTTGATGGGTCGTAAGACCTGGGAATCTTTACCAGCTCATTCTAGACCATTAAAG	MDWQKSLTLIVALTLSRGIGLKNDLPWKLKSDMMFFSGVTSGLLVTRSTGQMNVVLMGRKTWESLPAHSRPLK		158	182	148	140	147	80	AGA	R	38	G	GGT	0.000519117	0.000533897	0.000472575	0.000571683	0.000565206	0.000518692	-10.91165271	-10.87115211	-11.04716998	-10.77249721	-10.78893468	-10.91283321	0.139155502	0.082217428	0.134336765	0.134336765	F1	5.730096466	5.526068812	5.615004242	0.008139028	0.035570708	0.003695116	0.008139028	substitution
474	ATGGACTGGCAAAAGTCCTTAACTTTGATCGTTGCTTTGACTTTGTCTAGAGGTATTGGTTTGAAAGCGGACTTGCCTTGGAAGTTGAAGTCTGACATGATGTTCTTTTCCAGAGTTACTTCTGGTCTGTTGGTCACCAGATCAACCGGTCAAATGAACGTCGTTTTGATGGGTCGTAAGACCTGGGAATCTTTACCAGCTCATTCTAGACCATTAAAG	MDWQKSLTLIVALTLSRGIGLKADLPWKLKSDMMFFSRVTSGLLVTRSTGQMNVVLMGRKTWESLPAHSRPLK		158	170	164	133	129	78	AAC	N	23	A	GCG	0.000519117	0.000498695	0.000523664	0.000543099	0.000495997	0.000505725	-10.91165271	-10.96955582	-10.89907134	-10.84649779	-10.97737977	-10.94935909	0.065154921	-0.007823957	-0.05028775	-0.007823957	F1	5.730096466	5.526068812	5.615004242	-0.007598976	0.026619149	-0.007598976	-0.014652043	substitution
475	ATGGACTGGCAAAAGTCCTTAACTTTGATCGTTGCTTTGACTTTGTCTAGAGGTATTGGTTTGAAAAACGACTTGCCTTGGAAGTTGAAGTCTGACATGATGTTCTTTTCCAGAGTTACTTCTGGTCTGTTGGTCACCAGAGGGACCGGTCAAATGAACGTCGTTTTGATGGGTCGTAAGACCTGGGAATCTTTACCAGCTCATTCTAGACCATTAAAG	MDWQKSLTLIVALTLSRGIGLKNDLPWKLKSDMMFFSRVTSGLLVTRGTGQMNVVLMGRKTWESLPAHSRPLK		158	168	144	128	137	83	TCA	S	48	G	GGG	0.000519117	0.000492828	0.000459802	0.000522682	0.000526757	0.000538143	-10.91165271	-10.98662933	-11.08669834	-10.90178023	-10.89057495	-10.85972188	0.009872485	0.096054384	0.226976466	0.096054384	F1	5.730096466	5.526068812	5.615004242	0.019574985	0.019931851	0.005430717	0.019574985	substitution
476	ATGGACTGGCAAAAGTCCTTAACTTTGATCGTTGCTTTGACTTTGTCTAGAGGTATTGGTTTGAAAAACGACTTGCCTTGGAAGTTGAAGTCTGACATGATGTTCTTTTCCAGAGTTACTTCTGGTCTGTCTGTCACCAGATCAACCGGTCAAATGAACGTCGTTTTGATGGGTCGTAAGACCTGGGAATCTTTACCAGCTCATTCTAGACCATTAAAG	MDWQKSLTLIVALTLSRGIGLKNDLPWKLKSDMMFFSRVTSGLSVTRSTGQMNVVLMGRKTWESLPAHSRPLK		158	217	170	113	163	70	TTG	L	44	S	TCT	0.000519117	0.000636569	0.000542822	0.00046143	0.000626725	0.000453856	-10.91165271	-10.61739552	-10.84723241	-11.08160127	-10.63987888	-11.10547829	-0.169948552	-0.022483355	-0.258245883	-0.169948552	F1	5.730096466	5.526068812	5.615004242	-0.009437737	-0.001820391	-0.009437737	-0.040323545	substitution
477	ATGGACTGGCAAAAGTCCTTAACTTTGATCGTTGCTTTGACTTTGTCTAGAGGTATTGGTTTGAAAAACGACTTGCCTTGGAAGTTGAAGTCTGACATGATGTTCTTTTCCAGAGTTACTTCTGGTCTGTTGGTCACCAGATCAACCTTTCAAATGAACGTCGTTTTGATGGGTCGTAAGACCTGGGAATCTTTACCAGCTCATTCTAGACCATTAAAG	MDWQKSLTLIVALTLSRGIGLKNDLPWKLKSDMMFFSRVTSGLLVTRSTFQMNVVLMGRKTWESLPAHSRPLK		158	177	173	83	103	54	GGT	G	50	F	TTT	0.000519117	0.000519229	0.000552402	0.000338926	0.000396029	0.000350117	-10.91165271	-10.9113412	-10.82199512	-11.5267408	-11.3021065	-11.47987381	-0.615088083	-0.3907653	-0.657878689	-0.615088083	F1	5.730096466	5.526068812	5.615004242	-0.055667166	-0.055667166	-0.055632166	-0.089656429	substitution
478	ATGGACTGGGTGAAGTCCTTAACTTTGATCGTTGCTTTGACTTTGTCTAGAGGTATTGGTTTGAAAAACGACTTGCCTTGGAAGTTGAAGTCTGACATGATGTTCTTTTCCAGAGTTACTTCTGGTCTGTTGGTCACCAGATCAACCGGTCAAATGAACGTCGTTTTGATGGGTCGTAAGACCTGGGAATCTTTACCAGCTCATTCTAGACCATTAAAG	MDWVKSLTLIVALTLSRGIGLKNDLPWKLKSDMMFFSRVTSGLLVTRSTGQMNVVLMGRKTWESLPAHSRPLK		158	168	183	112	126	78	CAA	Q	4	V	GTG	0.000519117	0.000492828	0.000584332	0.000457346	0.000484463	0.000505725	-10.91165271	-10.98662933	-10.74092351	-11.09442531	-11.01132711	-10.94935909	-0.182772593	-0.024697776	-0.208435583	-0.182772593	F1	5.730096466	5.526068812	5.615004242	-0.009715497	-0.003371665	-0.009715497	-0.034174686	substitution
479	ATGGACTGGCAAAAGTCCTTAACTTTGATCGTTGCTTTGACTTTGTCTAGAGGTATTGGTTTGAAAAACGACTTGCCTTGGAAGTTGAAGTCTGACATGATGTTCTTTTCCAGAGTTACTTCTGGTCTGTTGGTCACCAGATCAACCGGTCAAATGAACGTCGTTTTGATGGGTCGTAAGACCTGGGAATCTTTACCAGCTCATTCTAGACCATTAGGG	MDWQKSLTLIVALTLSRGIGLKNDLPWKLKSDMMFFSRVTSGLLVTRSTGQMNVVLMGRKTWESLPAHSRPLG		158	233	200	105	127	85	AAG	K	73	G	GGG	0.000519117	0.000683505	0.000638614	0.000428762	0.000488308	0.000551111	-10.91165271	-10.51476061	-10.61276715	-11.18753471	-10.99992234	-10.82537037	-0.275881997	-0.485161735	-0.212603217	-0.275881997	F1	5.730096466	5.526068812	5.615004242	-0.034689162	-0.014634742	-0.067472522	-0.034689162	substitution
480	ATGGACTGGCAAAAGTCCTTAACTTTGATCGTTGCTTTGACTTTGTCTAGAGGTATTGGTTTGAAAAACGACTTGCCTTGGAAGTTGAAGTCTGACATGATGTTCTTTTCCAGAGTTACTATTGGTCTGTTGGTCACCAGATCAACCGGTCAAATGAACGTCGTTTTGATGGGTCGTAAGACCTGGGAATCTTTACCAGCTCATTCTAGACCATTAAAG	MDWQKSLTLIVALTLSRGIGLKNDLPWKLKSDMMFFSRVTIGLLVTRSTGQMNVVLMGRKTWESLPAHSRPLK		157	197	179	109	125	69	TCT	S	41	I	ATT	0.000515831	0.000577899	0.00057156	0.000445096	0.000480618	0.000447372	-10.92081271	-10.75689493	-10.77280757	-11.1335959	-11.02282275	-11.12623685	-0.212783191	-0.265927811	-0.353429284	-0.265927811	F1	5.730096466	5.526068812	5.615004242	-0.03997352	-0.007001929	-0.03997352	-0.052073511	substitution
481	ATGGACTGGCAAAAGTCCTTAACTTTGATCGTTGCTTTGACTTTGTCTAGAGGTATTGGTTTGAAAAACGACTTGCCTTGGAAGTTGAAGTCTGACATGATGTTCTTTTCCAGAGTTACTTCTGGTCTGTTGGTCACCAGATCAACCGGTCAAATGAACGTCGTTTTGATGGGTCGTAAGACCTGGGAATCTTTACCAGCTCATTCTAGAACGTTAAAG	MDWQKSLTLIVALTLSRGIGLKNDLPWKLKSDMMFFSRVTSGLLVTRSTGQMNVVLMGRKTWESLPAHSRTLK		157	204	154	92	119	91	CCA	P	71	T	ACG	0.000515831	0.000598434	0.000491733	0.000375677	0.000457548	0.000590013	-10.92081271	-10.70652141	-10.9898368	-11.37821827	-11.09378927	-10.72696667	-0.457405559	-0.387267855	0.262870136	-0.387267855	F1	5.730096466	5.526068812	5.615004242	-0.036592932	-0.036592932	-0.055193474	0.024005899	substitution
482	ATGGACTGGCAAAAGTCCTTAACTTTGATCGTTGCTTTGACTTTGTCTAGAGGTATTGGTTTGAAAAACGACTTGCCTCGTAAGTTGAAGTCTGACATGATGTTCTTTTCCAGAGTTACTTCTGGTCTGTTGGTCACCAGATCAACCGGTCAAATGAACGTCGTTTTGATGGGTCGTAAGACCTGGGAATCTTTACCAGCTCATTCTAGACCATTAAAG	MDWQKSLTLIVALTLSRGIGLKNDLPRKLKSDMMFFSRVTSGLLVTRSTGQMNVVLMGRKTWESLPAHSRPLK		157	178	179	117	160	86	TGG	W	27	R	CGT	0.000515831	0.000522163	0.00057156	0.000477764	0.000615191	0.000557594	-10.92081271	-10.90321332	-10.77280757	-11.03141551	-10.66667893	-10.80849655	-0.110602796	0.236534387	-0.035688986	-0.035688986	F1	5.730096466	5.526068812	5.615004242	0.005358431	0.005358431	0.023051438	-0.012849891	substitution
483	ATGGACTGGATGAAGTCCTTAACTTTGATCGTTGCTTTGACTTTGTCTAGAGGTATTGGTTTGAAAAACGACTTGCCTTGGAAGTTGAAGTCTGACATGATGTTCTTTTCCAGAGTTACTTCTGGTCTGTTGGTCACCAGATCAACCGGTCAAATGAACGTCGTTTTGATGGGTCGTAAGACCTGGGAATCTTTACCAGCTCATTCTAGACCATTAAAG	MDWMKSLTLIVALTLSRGIGLKNDLPWKLKSDMMFFSRVTSGLLVTRSTGQMNVVLMGRKTWESLPAHSRPLK		157	161	191	76	121	70	CAA	Q	4	M	ATG	0.000515831	0.000472293	0.000609877	0.000310342	0.000465238	0.000453856	-10.92081271	-11.04802987	-10.67919452	-11.65385272	-11.06974379	-11.10547829	-0.733040002	-0.021713918	-0.426283775	-0.426283775	F1	5.730096466	5.526068812	5.615004242	-0.061067072	-0.069935344	-0.009341225	-0.061067072	substitution
484	ATGGACTGGCAAAAGTCCTTAACTTTGATCGTTGCTTTGACTTTGTCTAGAGGTATTGGTTTGAAAAACGACTTGCCTTGGAAGTTGGAGTCTGACATGATGTTCTTTTCCAGAGTTACTTCTGGTCTGTTGGTCACCAGATCAACCGGTCAAATGAACGTCGTTTTGATGGGTCGTAAGACCTGGGAATCTTTACCAGCTCATTCTAGACCATTAAAG	MDWQKSLTLIVALTLSRGIGLKNDLPWKLESDMMFFSRVTSGLLVTRSTGQMNVVLMGRKTWESLPAHSRPLK		157	189	144	145	146	99	AAG	K	30	E	GAG	0.000515831	0.000554431	0.000459802	0.0005921	0.000561361	0.000641882	-10.92081271	-10.81670433	-11.08669834	-10.72187114	-10.79878247	-10.60540469	0.198941575	0.017921858	0.481293655	0.198941575	F1	5.730096466	5.526068812	5.615004242	0.042802793	0.042802793	-0.004369621	0.050969306	substitution
485	ATGGACTGGCAAAAGTCCTTAACTTTGATCGTTGCTTTGACTTTGTCTAGAGGTATTGGTTTGAAAAACGACTTGCCTTGGAAGTTGAAGTCTGACATGATGTTCTTTTCCAGAGTTACTTCTGGTCTGTTGGTCACCAGATCAACCGGTCAAATGAACGTCGTTTTGATGGGTCGTAAGACCTGGGAAAGGTTACCAGCTCATTCTAGACCATTAAAG	MDWQKSLTLIVALTLSRGIGLKNDLPWKLKSDMMFFSRVTSGLLVTRSTGQMNVVLMGRKTWERLPAHSRPLK		157	169	167	107	132	86	TCT	S	64	R	AGG	0.000515831	0.000495761	0.000533243	0.000436929	0.000507532	0.000557594	-10.92081271	-10.97806732	-10.87291905	-11.16031324	-10.94421291	-10.80849655	-0.239500529	0.033854406	0.064422498	0.033854406	F1	5.730096466	5.526068812	5.615004242	-0.002371166	-0.01023382	-0.002371166	-0.000491575	substitution
486	ATGGACTGGCAAAAGTCCTTAACTTTGATCGTTGCTTTGACTTTGTCTAGAGGTATTGGTTTGAAAAACGACTTGCCTTGGAAGTTGAAGTCTGACATGATGTTCTTTTCCAGAGTTACTTCTGGTCTGTTGGTCACCAGATCAACCGGTCAAATGAACGTCGTTTTGATGGGTCGTAAGACCTGGGAAAAGTTACCAGCTCATTCTAGACCATTAAAG	MDWQKSLTLIVALTLSRGIGLKNDLPWKLKSDMMFFSRVTSGLLVTRSTGQMNVVLMGRKTWEKLPAHSRPLK		157	153	149	83	126	61	TCT	S	64	K	AAG	0.000515831	0.000448825	0.000475768	0.000338926	0.000484463	0.000395503	-10.92081271	-11.12155891	-11.03745482	-11.5267408	-11.01132711	-11.30402397	-0.605928084	0.110231804	-0.266569147	-0.266569147	F1	5.730096466	5.526068812	5.615004242	-0.041351015	-0.054559117	0.007209022	-0.041351015	substitution
487	ATGGACTGGCAAAAGTCCTTAACTTTGATCGTTGCTTTGACTTTGTCTAGAGGTATTGGTTTGAAAAACGACTTGCCTTGGAAGTTGAAGTCTGACATGATGTTCTTTTCCAGAGTTACTTCTGGTCTGTTGGTCACCAGATCAACCGGTCAAATGAACGTCGTTTTGGTGGGTCGTAAGACCTGGGAATCTTTACCAGCTCATTCTAGACCATTAAAG	MDWQKSLTLIVALTLSRGIGLKNDLPWKLKSDMMFFSRVTSGLLVTRSTGQMNVVLVGRKTWESLPAHSRPLK		157	140	186	121	101	65	ATG	M	57	V	GTG	0.000515831	0.00041069	0.000593911	0.000494097	0.000388339	0.000421438	-10.92081271	-11.24966374	-10.71746453	-10.98291699	-11.33039555	-11.2123935	-0.062104278	-0.080731811	-0.494928962	-0.080731811	F1	5.730096466	5.526068812	5.615004242	-0.016743971	0.011225105	-0.016743971	-0.069541013	substitution
488	ATGGACTGGCAAAAGTCCTTAACTTTGATCGTTGCTTTGACTTTGTCTAGAGGTATTGGTTTGAAAAACGACTTGCCTTGGAAGTTGAAGTCTGACATGATGTTCTTTTCCAGAGTTTAGTCTGGTCTGTTGGTCACCAGATCAACCGGTCAAATGAACGTCGTTTTGATGGGTCGTAAGACCTGGGAATCTTTACCAGCTCATTCTAGACCATTAAAG	MDWQKSLTLIVALTLSRGIGLKNDLPWKLKSDMMFFSRV_SGLLVTRSTGQMNVVLMGRKTWESLPAHSRPLK		157	219	133	173	189	112	ACT	T	40	*	TAG	0.000515831	0.000642436	0.000424679	0.000706437	0.000726694	0.000726169	-10.92081271	-10.60415969	-11.20134091	-10.467152	-10.42636461	-10.42740639	0.453660712	0.177795088	0.773934523	0.453660712	F1	5.730096466	5.526068812	5.615004242	0.073615163	0.073615163	0.015683636	0.087094513	stop
489	ATGGACTGGCAAAAGTCGTTAACTTTGATCGTTGCTTTGACTTTGTCTAGAGGTATTGGTTTGAAAAACGACTTGCCTTGGAAGTTGAAGTCTGACATGATGTTCTTTTCCAGAGTTACTTCTGGTCTGTTGGTCACCAGATCAACCGGTCAAATGAACGTCGTTTTGATGGGTCGTAAGACCTGGGAATCTTTACCAGCTCATTCTAGACCATTAAAG	MDWQKSLTLIVALTLSRGIGLKNDLPWKLKSDMMFFSRVTSGLLVTRSTGQMNVVLMGRKTWESLPAHSRPLK		156	175	190	105	135	89	TCC	S	6	S	TCG	0.000512546	0.000513362	0.000606684	0.000428762	0.000519067	0.000577045	-10.93003124	-10.92773564	-10.68676774	-11.18753471	-10.91179143	-10.75902788	-0.257503468	0.015944209	-0.072260141	-0.072260141	F1	5.730096466	5.526068812	5.615004242	-0.012411564	-0.012411564	-0.004617682	-0.017364436	silent
490	ATGGACTGGCAAAAGTCCTTAACTTTGATCGTTGCTTTGACTTTGTCTAGAGGTATTGGTTTGAAAAACGACTTGCCTTGGAAGTTGAAGTCTGACATGATGTTCTTTTCCAGAGTTACTAAGGGTCTGTTGGTCACCAGATCAACCGGTCAAATGAACGTCGTTTTGATGGGTCGTAAGACCTGGGAATCTTTACCAGCTCATTCTAGACCATTAAAG	MDWQKSLTLIVALTLSRGIGLKNDLPWKLKSDMMFFSRVTKGLLVTRSTGQMNVVLMGRKTWESLPAHSRPLK		156	156	166	103	133	66	TCT	S	41	K	AAG	0.000512546	0.000457626	0.00053005	0.000420595	0.000511377	0.000427921	-10.93003124	-11.09354453	-10.88158391	-11.2152797	-10.93332459	-11.19036719	-0.285248458	0.16021994	-0.308783276	-0.285248458	F1	5.730096466	5.526068812	5.615004242	-0.015767766	-0.015767766	0.013479146	-0.04656216	substitution
491	ATGGACTGGCAAAAGTCCTTAACTTTGATCGTTGCTTTGACTTTGTCTAGAGGTATTGGTTTGAAAAACGACTTGCCTTGGAAGTTGAAGTCTGACATGATGTTCTTTTCCAGAGTTACTTCTGGTCTGTTGGTCACCAGATCAACCGGTCAAATGAACGTCGTTTTGATGGGTCGTGGGACCTGGGAATCTTTACCAGCTCATTCTAGACCATTAAAG	MDWQKSLTLIVALTLSRGIGLKNDLPWKLKSDMMFFSRVTSGLLVTRSTGQMNVVLMGRGTWESLPAHSRPLK		156	160	135	126	102	63	AAG	K	60	G	GGG	0.000512546	0.00046936	0.000431065	0.000514515	0.000392184	0.00040847	-10.93003124	-11.05701866	-11.17980775	-10.92450031	-11.31618169	-11.25748139	0.005530938	-0.25916303	-0.077673637	-0.077673637	F1	5.730096466	5.526068812	5.615004242	-0.018032708	0.019406671	-0.039124999	-0.018032708	substitution
492	ATGGACTGGCAAAAGTCCTTAACTTTGATCGTTGCTTTGACTTTGTCTAGAGGTATTGGTTTGAAAAACGACTTGCCTTGGAAGTTGAAGTCTGACATGATGTTCTTTTCCAGAGTTACTTCTGGTCTGTTGGTCACCAGATCAACCGGTCAAATGAACGTCGTTTTGATGGGTCGTAAGACCTGGGAATCTTTACCAGCTCATTCTAGATCGTTAAAG	MDWQKSLTLIVALTLSRGIGLKNDLPWKLKSDMMFFSRVTSGLLVTRSTGQMNVVLMGRKTWESLPAHSRSLK		156	169	159	96	127	75	CCA	P	71	S	TCG	0.000512546	0.000495761	0.000507698	0.000392011	0.000488308	0.000486274	-10.93003124	-10.97806732	-10.94374039	-11.31681773	-10.99992234	-11.00594262	-0.386786485	-0.021855026	-0.062202229	-0.062202229	F1	5.730096466	5.526068812	5.615004242	-0.016122832	-0.028050421	-0.009358925	-0.016122832	substitution
493	ATGGACTGGCAAAAGTCCTTAACTTTGATCGTTGCTTTGACTTTGTCTAGAGGTATTGGTTTGAAAAACGACTTGCCTTGGAAGTTGAAGTCTGACATGATGTTCTTTTCCAGAGTTACTTCTGGTCTGTTGGTCACCAGATCAACCGGTAGTATGAACGTCGTTTTGATGGGTCGTAAGACCTGGGAATCTTTACCAGCTCATTCTAGACCATTAAAG	MDWQKSLTLIVALTLSRGIGLKNDLPWKLKSDMMFFSRVTSGLLVTRSTGSMNVVLMGRKTWESLPAHSRPLK		156	177	179	115	117	65	CAA	Q	51	S	AGT	0.000512546	0.000519229	0.00057156	0.000469597	0.000449858	0.000421438	-10.93003124	-10.9113412	-10.77280757	-11.05629018	-11.11824231	-11.2123935	-0.126258934	-0.206901107	-0.439585928	-0.206901107	F1	5.730096466	5.526068812	5.615004242	-0.032569669	0.00346457	-0.032569669	-0.062709163	substitution
494	ATGGACTGGCAAAAGTCCTTAACTTTGATCGTTGCTCTGACTTTGTCTAGAGGTATTGGTTTGAAAAACGACTTGCCTTGGAAGTTGAAGTCTGACATGATGTTCTTTTCCAGAGTTACTTCTGGTCTGTTGGTCACCAGATCAACCGGTCAAATGAACGTCGTTTTGATGGGTCGTAAGACCTGGGAATCTTTACCAGCTCATTCTAGACCATTAAAG	MDWQKSLTLIVALTLSRGIGLKNDLPWKLKSDMMFFSRVTSGLLVTRSTGQMNVVLMGRKTWESLPAHSRPLK		156	167	143	107	142	75	TTG	L	13	L	CTG	0.000512546	0.000489894	0.000456609	0.000436929	0.000545982	0.000486274	-10.93003124	-10.99524246	-11.09675201	-11.16031324	-10.83885991	-11.00594262	-0.230281999	0.15638255	0.09080939	0.09080939	F1	5.730096466	5.526068812	5.615004242	0.002765768	-0.00911869	0.012997814	0.002765768	silent
495	ATGGACTGGCAAAAGTCCTTAACTTGTATCGTTGCTTTGACTTTGTCTAGAGGTATTGGTTTGAAAAACGACTTGCCTTGGAAGTTGAAGTCTGACATGATGTTCTTTTCCAGAGTTACTTCTGGTCTGTTGGTCACCAGATCAACCGGTCAAATGAACGTCGTTTTGATGGGTCGTAAGACCTGGGAATCTTTACCAGCTCATTCTAGACCATTAAAG	MDWQKSLTCIVALTLSRGIGLKNDLPWKLKSDMMFFSRVTSGLLVTRSTGQMNVVLMGRKTWESLPAHSRPLK		156	204	184	174	178	112	TTG	L	9	C	TGT	0.000512546	0.000598434	0.000587525	0.00071052	0.0006844	0.000726169	-10.93003124	-10.70652141	-10.73306139	-10.45883673	-10.5128736	-10.42740639	0.47119451	0.193647812	0.305655002	0.305655002	F1	5.730096466	5.526068812	5.615004242	0.029287499	0.075736158	0.017672079	0.029287499	substitution
496	ATGGACTGGCAAAAGTCCTTAACTTTGATCGTTGCTTTGACTTTGTCTAGAGGTATTGGTTTGAGGAACGACTTGCCTTGGAAGTTGAAGTCTGACATGATGTTCTTTTCCAGAGTTACTTCTGGTCTGTTGGTCACCAGATCAACCGGTCAAATGAACGTCGTTTTGATGGGTCGTAAGACCTGGGAATCTTTACCAGCTCATTCTAGACCATTAAAG	MDWQKSLTLIVALTLSRGIGLRNDLPWKLKSDMMFFSRVTSGLLVTRSTGQMNVVLMGRKTWESLPAHSRPLK		156	150	125	108	117	55	AAA	K	22	R	AGG	0.000512546	0.000440025	0.000399134	0.000441013	0.000449858	0.000356601	-10.93003124	-11.15012806	-11.29083906	-11.14689273	-11.11824231	-11.4534016	-0.216861483	0.031885752	-0.162562535	-0.162562535	F1	5.730096466	5.526068812	5.615004242	-0.007495264	-0.007495264	-0.002618098	-0.028511863	substitution
497	ATGGACTGGCAAAAGTCCTTAACTTTGCCGGTTGCTTTGACTTTGTCTAGAGGTATTGGTTTGAAAAACGACTTGCCTTGGAAGTTGAAGTCTGACATGATGTTCTTTTCCAGAGTTACTTCTGGTCTGTTGGTCACCAGATCAACCGGTCAAATGAACGTCGTTTTGATGGGTCGTAAGACCTGGGAATCTTTACCAGCTCATTCTAGACCATTAAAG	MDWQKSLTLPVALTLSRGIGLKNDLPWKLKSDMMFFSRVTSGLLVTRSTGQMNVVLMGRKTWESLPAHSRPLK		155	242	166	166	209	111	ATC	I	10	P	CCG	0.00050926	0.000709906	0.00053005	0.000677853	0.000803593	0.000719686	-10.93930906	-10.46008352	-10.88158391	-10.5267408	-10.2812479	-10.44034544	0.412568259	0.178835618	0.441238471	0.412568259	F1	5.730096466	5.526068812	5.615004242	0.046024672	0.068644371	0.015814152	0.046024672	substitution
498	ATGGACTGGCAAAAGTCCTTAACTTTGATCGTTGCTTTGACTTTGTCTAGAGGTATTGGTTTGAAAAACGACTTGCCTTGGAAGTTGAAGTCTGACATGATGTTCTTTTCCAGAGTTACTTCTGGTCTGTTGGTCACCAGAATGACCGGTCAAATGAACGTCGTTTTGATGGGTCGTAAGACCTGGGAATCTTTACCAGCTCATTCTAGACCATTAAAG	MDWQKSLTLIVALTLSRGIGLKNDLPWKLKSDMMFFSRVTSGLLVTRMTGQMNVVLMGRKTWESLPAHSRPLK		155	172	169	135	152	65	TCA	S	48	M	ATG	0.00050926	0.000504562	0.000539629	0.000551266	0.000584431	0.000421438	-10.93930906	-10.952682	-10.85574391	-10.82496463	-10.74067952	-11.2123935	0.114344425	0.212002482	-0.356649587	0.114344425	F1	5.730096466	5.526068812	5.615004242	0.019974346	0.03256941	0.019974346	-0.052471043	substitution
499	ATGGACTGGCAAAAGTCCTTAACTTTGATCGTTGCTTTGACTTTGTCTGGGGGTATTGGTTTGAAAAACGACTTGCCTTGGAAGTTGAAGTCTGACATGATGTTCTTTTCCAGAGTTACTTCTGGTCTGTTGGTCACCAGATCAACCGGTCAAATGAACGTCGTTTTGATGGGTCGTAAGACCTGGGAATCTTTACCAGCTCATTCTAGACCATTAAAG	MDWQKSLTLIVALTLSGGIGLKNDLPWKLKSDMMFFSRVTSGLLVTRSTGQMNVVLMGRKTWESLPAHSRPLK		155	179	124	145	141	89	AGA	R	17	G	GGG	0.00050926	0.000525096	0.000395941	0.0005921	0.000542137	0.000577045	-10.93930906	-10.89513098	-11.30242703	-10.72187114	-10.84905568	-10.75902788	0.217437918	0.046075298	0.543399157	0.217437918	F1	5.730096466	5.526068812	5.615004242	0.045040223	0.045040223	-0.000838272	0.058635953	substitution
500	ATGGACTGGCAAAAGTCCTTAACTTTGATCGTTGCTTTGACTTTGTCTAGAGGTATTGGTTTGAAAAACGACTTGCCTTGGAAGTTGAAGTCTGACATGATGTTCTTTTCCAGAGTTACTTCTGGTCTGTTGGTCACCAGATCAACCGGTCAAATGAACGTCGTTTTGATGGGTCGTAAGACCTGGGATTCTTTACCAGCTCATTCTAGACCATTAAAG	MDWQKSLTLIVALTLSRGIGLKNDLPWKLKSDMMFFSRVTSGLLVTRSTGQMNVVLMGRKTWDSLPAHSRPLK		155	199	162	142	156	61	GAA	E	63	D	GAT	0.00050926	0.000583766	0.000517278	0.00057985	0.000599811	0.000395503	-10.93930906	-10.74232213	-10.91677334	-10.75203311	-10.70320481	-11.30402397	0.187275948	0.039117322	-0.387250629	0.039117322	F1	5.730096466	5.526068812	5.615004242	-0.001711026	0.041391648	-0.001711026	-0.056248604	substitution
501	ATGGACTGGCAAAAGTCCTTAACTGTTATCGTTGCTTTGACTTTGTCTAGAGGTATTGGTTTGAAAAACGACTTGCCTTGGAAGTTGAAGTCTGACATGATGTTCTTTTCCAGAGTTACTTCTGGTCTGTTGGTCACCAGATCAACCGGTCAAATGAACGTCGTTTTGATGGGTCGTAAGACCTGGGAATCTTTACCAGCTCATTCTAGACCATTAAAG	MDWQKSLTVIVALTLSRGIGLKNDLPWKLKSDMMFFSRVTSGLLVTRSTGQMNVVLMGRKTWESLPAHSRPLK		155	174	176	109	142	82	TTG	L	9	V	GTT	0.00050926	0.000510429	0.000561981	0.000445096	0.000545982	0.00053166	-10.93930906	-10.93600326	-10.79719173	-11.1335959	-10.83885991	-10.8772093	-0.194286847	0.097143347	-0.080017578	-0.080017578	F1	5.730096466	5.526068812	5.615004242	-0.004764499	-0.004764499	0.005567308	-0.018322057	substitution
502	ATGGACTGGCAAAAGTCCTTAACTTTGATCGTTGCTTTGACTTTGTCTAGAGGTATTGGTTTGAAAAACGACTTGCCTTGGAAGTTGAAGTCTGACATGATGTTCTTTTCCAGAGTTTGGTCTGGTCTGTTGGTCACCAGATCAACCGGTCAAATGAACGTCGTTTTGATGGGTCGTAAGACCTGGGAATCTTTACCAGCTCATTCTAGACCATTAAAG	MDWQKSLTLIVALTLSRGIGLKNDLPWKLKSDMMFFSRVWSGLLVTRSTGQMNVVLMGRKTWESLPAHSRPLK		155	175	158	97	109	59	ACT	T	40	W	TGG	0.00050926	0.000513362	0.000504505	0.000396095	0.000419099	0.000382536	-10.93930906	-10.92773564	-10.9528426	-11.30186739	-11.2204227	-11.35211826	-0.36255833	-0.292687064	-0.399275663	-0.36255833	F1	5.730096466	5.526068812	5.615004242	-0.043329993	-0.025119637	-0.043329993	-0.057733041	substitution
503	ATGGACTGGCAAAAGTCCTTAACTTTGATCGTTGCTTTGACTTTGTCTAGAGGTATTGGTTTGAAAAACGACTTGCCTTGGAAGTTGAAGTCTGACATGATGTTCTTTTCCAGAGTTACTTCTGGTCTGTTGGTCACCAGATCAACCGCGCAAATGAACGTCGTTTTGATGGGTCGTAAGACCTGGGAATCTTTACCAGCTCATTCTAGACCATTAAAG	MDWQKSLTLIVALTLSRGIGLKNDLPWKLKSDMMFFSRVTSGLLVTRSTAQMNVVLMGRKTWESLPAHSRPLK		155	162	133	80	117	62	GGT	G	50	A	GCG	0.00050926	0.000475227	0.000424679	0.000326676	0.000449858	0.000401987	-10.93930906	-11.03909675	-11.20134091	-11.57985213	-11.11824231	-11.280565	-0.640543077	-0.07914556	-0.079224089	-0.079224089	F1	5.730096466	5.526068812	5.615004242	-0.018224105	-0.058746356	-0.016545004	-0.018224105	substitution
504	ATGGACTGGCAAAAGTCCTTAACTTTGATCGTTGCTTTGGGGTTGTCTAGAGGTATTGGTTTGAAAAACGACTTGCCTTGGAAGTTGAAGTCTGACATGATGTTCTTTTCCAGAGTTACTTCTGGTCTGTTGGTCACCAGATCAACCGGTCAAATGAACGTCGTTTTGATGGGTCGTAAGACCTGGGAATCTTTACCAGCTCATTCTAGACCATTAAAG	MDWQKSLTLIVALGLSRGIGLKNDLPWKLKSDMMFFSRVTSGLLVTRSTGQMNVVLMGRKTWESLPAHSRPLK		155	170	127	112	114	79	ACT	T	14	G	GGG	0.00050926	0.000498695	0.00040552	0.000457346	0.000438323	0.000512209	-10.93930906	-10.96955582	-11.26793866	-11.09442531	-11.15571702	-10.93098056	-0.15511625	-0.186161199	0.336958098	-0.15511625	F1	5.730096466	5.526068812	5.615004242	-2.62E-05	-2.62E-05	-0.029968216	0.033151726	substitution
505	ATGGACTGGCAAAAGTCCTTAACTTTGATCGTTGCTTTGACTTTGTCTAGAGGTATTGGTTTGAAAAACGACTTGCCTTGGAAGTTGAAGTCTGACATGATGTTCTTTTCCAGAGTTACTTCTGGTCATTTGGTCACCAGATCAACCGGTCAAATGAACGTCGTTTTGATGGGTCGTAAGACCTGGGAATCTTTACCAGCTCATTCTAGACCATTAAAG	MDWQKSLTLIVALTLSRGIGLKNDLPWKLKSDMMFFSRVTSGHLVTRSTGQMNVVLMGRKTWESLPAHSRPLK		155	205	145	133	150	88	CTG	L	43	H	CAT	0.00050926	0.000601367	0.000462995	0.000543099	0.000576741	0.000570562	-10.93930906	-10.69946665	-11.07671425	-10.84649779	-10.75978834	-10.77532969	0.092811264	-0.060321686	0.301384565	0.092811264	F1	5.730096466	5.526068812	5.615004242	0.028760333	0.029964628	-0.014183884	0.028760333	substitution
506	ATGGACTGGCAAAAGTCCTTAACTTTGATCGTTGCTTTGACTTTGTCTAGAGGTATTGGTTTGAAAAACGACTTGCCTTGGAAGTTGAAGTCTGACATGATGTTCTTTTCCAGAGTTCAGTCTGGTCTGTTGGTCACCAGATCAACCGGTCAAATGAACGTCGTTTTGATGGGTCGTAAGACCTGGGAATCTTTACCAGCTCATTCTAGACCATTAAAG	MDWQKSLTLIVALTLSRGIGLKNDLPWKLKSDMMFFSRVQSGLLVTRSTGQMNVVLMGRKTWESLPAHSRPLK		155	147	158	88	121	67	ACT	T	40	Q	CAG	0.00050926	0.000431224	0.000504505	0.000359344	0.000465238	0.000434405	-10.93930906	-11.17927441	-10.9528426	-11.44234861	-11.06974379	-11.16867212	-0.503039553	0.109530616	-0.215829522	-0.215829522	F1	5.730096466	5.526068812	5.615004242	-0.035087435	-0.042113097	0.007121071	-0.035087435	substitution
507	ATGGACTGGCAAAAGTCCTTAACTTTGATCGTTGCTTTGACTTTGTCTAGAGGTATTGGTTTGAAAAACGACTTGCCTTGGAAGTAGAAGTCTGACATGATGTTCTTTTCCAGAGTTACTTCTGGTCTGTTGGTCACCAGATCAACCGGTCAAATGAACGTCGTTTTGATGGGTCGTAAGACCTGGGAATCTTTACCAGCTCATTCTAGACCATTAAAG	MDWQKSLTLIVALTLSRGIGLKNDLPWK_KSDMMFFSRVTSGLLVTRSTGQMNVVLMGRKTWESLPAHSRPLK		155	197	142	172	219	140	TTG	L	29	*	TAG	0.00050926	0.000577899	0.000453416	0.000702353	0.000842042	0.000907712	-10.93930906	-10.75689493	-11.10687623	-10.47551547	-10.21381997	-10.10547829	0.463793583	0.543074963	1.001397934	0.543074963	F1	5.730096466	5.526068812	5.615004242	0.074840897	0.074840897	0.061501509	0.115173855	stop
508	ATGGACTGGCAAAAGTCCTTAACTTTGATCGTTGCTTTGACTTTGTCTAGAGGTATTGGTTTGAAAAACGACTTGCCTTGGAAGTTGAAGTCTGACATGATGTTCTTTTCCAGAGTTACTGTGGGTCTGTTGGTCACCAGATCAACCGGTCAAATGAACGTCGTTTTGATGGGTCGTAAGACCTGGGAATCTTTACCAGCTCATTCTAGACCATTAAAG	MDWQKSLTLIVALTLSRGIGLKNDLPWKLKSDMMFFSRVTVGLLVTRSTGQMNVVLMGRKTWESLPAHSRPLK		155	185	132	83	94	53	TCT	S	41	V	GTG	0.00050926	0.000542697	0.000421486	0.000338926	0.000361424	0.000343634	-10.93930906	-10.84756529	-11.21222923	-11.5267408	-11.43401818	-11.50684085	-0.587431741	-0.586452886	-0.294611629	-0.586452886	F1	5.730096466	5.526068812	5.615004242	-0.052321687	-0.052321687	-0.080177698	-0.044812734	substitution
509	ATGGACTGGCAAAAGTCCTTAACTTTGATCGTTGCTTTGACTTTGTCTAGAGGTCTGGGTTTGAAAAACGACTTGCCTTGGAAGTTGAAGTCTGACATGATGTTCTTTTCCAGAGTTACTTCTGGTCTGTTGGTCACCAGATCAACCGGTCAAATGAACGTCGTTTTGATGGGTCGTAAGACCTGGGAATCTTTACCAGCTCATTCTAGACCATTAAAG	MDWQKSLTLIVALTLSRGLGLKNDLPWKLKSDMMFFSRVTSGLLVTRSTGQMNVVLMGRKTWESLPAHSRPLK		155	242	180	168	170	115	ATT	I	19	L	CTG	0.00050926	0.000709906	0.000574753	0.000686019	0.00065364	0.00074562	-10.93930906	-10.46008352	-10.76477025	-10.50946281	-10.57921609	-10.38927126	0.429846251	-0.119132578	0.375498991	0.375498991	F1	5.730096466	5.526068812	5.615004242	0.037909427	0.070734422	-0.021560666	0.037909427	substitution
510	ATGGACTGGCAAAAGTCCTTAACTTTGATCGTTGCTTTGACTTTGTCGAGAGGTATTGGTTTGAAAAACGACTTGCCTTGGAAGTTGAAGTCTGACATGATGTTCTTTTCCAGAGTTACTTCTGGTCTGTTGGTCACCAGATCAACCGGTCAAATGAACGTCGTTTTGATGGGTCGTAAGACCTGGGAATCTTTACCAGCTCATTCTAGACCATTAAAG	MDWQKSLTLIVALTLSRGIGLKNDLPWKLKSDMMFFSRVTSGLLVTRSTGQMNVVLMGRKTWESLPAHSRPLK		154	151	131	103	111	55	TCT	S	16	S	TCG	0.000505975	0.000442958	0.000418292	0.000420595	0.000426788	0.000356601	-10.94864692	-11.14054201	-11.22320034	-11.2152797	-11.19419116	-11.4534016	-0.26663278	-0.05364915	-0.230201252	-0.230201252	F1	5.730096466	5.526068812	5.615004242	-0.013515901	-0.013515901	-0.013346933	-0.036861561	silent
511	ATGGACTGGCAAAAGTCCTTAACTTTGATCGTTGCTTTGACTTTGTCTAGAGGTATTGGTTTGAAAAACGACTTGCCTTGGAAGTTGAAGTCTGACATGATGTTCTTTTCCAGATCGACTTCTGGTCTGTTGGTCACCAGATCAACCGGTCAAATGAACGTCGTTTTGATGGGTCGTAAGACCTGGGAATCTTTACCAGCTCATTCTAGACCATTAAAG	MDWQKSLTLIVALTLSRGIGLKNDLPWKLKSDMMFFSRSTSGLLVTRSTGQMNVVLMGRKTWESLPAHSRPLK		154	182	174	103	158	90	GTT	V	39	S	TCG	0.000505975	0.000533897	0.000555595	0.000420595	0.000607501	0.000583529	-10.94864692	-10.87115211	-10.81367985	-11.2152797	-10.68482628	-10.74290821	-0.26663278	0.186325831	0.070771637	0.070771637	F1	5.730096466	5.526068812	5.615004242	0.000292197	-0.013515901	0.016753666	0.000292197	substitution
512	ATGGACTGGCAAAAGTCCTTAACTTTGATCGTTGCTTTGACTTTGTCTAGAGGTATTGGTTTGAAAAACGACTTGCCTTGGAAGTTGAAGTCTGACATGATGTTCTTTACGAGAGTTACTTCTGGTCTGTTGGTCACCAGATCAACCGGTCAAATGAACGTCGTTTTGATGGGTCGTAAGACCTGGGAATCTTTACCAGCTCATTCTAGACCATTAAAG	MDWQKSLTLIVALTLSRGIGLKNDLPWKLKSDMMFFTRVTSGLLVTRSTGQMNVVLMGRKTWESLPAHSRPLK		154	184	185	126	128	77	TCC	S	37	T	ACG	0.000505975	0.000539764	0.000590718	0.000514515	0.000492152	0.000499241	-10.94864692	-10.8553848	-10.72524188	-10.92450031	-10.98860703	-10.96797477	0.024146616	-0.133222233	-0.242732884	-0.133222233	F1	5.730096466	5.526068812	5.615004242	-0.023327963	0.021658536	-0.023327963	-0.038408535	substitution
513	ATGGACTGGCAAAAGTCCTTAACTTTGATCGTTGCTTTGACTTTGTCTAGAGGTTAGGGTTTGAAAAACGACTTGCCTTGGAAGTTGAAGTCTGACATGATGTTCTTTTCCAGAGTTACTTCTGGTCTGTTGGTCACCAGATCAACCGGTCAAATGAACGTCGTTTTGATGGGTCGTAAGACCTGGGAATCTTTACCAGCTCATTCTAGACCATTAAAG	MDWQKSLTLIVALTLSRG_GLKNDLPWKLKSDMMFFSRVTSGLLVTRSTGQMNVVLMGRKTWESLPAHSRPLK		154	268	163	213	222	138	ATT	I	19	*	TAG	0.000505975	0.000786177	0.000520471	0.000869775	0.000853577	0.000894744	-10.94864692	-10.31285756	-10.90789519	-10.16707061	-10.19419116	-10.12623685	0.781576313	0.118666399	0.781658339	0.781576313	F1	5.730096466	5.526068812	5.615004242	0.088047984	0.113281821	0.008266992	0.088047984	stop
514	ATGGACTGGCAAAAGTCCTTAACTTTGATCGTTGCTTTGACTTTGTCTAGAGGTATTGGTTTGAAAAACGACTTGCCTTGGAAGTTGAAGTCTGACATGATGTTCTTTTCCAGAGTTACTTCTGGTCTGTTGGTCACCAGATCAACCGGTCAAATGAACGTCGTTTTGATGGGTCGTAAGACCTGGGAATCTTTACCAGCTCATTCTATGCCATTAAAG	MDWQKSLTLIVALTLSRGIGLKNDLPWKLKSDMMFFSRVTSGLLVTRSTGQMNVVLMGRKTWESLPAHSMPLK		154	135	146	82	131	57	AGA	R	70	M	ATG	0.000505975	0.000396022	0.000466189	0.000334843	0.000503687	0.000369568	-10.94864692	-11.30213116	-11.06679879	-11.54422822	-10.95518403	-11.40187129	-0.595581303	0.346947128	-0.335072509	-0.335072509	F1	5.730096466	5.526068812	5.615004242	-0.049807449	-0.053307507	0.036900755	-0.049807449	substitution
515	ATGGACGCGCAAAAGTCCTTAACTTTGATCGTTGCTTTGACTTTGTCTAGAGGTATTGGTTTGAAAAACGACTTGCCTTGGAAGTTGAAGTCTGACATGATGTTCTTTTCCAGAGTTACTTCTGGTCTGTTGGTCACCAGATCAACCGGTCAAATGAACGTCGTTTTGATGGGTCGTAAGACCTGGGAATCTTTACCAGCTCATTCTAGACCATTAAAG	MDAQKSLTLIVALTLSRGIGLKNDLPWKLKSDMMFFSRVTSGLLVTRSTGQMNVVLMGRKTWESLPAHSRPLK		154	196	153	91	111	69	TGG	W	3	A	GCG	0.000505975	0.000574966	0.00048854	0.000371594	0.000426788	0.000447372	-10.94864692	-10.76423691	-10.9992355	-11.39398559	-11.19419116	-11.12623685	-0.445338667	-0.429954254	-0.12700135	-0.429954254	F1	5.730096466	5.526068812	5.615004242	-0.035133248	-0.035133248	-0.060547724	-0.024121994	substitution
516	ATGGACTGGCAAAAGTCCTTAACTTTGATCGTTGCTTTGACTTTGTCTAGAGGTATTGGTTTGAAAAACGACTTGCCTTGGAAGTTGAAGTCTGACATGATGTTCTTTTCCAGAGTTACTTCTGGTCTGTTGGTCACCAGATCAACCGGTCAAATGAACGTCGTTTTGATGGGTCGTAAGACCTGGGAATCTTTACCAGCTGAGTCTAGACCATTAAAG	MDWQKSLTLIVALTLSRGIGLKNDLPWKLKSDMMFFSRVTSGLLVTRSTGQMNVVLMGRKTWESLPAESRPLK		154	216	187	130	157	99	CAT	H	68	E	GAG	0.000505975	0.000633635	0.000597105	0.000530848	0.000603656	0.000641882	-10.94864692	-10.62405925	-10.70972888	-10.87941242	-10.69398628	-10.60540469	0.069234506	-0.06992703	0.104324196	0.069234506	F1	5.730096466	5.526068812	5.615004242	0.004434111	0.02711264	-0.015388704	0.004434111	substitution
517	ATGGACTGGCAAAAGTCCTTAACTTTGATCGTTGCTTTGACTTTGTCTAGAGGTATTGGTTTGAAAAACGACTTGCCTTGGAAGTTGAAGTCTGACATGATGTTCTTTTCCAGAGTTACTTCTGGTCTGTTGGTCACCAGATCAACCGGTCAAATGAACGTCGTTTTGATGGGTCGTAAGACCTGGGAATCTTTACCAGCTCATTCTGAGCCATTAAAG	MDWQKSLTLIVALTLSRGIGLKNDLPWKLKSDMMFFSRVTSGLLVTRSTGQMNVVLMGRKTWESLPAHSEPLK		154	169	164	107	150	76	AGA	R	70	E	GAG	0.000505975	0.000495761	0.000523664	0.000436929	0.000576741	0.000492758	-10.94864692	-10.97806732	-10.89907134	-11.16031324	-10.75978834	-10.9868338	-0.211666321	0.218278978	-0.087762455	-0.087762455	F1	5.730096466	5.526068812	5.615004242	-0.006866825	-0.006866825	0.020761621	-0.019278128	substitution
518	ATGGACTGGCAAAAGTCCTTAACTTTGATCGTTGCTTTGACTTTGTCTAGAGGTATTGGTTTGAAAAACGACTTGCCTTGGAAGTTGAAGTCTGACATGATGTTCTTTTCCAGAGTTACTTCTGGTCTGTTGGTCACCGAGTCAACCGGTCAAATGAACGTCGTTTTGATGGGTCGTAAGACCTGGGAATCTTTACCAGCTCATTCTAGACCATTAAAG	MDWQKSLTLIVALTLSRGIGLKNDLPWKLKSDMMFFSRVTSGLLVTESTGQMNVVLMGRKTWESLPAHSRPLK		154	261	173	199	222	134	AGA	R	47	E	GAG	0.000505975	0.000765643	0.000552402	0.000812606	0.000853577	0.00086881	-10.94864692	-10.35104076	-10.82199512	-10.26515561	-10.19419116	-10.16867212	0.683491313	0.156849593	0.653322999	0.653322999	F1	5.730096466	5.526068812	5.615004242	0.07220556	0.101416865	0.013056396	0.07220556	substitution
519	ATGGACTGGCAAAAGTCCTTAACTTTGATCGTTGCTTTGACTTTGTCTAGAGGTATTGGTTTGAAAAGGGACTTGCCTTGGAAGTTGAAGTCTGACATGATGTTCTTTTCCAGAGTTACTTCTGGTCTGTTGGTCACCAGATCAACCGGTCAAATGAACGTCGTTTTGATGGGTCGTAAGACCTGGGAATCTTTACCAGCTCATTCTAGACCATTAAAG	MDWQKSLTLIVALTLSRGIGLKRDLPWKLKSDMMFFSRVTSGLLVTRSTGQMNVVLMGRKTWESLPAHSRPLK		154	181	189	129	128	72	AAC	N	23	R	AGG	0.000505975	0.000530963	0.000603491	0.000526765	0.000492152	0.000466823	-10.94864692	-10.87910087	-10.69438092	-10.89055297	-10.98860703	-11.06483631	0.058093948	-0.109506164	-0.370455387	-0.109506164	F1	5.730096466	5.526068812	5.615004242	-0.020353203	0.025765011	-0.020353203	-0.054175307	substitution
520	ATGGACTGGCAAAAGTCCTTAACTTTGATCGTTGCTTTGACTTTGGGGAGAGGTATTGGTTTGAAAAACGACTTGCCTTGGAAGTTGAAGTCTGACATGATGTTCTTTTCCAGAGTTACTTCTGGTCTGTTGGTCACCAGATCAACCGGTCAAATGAACGTCGTTTTGATGGGTCGTAAGACCTGGGAATCTTTACCAGCTCATTCTAGACCATTAAAG	MDWQKSLTLIVALTLGRGIGLKNDLPWKLKSDMMFFSRVTSGLLVTRSTGQMNVVLMGRKTWESLPAHSRPLK		154	188	145	106	148	72	TCT	S	16	G	GGG	0.000505975	0.000551498	0.000462995	0.000432846	0.000569051	0.000466823	-10.94864692	-10.8243579	-11.07671425	-11.17385977	-10.77915366	-11.06483631	-0.225212853	0.045204237	0.011877948	0.011877948	F1	5.730096466	5.526068812	5.615004242	-0.006977965	-0.008505496	-0.000947531	-0.006977965	substitution
521	ATGGACTGGCAAAAGTCCTTAACTTTGATCGTTGCTTTGACTTTGTCTAGAGGTATTGGTTTGTAGAACGACTTGCCTTGGAAGTTGAAGTCTGACATGATGTTCTTTTCCAGAGTTACTTCTGGTCTGTTGGTCACCAGATCAACCGGTCAAATGAACGTCGTTTTGATGGGTCGTAAGACCTGGGAATCTTTACCAGCTCATTCTAGACCATTAAAG	MDWQKSLTLIVALTLSRGIGL_NDLPWKLKSDMMFFSRVTSGLLVTRSTGQMNVVLMGRKTWESLPAHSRPLK		154	167	129	155	180	115	AAA	K	22	*	TAG	0.000505975	0.000489894	0.000411906	0.000632935	0.000692089	0.00074562	-10.94864692	-10.99524246	-11.24539609	-10.62565582	-10.49675393	-10.38927126	0.322991098	0.498488527	0.856124832	0.498488527	F1	5.730096466	5.526068812	5.615004242	0.057808575	0.057808575	0.055908932	0.09724054	stop
522	ATGGACTGGCAAAAGTCCTTAACTTTGATCGTTGCTTTGACTTTGTCTAGAGGTATTGGTTTGAAAAACGACTTGCCTTGGAAGTTGAAGTCTCGTATGATGTTCTTTTCCAGAGTTACTTCTGGTCTGTTGGTCACCAGATCAACCGGTCAAATGAACGTCGTTTTGATGGGTCGTAAGACCTGGGAATCTTTACCAGCTCATTCTAGACCATTAAAG	MDWQKSLTLIVALTLSRGIGLKNDLPWKLKSRMMFFSRVTSGLLVTRSTGQMNVVLMGRKTWESLPAHSRPLK		153	188	185	111	109	74	GAC	D	32	R	CGT	0.000502689	0.000551498	0.000590718	0.000453263	0.000419099	0.00047979	-10.95804562	-10.8243579	-10.72524188	-11.10736436	-11.2204227	-11.02530794	-0.149318743	-0.396064804	-0.300066059	-0.300066059	F1	5.730096466	5.526068812	5.615004242	-0.045486059	0.000675115	-0.056296895	-0.045486059	substitution
523	ATGGACTGGAGTAAGTCCTTAACTTTGATCGTTGCTTTGACTTTGTCTAGAGGTATTGGTTTGAAAAACGACTTGCCTTGGAAGTTGAAGTCTGACATGATGTTCTTTTCCAGAGTTACTTCTGGTCTGTTGGTCACCAGATCAACCGGTCAAATGAACGTCGTTTTGATGGGTCGTAAGACCTGGGAATCTTTACCAGCTCATTCTAGACCATTAAAG	MDWSKSLTLIVALTLSRGIGLKNDLPWKLKSDMMFFSRVTSGLLVTRSTGQMNVVLMGRKTWESLPAHSRPLK		153	167	179	122	112	76	CAA	Q	4	S	AGT	0.000502689	0.000489894	0.00057156	0.000498181	0.000430633	0.000492758	-10.95804562	-10.99524246	-10.77280757	-10.97104289	-11.18125211	-10.9868338	-0.012997272	-0.186009647	-0.214026228	-0.186009647	F1	5.730096466	5.526068812	5.615004242	-0.029949206	0.017165386	-0.029949206	-0.034864826	substitution
524	ATGGACTGGCAACTGTCCTTAACTTTGATCGTTGCTTTGACTTTGTCTAGAGGTATTGGTTTGAAAAACGACTTGCCTTGGAAGTTGAAGTCTGACATGATGTTCTTTTCCAGAGTTACTTCTGGTCTGTTGGTCACCAGATCAACCGGTCAAATGAACGTCGTTTTGATGGGTCGTAAGACCTGGGAATCTTTACCAGCTCATTCTAGACCATTAAAG	MDWQLSLTLIVALTLSRGIGLKNDLPWKLKSDMMFFSRVTSGLLVTRSTGQMNVVLMGRKTWESLPAHSRPLK		153	145	148	121	109	70	AAG	K	5	L	CTG	0.000502689	0.000425357	0.000472575	0.000494097	0.000419099	0.000453856	-10.95804562	-11.19903766	-11.04716998	-10.98291699	-11.2204227	-11.10547829	-0.024871372	-0.021385042	-0.058308312	-0.024871372	F1	5.730096466	5.526068812	5.615004242	-0.009299973	0.015729023	-0.009299973	-0.015642146	substitution
525	ATGGACTGGCAAAAGTCCTTAACTTTGATCGTTGCTTTGACTTTGTCTAGAGGTATTGGTTTGAAAAACGACTTGCCTGCTAAGTTGAAGTCTGACATGATGTTCTTTTCCAGAGTTACTTCTGGTCTGTTGGTCACCAGATCAACCGGTCAAATGAACGTCGTTTTGATGGGTCGTAAGACCTGGGAATCTTTACCAGCTCATTCTAGACCATTAAAG	MDWQKSLTLIVALTLSRGIGLKNDLPAKLKSDMMFFSRVTSGLLVTRSTGQMNVVLMGRKTWESLPAHSRPLK		153	154	135	98	110	67	TGG	W	27	A	GCT	0.000502689	0.000451759	0.000431065	0.000400178	0.000422944	0.000434405	-10.95804562	-11.11216021	-11.17980775	-11.28707038	-11.20724732	-11.16867212	-0.329024765	-0.095087104	0.01113563	-0.095087104	F1	5.730096466	5.526068812	5.615004242	-0.018544588	-0.021063214	-0.018544588	-0.007069601	substitution
526	ATGGACTGGCAAAAGGATTTAACTTTGATCGTTGCTTTGACTTTGTCTAGAGGTATTGGTTTGAAAAACGACTTGCCTTGGAAGTTGAAGTCTGACATGATGTTCTTTTCCAGAGTTACTTCTGGTCTGTTGGTCACCAGATCAACCGGTCAAATGAACGTCGTTTTGATGGGTCGTAAGACCTGGGAATCTTTACCAGCTCATTCTAGACCATTAAAG	MDWQKDLTLIVALTLSRGIGLKNDLPWKLKSDMMFFSRVTSGLLVTRSTGQMNVVLMGRKTWESLPAHSRPLK		153	199	143	86	110	71	TCC	S	6	D	GAT	0.000502689	0.000583766	0.000456609	0.000351177	0.000422944	0.000460339	-10.95804562	-10.74232213	-11.09675201	-11.47551547	-11.20724732	-11.08501419	-0.517469855	-0.464925184	0.011737819	-0.464925184	F1	5.730096466	5.526068812	5.615004242	-0.043858673	-0.043858673	-0.064934206	-0.006995264	substitution
527	ATGGACTGGCAAAAGTCCTTAACTTTGATCGTTGCTTTGACTTTGTCTAGAGGTATTGGTTTGAAAAACGACTTGCCTTGGAAGTTGAAGTCTGACATGATGTTCTTTTCCAGAGTTACTCTTGGTCTGTTGGTCACCAGATCAACCGGTCAAATGAACGTCGTTTTGATGGGTCGTAAGACCTGGGAATCTTTACCAGCTCATTCTAGACCATTAAAG	MDWQKSLTLIVALTLSRGIGLKNDLPWKLKSDMMFFSRVTLGLLVTRSTGQMNVVLMGRKTWESLPAHSRPLK		153	190	122	87	113	56	TCT	S	41	L	CTT	0.000502689	0.000557365	0.000389555	0.00035526	0.000434478	0.000363085	-10.95804562	-10.80909114	-11.32588601	-11.45883673	-11.16842807	-11.42740639	-0.500791113	-0.359336923	-0.101520379	-0.359336923	F1	5.730096466	5.526068812	5.615004242	-0.041841112	-0.041841112	-0.051690034	-0.020976482	substitution
528	ATGGACTGGCAAAAGTCCTTAACTTTGATCGATGCTTTGACTTTGTCTAGAGGTATTGGTTTGAAAAACGACTTGCCTTGGAAGTTGAAGTCTGACATGATGTTCTTTTCCAGAGTTACTTCTGGTCTGTTGGTCACCAGATCAACCGGTCAAATGAACGTCGTTTTGATGGGTCGTAAGACCTGGGAATCTTTACCAGCTCATTCTAGACCATTAAAG	MDWQKSLTLIDALTLSRGIGLKNDLPWKLKSDMMFFSRVTSGLLVTRSTGQMNVVLMGRKTWESLPAHSRPLK		153	207	123	178	193	115	GTT	V	11	D	GAT	0.000502689	0.000607234	0.000392748	0.000726854	0.000742074	0.00074562	-10.95804562	-10.6854598	-11.31410884	-10.4260468	-10.39614999	-10.38927126	0.531998822	0.289309803	0.924837582	0.531998822	F1	5.730096466	5.526068812	5.615004242	0.083091415	0.083091415	0.029671176	0.105722822	substitution
529	ATGGACTGGCAAAAGTCCTTAACTTTGATCGTTGCTTTGACTTTGTCTAGAGGTATTGGTTTGAAAAACGACTTGCCTTGGAAGTTGAAGTCTGACATGATGTTCTTTTCCAGAGTTACTTCTGGTCTGTTGGTCACCAGATCAACCGGTGTTATGAACGTCGTTTTGATGGGTCGTAAGACCTGGGAATCTTTACCAGCTCATTCTAGACCATTAAAG	MDWQKSLTLIVALTLSRGIGLKNDLPWKLKSDMMFFSRVTSGLLVTRSTGVMNVVLMGRKTWESLPAHSRPLK		153	195	179	95	116	63	CAA	Q	51	V	GTT	0.000502689	0.000572032	0.00057156	0.000387928	0.000446013	0.00040847	-10.95804562	-10.77161644	-10.77280757	-11.33192462	-11.13062603	-11.25748139	-0.373879001	-0.359009595	-0.484673818	-0.373879001	F1	5.730096466	5.526068812	5.615004242	-0.051648977	-0.026489054	-0.051648977	-0.068275062	substitution
530	ATGGACTGGCAAAAGTCCTTAACTTTGATCGTTGCTTTGACTTTGTCTAGAGGTATTAAGTTGAAAAACGACTTGCCTTGGAAGTTGAAGTCTGACATGATGTTCTTTTCCAGAGTTACTTCTGGTCTGTTGGTCACCAGATCAACCGGTCAAATGAACGTCGTTTTGATGGGTCGTAAGACCTGGGAATCTTTACCAGCTCATTCTAGACCATTAAAG	MDWQKSLTLIVALTLSRGIKLKNDLPWKLKSDMMFFSRVTSGLLVTRSTGQMNVVLMGRKTWESLPAHSRPLK		153	161	153	119	119	78	GGT	G	20	K	AAG	0.000502689	0.000472293	0.00048854	0.00048593	0.000457548	0.000505725	-10.95804562	-11.04802987	-10.9992355	-11.00696247	-11.09378927	-10.94935909	-0.048916846	-0.045759391	0.049876412	-0.045759391	F1	5.730096466	5.526068812	5.615004242	-0.002287225	0.012820337	-0.012357303	-0.002287225	substitution
531	ATGGACTGGCAAAAGTCCTTAACTTTGATCGTTGCTCCGACTTTGTCTAGAGGTATTGGTTTGAAAAACGACTTGCCTTGGAAGTTGAAGTCTGACATGATGTTCTTTTCCAGAGTTACTTCTGGTCTGTTGGTCACCAGATCAACCGGTCAAATGAACGTCGTTTTGATGGGTCGTAAGACCTGGGAATCTTTACCAGCTCATTCTAGACCATTAAAG	MDWQKSLTLIVAPTLSRGIGLKNDLPWKLKSDMMFFSRVTSGLLVTRSTGQMNVVLMGRKTWESLPAHSRPLK		152	178	167	158	189	92	TTG	L	13	P	CCG	0.000499404	0.000522163	0.000533243	0.000645185	0.000726694	0.000596496	-10.96750595	-10.90321332	-10.87291905	-10.59799948	-10.42636461	-10.71119935	0.369506468	0.476848717	0.1617197	0.369506468	F1	5.730096466	5.526068812	5.615004242	0.053194602	0.063435356	0.053194602	0.011519329	substitution
532	ATGGACTGGCAAAAGTCCTTAACTTTGATCGTTGCTTTGACTTTGTCTAGAGGTATTGGTTTGAAAAACGACTTGCCTTGGAAGGCGAAGTCTGACATGATGTTCTTTTCCAGAGTTACTTCTGGTCTGTTGGTCACCAGATCAACCGGTCAAATGAACGTCGTTTTGATGGGTCGTAAGACCTGGGAATCTTTACCAGCTCATTCTAGACCATTAAAG	MDWQKSLTLIVALTLSRGIGLKNDLPWKAKSDMMFFSRVTSGLLVTRSTGQMNVVLMGRKTWESLPAHSRPLK		152	166	135	122	131	84	TTG	L	29	A	GCG	0.000499404	0.000486961	0.000431065	0.000498181	0.000503687	0.000544627	-10.96750595	-11.00390732	-11.17980775	-10.97104289	-10.95518403	-10.84244389	-0.003536942	0.048723294	0.337363862	0.048723294	F1	5.730096466	5.526068812	5.615004242	0.018309765	0.018309765	-0.000506128	0.033201816	substitution
533	ATGGACTGGCAAAAGTCCTTAACTTTGATCGTTGCTTTGACTTTGTCTAGAGGTATTGGTTTGAAAAACGACTTGCCTTGGAAGTTGAAGTCTGACATGATGTTCTTTTCCAGAGTTACTTCTGGTCTGTTGGTCACCAGATCAACCGGTCAAATGAACGTCGTTGTTATGGGTCGTAAGACCTGGGAATCTTTACCAGCTCATTCTAGACCATTAAAG	MDWQKSLTLIVALTLSRGIGLKNDLPWKLKSDMMFFSRVTSGLLVTRSTGQMNVVVMGRKTWESLPAHSRPLK		152	177	181	113	85	92	TTG	L	56	V	GTT	0.000499404	0.000519229	0.000577946	0.00046143	0.00032682	0.000596496	-10.96750595	-10.9113412	-10.75677746	-11.08160127	-11.57921609	-10.71119935	-0.114095318	-0.667874891	0.045578105	-0.114095318	F1	5.730096466	5.526068812	5.615004242	-0.002817832	0.004935954	-0.090390642	-0.002817832	substitution
534	ATGGACTGGCAAAAGTCCTTAACTTTGATCGTTGCTTTGACTTTGTCTAGAGGTATTGGTTTGAAAAACGACTTGCCTTGGAAGTTGAAGTCTGACATGATGTTCTTTTCCAGAGTTACTTCTGGTCTGTTGGTCACCAGATCAACCGGTCAAATGAACGTCGTTTTGATGGGTCGTAAGACCTGGGAATCTTTACCAGGTCATTCTAGACCATTAAAG	MDWQKSLTLIVALTLSRGIGLKNDLPWKLKSDMMFFSRVTSGLLVTRSTGQMNVVLMGRKTWESLPGHSRPLK		152	187	182	117	144	71	GCT	A	67	G	GGT	0.000499404	0.000548564	0.000581139	0.000477764	0.000553672	0.000460339	-10.96750595	-10.83205229	-10.7488287	-11.03141551	-10.81868203	-11.08501419	-0.06390956	0.013370265	-0.336185485	-0.06390956	F1	5.730096466	5.526068812	5.615004242	-0.004940537	0.011006728	-0.004940537	-0.049944841	substitution
535	ATGGACTGGCAAAAGTCCATGACTTTGATCGTTGCTTTGACTTTGTCTAGAGGTATTGGTTTGAAAAACGACTTGCCTTGGAAGTTGAAGTCTGACATGATGTTCTTTTCCAGAGTTACTTCTGGTCTGTTGGTCACCAGATCAACCGGTCAAATGAACGTCGTTTTGATGGGTCGTAAGACCTGGGAATCTTTACCAGCTCATTCTAGACCATTAAAG	MDWQKSMTLIVALTLSRGIGLKNDLPWKLKSDMMFFSRVTSGLLVTRSTGQMNVVLMGRKTWESLPAHSRPLK		152	129	131	96	109	73	TTA	L	7	M	ATG	0.000499404	0.000378421	0.000418292	0.000392011	0.000419099	0.000473307	-10.96750595	-11.3677195	-11.22320034	-11.31681773	-11.2204227	-11.04493675	-0.349311779	0.147296793	0.178263594	0.147296793	F1	5.730096466	5.526068812	5.615004242	0.011858167	-0.023517254	0.011858167	0.013561599	substitution
536	ATGGACTGGCAAAAGTCCTTAACTTTGATCGTTGCTTTGACTTTGTCTAGAGGTATTGGTTTGAAAAACGACTTGCCTTGGAAGTTGAAGTCTGACATGATGTTCTTTTCCAGAGTTACTTCTATGCTGTTGGTCACCAGATCAACCGGTCAAATGAACGTCGTTTTGATGGGTCGTAAGACCTGGGAATCTTTACCAGCTCATTCTAGACCATTAAAG	MDWQKSLTLIVALTLSRGIGLKNDLPWKLKSDMMFFSRVTSMLLVTRSTGQMNVVLMGRKTWESLPAHSRPLK		152	177	145	84	101	59	GGT	G	42	M	ATG	0.000499404	0.000519229	0.000462995	0.00034301	0.000388339	0.000382536	-10.96750595	-10.9113412	-11.07671425	-11.50946281	-11.33039555	-11.35211826	-0.541956857	-0.419054344	-0.275404004	-0.419054344	F1	5.730096466	5.526068812	5.615004242	-0.046820769	-0.046820769	-0.059180524	-0.042441638	substitution
537	ATGGACTGGCAAAAGTCCTTAACTTTGATCGTTGCTTTGACTGAGTCTAGAGGTATTGGTTTGAAAAACGACTTGCCTTGGAAGTTGAAGTCTGACATGATGTTCTTTTCCAGAGTTACTTCTGGTCTGTTGGTCACCAGATCAACCGGTCAAATGAACGTCGTTTTGATGGGTCGTAAGACCTGGGAATCTTTACCAGCTCATTCTAGACCATTAAAG	MDWQKSLTLIVALTESRGIGLKNDLPWKLKSDMMFFSRVTSGLLVTRSTGQMNVVLMGRKTWESLPAHSRPLK		152	182	141	154	154	71	TTG	L	15	E	GAG	0.000499404	0.000533897	0.000450223	0.000628851	0.000592121	0.000460339	-10.96750595	-10.87115211	-11.11707199	-10.63499369	-10.72182049	-11.08501419	0.332512261	0.149331624	0.032057803	0.149331624	F1	5.730096466	5.526068812	5.615004242	0.0121134	0.058960313	0.0121134	-0.004486852	substitution
538	ATGGACTGGCAAAAGTCCTTAACTTTGATCTGGGCTTTGACTTTGTCTAGAGGTATTGGTTTGAAAAACGACTTGCCTTGGAAGTTGAAGTCTGACATGATGTTCTTTTCCAGAGTTACTTCTGGTCTGTTGGTCACCAGATCAACCGGTCAAATGAACGTCGTTTTGATGGGTCGTAAGACCTGGGAATCTTTACCAGCTCATTCTAGACCATTAAAG	MDWQKSLTLIWALTLSRGIGLKNDLPWKLKSDMMFFSRVTSGLLVTRSTGQMNVVLMGRKTWESLPAHSRPLK		151	216	182	134	138	106	GTT	V	11	W	TGG	0.000496118	0.000633635	0.000581139	0.000547182	0.000530602	0.000687267	-10.97702872	-10.62405925	-10.7488287	-10.83569104	-10.88008257	-10.50684085	0.141337685	-0.256023322	0.241987851	0.141337685	F1	5.730096466	5.526068812	5.615004242	0.021428074	0.035834678	-0.038731178	0.021428074	substitution
539	ATGGACTGGCAAAAGTCCAGTACTTTGATCGTTGCTTTGACTTTGTCTAGAGGTATTGGTTTGAAAAACGACTTGCCTTGGAAGTTGAAGTCTGACATGATGTTCTTTTCCAGAGTTACTTCTGGTCTGTTGGTCACCAGATCAACCGGTCAAATGAACGTCGTTTTGATGGGTCGTAAGACCTGGGAATCTTTACCAGCTCATTCTAGACCATTAAAG	MDWQKSSTLIVALTLSRGIGLKNDLPWKLKSDMMFFSRVTSGLLVTRSTGQMNVVLMGRKTWESLPAHSRPLK		151	188	149	144	153	99	TTA	L	7	S	AGT	0.000496118	0.000551498	0.000475768	0.000588017	0.000588276	0.000641882	-10.97702872	-10.8243579	-11.03745482	-10.73185523	-10.73121919	-10.60540469	0.245173496	0.093138714	0.432050136	0.245173496	F1	5.730096466	5.526068812	5.615004242	0.044890414	0.048395286	0.005064998	0.044890414	substitution
540	ATGGACTGGGATAAGTCCTTAACTTTGATCGTTGCTTTGACTTTGTCTAGAGGTATTGGTTTGAAAAACGACTTGCCTTGGAAGTTGAAGTCTGACATGATGTTCTTTTCCAGAGTTACTTCTGGTCTGTTGGTCACCAGATCAACCGGTCAAATGAACGTCGTTTTGATGGGTCGTAAGACCTGGGAATCTTTACCAGCTCATTCTAGACCATTAAAG	MDWDKSLTLIVALTLSRGIGLKNDLPWKLKSDMMFFSRVTSGLLVTRSTGQMNVVLMGRKTWESLPAHSRPLK		151	203	181	147	153	82	CAA	Q	4	D	GAT	0.000496118	0.0005955	0.000577946	0.000600267	0.000588276	0.00053166	-10.97702872	-10.71361084	-10.75677746	-10.70210788	-10.73121919	-10.8772093	0.274920839	-0.017608351	-0.120431846	-0.017608351	F1	5.730096466	5.526068812	5.615004242	-0.008826255	0.051993705	-0.008826255	-0.023311018	substitution
541	ATGGACTGGCAAAAGTCCTTAACTTTGATCGTTGCTTTGACTTTGTCTAGAGGTATTGGTTTGAAAAACGACTTGCCTTGGAAGTTGACGTCTGACATGATGTTCTTTTCCAGAGTTACTTCTGGTCTGTTGGTCACCAGATCAACCGGTCAAATGAACGTCGTTTTGATGGGTCGTAAGACCTGGGAATCTTTACCAGCTCATTCTAGACCATTAAAG	MDWQKSLTLIVALTLSRGIGLKNDLPWKLTSDMMFFSRVTSGLLVTRSTGQMNVVLMGRKTWESLPAHSRPLK		151	171	147	131	149	79	AAG	K	30	T	ACG	0.000496118	0.000501628	0.000469382	0.000534932	0.000572896	0.000512209	-10.97702872	-10.96109424	-11.056951	-10.86835723	-10.76943851	-10.93098056	0.108671496	0.191655729	0.12597044	0.12597044	F1	5.730096466	5.526068812	5.615004242	0.017422207	0.031883178	0.017422207	0.007106243	substitution
542	ATGGACTGGCAAAAGTCCTTAACTTTGATCGTTGCTTTGACTTTGTCTAGAGGTATTGGTTTGAAAAACGACTTGCCTTGGAAGTTGAAGTCTGACATGATGAAGTTTTCCAGAGTTACTTCTGGTCTGTTGGTCACCAGATCAACCGGTCAAATGAACGTCGTTTTGATGGGTCGTAAGACCTGGGAATCTTTACCAGCTCATTCTAGACCATTAAAG	MDWQKSLTLIVALTLSRGIGLKNDLPWKLKSDMMKFSRVTSGLLVTRSTGQMNVVLMGRKTWESLPAHSRPLK		151	181	200	80	98	86	TTC	F	35	K	AAG	0.000496118	0.000530963	0.000638614	0.000326676	0.000376804	0.000557594	-10.97702872	-10.87910087	-10.61276715	-11.57985213	-11.37389719	-10.80849655	-0.602823411	-0.49479632	-0.195729399	-0.49479632	F1	5.730096466	5.526068812	5.615004242	-0.054183556	-0.054183556	-0.06868101	-0.032606164	substitution
543	ATGGACTGGCAAAAGTCCTTAACTTTGATCGTTGCTTTGACTTTGTCTAGAGGTATTGGTTTGAAAAACGACTTGCCTTGGAAGTTGAAGTCTGACATGATGTTCTTTTCCGCGGTTACTTCTGGTCTGTTGGTCACCAGATCAACCGGTCAAATGAACGTCGTTTTGATGGGTCGTAAGACCTGGGAATCTTTACCAGCTCATTCTAGACCATTAAAG	MDWQKSLTLIVALTLSRGIGLKNDLPWKLKSDMMFFSAVTSGLLVTRSTGQMNVVLMGRKTWESLPAHSRPLK		151	151	125	126	114	66	AGA	R	38	A	GCG	0.000496118	0.000442958	0.000399134	0.000514515	0.000438323	0.000427921	-10.97702872	-11.14054201	-11.29083906	-10.92450031	-11.15571702	-11.19036719	0.052528418	-0.015175002	0.100471871	0.052528418	F1	5.730096466	5.526068812	5.615004242	0.003958559	0.025091771	-0.008521034	0.003958559	substitution
544	ATGGACTGGCAAAAGTCCTTAACTTTGATCGTTGCTTTGACTTTGTCTAGAGGTATTGGTTTGAAAAACGACTTGCCTTGGAAGTTGAAGTCTGACATGATGTTCTTTTCCAGAGTTACTCAGGGTCTGTTGGTCACCAGATCAACCGGTCAAATGAACGTCGTTTTGATGGGTCGTAAGACCTGGGAATCTTTACCAGCTCATTCTAGACCATTAAAG	MDWQKSLTLIVALTLSRGIGLKNDLPWKLKSDMMFFSRVTQGLLVTRSTGQMNVVLMGRKTWESLPAHSRPLK		151	164	150	120	121	70	TCT	S	41	Q	CAG	0.000496118	0.000481094	0.000478961	0.000490014	0.000465238	0.000453856	-10.97702872	-11.02139475	-11.02780465	-10.99488963	-11.06974379	-11.10547829	-0.01786091	-0.048349044	-0.077673637	-0.048349044	F1	5.730096466	5.526068812	5.615004242	-0.012682129	0.016577051	-0.012682129	-0.018032708	substitution
545	ATGGACTGGCAAAAGTCCTTAACTTTGATCGTTGCTTTGCTGTTGTCTAGAGGTATTGGTTTGAAAAACGACTTGCCTTGGAAGTTGAAGTCTGACATGATGTTCTTTTCCAGAGTTACTTCTGGTCTGTTGGTCACCAGATCAACCGGTCAAATGAACGTCGTTTTGATGGGTCGTAAGACCTGGGAATCTTTACCAGCTCATTCTAGACCATTAAAG	MDWQKSLTLIVALLLSRGIGLKNDLPWKLKSDMMFFSRVTSGLLVTRSTGQMNVVLMGRKTWESLPAHSRPLK		151	183	149	126	133	70	ACT	T	14	L	CTG	0.000496118	0.00053683	0.000475768	0.000514515	0.000511377	0.000453856	-10.97702872	-10.86324691	-11.03745482	-10.92450031	-10.93332459	-11.10547829	0.052528418	-0.070077679	-0.068023467	-0.068023467	F1	5.730096466	5.526068812	5.615004242	-0.0154076	0.025091771	-0.0154076	-0.016841438	substitution
546	ATGGACTGGCAAAAGTCCTTAACTTTGATCGTTGCTTTGACTTTGTCTAGAGGTATTGGTTTGAAAAACGACTTGCCTTGGAAGTTGAAGTCTGACATGATGTTCTTTTCCAGAGTTACTTCTGGTCTGTTGGTCACCAGATCAACCGGTCAAATGCATGTCGTTTTGATGGGTCGTAAGACCTGGGAATCTTTACCAGCTCATTCTAGACCATTAAAG	MDWQKSLTLIVALTLSRGIGLKNDLPWKLKSDMMFFSRVTSGLLVTRSTGQMHVVLMGRKTWESLPAHSRPLK		151	145	166	110	105	62	AAC	N	53	H	CAT	0.000496118	0.000425357	0.00053005	0.000449179	0.000403719	0.000401987	-10.97702872	-11.19903766	-10.88158391	-11.12042052	-11.27436151	-11.280565	-0.143391792	-0.075323849	-0.398981085	-0.143391792	F1	5.730096466	5.526068812	5.615004242	-0.016065639	0.001392075	-0.016065639	-0.057696677	substitution
547	ATGGACTGGCAAAAGTCCTTAACTTTGATCGTTGCTTTGACTTTGTCTAGAGGTATTGGTTTGAAAAACGACTTGCCTTGGAAGTTGAAGTCTGACATGATGTTCTTTTCCAGAGTTACTTCTGGTCTGTTGGTCACCAGATCAACCCTGCAAATGAACGTCGTTTTGATGGGTCGTAAGACCTGGGAATCTTTACCAGCTCATTCTAGACCATTAAAG	MDWQKSLTLIVALTLSRGIGLKNDLPWKLKSDMMFFSRVTSGLLVTRSTLQMNVVLMGRKTWESLPAHSRPLK		151	156	174	85	99	42	GGT	G	50	L	CTG	0.000496118	0.000457626	0.000555595	0.000347093	0.000380649	0.000272313	-10.97702872	-11.09354453	-10.81367985	-11.49238929	-11.35925041	-11.84244389	-0.51536057	-0.265705875	-1.028764037	-0.51536057	F1	5.730096466	5.526068812	5.615004242	-0.043603521	-0.043603521	-0.039945682	-0.135440568	substitution
548	ATGGACTGGCAAAAGTCCTTAACTTTGATCGTTGCTTTGACTTTGTCTAGAGGTATTGGTTTGAAAAACGACTTGCCTTGGAAGTTGAAGTCTGACATGATGTTCTTTTCCAGAGTTACTTCTGGTCTGATTGTCACCAGATCAACCGGTCAAATGAACGTCGTTTTGATGGGTCGTAAGACCTGGGAATCTTTACCAGCTCATTCTAGACCATTAAAG	MDWQKSLTLIVALTLSRGIGLKNDLPWKLKSDMMFFSRVTSGLIVTRSTGQMNVVLMGRKTWESLPAHSRPLK		151	199	200	95	120	55	TTG	L	44	I	ATT	0.000496118	0.000583766	0.000638614	0.000387928	0.000461393	0.000356601	-10.97702872	-10.74232213	-10.61276715	-11.33192462	-11.08171643	-11.4534016	-0.354895898	-0.339394302	-0.84063444	-0.354895898	F1	5.730096466	5.526068812	5.615004242	-0.049188587	-0.024192743	-0.049188587	-0.11221681	substitution
549	ATGGACTGGCAAAAGTCCTTAACTTTGATCGTTGCTTTGACTTTGTCTAGAGGTATTGGTTTGAAAAACGACTTGCCTTGGAAGTTGAAGTCTGACATGATGTTCTTTTCCAGAGTTACTATGGGTCTGTTGGTCACCAGATCAACCGGTCAAATGAACGTCGTTTTGATGGGTCGTAAGACCTGGGAATCTTTACCAGCTCATTCTAGACCATTAAAG	MDWQKSLTLIVALTLSRGIGLKNDLPWKLKSDMMFFSRVTMGLLVTRSTGQMNVVLMGRKTWESLPAHSRPLK		151	194	168	96	113	74	TCT	S	41	M	ATG	0.000496118	0.000569099	0.000536436	0.000392011	0.000434478	0.00047979	-10.97702872	-10.77903391	-10.86430592	-11.31681773	-11.16842807	-11.02530794	-0.339789005	-0.389394156	-0.161002021	-0.339789005	F1	5.730096466	5.526068812	5.615004242	-0.028319225	-0.022365321	-0.05546018	-0.028319225	substitution
550	ATGGACTGGCAAAAGTCCTTAACTTTGATCGTTGCTTTGACTGTGTCTAGAGGTATTGGTTTGAAAAACGACTTGCCTTGGAAGTTGAAGTCTGACATGATGTTCTTTTCCAGAGTTACTTCTGGTCTGTTGGTCACCAGATCAACCGGTCAAATGAACGTCGTTTTGATGGGTCGTAAGACCTGGGAATCTTTACCAGCTCATTCTAGACCATTAAAG	MDWQKSLTLIVALTVSRGIGLKNDLPWKLKSDMMFFSRVTSGLLVTRSTGQMNVVLMGRKTWESLPAHSRPLK		150	141	115	115	99	81	TTG	L	15	V	GTG	0.000492833	0.000413623	0.000367203	0.000469597	0.000380649	0.000525176	-10.98661477	-11.2393954	-11.41113329	-11.05629018	-11.35925041	-10.89491131	-0.069675406	-0.119855009	0.516221988	-0.069675406	F1	5.730096466	5.526068812	5.615004242	0.010309256	0.010309256	-0.021651282	0.055281053	substitution
551	ATGGACTGGCAAAAGTCCTTAACTTTTATCGTTGCTTTGACTTTGTCTAGAGGTATTGGTTTGAAAAACGACTTGCCTTGGAAGTTGAAGTCTGACATGATGTTCTTTTCCAGAGTTACTTCTGGTCTGTTGGTCACCAGATCAACCGGTCAAATGAACGTCGTTTTGATGGGTCGTAAGACCTGGGAATCTTTACCAGCTCATTCTAGACCATTAAAG	MDWQKSLTFIVALTLSRGIGLKNDLPWKLKSDMMFFSRVTSGLLVTRSTGQMNVVLMGRKTWESLPAHSRPLK		150	157	186	89	119	70	TTG	L	9	F	TTT	0.000492833	0.000460559	0.000593911	0.000363427	0.000457548	0.000453856	-10.98661477	-11.084326	-10.71746453	-11.4260468	-11.09378927	-11.10547829	-0.439432026	-0.009463262	-0.388013758	-0.388013758	F1	5.730096466	5.526068812	5.615004242	-0.034418745	-0.034418745	-0.007804598	-0.056342809	substitution
552	ATGGACTGGCAAAAGTCCTTAACTTTGATCGTTGCTTTGACTTTGTCTAGAGGTATTGGTTTGAAACAGGACTTGCCTTGGAAGTTGAAGTCTGACATGATGTTCTTTTCCAGAGTTACTTCTGGTCTGTTGGTCACCAGATCAACCGGTCAAATGAACGTCGTTTTGATGGGTCGTAAGACCTGGGAATCTTTACCAGCTCATTCTAGACCATTAAAG	MDWQKSLTLIVALTLSRGIGLKQDLPWKLKSDMMFFSRVTSGLLVTRSTGQMNVVLMGRKTWESLPAHSRPLK		150	170	141	122	119	58	AAC	N	23	Q	CAG	0.000492833	0.000498695	0.000450223	0.000498181	0.000457548	0.000376052	-10.98661477	-10.96955582	-11.11707199	-10.97104289	-11.09378927	-11.37678031	0.01557188	-0.124233449	-0.259708321	-0.124233449	F1	5.730096466	5.526068812	5.615004242	-0.022200479	0.020621284	-0.022200479	-0.040504077	substitution
553	ATGGACTGGCAAAAGTCCTTAACTTTGATCGTTGCTTTGACTTTGTCTAGAGGTATTGGTTTGAAAAACGACTTGCCTTGGAAGTTGAAGTCTGACATGATGTTCTTTTCCAGAGTTACTTCTGGTCTGTTGGTCACCAGATCAACCGGTCAAATGAACGTCGTTTTGATGGGTCGTAAGACCTGGGAATCTTTACCAAAGCATTCTAGACCATTAAAG	MDWQKSLTLIVALTLSRGIGLKNDLPWKLKSDMMFFSRVTSGLLVTRSTGQMNVVLMGRKTWESLPKHSRPLK		150	153	144	83	142	84	GCT	A	67	K	AAG	0.000492833	0.000448825	0.000459802	0.000338926	0.000545982	0.000544627	-10.98661477	-11.12155891	-11.08669834	-11.5267408	-10.83885991	-10.84244389	-0.540126026	0.282699	0.244254458	0.244254458	F1	5.730096466	5.526068812	5.615004242	0.021707876	-0.046599301	0.028841969	0.021707876	substitution
554	ATGGACTGGCAAAAGTCCTTAACTTTGATCGTTGCTTTGACTTTGTCTAGAGGTATTGGTTTGAAAAACGACTTGCCTTGGAAGTTGAAGTCTGACATGATGTTCTTTTCCAGAGTTACTTCTGGTCTGTTGGTCACCAGATCAACCGGTACTATGAACGTCGTTTTGATGGGTCGTAAGACCTGGGAATCTTTACCAGCTCATTCTAGACCATTAAAG	MDWQKSLTLIVALTLSRGIGLKNDLPWKLKSDMMFFSRVTSGLLVTRSTGTMNVVLMGRKTWESLPAHSRPLK		150	183	163	111	102	60	CAA	Q	51	T	ACT	0.000492833	0.00053683	0.000520471	0.000453263	0.000392184	0.000389019	-10.98661477	-10.86324691	-10.90789519	-11.10736436	-11.31618169	-11.32787071	-0.120749591	-0.452934773	-0.419975522	-0.419975522	F1	5.730096466	5.526068812	5.615004242	-0.060288346	0.004131013	-0.063430222	-0.060288346	substitution
555	ATGGACTGGCAAAAGTCCTTAACTTTGATCGTTGCTTTGACTTTGTCTAGAGGTATTGGTTTGAAAAACGACTTGCCTTGGAAGTTGAAGCGTGACATGATGTTCTTTTCCAGAGTTACTTCTGGTCTGTTGGTCACCAGATCAACCGGTCAAATGAACGTCGTTTTGATGGGTCGTAAGACCTGGGAATCTTTACCAGCTCATTCTAGACCATTAAAG	MDWQKSLTLIVALTLSRGIGLKNDLPWKLKRDMMFFSRVTSGLLVTRSTGQMNVVLMGRKTWESLPAHSRPLK		150	141	146	115	111	64	TCT	S	31	R	CGT	0.000492833	0.000413623	0.000466189	0.000469597	0.000426788	0.000414954	-10.98661477	-11.2393954	-11.06679879	-11.05629018	-11.19419116	-11.23476131	-0.069675406	0.045204237	-0.167962523	-0.069675406	F1	5.730096466	5.526068812	5.615004242	-0.000947531	0.010309256	-0.000947531	-0.029178468	substitution
556	ATGGACTGGCAAAAGTCCTTAACTTTGATCGTTGCTTTGACTTTGTCTAGAGGTATTGGTTTGAAAAACGACTTGCCTTGGAAGTTGAAGTCTGACATGATGTTCTTTTCCAGAGTTACTTCTGGTCTGTTGGTCACCAGATCAACCGGTCAAATGAACGTCGTTTTGATGGGTCGTAAGACCTGGGAATCTTTACCAGCTCGGTCTAGACCATTAAAG	MDWQKSLTLIVALTLSRGIGLKNDLPWKLKSDMMFFSRVTSGLLVTRSTGQMNVVLMGRKTWESLPARSRPLK		150	154	159	105	113	92	CAT	H	68	R	CGG	0.000492833	0.000451759	0.000507698	0.000428762	0.000434478	0.000596496	-10.98661477	-11.11216021	-10.94374039	-11.18753471	-11.16842807	-10.71119935	-0.200919939	-0.056267855	0.232541037	-0.056267855	F1	5.730096466	5.526068812	5.615004242	-0.005566878	-0.005566878	-0.013675403	0.020261907	substitution
557	ATGGACTGGCAAAAGTCCTTAACTTTGATCGTTGCTTTGACTTTGTCTAGAGGTATTGGTTTGAAAAACGACTTGCCTTGGAAGTTGAAGTCTGACATGATGTTCTTTTCCAGAGTTACTTCTGGTTCTTTGGTCACCAGATCAACCGGTCAAATGAACGTCGTTTTGATGGGTCGTAAGACCTGGGAATCTTTACCAGCTCATTCTAGACCATTAAAG	MDWQKSLTLIVALTLSRGIGLKNDLPWKLKSDMMFFSRVTSGSLVTRSTGQMNVVLMGRKTWESLPAHSRPLK		150	217	150	142	170	115	CTG	L	43	S	TCT	0.000492833	0.000636569	0.000478961	0.00057985	0.00065364	0.00074562	-10.98661477	-10.61739552	-11.02780465	-10.75203311	-10.57921609	-10.38927126	0.234581662	0.038179427	0.638533397	0.234581662	F1	5.730096466	5.526068812	5.615004242	0.047114034	0.047114034	-0.001828669	0.070379849	substitution
558	ATGGACTGGCAAAAGTCCTTAACTTTGATCGTTGCTTTGACTTTGTCTAGAGGTATTGGTTTGAAACCGGACTTGCCTTGGAAGTTGAAGTCTGACATGATGTTCTTTTCCAGAGTTACTTCTGGTCTGTTGGTCACCAGATCAACCGGTCAAATGAACGTCGTTTTGATGGGTCGTAAGACCTGGGAATCTTTACCAGCTCATTCTAGACCATTAAAG	MDWQKSLTLIVALTLSRGIGLKPDLPWKLKSDMMFFSRVTSGLLVTRSTGQMNVVLMGRKTWESLPAHSRPLK		150	173	152	111	111	87	AAC	N	23	P	CCG	0.000492833	0.000507495	0.000485347	0.000453263	0.000426788	0.000564078	-10.98661477	-10.94431853	-11.00869583	-11.10736436	-11.19419116	-10.79181781	-0.120749591	-0.249872638	0.216878019	-0.120749591	F1	5.730096466	5.526068812	5.615004242	0.004131013	0.004131013	-0.037959684	0.018328377	substitution
559	ATGGACTGGCAAAAGTCCTTAACTTTGATCGTTGCTTTGACTTTGTCTAGAGGTATTGGTTTGAAAAACGACTTGCCTTGGAAGTTGAAGTCTGACATGATGTTCTTTTCCAGAGTTACTTCTGGTCTGTTGGTCACCAGATCAACCGGTTAGATGAACGTCGTTTTGATGGGTCGTAAGACCTGGGAATCTTTACCAGCTCATTCTAGACCATTAAAG	MDWQKSLTLIVALTLSRGIGLKNDLPWKLKSDMMFFSRVTSGLLVTRSTG_MNVVLMGRKTWESLPAHSRPLK		150	216	164	175	187	121	CAA	Q	51	*	TAG	0.000492833	0.000633635	0.000523664	0.000714604	0.000719004	0.000784522	-10.98661477	-10.62405925	-10.89907134	-10.45056912	-10.44171257	-10.31589807	0.536045655	0.182346681	0.583173269	0.536045655	F1	5.730096466	5.526068812	5.615004242	0.063545889	0.083580945	0.016254553	0.063545889	stop
560	ATGGACTGGCAAAAGTCCTTAACTTTGATCGTTGCTTTGACTTTGTCTAGAGGTATTGGTTTGAAAAACGACTTGCCTCTGAAGTTGAAGTCTGACATGATGTTCTTTTCCAGAGTTACTTCTGGTCTGTTGGTCACCAGATCAACCGGTCAAATGAACGTCGTTTTGATGGGTCGTAAGACCTGGGAATCTTTACCAGCTCATTCTAGACCATTAAAG	MDWQKSLTLIVALTLSRGIGLKNDLPLKLKSDMMFFSRVTSGLLVTRSTGQMNVVLMGRKTWESLPAHSRPLK		150	164	141	124	103	90	TGG	W	27	L	CTG	0.000492833	0.000481094	0.000450223	0.000506348	0.000396029	0.000583529	-10.98661477	-11.02139475	-11.11707199	-10.94758392	-11.3021065	-10.74290821	0.039030853	-0.280711754	0.37416378	0.039030853	F1	5.730096466	5.526068812	5.615004242	0.023459024	0.023459024	-0.041827903	0.037744602	substitution
561	ATGGACTGGCAAAAGTCCTTAACTTTGATCGTTGCTTTGACTTTGTCTAGAGGTATTGGTTTGAAAAACGACTTGCCTTGGAAGTTGAAGTCTGACATGATGTTCTTTTCCAGAGTTACTTCTGGTCTGTTGGTCACCAGATCAACCGGTCAAATGAACGTCGTTTTGATGGGTCGTAAGACCTGTGAATCTTTACCAGCTCATTCTAGACCATTAAAG	MDWQKSLTLIVALTLSRGIGLKNDLPWKLKSDMMFFSRVTSGLLVTRSTGQMNVVLMGRKTCESLPAHSRPLK		150	146	158	90	102	62	TGG	W	62	C	TGT	0.000492833	0.000428291	0.000504505	0.00036751	0.000392184	0.000401987	-10.98661477	-11.18912219	-10.9528426	-11.40992713	-11.31618169	-11.280565	-0.423312361	-0.127059494	-0.327722402	-0.327722402	F1	5.730096466	5.526068812	5.615004242	-0.032468812	-0.032468812	-0.022554956	-0.048900111	substitution
562	ATGGACTGGCAAAAGTCCTTAACTTTGATCGTTGCTTTGACTTTGTCTAGAGGTATTGGTTTGAAACGGGACTTGCCTTGGAAGTTGAAGTCTGACATGATGTTCTTTTCCAGAGTTACTTCTGGTCTGTTGGTCACCAGATCAACCGGTCAAATGAACGTCGTTTTGATGGGTCGTAAGACCTGGGAATCTTTACCAGCTCATTCTAGACCATTAAAG	MDWQKSLTLIVALTLSRGIGLKRDLPWKLKSDMMFFSRVTSGLLVTRSTGQMNVVLMGRKTWESLPAHSRPLK		150	183	173	117	150	83	AAC	N	23	R	CGG	0.000492833	0.00053683	0.000552402	0.000477764	0.000576741	0.000538143	-10.98661477	-10.86324691	-10.82199512	-11.03141551	-10.75978834	-10.85972188	-0.044800737	0.103458576	-0.03772676	-0.03772676	F1	5.730096466	5.526068812	5.615004242	0.006359441	0.013318247	0.006359441	-0.013101445	substitution
563	ATGGACTGGCAAAAGTCCAGGACTTTGATCGTTGCTTTGACTTTGTCTAGAGGTATTGGTTTGAAAAACGACTTGCCTTGGAAGTTGAAGTCTGACATGATGTTCTTTTCCAGAGTTACTTCTGGTCTGTTGGTCACCAGATCAACCGGTCAAATGAACGTCGTTTTGATGGGTCGTAAGACCTGGGAATCTTTACCAGCTCATTCTAGACCATTAAAG	MDWQKSRTLIVALTLSRGIGLKNDLPWKLKSDMMFFSRVTSGLLVTRSTGQMNVVLMGRKTWESLPAHSRPLK		150	217	177	148	183	116	TTA	L	7	R	AGG	0.000492833	0.000636569	0.000565174	0.000604351	0.000703624	0.000752104	-10.98661477	-10.61739552	-10.78901779	-10.69232686	-10.47290719	-10.37678031	0.294287909	0.144488329	0.412237481	0.294287909	F1	5.730096466	5.526068812	5.615004242	0.04244463	0.054336463	0.011505895	0.04244463	substitution
564	ATGGACTGGCAAAAGTCCTTAACTTTGATCGTTGCTTTGACTTTGTCTAGAGGTATTGGTTTGAAAAACGACTTGCCTTGGAAGTTGAAGTCTGACATGATGTTCTTTTCCAGAGTTACTTCTGGTCTGTTGGTCACCAGATCAACCGGTCAAATGAACGTCGTTTTGATGGGTCGTAAGACCTGGGAATCTTTACCAGCTGGTTCTAGACCATTAAAG	MDWQKSLTLIVALTLSRGIGLKNDLPWKLKSDMMFFSRVTSGLLVTRSTGQMNVVLMGRKTWESLPAGSRPLK		149	164	120	91	119	79	CAT	H	68	G	GGT	0.000489547	0.000481094	0.000383169	0.000371594	0.000457548	0.000512209	-10.99626494	-11.02139475	-11.34973275	-11.39398559	-11.09378927	-10.93098056	-0.397720647	-0.072394518	0.418752189	-0.072394518	F1	5.730096466	5.526068812	5.615004242	-0.015698206	-0.029373084	-0.015698206	0.043248841	substitution
565	ATGGACGTGCAAAAGTCCTTAACTTTGATCGTTGCTTTGACTTTGTCTAGAGGTATTGGTTTGAAAAACGACTTGCCTTGGAAGTTGAAGTCTGACATGATGTTCTTTTCCAGAGTTACTTCTGGTCTGTTGGTCACCAGATCAACCGGTCAAATGAACGTCGTTTTGATGGGTCGTAAGACCTGGGAATCTTTACCAGCTCATTCTAGACCATTAAAG	MDVQKSLTLIVALTLSRGIGLKNDLPWKLKSDMMFFSRVTSGLLVTRSTGQMNVVLMGRKTWESLPAHSRPLK		149	196	198	112	117	74	TGG	W	3	V	GTG	0.000489547	0.000574966	0.000632228	0.000457346	0.000449858	0.00047979	-10.99626494	-10.76423691	-10.62726672	-11.09442531	-11.11824231	-11.02530794	-0.098160365	-0.354005401	-0.398041218	-0.354005401	F1	5.730096466	5.526068812	5.615004242	-0.05102129	0.006863543	-0.05102129	-0.057580654	substitution
566	ATGGACTGGCAAAAGTCCTTAACTTTGATCGTTGCTTTGACTTTGTCTAGAGGTATTGGTTTGAAAAACGACTTGCCTTGGAAGTTGAAGTCTGACATGATGTTCTTTTCCAGAGTTACTTCTGGTCTGTTGGTCACCAGATCAACCGGTCAAATGAACGTCGTTTTGATGGGTCGTAAGACCTGGGAATTGTTACCAGCTCATTCTAGACCATTAAAG	MDWQKSLTLIVALTLSRGIGLKNDLPWKLKSDMMFFSRVTSGLLVTRSTGQMNVVLMGRKTWELLPAHSRPLK		149	161	143	108	84	73	TCT	S	64	L	TTG	0.000489547	0.000472293	0.000456609	0.000441013	0.000322975	0.000473307	-10.99626494	-11.04802987	-11.09675201	-11.14689273	-11.59628961	-11.04493675	-0.150627785	-0.548259732	0.051815258	-0.150627785	F1	5.730096466	5.526068812	5.615004242	-0.002047883	0.000516766	-0.075387045	-0.002047883	substitution
567	ATGGACTGGCAAAAGTCCTTAACTTTGATCGTTGCTTTGACTTTGTCTAGAGGTACGGGTTTGAAAAACGACTTGCCTTGGAAGTTGAAGTCTGACATGATGTTCTTTTCCAGAGTTACTTCTGGTCTGTTGGTCACCAGATCAACCGGTCAAATGAACGTCGTTTTGATGGGTCGTAAGACCTGGGAATCTTTACCAGCTCATTCTAGACCATTAAAG	MDWQKSLTLIVALTLSRGTGLKNDLPWKLKSDMMFFSRVTSGLLVTRSTGQMNVVLMGRKTWESLPAHSRPLK		149	207	153	151	158	73	ATT	I	19	T	ACG	0.000489547	0.000607234	0.00048854	0.000616601	0.000607501	0.000473307	-10.99626494	-10.6854598	-10.9992355	-10.66337549	-10.68482628	-11.04493675	0.332889452	0.000633514	-0.045701248	0.000633514	F1	5.730096466	5.526068812	5.615004242	-0.006538137	0.05900594	-0.006538137	-0.01408586	substitution
568	ATGGACTGGCAAAAGTCCTTAACTTTGATCGTTGCTTTGACTTTGTCTAGAGGTATTGGTTTGAAAAACGACTTGCCTTGGATGTTGAAGTCTGACATGATGTTCTTTTCCAGAGTTACTTCTGGTCTGTTGGTCACCAGATCAACCGGTCAAATGAACGTCGTTTTGATGGGTCGTAAGACCTGGGAATCTTTACCAGCTCATTCTAGACCATTAAAG	MDWQKSLTLIVALTLSRGIGLKNDLPWMLKSDMMFFSRVTSGLLVTRSTGQMNVVLMGRKTWESLPAHSRPLK		149	174	117	107	113	63	AAG	K	28	M	ATG	0.000489547	0.000510429	0.000373589	0.000436929	0.000434478	0.00040847	-10.99626494	-10.93600326	-11.38625863	-11.16031324	-11.16842807	-11.25748139	-0.164048301	-0.23242481	0.12877724	-0.164048301	F1	5.730096466	5.526068812	5.615004242	-0.001106661	-0.001106661	-0.035771164	0.00745273	substitution
569	ATGGACTGGCAAAAGTCCTTAACTTTGATCGTTGCTTTGACTTTGTCTAGAGGTATTGGTTTGAAAAACGACTTGCCTTGGAAGTTGAAGTCTGACATGATGTTCTTTTCCAGAGTTACTTCTGGTCTGTTGGTCACCATTTCAACCGGTCAAATGAACGTCGTTTTGATGGGTCGTAAGACCTGGGAATCTTTACCAGCTCATTCTAGACCATTAAAG	MDWQKSLTLIVALTLSRGIGLKNDLPWKLKSDMMFFSRVTSGLLVTISTGQMNVVLMGRKTWESLPAHSRPLK		149	165	144	96	138	74	AGA	R	47	I	ATT	0.000489547	0.000484027	0.000459802	0.000392011	0.000530602	0.00047979	-10.99626494	-11.01262454	-11.08669834	-11.31681773	-10.88008257	-11.02530794	-0.320552786	0.132541966	0.0613904	0.0613904	F1	5.730096466	5.526068812	5.615004242	-0.000865874	-0.020038392	0.010007436	-0.000865874	substitution
570	ATGGACTGGCAAAAGTCCTTAACTTTGATCGTTGCTTTGACTTTGTCTAGAGGTATTGGTTTGAAAAACGACTTGCCTTGGAAGTTGAAGTCTGACATGATGTTCTTTTCCAGAGTTACTTCTGGTCTGTTGGTCACCAGATCAACCGGTCAAATGAACGTCATTTTGATGGGTCGTAAGACCTGGGAATCTTTACCAGCTCATTCTAGACCATTAAAG	MDWQKSLTLIVALTLSRGIGLKNDLPWKLKSDMMFFSRVTSGLLVTRSTGQMNVILMGRKTWESLPAHSRPLK		149	161	149	95	119	67	GTT	V	55	I	ATT	0.000489547	0.000472293	0.000475768	0.000387928	0.000457548	0.000434405	-10.99626494	-11.04802987	-11.03745482	-11.33192462	-11.09378927	-11.16867212	-0.335659679	-0.045759391	-0.131217294	-0.131217294	F1	5.730096466	5.526068812	5.615004242	-0.021865813	-0.021865813	-0.012357303	-0.024642433	substitution
571	ATGGACTGGCAAAAGTCCTTAACTTTGATCGTTGCTTTGACTTTGTCTAGAGGTATTGGTTTGAAAAACGACTTGCCTTGGAAGTTGAAGTCTGACAGTATGTTCTTTTCCAGAGTTACTTCTGGTCTGTTGGTCACCAGATCAACCGGTCAAATGAACGTCGTTTTGATGGGTCGTAAGACCTGGGAATCTTTACCAGCTCATTCTAGACCATTAAAG	MDWQKSLTLIVALTLSRGIGLKNDLPWKLKSDSMFFSRVTSGLLVTRSTGQMNVVLMGRKTWESLPAHSRPLK		149	205	160	122	140	93	ATG	M	33	S	AGT	0.000489547	0.000601367	0.000510892	0.000498181	0.000538292	0.00060298	-10.99626494	-10.69946665	-10.93469525	-10.97104289	-10.85932401	-10.6956025	0.025222051	-0.159857359	0.239092752	0.025222051	F1	5.730096466	5.526068812	5.615004242	0.021070687	0.021788627	-0.026668866	0.021070687	substitution
572	ATGGACTGGCAAAAGTCCTTAACTTTGATCGTTGCTTTGACTTTGTCTAGAGGTATTGGTTTGAAAAACGACTTGCCTTGGAAGTTGAAGAAGGACATGATGTTCTTTTCCAGAGTTACTTCTGGTCTGTTGGTCACCAGATCAACCGGTCAAATGAACGTCGTTTTGATGGGTCGTAAGACCTGGGAATCTTTACCAGCTCATTCTAGACCATTAAAG	MDWQKSLTLIVALTLSRGIGLKNDLPWKLKKDMMFFSRVTSGLLVTRSTGQMNVVLMGRKTWESLPAHSRPLK		149	175	177	132	148	87	TCT	S	31	K	AAG	0.000489547	0.000513362	0.000565174	0.000539015	0.000569051	0.000564078	-10.99626494	-10.92773564	-10.78901779	-10.85738611	-10.77915366	-10.79181781	0.138878832	0.148581977	-0.002800018	0.138878832	F1	5.730096466	5.526068812	5.615004242	0.01201937	0.03553724	0.01201937	-0.008789895	substitution
573	ATGGACTGGCAAAAGTCCTTAACTTTGATCGTTGCTTTGACTTTGTCTAGAGGTATTGGTTTGAAAAACGACTTGCCTTGGAAGTTGAAGTCTGACATGATGTTCTTTTCCAGAGTTACTTCTGGTCTGTTGGTCACCAGATCAACCGGTAGGATGAACGTCGTTTTGATGGGTCGTAAGACCTGGGAATCTTTACCAGCTCATTCTAGACCATTAAAG	MDWQKSLTLIVALTLSRGIGLKNDLPWKLKSDMMFFSRVTSGLLVTRSTGRMNVVLMGRKTWESLPAHSRPLK		148	139	154	89	109	80	CAA	Q	51	R	AGG	0.000486261	0.000407756	0.000491733	0.000363427	0.000419099	0.000518692	-11.0059801	-11.26000568	-10.9898368	-11.4260468	-11.2204227	-10.91283321	-0.420066701	0.039582975	0.07700359	0.039582975	F1	5.730096466	5.526068812	5.615004242	-0.001652619	-0.032076198	-0.001652619	0.001061504	substitution
574	ATGGACTGGCAAAAGTCCTTAACTTTGATCGTTGCTTTGACTTTGTTGAGAGGTATTGGTTTGAAAAACGACTTGCCTTGGAAGTTGAAGTCTGACATGATGTTCTTTTCCAGAGTTACTTCTGGTCTGTTGGTCACCAGATCAACCGGTCAAATGAACGTCGTTTTGATGGGTCGTAAGACCTGGGAATCTTTACCAGCTCATTCTAGACCATTAAAG	MDWQKSLTLIVALTLLRGIGLKNDLPWKLKSDMMFFSRVTSGLLVTRSTGQMNVVLMGRKTWESLPAHSRPLK		148	149	104	97	131	63	TCT	S	16	L	TTG	0.000486261	0.000437091	0.00033208	0.000396095	0.000503687	0.00040847	-11.0059801	-11.15977823	-11.55618363	-11.30186739	-10.95518403	-11.25748139	-0.29588729	0.204594204	0.298702242	0.204594204	F1	5.730096466	5.526068812	5.615004242	0.019045109	-0.017054704	0.019045109	0.028429212	substitution
575	ATGGACTGGCAAAAGTCCTTAACTTTGATCGTTGCTTTGACTTTGTCTACGGGTATTGGTTTGAAAAACGACTTGCCTTGGAAGTTGAAGTCTGACATGATGTTCTTTTCCAGAGTTACTTCTGGTCTGTTGGTCACCAGATCAACCGGTCAAATGAACGTCGTTTTGATGGGTCGTAAGACCTGGGAATCTTTACCAGCTCATTCTAGACCATTAAAG	MDWQKSLTLIVALTLSTGIGLKNDLPWKLKSDMMFFSRVTSGLLVTRSTGQMNVVLMGRKTWESLPAHSRPLK		148	146	115	107	107	61	AGA	R	17	T	ACG	0.000486261	0.000428291	0.000367203	0.000436929	0.000411409	0.000395503	-11.0059801	-11.18912219	-11.41113329	-11.16031324	-11.24714004	-11.30402397	-0.154333146	-0.058017849	0.107109323	-0.058017849	F1	5.730096466	5.526068812	5.615004242	6.85E-05	6.85E-05	-0.013894908	0.004777922	substitution
576	ATGGACTGGCAAAAGTCCTTAACTTTGATCGTTGCTTTGACTTTGTCTAGAGGTATTGGTTTGAAAAACGACTTGCCTTGGAAGTTGAAGTCTGACATGATGTTCTTTTCCAGAGTTACTTCTGGTCTGTTGGTCACCAGATCAACCGGTCAAATGAACGTCGTTTTGATGGGTCGTAAGACCTGGGAATCTTTACCAGCTCATTCTAGACCAGGGAAG	MDWQKSLTLIVALTLSRGIGLKNDLPWKLKSDMMFFSRVTSGLLVTRSTGQMNVVLMGRKTWESLPAHSRPGK		148	159	168	114	114	83	TTA	L	72	G	GGG	0.000486261	0.000466426	0.000536436	0.000465513	0.000438323	0.000538143	-11.0059801	-11.0660638	-10.86430592	-11.06889021	-11.15571702	-10.85972188	-0.062910118	-0.089653218	0.004584045	-0.062910118	F1	5.730096466	5.526068812	5.615004242	-0.007878365	0.011127626	-0.017863003	-0.007878365	substitution
577	ATGGACTGGCAAAAGTCCTTAACTTTGATCGTTGCTTTGACTTTGTCTAGAGGTATTGGTTTGAAAAACGACTTGCCTTGGAAGTTGAAGTCTGACATGATGTTCTTTTCCAGAGTTACTTCTGGTCTGTTGGTCACCAGATCAACCTCTCAAATGAACGTCGTTTTGATGGGTCGTAAGACCTGGGAATCTTTACCAGCTCATTCTAGACCATTAAAG	MDWQKSLTLIVALTLSRGIGLKNDLPWKLKSDMMFFSRVTSGLLVTRSTSQMNVVLMGRKTWESLPAHSRPLK		148	124	148	78	94	45	GGT	G	50	S	TCT	0.000486261	0.000363754	0.000472575	0.000318509	0.000361424	0.000291764	-11.0059801	-11.42475044	-11.04716998	-11.61637801	-11.43401818	-11.74290821	-0.610397913	-0.009267735	-0.695738233	-0.610397913	F1	5.730096466	5.526068812	5.615004242	-0.055099814	-0.055099814	-0.007780072	-0.094330021	substitution
578	ATGGACTGGCAAAAGTCCTTAACTTTGATCGTTGCTTTGACTTTGTCTAGAGGTATTGGTTTGAAAAACGACTTGCCTTGGAAGTTGAAGTCTGACATGATGTTCTTTTCCAGAGTTACTTCTGGTCTGTTGGTCACCAAGTCAACCGGTCAAATGAACGTCGTTTTGATGGGTCGTAAGACCTGGGAATCTTTACCAGCTCATTCTAGACCATTAAAG	MDWQKSLTLIVALTLSRGIGLKNDLPWKLKSDMMFFSRVTSGLLVTKSTGQMNVVLMGRKTWESLPAHSRPLK		148	148	121	109	107	59	AGA	R	47	K	AAG	0.000486261	0.000434158	0.000386362	0.000445096	0.000411409	0.000382536	-11.0059801	-11.16949339	-11.33776011	-11.1335959	-11.24714004	-11.35211826	-0.127615807	-0.077646656	-0.014358152	-0.077646656	F1	5.730096466	5.526068812	5.615004242	-0.010216695	0.003300434	-0.016356994	-0.010216695	substitution
579	ATGGACTGGCAAAAGTCCTTAACTTTGATCGTTGCTTTGACTTTGTCTAGAGGTATTGGTTTGAAAAACGACTTGCCTTGGAAGTTGAAGTCTGACATGATGTTCTTTTCCAGAGTTACTTCTGGTCTGTTGGTCACCAGAACGACCGGTCAAATGAACGTCGTTTTGATGGGTCGTAAGACCTGGGAATCTTTACCAGCTCATTCTAGACCATTAAAG	MDWQKSLTLIVALTLSRGIGLKNDLPWKLKSDMMFFSRVTSGLLVTRTTGQMNVVLMGRKTWESLPAHSRPLK		148	160	147	125	124	71	TCA	S	48	T	ACG	0.000486261	0.00046936	0.000469382	0.000510431	0.000476773	0.000460339	-11.0059801	-11.05701866	-11.056951	-10.93599594	-11.03441072	-11.08501419	0.069984152	0.022607939	-0.028063189	0.022607939	F1	5.730096466	5.526068812	5.615004242	-0.003781835	0.027203322	-0.003781835	-0.01190852	substitution
580	ATGGACTGGCAAAAGTCCTTAACTTTGATCGTTGCTTTGACTTTGTCTAGAGGTGCGGGTTTGAAAAACGACTTGCCTTGGAAGTTGAAGTCTGACATGATGTTCTTTTCCAGAGTTACTTCTGGTCTGTTGGTCACCAGATCAACCGGTCAAATGAACGTCGTTTTGATGGGTCGTAAGACCTGGGAATCTTTACCAGCTCATTCTAGACCATTAAAG	MDWQKSLTLIVALTLSRGAGLKNDLPWKLKSDMMFFSRVTSGLLVTRSTGQMNVVLMGRKTWESLPAHSRPLK		148	202	145	122	136	66	ATT	I	19	A	GCG	0.000486261	0.000592567	0.000462995	0.000498181	0.000522912	0.000427921	-11.0059801	-10.72073527	-11.07671425	-10.97104289	-10.90114419	-11.19036719	0.034937205	-0.180408918	-0.113652934	-0.113652934	F1	5.730096466	5.526068812	5.615004242	-0.022474192	0.022963831	-0.029246694	-0.022474192	substitution
581	ATGGACTGGCAAAAGTCCTTAACTTTGATCGTTGCTTTGACTTTGTCTAGAGGTATTGGTTTGAAAAACGACTTGCCTTGGAAGTTGAAGTCTGACATGATGTTCTTTTCCAGACTGACTTCTGGTCTGTTGGTCACCAGATCAACCGGTCAAATGAACGTCGTTTTGATGGGTCGTAAGACCTGGGAATCTTTACCAGCTCATTCTAGACCATTAAAG	MDWQKSLTLIVALTLSRGIGLKNDLPWKLKSDMMFFSRLTSGLLVTRSTGQMNVVLMGRKTWESLPAHSRPLK		148	140	160	108	132	70	GTT	V	39	L	CTG	0.000486261	0.00041069	0.000510892	0.000441013	0.000507532	0.000453856	-11.0059801	-11.24966374	-10.93469525	-11.14689273	-10.94421291	-11.10547829	-0.14091263	0.305450826	-0.170783042	-0.14091263	F1	5.730096466	5.526068812	5.615004242	0.00169197	0.00169197	0.031695781	-0.029526648	substitution
582	ATGGACTGGCAAAAGTCCTTAACTTTGATCGTTGCTTTGACTTTGTCTAGAGGTATTGGTTTGAAAAACGACTTGCCTTAGAAGTTGAAGTCTGACATGATGTTCTTTTCCAGAGTTACTTCTGGTCTGTTGGTCACCAGATCAACCGGTCAAATGAACGTCGTTTTGATGGGTCGTAAGACCTGGGAATCTTTACCAGCTCATTCTAGACCATTAAAG	MDWQKSLTLIVALTLSRGIGLKNDLP_KLKSDMMFFSRVTSGLLVTRSTGQMNVVLMGRKTWESLPAHSRPLK		148	172	147	143	146	100	TGG	W	27	*	TAG	0.000486261	0.000504562	0.000469382	0.000583933	0.000561361	0.000648365	-11.0059801	-10.952682	-11.056951	-10.74190889	-10.79878247	-10.59090512	0.264071205	0.153899528	0.466045881	0.264071205	F1	5.730096466	5.526068812	5.615004242	0.049087036	0.050681268	0.012686363	0.049087036	stop
583	ATGGACTGGCAAAAGTCCTTAACTTTGATCGTTGCTTTGACTTTGTCTAGAGGTATTGGTTTGAAAAACGACTTGCCTTGGAAGTTGAAGTCTGACATGATGTTCAATTCCAGAGTTACTTCTGGTCTGTTGGTCACCAGATCAACCGGTCAAATGAACGTCGTTTTGATGGGTCGTAAGACCTGGGAATCTTTACCAGCTCATTCTAGACCATTAAAG	MDWQKSLTLIVALTLSRGIGLKNDLPWKLKSDMMFNSRVTSGLLVTRSTGQMNVVLMGRKTWESLPAHSRPLK		148	130	149	100	78	58	TTT	F	36	N	AAT	0.000486261	0.000381355	0.000475768	0.000408345	0.000299905	0.000376052	-11.0059801	-11.35657894	-11.03745482	-11.25792404	-11.70320481	-11.37678031	-0.251943942	-0.346625871	-0.339325489	-0.339325489	F1	5.730096466	5.526068812	5.615004242	-0.050095659	-0.01173905	-0.050095659	-0.05033246	substitution
584	ATGGACTGGCAAAAGTCCTTAACTTTGATCGTTGCTTTGACTTTGTCTAGAGGTATTGGTTTGAAAAACGACTTGCCTTGGAAGTTGAAGTCTGACATGATGTTCTTTTCCAGAGTTACTTCTGGTCTGTTGGTCACCAGATCAACCGGTCAAATGAACGTCGTTCTGATGGGTCGTAAGACCTGGGAATCTTTACCAGCTCATTCTAGACCATTAAAG	MDWQKSLTLIVALTLSRGIGLKNDLPWKLKSDMMFFSRVTSGLLVTRSTGQMNVVLMGRKTWESLPAHSRPLK		148	174	133	102	105	82	TTG	L	56	L	CTG	0.000486261	0.000510429	0.000424679	0.000416512	0.000403719	0.00053166	-11.0059801	-10.93600326	-11.20134091	-11.22935489	-11.27436151	-10.8772093	-0.22337479	-0.338358255	0.324131605	-0.22337479	F1	5.730096466	5.526068812	5.615004242	-0.008283153	-0.008283153	-0.049058633	0.031568353	silent
585	ATGGACTGGCAAAAGTCCTTAACTTTGATCGTTGCTTTGACTTTGTCTAGAGGTATTGGTTTGAAAAACGACTTGCCTTGGAAGTTGAAGTCTGAGATGATGTTCTTTTCCAGAGTTACTTCTGGTCTGTTGGTCACCAGATCAACCGGTCAAATGAACGTCGTTTTGATGGGTCGTAAGACCTGGGAATCTTTACCAGCTCATTCTAGACCATTAAAG	MDWQKSLTLIVALTLSRGIGLKNDLPWKLKSEMMFFSRVTSGLLVTRSTGQMNVVLMGRKTWESLPAHSRPLK		148	161	175	147	158	86	GAC	D	32	E	GAG	0.000486261	0.000472293	0.000558788	0.000600267	0.000607501	0.000557594	-11.0059801	-11.04802987	-10.80541223	-10.70210788	-10.68482628	-10.80849655	0.303872213	0.363203593	-0.003084321	0.303872213	F1	5.730096466	5.526068812	5.615004242	0.03893984	0.055495839	0.03893984	-0.008824991	substitution
586	ATGGACTGGCAAAAGTCCTTAACTTTGATCGTTGCTTTGACTTTGTCTAGAGGTATTGGTTTGAAAAACGACTTGCCTTGGAAGTTGAAGTCTGACATGATGTTCTTTTCCAGAGTTACTTCTGGTCTGTTGGTCACCAGATCAACCGGTCAAATGAACCCGGTTTTGATGGGTCGTAAGACCTGGGAATCTTTACCAGCTCATTCTAGACCATTAAAG	MDWQKSLTLIVALTLSRGIGLKNDLPWKLKSDMMFFSRVTSGLLVTRSTGQMNPVLMGRKTWESLPAHSRPLK		148	149	179	102	104	71	GTC	V	54	P	CCG	0.000486261	0.000437091	0.00057156	0.000416512	0.000399874	0.000460339	-11.0059801	-11.15977823	-10.77280757	-11.22935489	-11.28816731	-11.08501419	-0.22337479	-0.128389079	-0.312206622	-0.22337479	F1	5.730096466	5.526068812	5.615004242	-0.022721729	-0.008283153	-0.022721729	-0.046984757	substitution
587	ATGGACTGGCAAAAGTCCTTAACTTTGATCGTTGCTTTGACTTTGTCTAGAGGTATTGGTTTGAAAAACGACTTGCCTTGGAAGTTGAAGTCTGACATGATGTTCTTTTCCAGAGTTACTTCTGGTCTGTTGGTCACCAGATCAACCGGTCAAATGAACGTCGTTTTGATGGGTCGTAAGGGGTGGGAATCTTTACCAGCTCATTCTAGACCATTAAAG	MDWQKSLTLIVALTLSRGIGLKNDLPWKLKSDMMFFSRVTSGLLVTRSTGQMNVVLMGRKGWESLPAHSRPLK		148	113	140	82	108	60	ACC	T	61	G	GGG	0.000486261	0.000331485	0.00044703	0.000334843	0.000415254	0.000389019	-11.0059801	-11.55876779	-11.12734033	-11.54422822	-11.23371953	-11.32787071	-0.538248128	0.325048263	-0.200530385	-0.200530385	F1	5.730096466	5.526068812	5.615004242	-0.033198825	-0.046372139	0.034153932	-0.033198825	substitution
588	ATGGACTGGCAAAAGTCCTTAACTTTGATCGTTGCTTTGACTTTGTCTAGAGGTATTGGTTTGAAAAACGACTTGCCTTGGAAGTTGAAGTCTGACATGATGTTCTTTTCCAGAGTTAATTCTGGTCTGTTGGTCACCAGATCAACCGGTCAAATGAACGTCGTTTTGATGGGTCGTAAGACCTGGGAATCTTTACCAGCTCATTCTAGACCATTAAAG	MDWQKSLTLIVALTLSRGIGLKNDLPWKLKSDMMFFSRVNSGLLVTRSTGQMNVVLMGRKTWESLPAHSRPLK		148	196	188	129	138	67	ACT	T	40	N	AAT	0.000486261	0.000574966	0.000600298	0.000526765	0.000530602	0.000434405	-11.0059801	-10.76423691	-10.70203449	-10.89055297	-10.88008257	-11.16867212	0.115427123	-0.115845664	-0.466637625	-0.115845664	F1	5.730096466	5.526068812	5.615004242	-0.021148381	0.032700379	-0.021148381	-0.066048574	substitution
589	ATGGACTGGCAAAAGTCCTTAACTTTGATCGTTGCTTTGACTTTGTCTAGAGGTATTGGTCTGAAAAACGACTTGCCTTGGAAGTTGAAGTCTGACATGATGTTCTTTTCCAGAGTTACTTCTGGTCTGTTGGTCACCAGATCAACCGGTCAAATGAACGTCGTTTTGATGGGTCGTAAGACCTGGGAATCTTTACCAGCTCATTCTAGACCATTAAAG	MDWQKSLTLIVALTLSRGIGLKNDLPWKLKSDMMFFSRVTSGLLVTRSTGQMNVVLMGRKTWESLPAHSRPLK		147	175	174	159	133	93	TTG	L	21	L	CTG	0.000482976	0.000513362	0.000555595	0.000649268	0.000511377	0.00060298	-11.01576112	-10.92773564	-10.81367985	-10.58889727	-10.93332459	-10.6956025	0.426863844	-0.005588953	0.118077351	0.118077351	F1	5.730096466	5.526068812	5.615004242	0.006131876	0.070373652	-0.007318635	0.006131876	silent
590	ATGGACTGGCAAAAGTCCTTAACTTTGATCGTTGCTTTGACTTTGTCTAGAGGTATTGGTTTGAAAAACGACTTGCCTTGGAAGTTGAAGTCTGACATGATGTTCTTTTCCAGAGTTACTTCTGGTCTGTTGGTCACCAGATCAACCGGTCAAATGAACTGTGTTTTGATGGGTCGTAAGACCTGGGAATCTTTACCAGCTCATTCTAGACCATTAAAG	MDWQKSLTLIVALTLSRGIGLKNDLPWKLKSDMMFFSRVTSGLLVTRSTGQMNCVLMGRKTWESLPAHSRPLK		147	140	180	122	112	69	GTC	V	54	C	TGT	0.000482976	0.00041069	0.000574753	0.000498181	0.000430633	0.000447372	-11.01576112	-11.24966374	-10.76477025	-10.97104289	-11.18125211	-11.12623685	0.044718226	0.068411628	-0.361466603	0.044718226	F1	5.730096466	5.526068812	5.615004242	0.001963424	0.024147003	0.001963424	-0.053065682	substitution
591	ATGGACTGGCAAAAGTCCTTAACTTTGATCGTTGCTTTGACTTTGTCTAGAGGTATTGGTTTGAAAAACGACTTGCCTTGGAAGTTGAAGTCTGACATGATGTTCTTTTCCAGAGTTACTTCTGGTCTGTTGGTCACCAGATCAACCGGTCAAATGAACGTCGTTTTGATGGGTCGTAAGGTGTGGGAATCTTTACCAGCTCATTCTAGACCATTAAAG	MDWQKSLTLIVALTLSRGIGLKNDLPWKLKSDMMFFSRVTSGLLVTRSTGQMNVVLMGRKVWESLPAHSRPLK		147	125	135	102	114	74	ACC	T	61	V	GTG	0.000482976	0.000366687	0.000431065	0.000416512	0.000438323	0.00047979	-11.01576112	-11.41316247	-11.17980775	-11.22935489	-11.15571702	-11.02530794	-0.213593769	0.257445453	0.154499805	0.154499805	F1	5.730096466	5.526068812	5.615004242	0.010628066	-0.007099981	0.02567436	0.010628066	substitution
592	ATGGACTGGCAAAAGTCCTTAACTTTGATCGTTGCTTTGACTTTGTCTAGAGGTATTGGTTTGAAAAACGACTTGCCTTGGAAGTTGAAGTCTGACATGATGTTCTTTGTGAGAGTTACTTCTGGTCTGTTGGTCACCAGATCAACCGGTCAAATGAACGTCGTTTTGATGGGTCGTAAGACCTGGGAATCTTTACCAGCTCATTCTAGACCATTAAAG	MDWQKSLTLIVALTLSRGIGLKNDLPWKLKSDMMFFVRVTSGLLVTRSTGQMNVVLMGRKTWESLPAHSRPLK		147	174	147	102	96	59	TCC	S	37	V	GTG	0.000482976	0.000510429	0.000469382	0.000416512	0.000369114	0.000382536	-11.01576112	-10.93600326	-11.056951	-11.22935489	-11.40364453	-11.35211826	-0.213593769	-0.467641272	-0.295167259	-0.295167259	F1	5.730096466	5.526068812	5.615004242	-0.044881324	-0.007099981	-0.065274891	-0.044881324	substitution
593	ATGGACTGGCAAAAGTCCTTAACTTTGATCGTTGCTTTGACTTTGTCTAGAGGTATTGGTTTGAAAAACGACTTGCCTTGGAAGTTGAAGTCTGACATGATGTTCTTTTCCAGAGTTACTTCTGATCTGTTGGTCACCAGATCAACCGGTCAAATGAACGTCGTTTTGATGGGTCGTAAGACCTGGGAATCTTTACCAGCTCATTCTAGACCATTAAAG	MDWQKSLTLIVALTLSRGIGLKNDLPWKLKSDMMFFSRVTSDLLVTRSTGQMNVVLMGRKTWESLPAHSRPLK		147	157	134	147	128	80	GGT	G	42	D	GAT	0.000482976	0.000460559	0.000427872	0.000600267	0.000492152	0.000518692	-11.01576112	-11.084326	-11.19053415	-10.70210788	-10.98860703	-10.91283321	0.313653233	0.095718974	0.277700941	0.277700941	F1	5.730096466	5.526068812	5.615004242	0.025836695	0.05667901	0.005388646	0.025836695	substitution
594	ATGGACTGGCAAAAGTCCTTAACTTTGATCGTTGCTTTGACTTTGTCTAGAGGTATTGGTTTGAAAAACGACTTGCCTTGGAAGTTGAAGTCTGACATGATGTTCTTTTCCAGAGCGACTTCTGGTCTGTTGGTCACCAGATCAACCGGTCAAATGAACGTCGTTTTGATGGGTCGTAAGACCTGGGAATCTTTACCAGCTCATTCTAGACCATTAAAG	MDWQKSLTLIVALTLSRGIGLKNDLPWKLKSDMMFFSRATSGLLVTRSTGQMNVVLMGRKTWESLPAHSRPLK		147	181	179	138	134	89	GTT	V	39	A	GCG	0.000482976	0.000530963	0.00057156	0.000563516	0.000515222	0.000577045	-11.01576112	-10.87910087	-10.77280757	-10.79325577	-10.92251784	-10.75902788	0.222505345	-0.043416973	0.01377969	0.01377969	F1	5.730096466	5.526068812	5.615004242	-0.006743204	0.04565321	-0.012063488	-0.006743204	substitution
595	ATGGACTGGCAAAAGAGGTTAACTTTGATCGTTGCTTTGACTTTGTCTAGAGGTATTGGTTTGAAAAACGACTTGCCTTGGAAGTTGAAGTCTGACATGATGTTCTTTTCCAGAGTTACTTCTGGTCTGTTGGTCACCAGATCAACCGGTCAAATGAACGTCGTTTTGATGGGTCGTAAGACCTGGGAATCTTTACCAGCTCATTCTAGACCATTAAAG	MDWQKRLTLIVALTLSRGIGLKNDLPWKLKSDMMFFSRVTSGLLVTRSTGQMNVVLMGRKTWESLPAHSRPLK		147	115	147	64	57	45	TCC	S	6	R	AGG	0.000482976	0.000337352	0.000469382	0.000261341	0.000219162	0.000291764	-11.01576112	-11.5334567	-11.056951	-11.90178023	-12.15571702	-11.74290821	-0.886019111	-0.622260313	-0.685957212	-0.685957212	F1	5.730096466	5.526068812	5.615004242	-0.088440624	-0.088440624	-0.084669104	-0.093122597	substitution
596	ATGGACTGGCAAAAGTCCTTAACTTTGATCGTTGCTTTGACTTTGTCTAGAGGTATTGGTTTGAAAAACGACTTGCCTTGGAAGTTGAAGTCTCTGATGATGTTCTTTTCCAGAGTTACTTCTGGTCTGTTGGTCACCAGATCAACCGGTCAAATGAACGTCGTTTTGATGGGTCGTAAGACCTGGGAATCTTTACCAGCTCATTCTAGACCATTAAAG	MDWQKSLTLIVALTLSRGIGLKNDLPWKLKSLMMFFSRVTSGLLVTRSTGQMNVVLMGRKTWESLPAHSRPLK		147	201	129	123	155	101	GAC	D	32	L	CTG	0.000482976	0.000589633	0.000411906	0.000502264	0.000595966	0.000654849	-11.01576112	-10.72789506	-11.24539609	-10.95926572	-10.71248262	-10.57654983	0.056495394	0.015412437	0.668846264	0.056495394	F1	5.730096466	5.526068812	5.615004242	0.02557164	0.02557164	-0.004684383	0.074121837	substitution
597	ATGGACTGGCAAAAGTCCTTAACTTTGATCGTTGCTTTGACTTTGTCTAGAGGTATTGGTTTGAAACTGGACTTGCCTTGGAAGTTGAAGTCTGACATGATGTTCTTTTCCAGAGTTACTTCTGGTCTGTTGGTCACCAGATCAACCGGTCAAATGAACGTCGTTTTGATGGGTCGTAAGACCTGGGAATCTTTACCAGCTCATTCTAGACCATTAAAG	MDWQKSLTLIVALTLSRGIGLKLDLPWKLKSDMMFFSRVTSGLLVTRSTGQMNVVLMGRKTWESLPAHSRPLK		147	143	154	119	119	67	AAC	N	23	L	CTG	0.000482976	0.00041949	0.000491733	0.00048593	0.000457548	0.000434405	-11.01576112	-11.21907542	-10.9898368	-11.00696247	-11.09378927	-11.16867212	0.008798652	0.12528615	-0.178835314	0.008798652	F1	5.730096466	5.526068812	5.615004242	0.009097323	0.019801953	0.009097323	-0.030520665	substitution
598	ATGGACTGGCAAAAGTCCTTAACTTTGATCGTTGCTTTGACTTTGTCTAGAGGTATTGGTTTGAAAAACGACTTGCCTTGGAAGTTGAAGTCTGACATGATGTTCTTTTCCAGAGTTACTTCTGGTCTGTTGGTCACCAGATCAACCGGTCTGATGAACGTCGTTTTGATGGGTCGTAAGACCTGGGAATCTTTACCAGCTCATTCTAGACCATTAAAG	MDWQKSLTLIVALTLSRGIGLKNDLPWKLKSDMMFFSRVTSGLLVTRSTGLMNVVLMGRKTWESLPAHSRPLK		147	168	158	119	126	71	CAA	Q	51	L	CTG	0.000482976	0.000492828	0.000504505	0.00048593	0.000484463	0.000460339	-11.01576112	-10.98662933	-10.9528426	-11.00696247	-11.01132711	-11.08501419	0.008798652	-0.024697776	-0.132171592	-0.024697776	F1	5.730096466	5.526068812	5.615004242	-0.009715497	0.019801953	-0.009715497	-0.024760237	substitution
599	ATGGACTGGCAAAAGTCCTTAACTTTGATCGTTGCTTTGACTTTGTCTAGAGGTATTGGTTTGAAAAACGACTTGCCTTGGAAGTTGAAGTCTGACATGATGTTCTTTTCCAGAGTTACTTCTGGTCTGTTGGTCACCAGGTCAACCGGTCAAATGAACGTCGTTTTGATGGGTCGTAAGACCTGGGAATCTTTACCAGCTCATTCTAGACCATTAAAG	MDWQKSLTLIVALTLSRGIGLKNDLPWKLKSDMMFFSRVTSGLLVTRSTGQMNVVLMGRKTWESLPAHSRPLK		147	204	159	154	165	78	AGA	R	47	R	AGG	0.000482976	0.000598434	0.000507698	0.000628851	0.000634415	0.000505725	-11.01576112	-10.70652141	-10.94374039	-10.63499369	-10.62228482	-10.94935909	0.380767429	0.084236596	-0.0056187	0.084236596	F1	5.730096466	5.526068812	5.615004242	0.003948385	0.06479755	0.003948385	-0.009137848	silent
600	ATGGACTGGCAAAAGTCCTTAACTTTGATCGTTGCTTTGACTTTGTCTAGAGGTATTGGTTTGAAAAACGACTTGCCTTGGAAGTTGAAGTCTGACATGATGTTCTTTTCCAGAGTTACTTCTTGGCTGTTGGTCACCAGATCAACCGGTCAAATGAACGTCGTTTTGATGGGTCGTAAGACCTGGGAATCTTTACCAGCTCATTCTAGACCATTAAAG	MDWQKSLTLIVALTLSRGIGLKNDLPWKLKSDMMFFSRVTSWLLVTRSTGQMNVVLMGRKTWESLPAHSRPLK		147	145	153	104	109	55	GGT	G	42	W	TGG	0.000482976	0.000425357	0.00048854	0.000424679	0.000419099	0.000356601	-11.01576112	-11.19903766	-10.9992355	-11.20134051	-11.2204227	-11.4534016	-0.185579393	-0.021385042	-0.454166093	-0.185579393	F1	5.730096466	5.526068812	5.615004242	-0.009299973	-0.003711192	-0.009299973	-0.064509019	substitution
601	ATGGACTGGCAAAAGTCCTTAACTTTGATCGTTGCTTTGGTGTTGTCTAGAGGTATTGGTTTGAAAAACGACTTGCCTTGGAAGTTGAAGTCTGACATGATGTTCTTTTCCAGAGTTACTTCTGGTCTGTTGGTCACCAGATCAACCGGTCAAATGAACGTCGTTTTGATGGGTCGTAAGACCTGGGAATCTTTACCAGCTCATTCTAGACCATTAAAG	MDWQKSLTLIVALVLSRGIGLKNDLPWKLKSDMMFFSRVTSGLLVTRSTGQMNVVLMGRKTWESLPAHSRPLK		147	158	145	103	134	75	ACT	T	14	V	GTG	0.000482976	0.000463493	0.000462995	0.000420595	0.000515222	0.000486274	-11.01576112	-11.075166	-11.07671425	-11.2152797	-10.92251784	-11.00594262	-0.199518584	0.152648166	0.070771637	0.070771637	F1	5.730096466	5.526068812	5.615004242	0.000292197	-0.005397361	0.012529401	0.000292197	substitution
602	ATGGACTGGCAAAAGTCCCGGACTTTGATCGTTGCTTTGACTTTGTCTAGAGGTATTGGTTTGAAAAACGACTTGCCTTGGAAGTTGAAGTCTGACATGATGTTCTTTTCCAGAGTTACTTCTGGTCTGTTGGTCACCAGATCAACCGGTCAAATGAACGTCGTTTTGATGGGTCGTAAGACCTGGGAATCTTTACCAGCTCATTCTAGACCATTAAAG	MDWQKSRTLIVALTLSRGIGLKNDLPWKLKSDMMFFSRVTSGLLVTRSTGQMNVVLMGRKTWESLPAHSRPLK		146	166	163	141	135	98	TTA	L	7	R	CGG	0.00047969	0.000486961	0.000520471	0.000575766	0.000519067	0.000635398	-11.0256089	-11.00390732	-10.90789519	-10.76222888	-10.91179143	-10.62005146	0.263380027	0.092115889	0.287843726	0.263380027	F1	5.730096466	5.526068812	5.615004242	0.027088777	0.050597659	0.004936702	0.027088777	substitution
603	ATGGACTGGCAAAAGTCCTTAACTTTGATCGTTGCTTTGACTTTGTCTAGAGGTATTGGTTTGAAAAACGACTTGCCTTGGAAGTTGAAGTCTGACATGATGTTCTTTTCCAGATTTACTTCTGGTCTGTTGGTCACCAGATCAACCGGTCAAATGAACGTCGTTTTGATGGGTCGTAAGACCTGGGAATCTTTACCAGCTCATTCTAGACCATTAAAG	MDWQKSLTLIVALTLSRGIGLKNDLPWKLKSDMMFFSRFTSGLLVTRSTGQMNVVLMGRKTWESLPAHSRPLK		146	117	139	95	89	54	GTT	V	39	F	TTT	0.00047969	0.000343219	0.000443837	0.000387928	0.0003422	0.000350117	-11.0256089	-11.50858203	-11.13768227	-11.33192462	-11.5128736	-11.47987381	-0.306315717	-0.004291565	-0.342191534	-0.306315717	F1	5.730096466	5.526068812	5.615004242	-0.01831619	-0.01831619	-0.0071559	-0.050686261	substitution
604	ATGGACTGGCAAAAGTCCTTAACTTTGATCGTTGCTTTGACTTTGTCTAGAGGTATTGGTTTGAAAAACGACTTGCCTTGGAAGTTGAAGTCTGACATGATGTTCTTTTCCAGAGTTACTGTTGGTCTGTTGGTCACCAGATCAACCGGTCAAATGAACGTCGTTTTGATGGGTCGTAAGACCTGGGAATCTTTACCAGCTCATTCTAGACCATTAAAG	MDWQKSLTLIVALTLSRGIGLKNDLPWKLKSDMMFFSRVTVGLLVTRSTGQMNVVLMGRKTWESLPAHSRPLK		146	137	122	101	101	64	TCT	S	41	V	GTT	0.00047969	0.000401889	0.000389555	0.000412428	0.000388339	0.000414954	-11.0256089	-11.28091467	-11.32588601	-11.24356875	-11.33039555	-11.23476131	-0.217959843	-0.049480877	0.091124699	-0.049480877	F1	5.730096466	5.526068812	5.615004242	-0.007628128	-0.007628128	-0.012824097	0.002804692	substitution
605	ATGGACTGGCAAAAGTCCTTAACTTTGATCGTTGCTTTGACTTTGTCTAGAGGTTCGGGTTTGAAAAACGACTTGCCTTGGAAGTTGAAGTCTGACATGATGTTCTTTTCCAGAGTTACTTCTGGTCTGTTGGTCACCAGATCAACCGGTCAAATGAACGTCGTTTTGATGGGTCGTAAGACCTGGGAATCTTTACCAGCTCATTCTAGACCATTAAAG	MDWQKSLTLIVALTLSRGSGLKNDLPWKLKSDMMFFSRVTSGLLVTRSTGQMNVVLMGRKTWESLPAHSRPLK		146	196	140	120	113	88	ATT	I	19	S	TCG	0.00047969	0.000574966	0.00044703	0.000490014	0.000434478	0.000570562	-11.0256089	-10.76423691	-11.12734033	-10.99488963	-11.16842807	-10.77532969	0.03071927	-0.404191158	0.352010638	0.03071927	F1	5.730096466	5.526068812	5.615004242	0.022453604	0.022453604	-0.057316201	0.035009895	substitution
606	ATGGACTGGCAAAAGTCCTTAACTTTGATCGTTGCTTTGACTTTGTCTAGAGGTATTGGTTTGAAAAACGACTTGCCTTGGAAGTTGAAGTCTGACATGATGTTCTTTTCCAGAGTTACTTCTGGTCTGTTGGTCACCAGATCAACCGGTCAAATGAACGTCGTTTTGATGACTCGTAAGACCTGGGAATCTTTACCAGCTCATTCTAGACCATTAAAG	MDWQKSLTLIVALTLSRGIGLKNDLPWKLKSDMMFFSRVTSGLLVTRSTGQMNVVLMTRKTWESLPAHSRPLK		146	134	103	80	109	65	GGT	G	58	T	ACT	0.00047969	0.000393089	0.000328886	0.000326676	0.000419099	0.000421438	-11.0256089	-11.31285756	-11.57012282	-11.57985213	-11.2204227	-11.2123935	-0.554243231	0.092434858	0.357729322	0.092434858	F1	5.730096466	5.526068812	5.615004242	0.004976711	-0.048307004	0.004976711	0.035715841	substitution
607	ATGGACTGGCAAAAGTCCTTAACTTTGATCGTTGCTCAGACTTTGTCTAGAGGTATTGGTTTGAAAAACGACTTGCCTTGGAAGTTGAAGTCTGACATGATGTTCTTTTCCAGAGTTACTTCTGGTCTGTTGGTCACCAGATCAACCGGTCAAATGAACGTCGTTTTGATGGGTCGTAAGACCTGGGAATCTTTACCAGCTCATTCTAGACCATTAAAG	MDWQKSLTLIVAQTLSRGIGLKNDLPWKLKSDMMFFSRVTSGLLVTRSTGQMNVVLMGRKTWESLPAHSRPLK		146	155	98	147	128	70	TTG	L	13	Q	CAG	0.00047969	0.000454692	0.000312921	0.000600267	0.000492152	0.000453856	-11.0256089	-11.10282235	-11.6419135	-10.70210788	-10.98860703	-11.10547829	0.323501019	0.114215318	0.536435209	0.323501019	F1	5.730096466	5.526068812	5.615004242	0.057776284	0.057870258	0.007708683	0.057776284	substitution
608	ATGGACTGGCAAAAGTCCTTAACTTTGATCGTTGCTTTGACTTTGTCTAGAGGTATTGGTTTGAAAAACGACTTGCCTTGGAAGTTGAAGTCTGACATGATGTTCTTTTCCAGAGTTACTTCTGGTCTGTTGGTCACCAGATCAACCGGTCAAATGGAGGTCGTTTTGATGGGTCGTAAGACCTGGGAATCTTTACCAGCTCATTCTAGACCATTAAAG	MDWQKSLTLIVALTLSRGIGLKNDLPWKLKSDMMFFSRVTSGLLVTRSTGQMEVVLMGRKTWESLPAHSRPLK		146	190	186	135	133	98	AAC	N	53	E	GAG	0.00047969	0.000557365	0.000593911	0.000551266	0.000511377	0.000635398	-11.0256089	-10.80909114	-10.71746453	-10.82496463	-10.93332459	-10.62005146	0.200644272	-0.124233449	0.097413069	0.097413069	F1	5.730096466	5.526068812	5.615004242	0.003580963	0.043008762	-0.022200479	0.003580963	substitution
609	ATGGACTGGCAAAAGTCCTTAACTTTGATCGTTGCTTTGACTTTGTCTAGAGGTATTGGTTTGAAAAACGACTTGCCTTGGAAGTTGAAGTCTGACATGATGTTCTTTTCCAGAGTTCGGTCTGGTCTGTTGGTCACCAGATCAACCGGTCAAATGAACGTCGTTTTGATGGGTCGTAAGACCTGGGAATCTTTACCAGCTCATTCTAGACCATTAAAG	MDWQKSLTLIVALTLSRGIGLKNDLPWKLKSDMMFFSRVRSGLLVTRSTGQMNVVLMGRKTWESLPAHSRPLK		146	133	142	78	101	59	ACT	T	40	R	CGG	0.00047969	0.000390155	0.000453416	0.000318509	0.000388339	0.000382536	-11.0256089	-11.32366432	-11.10687623	-11.61637801	-11.33039555	-11.35211826	-0.590769107	-0.006731229	-0.245242034	-0.245242034	F1	5.730096466	5.526068812	5.615004242	-0.038718278	-0.052725395	-0.007461913	-0.038718278	substitution
610	ATGGACTGGCAAAAGTCCTTAACTTTGATCGTTGCTTTGTCGTTGTCTAGAGGTATTGGTTTGAAAAACGACTTGCCTTGGAAGTTGAAGTCTGACATGATGTTCTTTTCCAGAGTTACTTCTGGTCTGTTGGTCACCAGATCAACCGGTCAAATGAACGTCGTTTTGATGGGTCGTAAGACCTGGGAATCTTTACCAGCTCATTCTAGACCATTAAAG	MDWQKSLTLIVALSLSRGIGLKNDLPWKLKSDMMFFSRVTSGLLVTRSTGQMNVVLMGRKTWESLPAHSRPLK		146	148	131	95	128	84	ACT	T	14	S	TCG	0.00047969	0.000434158	0.000418292	0.000387928	0.000492152	0.000544627	-11.0256089	-11.16949339	-11.22320034	-11.33192462	-10.98860703	-10.84244389	-0.306315717	0.180886358	0.380756457	0.180886358	F1	5.730096466	5.526068812	5.615004242	0.016071381	-0.01831619	0.016071381	0.038558438	substitution
611	ATGGACTGGCAAGTGTCCTTAACTTTGATCGTTGCTTTGACTTTGTCTAGAGGTATTGGTTTGAAAAACGACTTGCCTTGGAAGTTGAAGTCTGACATGATGTTCTTTTCCAGAGTTACTTCTGGTCTGTTGGTCACCAGATCAACCGGTCAAATGAACGTCGTTTTGATGGGTCGTAAGACCTGGGAATCTTTACCAGCTCATTCTAGACCATTAAAG	MDWQVSLTLIVALTLSRGIGLKNDLPWKLKSDMMFFSRVTSGLLVTRSTGQMNVVLMGRKTWESLPAHSRPLK		146	180	146	155	144	80	AAG	K	5	V	GTG	0.00047969	0.00052803	0.000466189	0.000632935	0.000553672	0.000518692	-11.0256089	-10.88709366	-11.06679879	-10.62565582	-10.81868203	-10.91283321	0.39995308	0.068411628	0.153965572	0.153965572	F1	5.730096466	5.526068812	5.615004242	0.010562117	0.067118363	0.001963424	0.010562117	substitution
612	ATGGACTGGCAAAAGTCCTTAACTTTGATCGTTGCTTTGACTTTGTCTAGAGGTATTGGTTTGAAAAACGACTTGCCTTGGAAGTTGAAGTCTGACATGATGTTCTTTTCCAGAGTTACTTCTGGTCTGTTGGTCACCAGATCAACCGGTCAAATGTATGTCGTTTTGATGGGTCGTAAGACCTGGGAATCTTTACCAGCTCATTCTAGACCATTAAAG	MDWQKSLTLIVALTLSRGIGLKNDLPWKLKSDMMFFSRVTSGLLVTRSTGQMYVVLMGRKTWESLPAHSRPLK		146	153	161	98	107	68	AAC	N	53	Y	TAT	0.00047969	0.000448825	0.000514085	0.000400178	0.000411409	0.000440889	-11.0256089	-11.12155891	-10.92570647	-11.28707038	-11.24714004	-11.14729847	-0.261461481	-0.125581133	-0.221592001	-0.221592001	F1	5.730096466	5.526068812	5.615004242	-0.022369522	-0.01289035	-0.022369522	-0.035798787	substitution
613	ATGGACTGGTATAAGTCCTTAACTTTGATCGTTGCTTTGACTTTGTCTAGAGGTATTGGTTTGAAAAACGACTTGCCTTGGAAGTTGAAGTCTGACATGATGTTCTTTTCCAGAGTTACTTCTGGTCTGTTGGTCACCAGATCAACCGGTCAAATGAACGTCGTTTTGATGGGTCGTAAGACCTGGGAATCTTTACCAGCTCATTCTAGACCATTAAAG	MDWYKSLTLIVALTLSRGIGLKNDLPWKLKSDMMFFSRVTSGLLVTRSTGQMNVVLMGRKTWESLPAHSRPLK		146	127	163	86	90	58	CAA	Q	4	Y	TAT	0.00047969	0.000372554	0.000520471	0.000351177	0.000346045	0.000376052	-11.0256089	-11.39026207	-10.90789519	-11.47551547	-11.49675393	-11.37678031	-0.449906571	-0.106491867	-0.468885123	-0.449906571	F1	5.730096466	5.526068812	5.615004242	-0.035685809	-0.035685809	-0.019975113	-0.066326018	substitution
614	ATGGACTGGCAAAAGTCCTTAACTTTGATCGTTGCTTTGACTTTGTCTAGAGGTATTGGTTTGAAAAACGACTTGCCTTGGAAGTTGAAGTCTGACATGATGTTCTTTTCCAGAGTTACTTCTGGTCTGTTGGTCACCAGATCAACCGGTCAAATGAACGTCGTTTTGATGGGTCGTAAGACCTGGGAATCTTTACCAGCTCATTCTAGAGTGTTAAAG	MDWQKSLTLIVALTLSRGIGLKNDLPWKLKSDMMFFSRVTSGLLVTRSTGQMNVVLMGRKTWESLPAHSRVLK		145	210	188	109	152	93	CCA	P	71	V	GTG	0.000476405	0.000616034	0.000600298	0.000445096	0.000584431	0.00060298	-11.03552437	-10.66470124	-10.70203449	-11.1335959	-10.74067952	-10.6956025	-0.098071532	-0.075978281	0.006431996	-0.075978281	F1	5.730096466	5.526068812	5.615004242	-0.007650244	0.006874289	-0.016147726	-0.007650244	substitution
615	ATGGACTGGCAAAAGTCCTTAACTTTGATCGTTGCTTTGACTTTGTCTAGAGGTATTGGTTTGAAAAACGACTTGCCTTGGAAGTTGAAGTCTGACATGATGTTCTTTTCCAGAGTTACTTCTGGTCTGTTGGTCACCAGATCAACCGGTCAAATGAACGTCGTTTTGATGGGTCGTAAGACCTGGGAGTCTTTACCAGCTCATTCTAGACCATTAAAG	MDWQKSLTLIVALTLSRGIGLKNDLPWKLKSDMMFFSRVTSGLLVTRSTGQMNVVLMGRKTWESLPAHSRPLK		145	213	140	137	182	85	GAA	E	63	E	GAG	0.000476405	0.000624835	0.00044703	0.000559433	0.000699779	0.000551111	-11.03552437	-10.64423713	-11.12734033	-10.80374815	-10.48081239	-10.82537037	0.231776226	0.163424743	0.301969955	0.231776226	F1	5.730096466	5.526068812	5.615004242	0.028832597	0.046774672	0.013881132	0.028832597	silent
616	ATGGACTGGCAAAAGTCCTCGACTTTGATCGTTGCTTTGACTTTGTCTAGAGGTATTGGTTTGAAAAACGACTTGCCTTGGAAGTTGAAGTCTGACATGATGTTCTTTTCCAGAGTTACTTCTGGTCTGTTGGTCACCAGATCAACCGGTCAAATGAACGTCGTTTTGATGGGTCGTAAGACCTGGGAATCTTTACCAGCTCATTCTAGACCATTAAAG	MDWQKSSTLIVALTLSRGIGLKNDLPWKLKSDMMFFSRVTSGLLVTRSTGQMNVVLMGRKTWESLPAHSRPLK		145	190	144	156	138	92	TTA	L	7	S	TCG	0.000476405	0.000557365	0.000459802	0.000637018	0.000530602	0.000596496	-11.03552437	-10.80909114	-11.08669834	-10.61637801	-10.88008257	-10.71119935	0.419146362	-0.070991428	0.375498991	0.375498991	F1	5.730096466	5.526068812	5.615004242	0.037909427	0.069440098	-0.015522213	0.037909427	substitution
617	ATGGACTGGCAAAAGTCCTTAACTTTGATCGTTGCTTTGACTTTGTCTAGAGGTATTGGTTTGAAAAACGACTTGCCTTGGAAGTTGAAGTCTGACATGATGTTCTTTTCCAGAGTTACTTCTGGTCTGAATGTCACCAGATCAACCGGTCAAATGAACGTCGTTTTGATGGGTCGTAAGACCTGGGAATCTTTACCAGCTCATTCTAGACCATTAAAG	MDWQKSLTLIVALTLSRGIGLKNDLPWKLKSDMMFFSRVTSGLNVTRSTGQMNVVLMGRKTWESLPAHSRPLK		145	186	177	105	120	55	TTG	L	44	N	AAT	0.000476405	0.000545631	0.000565174	0.000428762	0.000461393	0.000356601	-11.03552437	-10.83978794	-10.78901779	-11.18753471	-11.08171643	-11.4534016	-0.152010339	-0.241928492	-0.6643838	-0.241928492	F1	5.730096466	5.526068812	5.615004242	-0.036963232	0.000349524	-0.036963232	-0.090459456	substitution
618	ATGGACTGGCAAAAGTCCTTAACTTTGATCGTTGCTTTGACTTTGTCTAGAGGTATTGGTTTGAAAAACGACTTGCCTGGGAAGTTGAAGTCTGACATGATGTTCTTTTCCAGAGTTACTTCTGGTCTGTTGGTCACCAGATCAACCGGTCAAATGAACGTCGTTTTGATGGGTCGTAAGACCTGGGAATCTTTACCAGCTCATTCTAGACCATTAAAG	MDWQKSLTLIVALTLSRGIGLKNDLPGKLKSDMMFFSRVTSGLLVTRSTGQMNVVLMGRKTWESLPAHSRPLK		145	170	162	122	144	74	TGG	W	27	G	GGG	0.000476405	0.000498695	0.000517278	0.000498181	0.000553672	0.00047979	-11.03552437	-10.96955582	-10.91677334	-10.97104289	-10.81868203	-11.02530794	0.064481481	0.150873789	-0.108534601	0.064481481	F1	5.730096466	5.526068812	5.615004242	0.012306837	0.026537686	0.012306837	-0.021842356	substitution
619	ATGGATTGGCAAAAGTCCTTAACTTTGATCGTTGCTTTGACTTTGTCTAGAGGTATTGGTTTGAAAAACGACTTGCCTTGGAAGTTGAAGTCTGACATGATGTTCTTTTCCAGAGTTACTTCTGGTCTGTTGGTCACCAGATCAACCGGTCAAATGAACGTCGTTTTGATGGGTCGTAAGACCTGGGAATCTTTACCAGCTCATTCTAGACCATTAAAG	MDWQKSLTLIVALTLSRGIGLKNDLPWKLKSDMMFFSRVTSGLLVTRSTGQMNVVLMGRKTWESLPAHSRPLK		145	166	181	112	119	74	GAC	D	2	D	GAT	0.000476405	0.000486961	0.000577946	0.000457346	0.000457548	0.00047979	-11.03552437	-11.00390732	-10.75677746	-11.09442531	-11.09378927	-11.02530794	-0.058900935	-0.089881945	-0.268530485	-0.089881945	F1	5.730096466	5.526068812	5.615004242	-0.017891693	0.011612601	-0.017891693	-0.041593133	silent
620	ATGGACTGGCAAAAGTCCTTAACTTTGATCGTTGCTTTGACTTTGTCTAGAGGTATTGGTTTGAAAAACGACTTGCCTTGGAAGTTGAAGTCTGACATGATGTTCTTTTCCAGTGTTACTTCTGGTCTGTTGGTCACCAGATCAACCGGTCAAATGAACGTCGTTTTGATGGGTCGTAAGACCTGGGAATCTTTACCAGCTCATTCTAGACCATTAAAG	MDWQKSLTLIVALTLSRGIGLKNDLPWKLKSDMMFFSSVTSGLLVTRSTGQMNVVLMGRKTWESLPAHSRPLK		145	163	129	140	143	113	AGA	R	38	S	AGT	0.000476405	0.00047816	0.000411906	0.000571683	0.000549827	0.000732653	-11.03552437	-11.0302186	-11.24539609	-10.77249721	-10.82873569	-10.41458235	0.26302716	0.201482906	0.830813743	0.26302716	F1	5.730096466	5.526068812	5.615004242	0.050554974	0.050554974	0.018654852	0.094115999	substitution
621	ATGGACTGGCAAAAGTCCTTAACTTTGATCGTTGCTTTGACTTTGTCTAGAGGTATTGGTTTGAAAAACGACTTGCCTTGGTGGTTGAAGTCTGACATGATGTTCTTTTCCAGAGTTACTTCTGGTCTGTTGGTCACCAGATCAACCGGTCAAATGAACGTCGTTTTGATGGGTCGTAAGACCTGGGAATCTTTACCAGCTCATTCTAGACCATTAAAG	MDWQKSLTLIVALTLSRGIGLKNDLPWWLKSDMMFFSRVTSGLLVTRSTGQMNVVLMGRKTWESLPAHSRPLK		145	170	153	104	126	68	AAG	K	28	W	TGG	0.000476405	0.000498695	0.00048854	0.000424679	0.000484463	0.000440889	-11.03552437	-10.96955582	-10.9992355	-11.20134051	-11.01132711	-11.14729847	-0.165816138	-0.041771289	-0.148062965	-0.148062965	F1	5.730096466	5.526068812	5.615004242	-0.011857066	-0.001320509	-0.011857066	-0.026721956	substitution
[truncated: 8,264 more rows]
