# Supplementary material for: Deep mutational scanning of Pneumocystis jirovecii dihydrofolate reductase reveals allosteric mechanism of resistance to an antifolate
Source: PLoS Genet. 2024 Apr 29;20(4):e1011252. doi: 10.1371/journal.pgen.1011252 (PMC11125491; doi:10.1371/journal.pgen.1011252)
Supplement: S2 File — Demultiplexed and analyzed data for pooled competition assay in MTX IC75 condition. Detailed readme is available in table Tab. (CSV) [file pgen.1011252.s021.csv]

	nt_seq	aa_seq	WT	T0-1	T0-2	T0-3	MTX4-1	MTX4-2	MTX4-3	codon_WT	aa_WT	position	aa_mut	codon_mut	T0-1_freq	T0-2_freq	T0-3_freq	MTX4-1_freq	MTX4-2_freq	MTX4-3_freq	T0-1_freq_log2	T0-2_freq_log2	T0-3_freq_log2	MTX4-1_freq_log2	MTX4-2_freq_log2	MTX4-3_freq_log2	MTX4-1_log2FC	MTX4-2_log2FC	MTX4-3_log2FC	median_FC	fragment	MTX4-1_gen	MTX4-2_gen	MTX4-3_gen	median_CoS	MTX4-1_CoS	MTX4-2_CoS	MTX4-3_CoS	nature
0	ATGGACTGGCAAAAGTCCTTAACTTTGATCGTTGCTTTGACTTTGTCTAGAGGTATTGGTTTGAAAAACGACTTGCCTTGGAAGTTGAAGTCTGACATGATGTTCTTTTCCAGAGTTACTTCTGGTCTGTTGGTCACCAGATCAACCGGTCAAATGAACGTCGTTTTGATGGGTCGTAAGACCTGGGAATCTTTACCAGCTCATTCTAGACCATTAAAG	MDWQKSLTLIVALTLSRGIGLKNDLPWKLKSDMMFFSRVTSGLLVTRSTGQMNVVLMGRKTWESLPAHSRPLK	TRUE	34868	32054	30012	16176	9699	9499	ATG	M	1	M	ATG	0.114560574	0.094030332	0.095830486	0.047850202	0.027745913	0.027705671	-3.125817468	-3.410729972	-3.383371502	-4.385331178	-5.171580925	-5.173674901	-1.25951371	-1.760850952	-1.790303399	-1.760850952	F1	5.455162801	5.510961919	5.444600814	0.044015397	0.145221482	0.044015397	0.034506546	WT
1	ATGGACTGGCAAAAGTCCTTAACTTTGATCGTTGCTTTGACTTTGTCTAGAGGTATTGGTTTGAAAAACGACTTGCCTTGGAAGTTGAAGTCTGACATGATGTTCTTTTCCAGAGTTACTTCTGGTCTGTTGGGTACCAGATCAACCGGTCAAATGAACGTCGTTTTGATGGGTCGTAAGACCTGGGAATCTTTACCAGCTCATTCTAGACCATTAAAG	MDWQKSLTLIVALTLSRGIGLKNDLPWKLKSDMMFFSRVTSGLLGTRSTGQMNVVLMGRKTWESLPAHSRPLK		883	1036	938	384	553	584	GTC	V	45	G	GGT	0.002901141	0.003039104	0.002995102	0.00113591	0.001581966	0.001703349	-8.429163835	-8.362138465	-8.383179232	-9.781935959	-9.304065547	-9.197410269	-1.352772125	-0.941927082	-0.814231037	-0.941927082	F1	5.455162801	5.510961919	5.444600814	0.147016431	0.133371825	0.147016431	0.158769431	substitution
2	ATGGACTGGCAAAAGTCCTTAACTTTGATCGTTGCTTTGACTTTGTCTAGAGGTATTGGTTTGAAAAACGACTTGCCTTGGAAGTTGAAGTCTGACATGATGTTCTTTTCCAGAGTTACTTCTGGTCTGTTGTGTACCAGATCAACCGGTCAAATGAACGTCGTTTTGATGGGTCGTAAGACCTGGGAATCTTTACCAGCTCATTCTAGACCATTAAAG	MDWQKSLTLIVALTLSRGIGLKNDLPWKLKSDMMFFSRVTSGLLCTRSTGQMNVVLMGRKTWESLPAHSRPLK		521	529	448	110	186	168	GTC	V	45	C	TGT	0.001711772	0.00155182	0.001430496	0.000325391	0.00053209	0.000490004	-9.1902939	-9.331822841	-9.449268423	-11.58553875	-10.87604241	-10.99491741	-2.395244846	-1.544219565	-1.545648983	-1.545648983	F1	5.455162801	5.510961919	5.444600814	0.065653278	0.000912529	0.071262444	0.065653278	substitution
3	ATGGACTGGCAATGGTCCTTAACTTTGATCGTTGCTTTGACTTTGTCTAGAGGTATTGGTTTGAAAAACGACTTGCCTTGGAAGTTGAAGTCTGACATGATGTTCTTTTCCAGAGTTACTTCTGGTCTGTTGGTCACCAGATCAACCGGTCAAATGAACGTCGTTTTGATGGGTCGTAAGACCTGGGAATCTTTACCAGCTCATTCTAGACCATTAAAG	MDWQWSLTLIVALTLSRGIGLKNDLPWKLKSDMMFFSRVTSGLLVTRSTGQMNVVLMGRKTWESLPAHSRPLK		516	593	430	9	12	22	AAG	K	5	W	TGG	0.001695344	0.001739564	0.001373021	2.66E-05	3.43E-05	6.42E-05	-9.204206207	-9.167058459	-9.508430495	-15.19697346	-14.83023872	-13.92780321	-5.992767252	-5.663180258	-4.419372715	-5.663180258	F1	5.455162801	5.510961919	5.444600814	-0.446804281	-0.456198029	-0.446804281	-0.300197878	substitution
4	ATGGACTGGCAAAAGTCCTTAACTTTGATCGTTGCTTTGACTTTGTCTAGAGGTATTGGTTTGAAAAACGACTTGCCTTGGAAGTTGAAGTCTGACATGGGGTTCTTTTCCAGAGTTACTTCTGGTCTGTTGGTCACCAGATCAACCGGTCAAATGAACGTCGTTTTGATGGGTCGTAAGACCTGGGAATCTTTACCAGCTCATTCTAGACCATTAAAG	MDWQKSLTLIVALTLSRGIGLKNDLPWKLKSDMGFFSRVTSGLLVTRSTGQMNVVLMGRKTWESLPAHSRPLK		426	460	484	92	109	86	ATG	M	34	G	GGG	0.001399645	0.001349409	0.001545447	0.000272145	0.000311816	0.000250836	-9.480723842	-9.533456702	-9.337760107	-11.8433365	-11.64701689	-11.96097007	-2.362612662	-2.113560191	-2.623209966	-2.362612662	F1	5.455162801	5.510961919	5.444600814	-0.000346988	0.005058859	-0.000346988	-0.071530032	substitution
5	ATGGACTGGCAAAAGTCCTTAACTTTGATCGTTGCTTTGACTTTGTCTAGAGGTATTGGTTTGAAAAACGACTTGCCTTGGAAGTTGAAGTCTGACATGATGTTCTTTTCCAGAGTTACTTCTGGTCTGTTGGTTACCAGATCAACCGGTCAAATGAACGTCGTTTTGATGGGTCGTAAGACCTGGGAATCTTTACCAGCTCATTCTAGACCATTAAAG	MDWQKSLTLIVALTLSRGIGLKNDLPWKLKSDMMFFSRVTSGLLVTRSTGQMNVVLMGRKTWESLPAHSRPLK		404	443	386	86	103	109	GTC	V	45	V	GTT	0.001327362	0.001299539	0.001232526	0.000254396	0.000294652	0.00031792	-9.557221979	-9.587783865	-9.664166308	-11.94063371	-11.72870069	-11.6190505	-2.383411726	-2.140916826	-1.954884196	-2.140916826	F1	5.455162801	5.510961919	5.444600814	0.002416076	0.002416076	-0.003787798	0.013553915	silent
6	ATGGACTGGCAAAAGTCCTTAACTTTGATCGTTGCTTTGACTTTGTCTAGAGGTATTGGTTTGAAAAACGACTTGCCTTGGAAGTTGAAGTCTGACATGATGTTCGGGTCCAGAGTTACTTCTGGTCTGTTGGTCACCAGATCAACCGGTCAAATGAACGTCGTTTTGATGGGTCGTAAGACCTGGGAATCTTTACCAGCTCATTCTAGACCATTAAAG	MDWQKSLTLIVALTLSRGIGLKNDLPWKLKSDMMFGSRVTSGLLVTRSTGQMNVVLMGRKTWESLPAHSRPLK		399	331	398	15	11	9	TTT	F	36	G	GGG	0.001310935	0.000970988	0.001270843	4.44E-05	3.15E-05	2.63E-05	-9.575188526	-10.00825935	-9.619998724	-14.46000786	-14.9557696	-15.21730983	-4.884819338	-4.947510253	-5.597311103	-4.947510253	F1	5.455162801	5.510961919	5.444600814	-0.356790114	-0.315419285	-0.356790114	-0.450160144	substitution
7	ATGGACTGGCAAAAGTCCTTAACTTTGATCGTTGCTTTGACTTTGTCTAGAGGTATTGGTGGGAAAAACGACTTGCCTTGGAAGTTGAAGTCTGACATGATGTTCTTTTCCAGAGTTACTTCTGGTCTGTTGGTCACCAGATCAACCGGTCAAATGAACGTCGTTTTGATGGGTCGTAAGACCTGGGAATCTTTACCAGCTCATTCTAGACCATTAAAG	MDWQKSLTLIVALTLSRGIGGKNDLPWKLKSDMMFFSRVTSGLLVTRSTGQMNVVLMGRKTWESLPAHSRPLK		373	363	342	382	498	511	TTG	L	21	G	GGG	0.00122551	0.00106486	0.001092031	0.001129994	0.001424628	0.00149043	-9.672401642	-9.875121015	-9.83877083	-9.789469632	-9.455199285	-9.390055347	-0.11706799	0.41992173	0.448715482	0.41992173	F1	5.455162801	5.510961919	5.444600814	0.318304434	0.290383608	0.318304434	0.319554005	substitution
8	ATGGACTGGCAAAAGTCCTTAACTTTGATCGTTGCTTTGACTTTGTCTAGAGGTATTGGTTTGAAAAACGACTTGCCTTGGAAGTTGAAGTCTGACATGATGGGGTTTTCCAGAGTTACTTCTGGTCTGTTGGTCACCAGATCAACCGGTCAAATGAACGTCGTTTTGATGGGTCGTAAGACCTGGGAATCTTTACCAGCTCATTCTAGACCATTAAAG	MDWQKSLTLIVALTLSRGIGLKNDLPWKLKSDMMGFSRVTSGLLVTRSTGQMNVVLMGRKTWESLPAHSRPLK		373	491	443	49	85	77	TTC	F	35	G	GGG	0.00122551	0.001440347	0.001414531	0.000144947	0.000243159	0.000224585	-9.672401642	-9.439367539	-9.465460456	-12.75218862	-12.00581028	-12.12044829	-3.079786974	-2.566442743	-2.654987831	-2.654987831	F1	5.455162801	5.510961919	5.444600814	-0.075575643	-0.086067175	-0.057308779	-0.075575643	substitution
9	ATGGACTGGCAAAAGTCCTTAACTTTGATCGTTGCTTTGACTTTGTCTAGAGGTATTGGTTTGAAAAACGACTTGCCTTGGAAGTTGAAGTCTGACATGATGAGGTTTTCCAGAGTTACTTCTGGTCTGTTGGTCACCAGATCAACCGGTCAAATGAACGTCGTTTTGATGGGTCGTAAGACCTGGGAATCTTTACCAGCTCATTCTAGACCATTAAAG	MDWQKSLTLIVALTLSRGIGLKNDLPWKLKSDMMRFSRVTSGLLVTRSTGQMNVVLMGRKTWESLPAHSRPLK		360	371	395	25	47	58	TTC	F	35	R	AGG	0.001182798	0.001088328	0.001261264	7.40E-05	0.000134453	0.000169168	-9.723580366	-9.843671376	-9.630914502	-13.72304227	-12.86061237	-12.52925383	-3.999461904	-3.016940989	-2.898339331	-3.016940989	F1	5.455162801	5.510961919	5.444600814	-0.113970682	-0.202923465	-0.113970682	-0.106556501	substitution
10	ATGGACTGGCAAAAGTCCTTAACTTTGATCGTTGCTTTGACTTTGTCTAGAGGTATTGGTTTGAAAAACGACTTGCCTTGGAAGTTGAAGTCTGACATGATGTTCGGTTCCAGAGTTACTTCTGGTCTGTTGGTCACCAGATCAACCGGTCAAATGAACGTCGTTTTGATGGGTCGTAAGACCTGGGAATCTTTACCAGCTCATTCTAGACCATTAAAG	MDWQKSLTLIVALTLSRGIGLKNDLPWKLKSDMMFGSRVTSGLLVTRSTGQMNVVLMGRKTWESLPAHSRPLK		358	362	400	10	19	1	TTT	F	36	G	GGT	0.001176227	0.001061926	0.001277229	2.96E-05	5.44E-05	2.92E-06	-9.731617685	-9.879100866	-9.612767155	-15.04497037	-14.1672737	-18.38723483	-5.31335268	-4.288172838	-8.774467673	-5.31335268	F1	5.455162801	5.510961919	5.444600814	-0.369869846	-0.369869846	-0.273861239	-0.854641059	substitution
11	ATGGACTGGCAAAAGTCCTTAACTTTGATCGTTGCTTTGACTTTGTCTAGAGGTATTGGGTTGAAAAACGACTTGCCTTGGAAGTTGAAGTCTGACATGATGTTCTTTTCCAGAGTTACTTCTGGTCTGTTGGTCACCAGATCAACCGGTCAAATGAACGTCGTTTTGATGGGTCGTAAGACCTGGGAATCTTTACCAGCTCATTCTAGACCATTAAAG	MDWQKSLTLIVALTLSRGIGLKNDLPWKLKSDMMFFSRVTSGLLVTRSTGQMNVVLMGRKTWESLPAHSRPLK		348	354	359	119	155	148	GGT	G	20	G	GGG	0.001143372	0.001038458	0.001146313	0.000352014	0.000443408	0.000431671	-9.772489966	-9.911341203	-9.768783311	-11.4720807	-11.13907681	-11.17778146	-1.69959073	-1.227735609	-1.408998152	-1.408998152	F1	5.455162801	5.510961919	5.444600814	0.089304151	0.089304151	0.111068555	0.083050171	silent
12	ATGGACTGGCAAAAGTCCTTAACTTTGATCGTTGCTTTGACTTTGTCTAGAGGTATTGGTTTGAAAAACGACTTGCCTTGGAAGTTGAAGTCTGACATGATGTTCTTTTCCAGAGGGACTTCTGGTCTGTTGGTCACCAGATCAACCGGTCAAATGAACGTCGTTTTGATGGGTCGTAAGACCTGGGAATCTTTACCAGCTCATTCTAGACCATTAAAG	MDWQKSLTLIVALTLSRGIGLKNDLPWKLKSDMMFFSRGTSGLLVTRSTGQMNVVLMGRKTWESLPAHSRPLK		344	367	360	31	52	34	GTT	V	39	G	GGG	0.001130229	0.001076594	0.001149506	9.17E-05	0.000148756	9.92E-05	-9.789168707	-9.8593105	-9.764770248	-13.41270215	-12.7147615	-13.29977199	-3.623533442	-2.855450999	-3.535001739	-3.535001739	F1	5.455162801	5.510961919	5.444600814	-0.155157016	-0.155157016	-0.093659104	-0.187609413	substitution
13	ATGGACTGGCAAAAGTCCTTAACTTTGATCGTTGCTTTGACTTTGTCTAGAGGTATTGGTTTGAAAAACGACTTGCCTTGGAAGTTGAAGTCTGACATGATGTTCGTGTCCAGAGTTACTTCTGGTCTGTTGGTCACCAGATCAACCGGTCAAATGAACGTCGTTTTGATGGGTCGTAAGACCTGGGAATCTTTACCAGCTCATTCTAGACCATTAAAG	MDWQKSLTLIVALTLSRGIGLKNDLPWKLKSDMMFVSRVTSGLLVTRSTGQMNVVLMGRKTWESLPAHSRPLK		343	306	353	1770	1760	1845	TTT	F	36	V	GTG	0.001126944	0.00089765	0.001127155	0.005235834	0.005034829	0.005381299	-9.793368696	-10.12155891	-9.793098972	-7.577364815	-7.633841504	-7.537829727	2.216003881	2.487717406	2.255269244	2.255269244	F1	5.455162801	5.510961919	5.444600814	0.578383666	0.586829791	0.578383666	0.549544722	substitution
14	ATGGACTGGCAAAAGTCCTTAACTTTGATCGTTGCTTTGACTTTGTCTAGAGGTATTGGTTGGAAAAACGACTTGCCTTGGAAGTTGAAGTCTGACATGATGTTCTTTTCCAGAGTTACTTCTGGTCTGTTGGTCACCAGATCAACCGGTCAAATGAACGTCGTTTTGATGGGTCGTAAGACCTGGGAATCTTTACCAGCTCATTCTAGACCATTAAAG	MDWQKSLTLIVALTLSRGIGWKNDLPWKLKSDMMFFSRVTSGLLVTRSTGQMNVVLMGRKTWESLPAHSRPLK		340	382	304	51	87	65	TTG	L	21	W	TGG	0.001117087	0.001120596	0.000970694	0.000150863	0.000248881	0.000189585	-9.806042526	-9.801517925	-10.00869583	-12.69447312	-11.97225772	-12.36486702	-2.888430592	-2.170739797	-2.356171184	-2.356171184	F1	5.455162801	5.510961919	5.444600814	-0.037533567	-0.061752936	-0.007538814	-0.037533567	substitution
15	ATGGACTGGCAAAAGTCCTTAACTTTGATCGTTGCTGGGACTTTGTCTAGAGGTATTGGTTTGAAAAACGACTTGCCTTGGAAGTTGAAGTCTGACATGATGTTCTTTTCCAGAGTTACTTCTGGTCTGTTGGTCACCAGATCAACCGGTCAAATGAACGTCGTTTTGATGGGTCGTAAGACCTGGGAATCTTTACCAGCTCATTCTAGACCATTAAAG	MDWQKSLTLIVAGTLSRGIGLKNDLPWKLKSDMMFFSRVTSGLLVTRSTGQMNVVLMGRKTWESLPAHSRPLK		340	417	324	1565	1747	1645	TTG	L	13	G	GGG	0.001117087	0.001223269	0.001034555	0.004629424	0.00499764	0.004797961	-9.806042526	-9.67504318	-9.916773342	-7.754951518	-7.644537325	-7.70336296	2.051091008	2.030505855	2.213410382	2.051091008	F1	5.455162801	5.510961919	5.444600814	0.544215708	0.565875532	0.52087739	0.544215708	substitution
16	ATGGACTGGCAAAAGTCCTTAACTTTGATCGTTGCTTTGACTTTGTCTAGAGGGATTGGTTTGAAAAACGACTTGCCTTGGAAGTTGAAGTCTGACATGATGTTCTTTTCCAGAGTTACTTCTGGTCTGTTGGTCACCAGATCAACCGGTCAAATGAACGTCGTTTTGATGGGTCGTAAGACCTGGGAATCTTTACCAGCTCATTCTAGACCATTAAAG	MDWQKSLTLIVALTLSRGIGLKNDLPWKLKSDMMFFSRVTSGLLVTRSTGQMNVVLMGRKTWESLPAHSRPLK		339	454	373	26	62	52	GGT	G	18	G	GGG	0.001113802	0.001331808	0.001191016	7.69E-05	0.000177363	0.000151668	-9.810291999	-9.552398266	-9.713591525	-13.66645874	-12.46100491	-12.68679511	-3.856166743	-2.908606641	-2.973203586	-2.973203586	F1	5.455162801	5.510961919	5.444600814	-0.116087401	-0.184716009	-0.100344813	-0.116087401	silent
17	ATGGACTGGCAAAAGTAGTTAACTTTGATCGTTGCTTTGACTTTGTCTAGAGGTATTGGTTTGAAAAACGACTTGCCTTGGAAGTTGAAGTCTGACATGATGTTCTTTTCCAGAGTTACTTCTGGTCTGTTGGTCACCAGATCAACCGGTCAAATGAACGTCGTTTTGATGGGTCGTAAGACCTGGGAATCTTTACCAGCTCATTCTAGACCATTAAAG	MDWQK_LTLIVALTLSRGIGLKNDLPWKLKSDMMFFSRVTSGLLVTRSTGQMNVVLMGRKTWESLPAHSRPLK		326	378	244	10	18	28	TCC	S	6	*	TAG	0.001071089	0.001108862	0.00077911	2.96E-05	5.15E-05	8.17E-05	-9.866705308	-9.816704329	-10.32588601	-15.04497037	-14.24527622	-13.57987991	-5.178265057	-4.428571887	-3.253993899	-4.428571887	F1	5.455162801	5.510961919	5.444600814	-0.291520081	-0.352705261	-0.291520081	-0.151834561	stop
18	ATGGACTGGCAAAAGTCCTTAACTTTGATCGTTGCTTTGACTTTGTCTAGAGGTATTGGTTTGAAAAACGACTTGCCTTGGAAGTTGAAGTCTGACATGATGTTCGAGTCCAGAGTTACTTCTGGTCTGTTGGTCACCAGATCAACCGGTCAAATGAACGTCGTTTTGATGGGTCGTAAGACCTGGGAATCTTTACCAGCTCATTCTAGACCATTAAAG	MDWQKSLTLIVALTLSRGIGLKNDLPWKLKSDMMFESRVTSGLLVTRSTGQMNVVLMGRKTWESLPAHSRPLK		322	284	331	15	7	18	TTT	F	36	E	GAG	0.001057947	0.000833113	0.001056907	4.44E-05	2.00E-05	5.25E-05	-9.884516584	-10.22919963	-9.885935938	-14.46000786	-15.6078463	-14.21730983	-4.57549128	-5.378646662	-4.331373889	-4.57549128	F1	5.455162801	5.510961919	5.444600814	-0.288994828	-0.276115257	-0.411016761	-0.288994828	substitution
19	ATGGACTGGCAAAAGTCCTTAACTTTGATCGTTGCTTTGACTTTGTCTAGAGGTATTGGTTTGAAAAACGACTTGCCTTGGAAGTTGAAGTCTGACTGGATGTTCTTTTCCAGAGTTACTTCTGGTCTGTTGGTCACCAGATCAACCGGTCAAATGAACGTCGTTTTGATGGGTCGTAAGACCTGGGAATCTTTACCAGCTCATTCTAGACCATTAAAG	MDWQKSLTLIVALTLSRGIGLKNDLPWKLKSDWMFFSRVTSGLLVTRSTGQMNVVLMGRKTWESLPAHSRPLK		317	409	293	11748	10142	10621	ATG	M	33	W	TGG	0.00104152	0.001199801	0.00093557	0.034751742	0.029013202	0.030978201	-9.907094432	-9.70298972	-10.06186649	-4.84677091	-5.107146658	-5.012602842	5.060323522	4.595843062	5.049263648	5.049263648	F1	5.455162801	5.510961919	5.444600814	0.90524561	0.948236446	0.843535445	0.90524561	substitution
20	ATGGACTGGCAAAAGTCCTTAACTTTGATCGTTGCTTTGACTTTGTCTAGAGGTATTGGTTTGAAAAACGACTTGCCTTGGAAGTTGAAGTCTGACATGATGTTCTTTTCCAGAGGTACTTCTGGTCTGTTGGTCACCAGATCAACCGGTCAAATGAACGTCGTTTTGATGGGTCGTAAGACCTGGGAATCTTTACCAGCTCATTCTAGACCATTAAAG	MDWQKSLTLIVALTLSRGIGLKNDLPWKLKSDMMFFSRGTSGLLVTRSTGQMNVVLMGRKTWESLPAHSRPLK		311	350	342	18	33	34	GTT	V	39	G	GGT	0.001021806	0.001026724	0.001092031	5.32E-05	9.44E-05	9.92E-05	-9.934662692	-9.927735641	-9.83877083	-14.19697346	-13.3708071	-13.29977199	-4.262310766	-3.443071457	-3.461001157	-3.461001157	F1	5.455162801	5.510961919	5.444600814	-0.178188467	-0.236321726	-0.167567701	-0.178188467	substitution
21	ATGGACTGGCAAAAGTCCTTAACTTTGATCGTTGCTTTGACTTTGTCTAGAGGTATTGGTTTGAAAAACGACTTGCCTTGGAAGTTGAAGTCTGACATGATGTTCTTTTAGAGAGTTACTTCTGGTCTGTTGGTCACCAGATCAACCGGTCAAATGAACGTCGTTTTGATGGGTCGTAAGACCTGGGAATCTTTACCAGCTCATTCTAGACCATTAAAG	MDWQKSLTLIVALTLSRGIGLKNDLPWKLKSDMMFF_RVTSGLLVTRSTGQMNVVLMGRKTWESLPAHSRPLK		310	402	323	11	13	23	TCC	S	37	*	TAG	0.001018521	0.001179266	0.001031362	3.25E-05	3.72E-05	6.71E-05	-9.939309057	-9.727895062	-9.92123299	-14.90746684	-14.7147615	-13.86367287	-4.968157784	-4.986866437	-3.942439882	-4.968157784	F1	5.455162801	5.510961919	5.444600814	-0.326008484	-0.326008484	-0.361740181	-0.239479993	stop
22	ATGGACTGGCAAAAGTCCTTAACTTTGATCGTTGCTTTGACTTTGTCTAGAGGTATTGGTTTGAAAAACGACTTGCCTTGGAAGTTGAAGTCTGACATGATGTTCTTTTCCAGAGTTACTTCTGGTCTGTTGGTCACCAGATCAACCGGTCAAATGAACGTCGTTTTGTAGGGTCGTAAGACCTGGGAATCTTTACCAGCTCATTCTAGACCATTAAAG	MDWQKSLTLIVALTLSRGIGLKNDLPWKLKSDMMFFSRVTSGLLVTRSTGQMNVVL_GRKTWESLPAHSRPLK		305	349	229	4	3	3	ATG	M	57	*	TAG	0.001002093	0.001023791	0.000731214	1.18E-05	8.58E-06	8.75E-06	-9.96276803	-9.931863527	-10.41741956	-16.36689846	-16.83023872	-16.80227233	-6.40413043	-6.89837519	-6.384852771	-6.40413043	F1	5.455162801	5.510961919	5.444600814	-0.550421358	-0.508466905	-0.602162256	-0.550421358	stop
23	ATGGACTGGCAAAAGTCCTTAACTTTGATCGTTGCTTTGACTTTGTCTAGAGGTATTGGTTTGAAAAACGACGGGCCTTGGAAGTTGAAGTCTGACATGATGTTCTTTTCCAGAGTTACTTCTGGTCTGTTGGTCACCAGATCAACCGGTCAAATGAACGTCGTTTTGATGGGTCGTAAGACCTGGGAATCTTTACCAGCTCATTCTAGACCATTAAAG	MDWQKSLTLIVALTLSRGIGLKNDGPWKLKSDMMFFSRVTSGLLVTRSTGQMNVVLMGRKTWESLPAHSRPLK		303	302	317	18	12	19	TTG	L	25	G	GGG	0.000995522	0.000885916	0.001012204	5.32E-05	3.43E-05	5.54E-05	-9.972259479	-10.14054201	-9.948284315	-14.19697346	-14.83023872	-14.13930731	-4.22471398	-4.689696703	-4.191023	-4.22471398	F1	5.455162801	5.510961919	5.444600814	-0.271126884	-0.23154458	-0.324363337	-0.271126884	substitution
24	ATGGACTGGCAAAAGTCCTTAACTTTGATCGTTGCTTTGACTTTGTCTAGAGGTATTGGTCGGAAAAACGACTTGCCTTGGAAGTTGAAGTCTGACATGATGTTCTTTTCCAGAGTTACTTCTGGTCTGTTGGTCACCAGATCAACCGGTCAAATGAACGTCGTTTTGATGGGTCGTAAGACCTGGGAATCTTTACCAGCTCATTCTAGACCATTAAAG	MDWQKSLTLIVALTLSRGIGRKNDLPWKLKSDMMFFSRVTSGLLVTRSTGQMNVVLMGRKTWESLPAHSRPLK		302	274	264	297	360	362	TTG	L	21	R	CGG	0.000992236	0.000803778	0.000842971	0.000878555	0.001029851	0.001055843	-9.977028723	-10.28091467	-10.21222923	-10.15257934	-9.923348121	-9.887388941	-0.175550616	0.357566549	0.324840284	0.324840284	F1	5.455162801	5.510961919	5.444600814	0.303783566	0.282952653	0.310461644	0.303783566	substitution
25	ATGGACTGGCAAAAGTCCTTAACTTTGATCGTTGCTTTGACTTTGTCTAGAGGTATTGGTTTGAAAAACGACTTGCCTTGGAAGTTGAAGTCTGACATGGTGTTCTTTTCCAGAGTTACTTCTGGTCTGTTGGTCACCAGATCAACCGGTCAAATGAACGTCGTTTTGATGGGTCGTAAGACCTGGGAATCTTTACCAGCTCATTCTAGACCATTAAAG	MDWQKSLTLIVALTLSRGIGLKNDLPWKLKSDMVFFSRVTSGLLVTRSTGQMNVVLMGRKTWESLPAHSRPLK		302	302	286	38	53	64	ATG	M	34	V	GTG	0.000992236	0.000885916	0.000913219	0.000112408	0.000151617	0.000186668	-9.977028723	-10.14054201	-10.09675201	-13.11897095	-12.68728076	-12.38723483	-3.141942224	-2.546738749	-2.29048282	-2.546738749	F1	5.455162801	5.510961919	5.444600814	-0.054830488	-0.093964783	-0.054830488	-0.029170841	substitution
26	ATGGACTGGCAAAAGTCCTTAACTTTGATCGTTGCTTTGACTTTGTCTAGAGGTATTGGTTTGAAAAACGACTTGCCTTGGAAGTTGAAGTCTGACATGATGTTCTTTTCCAGAGTTACTTCTGGTCTGTTGGTCACCAGATTGACCGGTCAAATGAACGTCGTTTTGATGGGTCGTAAGACCTGGGAATCTTTACCAGCTCATTCTAGACCATTAAAG	MDWQKSLTLIVALTLSRGIGLKNDLPWKLKSDMMFFSRVTSGLLVTRLTGQMNVVLMGRKTWESLPAHSRPLK		297	333	330	22	45	27	TCA	S	48	L	TTG	0.000975808	0.000976855	0.001053714	6.51E-05	0.000128731	7.88E-05	-10.00111434	-9.999568386	-9.890301131	-13.90746684	-12.92334812	-13.63234733	-3.9063525	-2.923779735	-3.742046196	-3.742046196	F1	5.455162801	5.510961919	5.444600814	-0.191092742	-0.191092742	-0.102253225	-0.213968055	substitution
27	ATGGACTGGCAAAAGTCCTTAACTTTGATCGTTGCTTTGACTTTGTCTAGAGGTATTGGTTTGAAAAACGACTAGCCTTGGAAGTTGAAGTCTGACATGATGTTCTTTTCCAGAGTTACTTCTGGTCTGTTGGTCACCAGATCAACCGGTCAAATGAACGTCGTTTTGATGGGTCGTAAGACCTGGGAATCTTTACCAGCTCATTCTAGACCATTAAAG	MDWQKSLTLIVALTLSRGIGLKND_PWKLKSDMMFFSRVTSGLLVTRSTGQMNVVLMGRKTWESLPAHSRPLK		296	474	356	46	22	13	TTG	L	25	*	TAG	0.000972523	0.001390478	0.001136734	0.000136073	6.29E-05	3.79E-05	-10.0059801	-9.490203504	-9.780889914	-12.8433365	-13.9557696	-14.68679511	-2.837356407	-4.465566095	-4.905905196	-4.465566095	F1	5.455162801	5.510961919	5.444600814	-0.296173068	-0.055263317	-0.296173068	-0.362137886	stop
28	ATGGACTGGCAAAAGTCCTTAACTTTGATCGTTGCTTTGACTTTGTCTAGAGGTATTGGTTTGAAAAACGACTTGCCTTGGAAGTTGAAGTCTGACATGATGTTCTTTTCCAGAGTTACTTCTGGTTCGTTGGTCACCAGATCAACCGGTCAAATGAACGTCGTTTTGATGGGTCGTAAGACCTGGGAATCTTTACCAGCTCATTCTAGACCATTAAAG	MDWQKSLTLIVALTLSRGIGLKNDLPWKLKSDMMFFSRVTSGSLVTRSTGQMNVVLMGRKTWESLPAHSRPLK		294	336	257	144	248	249	CTG	L	43	S	TCG	0.000965952	0.000985655	0.00082062	0.000425966	0.000709453	0.000726257	-10.01576112	-9.98662933	-10.2509988	-11.19697346	-10.46100491	-10.4272329	-1.181212341	-0.474375577	-0.176234101	-0.474375577	F1	5.455162801	5.510961919	5.444600814	0.205823226	0.155170658	0.205823226	0.239992242	substitution
29	ATGGACTGGCAAAAGTCCTTAACTTTGATCGTTGCTTTGACTTTGTCTAGAGGTATTGGTTTGAAAAACGACTTGCCTTGGAAGTTGAAGTCTGACATGAGGTTCTTTTCCAGAGTTACTTCTGGTCTGTTGGTCACCAGATCAACCGGTCAAATGAACGTCGTTTTGATGGGTCGTAAGACCTGGGAATCTTTACCAGCTCATTCTAGACCATTAAAG	MDWQKSLTLIVALTLSRGIGLKNDLPWKLKSDMRFFSRVTSGLLVTRSTGQMNVVLMGRKTWESLPAHSRPLK		294	327	344	53	68	63	ATG	M	34	R	AGG	0.000965952	0.000959254	0.001098417	0.000156779	0.000194527	0.000183752	-10.01576112	-10.02579993	-9.83035859	-12.63897801	-12.32773838	-12.4099549	-2.623216888	-2.301938449	-2.579596315	-2.579596315	F1	5.455162801	5.510961919	5.444600814	-0.028054192	-0.028054192	-0.024040466	-0.065977617	substitution
30	ATGGACTGGCAAAAGTCCTTAACTTTGATCGTTGCTTTGACTTTGTCTAGAGGTATTGGTTTGAAAAACGACTTGCCTTGGAAGTTGAAGTCTGACGGGATGTTCTTTTCCAGAGTTACTTCTGGTCTGTTGGTCACCAGATCAACCGGTCAAATGAACGTCGTTTTGATGGGTCGTAAGACCTGGGAATCTTTACCAGCTCATTCTAGACCATTAAAG	MDWQKSLTLIVALTLSRGIGLKNDLPWKLKSDGMFFSRVTSGLLVTRSTGQMNVVLMGRKTWESLPAHSRPLK		291	350	265	17026	15558	15470	ATG	M	33	G	GGG	0.000956095	0.001026724	0.000846164	0.050364586	0.044506744	0.045121247	-10.03055812	-9.927735641	-10.2067748	-4.311446545	-4.489832226	-4.470049252	5.719111574	5.437903415	5.736725543	5.719111574	F1	5.455162801	5.510961919	5.444600814	0.992765759	1.03194377	0.949446494	0.992765759	substitution
31	ATGGACTGGCAAAAGTCCTTAACTTTGATCGTTGCTTTGACTTTGTCTAGAGGTATTGGTTTGAAAAACGACTTGCCTTGGAAGTTGAAGTCTGACATGATGTTCTTTTCCAGAGTTACTTCTGGTCTGTTGGTCACCAGATCAACCGGTCAAATGAACGTCGTTTTGATGGGTCGTAAGACCTGGGAATCTTTACCAGGGCATTCTAGACCATTAAAG	MDWQKSLTLIVALTLSRGIGLKNDLPWKLKSDMMFFSRVTSGLLVTRSTGQMNVVLMGRKTWESLPGHSRPLK		291	290	309	16	28	45	GCT	A	67	G	GGG	0.000956095	0.000850714	0.000986659	4.73E-05	8.01E-05	0.000131251	-10.03055812	-10.19903766	-9.985160317	-14.36689846	-13.6078463	-12.89538173	-4.336340341	-3.408808632	-2.910221415	-3.408808632	F1	5.455162801	5.510961919	5.444600814	-0.163258258	-0.245728116	-0.163258258	-0.108069198	substitution
32	ATGGACTGGCAAAAGTCCTTAACTTTGATCGTTGCTTTGACTTTGTCTAGAGGTATTGGTTTGAAAAACGACTTGCCTTGGAAGTTGAAGTCTGACATGATGTAGTTTTCCAGAGTTACTTCTGGTCTGTTGGTCACCAGATCAACCGGTCAAATGAACGTCGTTTTGATGGGTCGTAAGACCTGGGAATCTTTACCAGCTCATTCTAGACCATTAAAG	MDWQKSLTLIVALTLSRGIGLKNDLPWKLKSDMM_FSRVTSGLLVTRSTGQMNVVLMGRKTWESLPAHSRPLK		288	350	257	20	23	33	TTC	F	35	*	TAG	0.000946239	0.001026724	0.00082062	5.92E-05	6.58E-05	9.63E-05	-10.04550846	-9.927735641	-10.2509988	-14.04497037	-13.89163926	-13.34284071	-3.999461904	-3.96390362	-3.091841913	-3.96390362	F1	5.455162801	5.510961919	5.444600814	-0.202923465	-0.202923465	-0.233075929	-0.131191139	stop
33	ATGGACTGGCAAAAGTCCTTAACTTTGATCGTTGCTTTGACTTTGTCTAGAGGTATTGGTGGTAAAAACGACTTGCCTTGGAAGTTGAAGTCTGACATGATGTTCTTTTCCAGAGTTACTTCTGGTCTGTTGGTCACCAGATCAACCGGTCAAATGAACGTCGTTTTGATGGGTCGTAAGACCTGGGAATCTTTACCAGCTCATTCTAGACCATTAAAG	MDWQKSLTLIVALTLSRGIGGKNDLPWKLKSDMMFFSRVTSGLLVTRSTGQMNVVLMGRKTWESLPAHSRPLK		288	313	228	304	427	392	TTG	L	21	G	GGT	0.000946239	0.000918185	0.00072802	0.000899262	0.001221518	0.001143344	-10.04550846	-10.08892791	-10.42373333	-10.11897095	-9.677108958	-9.772524984	-0.073462486	0.411818948	0.651208346	0.411818948	F1	5.455162801	5.510961919	5.444600814	0.317285298	0.295924237	0.317285298	0.345333187	substitution
34	ATGGACTGGCAAAAGTCCTTAACTTTGATCGTTGCTTTGACTTTGTCTAGAGGTATTGGTTTGAAAAACGACTTGCCTTGGAAGTTGAAGTCTGCGATGATGTTCTTTTCCAGAGTTACTTCTGGTCTGTTGGTCACCAGATCAACCGGTCAAATGAACGTCGTTTTGATGGGTCGTAAGACCTGGGAATCTTTACCAGCTCATTCTAGACCATTAAAG	MDWQKSLTLIVALTLSRGIGLKNDLPWKLKSAMMFFSRVTSGLLVTRSTGQMNVVLMGRKTWESLPAHSRPLK		284	354	263	3	3	2	GAC	D	32	A	GCG	0.000933096	0.001038458	0.000839778	8.87E-06	8.58E-06	5.83E-06	-10.06568634	-9.911341203	-10.21770436	-16.78193596	-16.83023872	-17.38723483	-6.716249617	-6.918897514	-7.169530473	-6.918897514	F1	5.455162801	5.510961919	5.444600814	-0.604743473	-0.548125581	-0.604743473	-0.650317963	substitution
35	ATGGACTGGCAAAAGTCCTTAACTTTGATCGTTGCTTTGACTTTGTCTAGAGGTATTGGTTTGAAAAACGACTTGCCTTGGAAGTTGAAGTCTGACATGATGTTCTGGTCCAGAGTTACTTCTGGTCTGTTGGTCACCAGATCAACCGGTCAAATGAACGTCGTTTTGATGGGTCGTAAGACCTGGGAATCTTTACCAGCTCATTCTAGACCATTAAAG	MDWQKSLTLIVALTLSRGIGLKNDLPWKLKSDMMFWSRVTSGLLVTRSTGQMNVVLMGRKTWESLPAHSRPLK		283	273	343	123	124	128	TTT	F	36	W	TGG	0.000929811	0.000800845	0.001095224	0.000363846	0.000354727	0.000373337	-10.07077522	-10.28618961	-9.834558579	-11.42438395	-11.46100491	-11.38723483	-1.353608735	-1.174815295	-1.55267625	-1.353608735	F1	5.455162801	5.510961919	5.444600814	0.117724664	0.133265523	0.117724664	0.064758643	substitution
36	ATGGACTGGCAAAAGTCCTTAACTTTGATCGTTGCTTTGACTTTGTCTAGAGGTATTGGTTTGAAAAACGACTTGCCTTGGAAGTTGAAGTCTGACATGATGTTCAGGTCCAGAGTTACTTCTGGTCTGTTGGTCACCAGATCAACCGGTCAAATGAACGTCGTTTTGATGGGTCGTAAGACCTGGGAATCTTTACCAGCTCATTCTAGACCATTAAAG	MDWQKSLTLIVALTLSRGIGLKNDLPWKLKSDMMFRSRVTSGLLVTRSTGQMNVVLMGRKTWESLPAHSRPLK		283	322	350	10	17	9	TTT	F	36	R	AGG	0.000929811	0.000944586	0.001117575	2.96E-05	4.86E-05	2.63E-05	-10.07077522	-10.04802987	-9.805412233	-15.04497037	-14.32773838	-15.21730983	-4.974195146	-4.279708501	-5.411897594	-4.974195146	F1	5.455162801	5.510961919	5.444600814	-0.326775607	-0.326775607	-0.272796628	-0.426555319	substitution
37	ATGGACTGGCAAAAGTCCTTAACTTTGATCGTTGCTTTGACTTTGTCTAGAGGTATTGGTTTGAAAAACGACTTGCCTTGGAAGTTGAAGTCTGACATGATGTTCTAGTCCAGAGTTACTTCTGGTCTGTTGGTCACCAGATCAACCGGTCAAATGAACGTCGTTTTGATGGGTCGTAAGACCTGGGAATCTTTACCAGCTCATTCTAGACCATTAAAG	MDWQKSLTLIVALTLSRGIGLKNDLPWKLKSDMMF_SRVTSGLLVTRSTGQMNVVLMGRKTWESLPAHSRPLK		281	397	267	64	84	58	TTT	F	36	*	TAG	0.00092324	0.001164599	0.00085255	0.000189318	0.000240299	0.000169168	-10.08100714	-9.745951556	-10.19592741	-12.36689846	-12.02288379	-12.52925383	-2.285891318	-2.276932239	-2.33332642	-2.285891318	F1	5.455162801	5.510961919	5.444600814	-0.020895283	0.014807273	-0.020895283	-0.034625221	stop
38	ATGGACTGGCAAAAGTCCTTAACTTTGATCGTTGCTTTGACTTTGTCTAGAGGTATTGGTTTGAAAAACGACTTGCCTTGGAAGTTGAAGTCTGACATGATGGTGTTTTCCAGAGTTACTTCTGGTCTGTTGGTCACCAGATCAACCGGTCAAATGAACGTCGTTTTGATGGGTCGTAAGACCTGGGAATCTTTACCAGCTCATTCTAGACCATTAAAG	MDWQKSLTLIVALTLSRGIGLKNDLPWKLKSDMMVFSRVTSGLLVTRSTGQMNVVLMGRKTWESLPAHSRPLK		278	285	267	228	294	296	TTC	F	35	V	GTG	0.000913383	0.000836047	0.00085255	0.000674446	0.000841045	0.000863341	-10.09649239	-10.22412864	-10.19592741	-10.53400845	-10.21552887	-10.17778146	-0.437516056	0.008599771	0.01814595	0.008599771	F1	5.455162801	5.510961919	5.444600814	0.264738589	0.249666643	0.266569971	0.264738589	substitution
39	ATGGACTGGCAAAAGTCCTTAACTTTGATCGTTGCTTTGACTTTGTCTAGAGGTATTGGTTTGAAAAACGACTTGCCTTGGAAGTTGAAGTCTGACATGATGTTCTTTTCCAGAGTGACTTCTGGTCTGTTGGTCACCAGATCAACCGGTCAAATGAACGTCGTTTTGATGGGTCGTAAGACCTGGGAATCTTTACCAGCTCATTCTAGACCATTAAAG	MDWQKSLTLIVALTLSRGIGLKNDLPWKLKSDMMFFSRVTSGLLVTRSTGQMNVVLMGRKTWESLPAHSRPLK		278	247	265	69	102	76	GTT	V	39	V	GTG	0.000913383	0.000724574	0.000846164	0.000204109	0.000291791	0.000221669	-10.09649239	-10.43057952	-10.2067748	-12.258374	-11.74277588	-12.13930731	-2.161881614	-1.312196354	-1.93253252	-1.93253252	F1	5.455162801	5.510961919	5.444600814	0.030564268	0.030564268	0.100445413	0.016399486	silent
40	ATGGACTGGCAAAAGTCCTTAACTTTGATCGTTGCTTTGACTTTGTCTAGAGGTATTGGTTTGAAAAACGACTTGCCTTGGAAGTTGAAGTCTGACATGCGGTTCTTTTCCAGAGTTACTTCTGGTCTGTTGGTCACCAGATCAACCGGTCAAATGAACGTCGTTTTGATGGGTCGTAAGACCTGGGAATCTTTACCAGCTCATTCTAGACCATTAAAG	MDWQKSLTLIVALTLSRGIGLKNDLPWKLKSDMRFFSRVTSGLLVTRSTGQMNVVLMGRKTWESLPAHSRPLK		276	293	308	51	79	80	ATG	M	34	R	CGG	0.000906812	0.000859515	0.000983466	0.000150863	0.000225995	0.000233335	-10.10690901	-10.1841899	-9.989836804	-12.69447312	-12.11142047	-12.06530673	-2.587564113	-1.927230571	-2.075469929	-2.075469929	F1	5.455162801	5.510961919	5.444600814	-0.001797745	-0.023524058	0.023088821	-0.001797745	substitution
41	ATGGACTGGCAAAAGTCCTTAACTTTGATCGTTGCTTTGACTTTGTCTAGAGGTATTGGTTTGAAAAACGACTTGCCTTGGAAGTTGAAGTCTGACATGATGTTCTTTTCCAGAGTTACTTCTGGTAGGTTGGTCACCAGATCAACCGGTCAAATGAACGTCGTTTTGATGGGTCGTAAGACCTGGGAATCTTTACCAGCTCATTCTAGACCATTAAAG	MDWQKSLTLIVALTLSRGIGLKNDLPWKLKSDMMFFSRVTSGRLVTRSTGQMNVVLMGRKTWESLPAHSRPLK		276	251	256	65	134	141	CTG	L	43	R	AGG	0.000906812	0.000736308	0.000817427	0.000192276	0.000383334	0.000411254	-10.10690901	-10.4074032	-10.25662334	-12.34453065	-11.34911203	-11.24768348	-2.237621641	-0.941708828	-0.991060131	-0.991060131	F1	5.455162801	5.510961919	5.444600814	0.13625748	0.020940543	0.147043882	0.13625748	substitution
42	ATGGACTGGCAAAAGTCCTTAACTTTGATCGTTGCTTTGACTTTGTCTAGAGGTATTGGTTTGAAAAACGACTTGCCTTGGAAGTTGAAGTCTGACATGATGTTCTTTTCCAGATGGACTTCTGGTCTGTTGGTCACCAGATCAACCGGTCAAATGAACGTCGTTTTGATGGGTCGTAAGACCTGGGAATCTTTACCAGCTCATTCTAGACCATTAAAG	MDWQKSLTLIVALTLSRGIGLKNDLPWKLKSDMMFFSRWTSGLLVTRSTGQMNVVLMGRKTWESLPAHSRPLK		276	245	320	44	46	50	GTT	V	39	W	TGG	0.000906812	0.000718707	0.001021783	0.000130156	0.000131592	0.000145835	-10.10690901	-10.44230881	-9.93469525	-12.90746684	-12.89163926	-12.74337864	-2.800557836	-2.449330447	-2.808683389	-2.800557836	F1	5.455162801	5.510961919	5.444600814	-0.050587594	-0.050587594	-0.042578854	-0.095142484	substitution
43	ATGGACTGGCAAAAGTCCTTAACTTTGATCGTTGCTTTGACTTTGTCTAGAGGTATTGGTTTGAAAAACGACTTGCCTTGGAAGTTGAAGTCTGACATGATGTTCTTTTCCGGGGTTACTTCTGGTCTGTTGGTCACCAGATCAACCGGTCAAATGAACGTCGTTTTGATGGGTCGTAAGACCTGGGAATCTTTACCAGCTCATTCTAGACCATTAAAG	MDWQKSLTLIVALTLSRGIGLKNDLPWKLKSDMMFFSGVTSGLLVTRSTGQMNVVLMGRKTWESLPAHSRPLK		275	364	273	173	214	179	AGA	R	38	G	GGG	0.000903526	0.001067793	0.000871709	0.000511751	0.000612189	0.000522088	-10.11214565	-9.871152113	-10.1638662	-10.93227023	-10.67373423	-10.90341905	-0.820124579	-0.802582118	-0.739552847	-0.802582118	F1	5.455162801	5.510961919	5.444600814	0.168276644	0.201051409	0.164542694	0.168276644	substitution
44	ATGGACTGGCAAAAGTCCTTAACTTTGATCGTTGCTTTGACTTTGTCTAGAGGTATTGGTTTGAAAAACGACTTGCCTTGGAAGTTGAAGTCTGACATGATGTTCTTGTCCAGAGTTACTTCTGGTCTGTTGGTCACCAGATCAACCGGTCAAATGAACGTCGTTTTGATGGGTCGTAAGACCTGGGAATCTTTACCAGCTCATTCTAGACCATTAAAG	MDWQKSLTLIVALTLSRGIGLKNDLPWKLKSDMMFLSRVTSGLLVTRSTGQMNVVLMGRKTWESLPAHSRPLK		275	228	259	233	339	275	TTT	F	36	L	TTG	0.000903526	0.000668837	0.000827006	0.000689237	0.000969777	0.000802091	-10.11214565	-10.54605674	-10.23981506	-10.50271232	-10.01005975	-10.28394702	-0.390566661	0.535996985	-0.044131963	-0.044131963	F1	5.455162801	5.510961919	5.444600814	0.256810045	0.255632155	0.332903924	0.256810045	substitution
45	ATGGACTGGCAAAAGTCCTTAACTTTGATCGTTGCTTTGACTTTGTCTAGAGGTATTGGTTTGAAAAACGACTTGCCTTGGAAGTTGAAGTCTGACGTGATGTTCTTTTCCAGAGTTACTTCTGGTCTGTTGGTCACCAGATCAACCGGTCAAATGAACGTCGTTTTGATGGGTCGTAAGACCTGGGAATCTTTACCAGCTCATTCTAGACCATTAAAG	MDWQKSLTLIVALTLSRGIGLKNDLPWKLKSDVMFFSRVTSGLLVTRSTGQMNVVLMGRKTWESLPAHSRPLK		272	262	229	327	392	365	ATG	M	33	V	GTG	0.00089367	0.000768576	0.000731214	0.000967298	0.001121394	0.001064593	-10.12797062	-10.34552375	-10.41741956	-10.01375163	-9.800491373	-9.875482175	0.114218987	0.545032378	0.541937382	0.541937382	F1	5.455162801	5.510961919	5.444600814	0.331422	0.319771533	0.334040361	0.331422	substitution
46	ATGGACTGGCAAAAGTCCTTAACTTTGATCGTTGGTTTGACTTTGTCTAGAGGTATTGGTTTGAAAAACGACTTGCCTTGGAAGTTGAAGTCTGACATGATGTTCTTTTCCAGAGTTACTTCTGGTCTGTTGGTCACCAGATCAACCGGTCAAATGAACGTCGTTTTGATGGGTCGTAAGACCTGGGAATCTTTACCAGCTCATTCTAGACCATTAAAG	MDWQKSLTLIVGLTLSRGIGLKNDLPWKLKSDMMFFSRVTSGLLVTRSTGQMNVVLMGRKTWESLPAHSRPLK		271	323	240	1092	1176	1189	GCT	A	12	G	GGT	0.000890384	0.00094752	0.000766337	0.003230244	0.003364181	0.003467948	-10.13328442	-10.0435564	-10.34973275	-8.274141319	-8.215528873	-8.171701829	1.859143102	1.828027526	2.178030921	1.859143102	F1	5.455162801	5.510961919	5.444600814	0.539711581	0.541486132	0.49541046	0.539711581	substitution
47	ATGGACTGGCAAAAGTCCTTAACTTTGATCGTTGCTTTGACTTTGTCTAGAGGTATTGGTTTGAAAAACGACTGGCCTTGGAAGTTGAAGTCTGACATGATGTTCTTTTCCAGAGTTACTTCTGGTCTGTTGGTCACCAGATCAACCGGTCAAATGAACGTCGTTTTGATGGGTCGTAAGACCTGGGAATCTTTACCAGCTCATTCTAGACCATTAAAG	MDWQKSLTLIVALTLSRGIGLKNDWPWKLKSDMMFFSRVTSGLLVTRSTGQMNVVLMGRKTWESLPAHSRPLK		271	283	306	20	18	13	TTG	L	25	W	TGG	0.000890384	0.00083018	0.00097708	5.92E-05	5.15E-05	3.79E-05	-10.13328442	-10.23428851	-9.999235502	-14.04497037	-14.24527622	-14.68679511	-3.911685944	-4.010987706	-4.687559608	-4.010987706	F1	5.455162801	5.510961919	5.444600814	-0.23899798	-0.191770423	-0.23899798	-0.334340508	substitution
48	ATGGACGGGCAAAAGTCCTTAACTTTGATCGTTGCTTTGACTTTGTCTAGAGGTATTGGTTTGAAAAACGACTTGCCTTGGAAGTTGAAGTCTGACATGATGTTCTTTTCCAGAGTTACTTCTGGTCTGTTGGTCACCAGATCAACCGGTCAAATGAACGTCGTTTTGATGGGTCGTAAGACCTGGGAATCTTTACCAGCTCATTCTAGACCATTAAAG	MDGQKSLTLIVALTLSRGIGLKNDLPWKLKSDMMFFSRVTSGLLVTRSTGQMNVVLMGRKTWESLPAHSRPLK		271	416	354	602	929	840	TGG	W	3	G	GGG	0.000890384	0.001220335	0.001130348	0.001780775	0.002657589	0.002450022	-10.13328442	-9.678507035	-9.789017795	-9.133278783	-8.555666431	-8.672989311	1.000005638	1.122840604	1.116028484	1.116028484	F1	5.455162801	5.510961919	5.444600814	0.406714814	0.43232189	0.406714814	0.404509017	substitution
49	ATGGACTGGCAAAAGTCCTTAACTTTGATCGTTGCTTTGACTTTGTCTAGAGGTATTTGGTTGAAAAACGACTTGCCTTGGAAGTTGAAGTCTGACATGATGTTCTTTTCCAGAGTTACTTCTGGTCTGTTGGTCACCAGATCAACCGGTCAAATGAACGTCGTTTTGATGGGTCGTAAGACCTGGGAATCTTTACCAGCTCATTCTAGACCATTAAAG	MDWQKSLTLIVALTLSRGIWLKNDLPWKLKSDMMFFSRVTSGLLVTRSTGQMNVVLMGRKTWESLPAHSRPLK		271	311	281	1	4	4	GGT	G	20	W	TGG	0.000890384	0.000912318	0.000897253	2.96E-06	1.14E-05	1.17E-05	-10.13328442	-10.09817598	-10.12219702	-18.36689846	-16.41520122	-16.38723483	-8.233614039	-6.317025234	-6.265037804	-6.317025234	F1	5.455162801	5.510961919	5.444600814	-0.535167823	-0.740925853	-0.529042338	-0.535167823	substitution
50	ATGGACTGGCAAAAGTCCTTAACTTTGATCGTTGCTTTGACTTTGTCTAGAGGTATTGGTTTGAAAAACGACCGGCCTTGGAAGTTGAAGTCTGACATGATGTTCTTTTCCAGAGTTACTTCTGGTCTGTTGGTCACCAGATCAACCGGTCAAATGAACGTCGTTTTGATGGGTCGTAAGACCTGGGAATCTTTACCAGCTCATTCTAGACCATTAAAG	MDWQKSLTLIVALTLSRGIGLKNDRPWKLKSDMMFFSRVTSGLLVTRSTGQMNVVLMGRKTWESLPAHSRPLK		270	289	290	1006	905	1034	TTG	L	25	R	CGG	0.000887099	0.000847781	0.000925991	0.002975847	0.002588932	0.003015861	-10.13861787	-10.20402107	-10.07671425	-8.39248387	-8.593427236	-8.373214358	1.746133995	1.610593835	1.703499897	1.703499897	F1	5.455162801	5.510961919	5.444600814	0.479299468	0.527126901	0.468062503	0.479299468	substitution
51	ATGGACTGGCAAAAGGGGTTAACTTTGATCGTTGCTTTGACTTTGTCTAGAGGTATTGGTTTGAAAAACGACTTGCCTTGGAAGTTGAAGTCTGACATGATGTTCTTTTCCAGAGTTACTTCTGGTCTGTTGGTCACCAGATCAACCGGTCAAATGAACGTCGTTTTGATGGGTCGTAAGACCTGGGAATCTTTACCAGCTCATTCTAGACCATTAAAG	MDWQKGLTLIVALTLSRGIGLKNDLPWKLKSDMMFFSRVTSGLLVTRSTGQMNVVLMGRKTWESLPAHSRPLK		269	320	274	551	706	673	TCC	S	6	G	GGG	0.000883813	0.000938719	0.000874902	0.001629912	0.002019653	0.001962935	-10.1439711	-10.05701866	-10.15859126	-9.260989951	-8.951676844	-8.992772134	0.882981148	1.105341814	1.165819128	1.105341814	F1	5.455162801	5.510961919	5.444600814	0.410847818	0.417452454	0.404513885	0.410847818	substitution
52	ATGGACTGGCAAAAGTCCTTAACTTTGATCGTTGCTTTGACTTTGTCTAGAGGTATTGGTTTGAAAAACGACTTGCCTTGGAAGTTGAAGTCTGACATGATGTTCTTTTCCCCGGTTACTTCTGGTCTGTTGGTCACCAGATCAACCGGTCAAATGAACGTCGTTTTGATGGGTCGTAAGACCTGGGAATCTTTACCAGCTCATTCTAGACCATTAAAG	MDWQKSLTLIVALTLSRGIGLKNDLPWKLKSDMMFFSPVTSGLLVTRSTGQMNVVLMGRKTWESLPAHSRPLK		267	278	245	171	252	185	AGA	R	38	P	CCG	0.000877242	0.000815512	0.000782303	0.000505835	0.000720896	0.000539588	-10.15473753	-10.26000568	-10.31998541	-10.94904595	-10.43792129	-10.85585337	-0.794308415	-0.177915614	-0.535867962	-0.535867962	F1	5.455162801	5.510961919	5.444600814	0.204331678	0.204331678	0.243110797	0.194207582	substitution
53	ATGGACTGGCAAAAGTCCTTAACTTTGATCGTTGCTTTGACTTTGTCTAGAGGTATTGGTTTGAAAAACGACTTGCCTTGGAAGTTGAAGTCTGACATGATGGGTTTTTCCAGAGTTACTTCTGGTCTGTTGGTCACCAGATCAACCGGTCAAATGAACGTCGTTTTGATGGGTCGTAAGACCTGGGAATCTTTACCAGCTCATTCTAGACCATTAAAG	MDWQKSLTLIVALTLSRGIGLKNDLPWKLKSDMMGFSRVTSGLLVTRSTGQMNVVLMGRKTWESLPAHSRPLK		267	326	272	43	63	50	TTC	F	35	G	GGT	0.000877242	0.00095632	0.000868516	0.000127198	0.000180224	0.000145835	-10.15473753	-10.0302186	-10.1691605	-12.94063371	-12.43792129	-12.74337864	-2.785896175	-2.407702695	-2.574218135	-2.574218135	F1	5.455162801	5.510961919	5.444600814	-0.048724646	-0.048724646	-0.037343078	-0.065292926	substitution
54	ATGGACTGGCAAAAGTCCTTAACTTTGATCGTTGCTTTGACTTTGTCTAGAGGTATTGGTTTGAAAAACGACTTGCCTTGGAAGTTGAAGTCTGACATGATGTTCTTTTCCAGAGTTACTTCTGGTCTGTAGGTCACCAGATCAACCGGTCAAATGAACGTCGTTTTGATGGGTCGTAAGACCTGGGAATCTTTACCAGCTCATTCTAGACCATTAAAG	MDWQKSLTLIVALTLSRGIGLKNDLPWKLKSDMMFFSRVTSGL_VTRSTGQMNVVLMGRKTWESLPAHSRPLK		266	326	261	16	20	17	TTG	L	44	*	TAG	0.000873956	0.00095632	0.000833392	4.73E-05	5.72E-05	4.96E-05	-10.16015103	-10.0302186	-10.22871735	-14.36689846	-14.09327312	-14.29977199	-4.206747433	-4.063054524	-4.071054639	-4.071054639	F1	5.455162801	5.510961919	5.444600814	-0.24554674	-0.229261704	-0.24554674	-0.255853821	stop
55	ATGGACTGGCAAAAGTCCTTAACTTTGATCGTTGCTTTGACTTTGTCTAGAGGTATTGGTTTGAAAAACGACTTGCCTTGGTAGTTGAAGTCTGACATGATGTTCTTTTCCAGAGTTACTTCTGGTCTGTTGGTCACCAGATCAACCGGTCAAATGAACGTCGTTTTGATGGGTCGTAAGACCTGGGAATCTTTACCAGCTCATTCTAGACCATTAAAG	MDWQKSLTLIVALTLSRGIGLKNDLPW_LKSDMMFFSRVTSGLLVTRSTGQMNVVLMGRKTWESLPAHSRPLK		266	309	218	7	7	2	AAG	K	28	*	TAG	0.000873956	0.000906451	0.00069609	2.07E-05	2.00E-05	5.83E-06	-10.16015103	-10.10748373	-10.48843902	-15.55954354	-15.6078463	-17.38723483	-5.399392511	-5.50036257	-6.898795808	-5.50036257	F1	5.455162801	5.510961919	5.444600814	-0.426325711	-0.380802291	-0.426325711	-0.615850979	stop
56	ATGGACTGGCAAAAGTCCTTAACTTTGATCGTTGCTTTGACTTTGTCTAGAGGTATTGGTTTGAAAAACGACTTGCCTTGGAAGTTGAAGTCTGACATGATGTTCAGTTCCAGAGTTACTTCTGGTCTGTTGGTCACCAGATCAACCGGTCAAATGAACGTCGTTTTGATGGGTCGTAAGACCTGGGAATCTTTACCAGCTCATTCTAGACCATTAAAG	MDWQKSLTLIVALTLSRGIGLKNDLPWKLKSDMMFSSRVTSGLLVTRSTGQMNVVLMGRKTWESLPAHSRPLK		265	274	287	18	29	29	TTT	F	36	S	AGT	0.000870671	0.000803778	0.000916412	5.32E-05	8.30E-05	8.46E-05	-10.16558491	-10.28091467	-10.09171642	-14.19697346	-13.55722022	-13.52925383	-4.031388546	-3.276305552	-3.437537415	-3.437537415	F1	5.455162801	5.510961919	5.444600814	-0.175201319	-0.206980147	-0.14659254	-0.175201319	substitution
57	ATGGACTGGCAAAAGTCCTTAACTTTGATCGTTGCTTTGACTTTGTCTAGAGGTATTGGTTTGAAAAACGACTTGCCTTGGAAGTTGAAGTCTGACATGATGTTCTTTTCCAGAGTTACTTCTGGTCTGTTGGTCACCAGATCAACCGGTCAAATGAACGTCGTTTTGATGTAGCGTAAGACCTGGGAATCTTTACCAGCTCATTCTAGACCATTAAAG	MDWQKSLTLIVALTLSRGIGLKNDLPWKLKSDMMFFSRVTSGLLVTRSTGQMNVVLM_RKTWESLPAHSRPLK		264	341	235	11	6	1	GGT	G	58	*	TAG	0.000867385	0.001000323	0.000750372	3.25E-05	1.72E-05	2.92E-06	-10.17103934	-9.965318824	-10.3801064	-14.90746684	-15.83023872	-18.38723483	-4.736427498	-5.864919893	-8.00712843	-5.864919893	F1	5.455162801	5.510961919	5.444600814	-0.472178301	-0.296564231	-0.472178301	-0.756951797	stop
58	ATGGACTGGCAAAAGTCCTTAACTTTGATCGTTGCTTTGACTTTGTCTAGAGGTATTGGTTTGAAAAACGACTTGCCTTGGAAGTTGAAGTCTGACATGATGTTCTTTTCCAGAGTTACTTCTGGTCTGTTGGTCACCAGATCAACCGGTCAAATGAACGTCGTTTTGATGGGTCGTAAGACCTGGGAATCTTTGCCAGCTCATTCTAGACCATTAAAG	MDWQKSLTLIVALTLSRGIGLKNDLPWKLKSDMMFFSRVTSGLLVTRSTGQMNVVLMGRKTWESLPAHSRPLK		264	283	212	33	44	68	TTA	L	65	L	TTG	0.000867385	0.00083018	0.000676931	9.76E-05	0.000125871	0.000198335	-10.17103934	-10.23428851	-10.52870289	-13.32250434	-12.9557696	-12.29977199	-3.151464998	-2.721481089	-1.771069097	-2.721481089	F1	5.455162801	5.510961919	5.444600814	-0.076808894	-0.095174772	-0.076808894	0.036955248	silent
59	ATGGACTGGCAAAAGTCCTTAACTTTGATCGTTGCTTTGACTTTGTCTAGAGGTATTGGTTTGAAAAACGACTTGCCTTGGAAGTTGAAGTCTGACATGATGTTCTTTTCCAGATAGACTTCTGGTCTGTTGGTCACCAGATCAACCGGTCAAATGAACGTCGTTTTGATGGGTCGTAAGACCTGGGAATCTTTACCAGCTCATTCTAGACCATTAAAG	MDWQKSLTLIVALTLSRGIGLKNDLPWKLKSDMMFFSR_TSGLLVTRSTGQMNVVLMGRKTWESLPAHSRPLK		263	325	237	6	6	6	GTT	V	39	*	TAG	0.0008641	0.000953387	0.000756758	1.77E-05	1.72E-05	1.75E-05	-10.17651447	-10.03465085	-10.3678801	-15.78193596	-15.83023872	-15.80227233	-5.605421486	-5.795587872	-5.434392232	-5.605421486	F1	5.455162801	5.510961919	5.444600814	-0.429419091	-0.406980869	-0.463457991	-0.429419091	stop
60	ATGGACTGGCAAAAGTCCTTAACTTTGATCGTTGCTTTGACTTTGTCTAGAGGTATTGGTTTGAAATGGGACTTGCCTTGGAAGTTGAAGTCTGACATGATGTTCTTTTCCAGAGTTACTTCTGGTCTGTTGGTCACCAGATCAACCGGTCAAATGAACGTCGTTTTGATGGGTCGTAAGACCTGGGAATCTTTACCAGCTCATTCTAGACCATTAAAG	MDWQKSLTLIVALTLSRGIGLKWDLPWKLKSDMMFFSRVTSGLLVTRSTGQMNVVLMGRKTWESLPAHSRPLK		263	307	239	95	150	139	AAC	N	23	W	TGG	0.0008641	0.000900584	0.000763144	0.000281019	0.000429105	0.00040542	-10.17651447	-10.11685191	-10.35575654	-11.79704285	-11.18638253	-11.26829376	-1.620528379	-1.069530619	-0.912537219	-1.069530619	F1	5.455162801	5.510961919	5.444600814	0.130966958	0.099350019	0.130966958	0.146254161	substitution
61	ATGGACTGGCAAAAGTCCTTAACTTTGATCGTTGGGTTGACTTTGTCTAGAGGTATTGGTTTGAAAAACGACTTGCCTTGGAAGTTGAAGTCTGACATGATGTTCTTTTCCAGAGTTACTTCTGGTCTGTTGGTCACCAGATCAACCGGTCAAATGAACGTCGTTTTGATGGGTCGTAAGACCTGGGAATCTTTACCAGCTCATTCTAGACCATTAAAG	MDWQKSLTLIVGLTLSRGIGLKNDLPWKLKSDMMFFSRVTSGLLVTRSTGQMNVVLMGRKTWESLPAHSRPLK		260	299	259	823	1027	1037	GCT	A	12	G	GGG	0.000854243	0.000877116	0.000827006	0.002434515	0.002937937	0.003024611	-10.19306565	-10.15494508	-10.23981506	-8.682149839	-8.410980751	-8.36903465	1.51091581	1.743964328	1.870780408	1.743964328	F1	5.455162801	5.510961919	5.444600814	0.497239466	0.497239466	0.48483732	0.500595798	substitution
62	ATGGACTGGCAAAAGTCCTTAACTTTGATCGTTGCTTTGACTTTGTCTAGAGGTATTGGTTTGAAAAACGACTTGCCTTGGAAGTTGAAGTCTGACATGATGTGGTTTTCCAGAGTTACTTCTGGTCTGTTGGTCACCAGATCAACCGGTCAAATGAACGTCGTTTTGATGGGTCGTAAGACCTGGGAATCTTTACCAGCTCATTCTAGACCATTAAAG	MDWQKSLTLIVALTLSRGIGLKNDLPWKLKSDMMWFSRVTSGLLVTRSTGQMNVVLMGRKTWESLPAHSRPLK		259	287	342	59	57	56	TTC	F	35	W	TGG	0.000850958	0.000841914	0.001092031	0.000174528	0.00016306	0.000163335	-10.19862517	-10.21403983	-9.83877083	-12.48425541	-12.5823112	-12.57987991	-2.285630236	-2.368271377	-2.741109076	-2.368271377	F1	5.455162801	5.510961919	5.444600814	-0.032383562	0.014840446	-0.032383562	-0.08653966	substitution
63	ATGGACTGGGGGAAGTCCTTAACTTTGATCGTTGCTTTGACTTTGTCTAGAGGTATTGGTTTGAAAAACGACTTGCCTTGGAAGTTGAAGTCTGACATGATGTTCTTTTCCAGAGTTACTTCTGGTCTGTTGGTCACCAGATCAACCGGTCAAATGAACGTCGTTTTGATGGGTCGTAAGACCTGGGAATCTTTACCAGCTCATTCTAGACCATTAAAG	MDWGKSLTLIVALTLSRGIGLKNDLPWKLKSDMMFFSRVTSGLLVTRSTGQMNVVLMGRKTWESLPAHSRPLK		259	287	266	20	19	32	CAA	Q	4	G	GGG	0.000850958	0.000841914	0.000849357	5.92E-05	5.44E-05	9.33E-05	-10.19862517	-10.21403983	-10.20134091	-14.04497037	-14.1672737	-13.38723483	-3.846345191	-3.953233878	-3.185893919	-3.846345191	F1	5.455162801	5.510961919	5.444600814	-0.183468057	-0.183468057	-0.23173393	-0.143164814	substitution
64	ATGGACTGGCAAAAGTCCTTAACTTTGATCGTTGCTTTGACTTTGTCTAGAGGTATTGGTTTGAAAAACGACTTGCCTTGGAAGTTGAAGTCTGACTTGATGTTCTTTTCCAGAGTTACTTCTGGTCTGTTGGTCACCAGATCAACCGGTCAAATGAACGTCGTTTTGATGGGTCGTAAGACCTGGGAATCTTTACCAGCTCATTCTAGACCATTAAAG	MDWQKSLTLIVALTLSRGIGLKNDLPWKLKSDLMFFSRVTSGLLVTRSTGQMNVVLMGRKTWESLPAHSRPLK		258	301	246	127	114	120	ATG	M	33	L	TTG	0.000847672	0.000882983	0.000785496	0.000375679	0.00032612	0.000350003	-10.20420621	-10.14532708	-10.31410884	-11.37821377	-11.5823112	-11.48034423	-1.174007566	-1.436984127	-1.166235393	-1.174007566	F1	5.455162801	5.510961919	5.444600814	0.113956077	0.156086115	0.084750097	0.113956077	substitution
65	ATGGACTGGCAAAAGTCCTTAACTTTGATCGTTGCTTTGACTTTGTCTAGAGGTATTGGTTTGAAAAACGACTTGCCTTGGAAGTTGAAGTCTTTGATGATGTTCTTTTCCAGAGTTACTTCTGGTCTGTTGGTCACCAGATCAACCGGTCAAATGAACGTCGTTTTGATGGGTCGTAAGACCTGGGAATCTTTACCAGCTCATTCTAGACCATTAAAG	MDWQKSLTLIVALTLSRGIGLKNDLPWKLKSLMMFFSRVTSGLLVTRSTGQMNVVLMGRKTWESLPAHSRPLK		258	339	240	3	4	2	GAC	D	32	L	TTG	0.000847672	0.000994456	0.000766337	8.87E-06	1.14E-05	5.83E-06	-10.20420621	-9.97380529	-10.34973275	-16.78193596	-16.41520122	-17.38723483	-6.577729752	-6.441395927	-7.037502079	-6.577729752	F1	5.455162801	5.510961919	5.444600814	-0.544685196	-0.530524887	-0.544685196	-0.633509548	substitution
66	ATGGACTGGTAGAAGTCCTTAACTTTGATCGTTGCTTTGACTTTGTCTAGAGGTATTGGTTTGAAAAACGACTTGCCTTGGAAGTTGAAGTCTGACATGATGTTCTTTTCCAGAGTTACTTCTGGTCTGTTGGTCACCAGATCAACCGGTCAAATGAACGTCGTTTTGATGGGTCGTAAGACCTGGGAATCTTTACCAGCTCATTCTAGACCATTAAAG	MDW_KSLTLIVALTLSRGIGLKNDLPWKLKSDMMFFSRVTSGLLVTRSTGQMNVVLMGRKTWESLPAHSRPLK		258	299	250	3	3	4	CAA	Q	4	*	TAG	0.000847672	0.000877116	0.000798268	8.87E-06	8.58E-06	1.17E-05	-10.20420621	-10.15494508	-10.29083906	-16.78193596	-16.83023872	-16.38723483	-6.577729752	-6.675293638	-6.096395768	-6.577729752	F1	5.455162801	5.510961919	5.444600814	-0.530524887	-0.530524887	-0.574103933	-0.513698159	stop
67	ATGGACTGGCAAAAGTCCTTAACTTTGATCGTTGCTTTGACTTTGTCTAGAGGTATTGGTTTGAAAAACGACTTGCCTTGGAAGTTGAAGTCTGACATGATGTTCTTTTCCAGAGAGACTTCTGGTCTGTTGGTCACCAGATCAACCGGTCAAATGAACGTCGTTTTGATGGGTCGTAAGACCTGGGAATCTTTACCAGCTCATTCTAGACCATTAAAG	MDWQKSLTLIVALTLSRGIGLKNDLPWKLKSDMMFFSRETSGLLVTRSTGQMNVVLMGRKTWESLPAHSRPLK		258	331	236	22	11	8	GTT	V	39	E	GAG	0.000847672	0.000970988	0.000753565	6.51E-05	3.15E-05	2.33E-05	-10.20420621	-10.00825935	-10.3739803	-13.90746684	-14.9557696	-15.38723483	-3.703260635	-4.947510253	-5.013254533	-4.947510253	F1	5.455162801	5.510961919	5.444600814	-0.356790114	-0.165287361	-0.356790114	-0.375804433	substitution
68	ATGGACTGGCAATAGTCCTTAACTTTGATCGTTGCTTTGACTTTGTCTAGAGGTATTGGTTTGAAAAACGACTTGCCTTGGAAGTTGAAGTCTGACATGATGTTCTTTTCCAGAGTTACTTCTGGTCTGTTGGTCACCAGATCAACCGGTCAAATGAACGTCGTTTTGATGGGTCGTAAGACCTGGGAATCTTTACCAGCTCATTCTAGACCATTAAAG	MDWQ_SLTLIVALTLSRGIGLKNDLPWKLKSDMMFFSRVTSGLLVTRSTGQMNVVLMGRKTWESLPAHSRPLK		257	302	251	4	7	5	AAG	K	5	*	TAG	0.000844386	0.000885916	0.000801461	1.18E-05	2.00E-05	1.46E-05	-10.20980891	-10.14054201	-10.28507979	-16.36689846	-15.6078463	-16.06530673	-6.157089547	-5.467304282	-5.780226943	-5.780226943	F1	5.455162801	5.510961919	5.444600814	-0.473446993	-0.477077248	-0.422167769	-0.473446993	stop
69	ATGGACTGGCAAAAGTCCTTAACTTTGATCGTTGCTTTGACTTTGTCTAGAGGTATTGGTTTGAAAAACGACCAGCCTTGGAAGTTGAAGTCTGACATGATGTTCTTTTCCAGAGTTACTTCTGGTCTGTTGGTCACCAGATCAACCGGTCAAATGAACGTCGTTTTGATGGGTCGTAAGACCTGGGAATCTTTACCAGCTCATTCTAGACCATTAAAG	MDWQKSLTLIVALTLSRGIGLKNDQPWKLKSDMMFFSRVTSGLLVTRSTGQMNVVLMGRKTWESLPAHSRPLK		257	264	284	737	759	786	TTG	L	25	Q	CAG	0.000844386	0.000774443	0.000906833	0.002180119	0.00217127	0.002292521	-10.20980891	-10.33455263	-10.10687623	-8.841377651	-8.847245142	-8.768849326	1.368431262	1.487307492	1.338026899	1.368431262	F1	5.455162801	5.510961919	5.444600814	0.45255603	0.479135009	0.45255603	0.432771433	substitution
70	ATGGACTGGCAAAAGTCCTTAACTTTGATCGTTGCTTTGACTTTGTCTAGAGGTATTGGTTTGAAAAACGACGTGCCTTGGAAGTTGAAGTCTGACATGATGTTCTTTTCCAGAGTTACTTCTGGTCTGTTGGTCACCAGATCAACCGGTCAAATGAACGTCGTTTTGATGGGTCGTAAGACCTGGGAATCTTTACCAGCTCATTCTAGACCATTAAAG	MDWQKSLTLIVALTLSRGIGLKNDVPWKLKSDMMFFSRVTSGLLVTRSTGQMNVVLMGRKTWESLPAHSRPLK		256	285	306	137	135	156	TTG	L	25	V	GTG	0.000841101	0.000836047	0.00097708	0.000405259	0.000386194	0.000455004	-10.21543346	-10.22412864	-9.999235502	-11.26886638	-11.33838562	-11.10183261	-1.053432915	-1.114256976	-1.102597107	-1.102597107	F1	5.455162801	5.510961919	5.444600814	0.125341452	0.171406644	0.125341452	0.122057809	substitution
71	ATGGACTGGCAAAAGTCCTTAACTTTGATCGTTGCTTTGACTTAGTCTAGAGGTATTGGTTTGAAAAACGACTTGCCTTGGAAGTTGAAGTCTGACATGATGTTCTTTTCCAGAGTTACTTCTGGTCTGTTGGTCACCAGATCAACCGGTCAAATGAACGTCGTTTTGATGGGTCGTAAGACCTGGGAATCTTTACCAGCTCATTCTAGACCATTAAAG	MDWQKSLTLIVALT_SRGIGLKNDLPWKLKSDMMFFSRVTSGLLVTRSTGQMNVVLMGRKTWESLPAHSRPLK		256	257	218	18	27	22	TTG	L	15	*	TAG	0.000841101	0.000753909	0.00069609	5.32E-05	7.72E-05	6.42E-05	-10.21543346	-10.3733222	-10.48843902	-14.19697346	-13.66031372	-13.92780321	-3.981539996	-3.286991511	-3.43936419	-3.43936419	F1	5.455162801	5.510961919	5.444600814	-0.175433884	-0.200646261	-0.147936578	-0.175433884	stop
72	ATGGACTGGCAAAAGTCCTTAACTTTGATCGTTGCTTTGACTTTGTCTAGAGGTATTGGTTTGAAAAACGACTTGCCTTGGAAGTTGAAGTCTGACATGATGTTCTTTTCCAGAGTTACTTCTGGTCTGTTGGTCACCAGATCAACCGGTCAAATGAACGTCGTTTAGATGGGTCGTAAGACCTGGGAATCTTTACCAGCTCATTCTAGACCATTAAAG	MDWQKSLTLIVALTLSRGIGLKNDLPWKLKSDMMFFSRVTSGLLVTRSTGQMNVV_MGRKTWESLPAHSRPLK		254	337	236	2	3	4	TTG	L	56	*	TAG	0.00083453	0.000988589	0.000753565	5.92E-06	8.58E-06	1.17E-05	-10.22674878	-9.982341972	-10.3739803	-17.36689846	-16.83023872	-16.38723483	-7.140149685	-6.847896745	-6.013254533	-6.847896745	F1	5.455162801	5.510961919	5.444600814	-0.595813275	-0.601987427	-0.595813275	-0.503113524	stop
73	ATGGACTGGCAAAAGTCCTTAACTTTGATCGTTGCTTTGACTTTGTCTAGAGGTATTGGTTTGAAAAACGACTTGCCTTGGAAGTTGAAGTCTGACATGATGTTCTTTTCCAGAGTTACTTCTGGTCTGTTGGTCACCAGATAGACCGGTCAAATGAACGTCGTTTTGATGGGTCGTAAGACCTGGGAATCTTTACCAGCTCATTCTAGACCATTAAAG	MDWQKSLTLIVALTLSRGIGLKNDLPWKLKSDMMFFSRVTSGLLVTR_TGQMNVVLMGRKTWESLPAHSRPLK		252	328	242	3	6	2	TCA	S	48	*	TAG	0.000827959	0.000962187	0.000772723	8.87E-06	1.72E-05	5.83E-06	-10.23815354	-10.02139475	-10.33776011	-16.78193596	-15.83023872	-17.38723483	-6.543782421	-5.808843968	-7.049474721	-6.543782421	F1	5.455162801	5.510961919	5.444600814	-0.526211451	-0.526211451	-0.465125291	-0.635033774	stop
74	ATGGACTGGCAAAAGTCCTTAACTTTGATCGTTGCTTTGACTTTGTCTAGAGGTATTGGTTTGAAAAACGACTTGCCTTGGAAGTTGAAGTCTTGGATGATGTTCTTTTCCAGAGTTACTTCTGGTCTGTTGGTCACCAGATCAACCGGTCAAATGAACGTCGTTTTGATGGGTCGTAAGACCTGGGAATCTTTACCAGCTCATTCTAGACCATTAAAG	MDWQKSLTLIVALTLSRGIGLKNDLPWKLKSWMMFFSRVTSGLLVTRSTGQMNVVLMGRKTWESLPAHSRPLK		252	303	189	4	6	1	GAC	D	32	W	TGG	0.000827959	0.00088885	0.000603491	1.18E-05	1.72E-05	2.92E-06	-10.23815354	-10.13577277	-10.69438092	-16.36689846	-15.83023872	-18.38723483	-6.128744921	-5.694465947	-7.692853908	-6.128744921	F1	5.455162801	5.510961919	5.444600814	-0.473475706	-0.473475706	-0.450739272	-0.716941794	substitution
75	ATGGACTGGCAAAAGTCCTTAACTTTGATCGTTGCTTTGACTTTGTCTAGAGGTATTGGTTTGAAAAACGACTTGCCTTGGAAGTTGAAGTCTGACATGATGTTCTTTTCCAGAGTTACTTCTGGTCTGTTGTTTACCAGATCAACCGGTCAAATGAACGTCGTTTTGATGGGTCGTAAGACCTGGGAATCTTTACCAGCTCATTCTAGACCATTAAAG	MDWQKSLTLIVALTLSRGIGLKNDLPWKLKSDMMFFSRVTSGLLFTRSTGQMNVVLMGRKTWESLPAHSRPLK		251	268	266	33	32	35	GTC	V	45	F	TTT	0.000824673	0.000786177	0.000849357	9.76E-05	9.15E-05	0.000102084	-10.24388991	-10.31285756	-10.20134091	-13.32250434	-13.41520122	-13.25795181	-3.078614432	-3.102343655	-3.056610902	-3.078614432	F1	5.455162801	5.510961919	5.444600814	-0.124712295	-0.085918189	-0.124712295	-0.126705911	substitution
76	ATGGACTGGCAACGGTCCTTAACTTTGATCGTTGCTTTGACTTTGTCTAGAGGTATTGGTTTGAAAAACGACTTGCCTTGGAAGTTGAAGTCTGACATGATGTTCTTTTCCAGAGTTACTTCTGGTCTGTTGGTCACCAGATCAACCGGTCAAATGAACGTCGTTTTGATGGGTCGTAAGACCTGGGAATCTTTACCAGCTCATTCTAGACCATTAAAG	MDWQRSLTLIVALTLSRGIGLKNDLPWKLKSDMMFFSRVTSGLLVTRSTGQMNVVLMGRKTWESLPAHSRPLK		251	282	236	20	37	28	AAG	K	5	R	CGG	0.000824673	0.000827246	0.000753565	5.92E-05	0.000105846	8.17E-05	-10.24388991	-10.2393954	-10.3739803	-14.04497037	-13.20574785	-13.57987991	-3.801080457	-2.966352451	-3.205899611	-3.205899611	F1	5.455162801	5.510961919	5.444600814	-0.145711721	-0.177716602	-0.107607854	-0.145711721	substitution
77	ATGGACTGGCAAAAGTCCTTAACTTTGATCGTTGCTTTGACTTTGTCTAGAGGTATTGGTTTGAAAAACGACTTGCCTTGGAAGTTGAAGTCTGACATGATGTTCTTTTCCAGAGTTACTTCTGGTCTGTTGGTCACCAGATCAACCGGTCAAATGAACGTCTAGTTGATGGGTCGTAAGACCTGGGAATCTTTACCAGCTCATTCTAGACCATTAAAG	MDWQKSLTLIVALTLSRGIGLKNDLPWKLKSDMMFFSRVTSGLLVTRSTGQMNV_LMGRKTWESLPAHSRPLK		249	310	216	5	3	1	GTT	V	55	*	TAG	0.000818102	0.000909384	0.000689704	1.48E-05	8.58E-06	2.92E-06	-10.25543153	-10.10282235	-10.50173584	-16.04497037	-16.83023872	-18.38723483	-5.789538835	-6.727416369	-7.885498986	-6.727416369	F1	5.455162801	5.510961919	5.444600814	-0.580659726	-0.430375298	-0.580659726	-0.741467263	stop
78	ATGGACTGGCAAAAGTCCTTAACTTTGATCGTTGCTTTGACTTTGTCTAGAGGTATTGGTTTGAAAAACGACTTGCCTTGGAAGTTGAAGTCTGACTAGATGTTCTTTTCCAGAGTTACTTCTGGTCTGTTGGTCACCAGATCAACCGGTCAAATGAACGTCGTTTTGATGGGTCGTAAGACCTGGGAATCTTTACCAGCTCATTCTAGACCATTAAAG	MDWQKSLTLIVALTLSRGIGLKNDLPWKLKSD_MFFSRVTSGLLVTRSTGQMNVVLMGRKTWESLPAHSRPLK		249	353	204	113	83	78	ATG	M	33	*	TAG	0.000818102	0.001035525	0.000651387	0.000334265	0.000237438	0.000227502	-10.25543153	-9.91542238	-10.584198	-11.5467195	-12.04016179	-12.10183261	-1.291287967	-2.124739406	-1.517634607	-1.517634607	F1	5.455162801	5.510961919	5.444600814	0.069219762	0.141184162	-0.001753066	0.069219762	stop
79	ATGGACTGGCAAAAGTCCTTAACTTTGATCGTTGCTTTGACTTTGTCTAGAGGTATTGGTTTGAAAAACGACTTGCCTTGGAAGTTGAAGTCTGACATGTAGTTCTTTTCCAGAGTTACTTCTGGTCTGTTGGTCACCAGATCAACCGGTCAAATGAACGTCGTTTTGATGGGTCGTAAGACCTGGGAATCTTTACCAGCTCATTCTAGACCATTAAAG	MDWQKSLTLIVALTLSRGIGLKNDLPWKLKSDM_FFSRVTSGLLVTRSTGQMNVVLMGRKTWESLPAHSRPLK		249	354	276	8	21	12	ATG	M	34	*	TAG	0.000818102	0.001038458	0.000881288	2.37E-05	6.01E-05	3.50E-05	-10.25543153	-9.911341203	-10.14809889	-15.36689846	-14.02288379	-14.80227233	-5.11146693	-4.111542592	-4.65417344	-4.65417344	F1	5.455162801	5.510961919	5.444600814	-0.330090145	-0.344217717	-0.25164538	-0.330090145	stop
80	ATGGACTGGCAAAAGTCCTTAACTTTGATCGTTGCTTTGACTTTGTCTAGAGGTATTGGTTTGAAAAACGACTTGCCTTGGAAGTTGAAGGGGGACATGATGTTCTTTTCCAGAGTTACTTCTGGTCTGTTGGTCACCAGATCAACCGGTCAAATGAACGTCGTTTTGATGGGTCGTAAGACCTGGGAATCTTTACCAGCTCATTCTAGACCATTAAAG	MDWQKSLTLIVALTLSRGIGLKNDLPWKLKGDMMFFSRVTSGLLVTRSTGQMNVVLMGRKTWESLPAHSRPLK		248	279	190	20	25	33	TCT	S	31	G	GGG	0.000814817	0.000818446	0.000606684	5.92E-05	7.15E-05	9.63E-05	-10.26123715	-10.25482544	-10.68676774	-14.04497037	-13.77134503	-13.34284071	-3.783733213	-3.516519586	-2.656072973	-3.516519586	F1	5.455162801	5.510961919	5.444600814	-0.175512416	-0.175512416	-0.176805719	-0.075713791	substitution
81	ATGGACTGGCAAAAGTCCTTAACTTTGATCGTTGCTTTGACTTTGTCTAGAGGTATTGGTTTGAAAAACGACTTGCCTTGGAAGTTGAAGTCTGACATGAAGTTCTTTTCCAGAGTTACTTCTGGTCTGTTGGTCACCAGATCAACCGGTCAAATGAACGTCGTTTTGATGGGTCGTAAGACCTGGGAATCTTTACCAGCTCATTCTAGACCATTAAAG	MDWQKSLTLIVALTLSRGIGLKNDLPWKLKSDMKFFSRVTSGLLVTRSTGQMNVVLMGRKTWESLPAHSRPLK		248	238	232	52	80	86	ATG	M	34	K	AAG	0.000814817	0.000698172	0.000740793	0.000153821	0.000228856	0.000250836	-10.26123715	-10.48412899	-10.39864235	-12.66645874	-12.09327312	-11.96097007	-2.40522159	-1.609144133	-1.562327724	-1.609144133	F1	5.455162801	5.510961919	5.444600814	0.063096486	-0.000355142	0.063096486	0.063529922	substitution
82	ATGGACTGGCAAAAGTCCTTAACTTTGATCGTTGCTTTGACTTTGTCTAGAGGTATTGGTTTGAAAAACGACTTGCCTTGGAAGTTGAAGTCTGACATGATGTTCTTTTCCAGAGTTACTTCTGGTCTGTTGGTCACCAGATCAACCGGTCAAATGAACGTCGTTTTGATGGGTCGTAAGACCTAGGAATCTTTACCAGCTCATTCTAGACCATTAAAG	MDWQKSLTLIVALTLSRGIGLKNDLPWKLKSDMMFFSRVTSGLLVTRSTGQMNVVLMGRKT_ESLPAHSRPLK		248	296	222	13	8	6	TGG	W	62	*	TAG	0.000814817	0.000868315	0.000708862	3.85E-05	2.29E-05	1.75E-05	-10.26123715	-10.16949339	-10.46220748	-14.66645874	-15.41520122	-15.80227233	-4.40522159	-5.24570783	-5.340064849	-5.24570783	F1	5.455162801	5.510961919	5.444600814	-0.394296236	-0.254480347	-0.394296236	-0.417410357	stop
83	ATGGACTGGCAAAAGTCCTTAACTTTGATCGTTGCTTTGACTTTGTCTAGAGGTATTGGTTTGAAAAACGACTTGCCTTGGAAGTTGAAGTCTGACATGATGTTCCAGTCCAGAGTTACTTCTGGTCTGTTGGTCACCAGATCAACCGGTCAAATGAACGTCGTTTTGATGGGTCGTAAGACCTGGGAATCTTTACCAGCTCATTCTAGACCATTAAAG	MDWQKSLTLIVALTLSRGIGLKNDLPWKLKSDMMFQSRVTSGLLVTRSTGQMNVVLMGRKTWESLPAHSRPLK		247	261	300	1285	1628	1854	TTT	F	36	Q	CAG	0.000811531	0.000765643	0.000957922	0.003801157	0.004657217	0.00540755	-10.26706623	-10.35104076	-10.02780465	-8.039345816	-7.746316233	-7.5308093	2.227720415	2.604724523	2.496995355	2.496995355	F1	5.455162801	5.510961919	5.444600814	0.588318524	0.588318524	0.593100362	0.580318654	substitution
84	ATGGACTGGCAAAAGTCCTTAACTTTGATCGTTGCTTTGACTTTGTCTAGAGGTATTGGTTTGAAAAACGACTTGCCTTGGAAGTTGAAGTCTGACATGATGTTCAAGTCCAGAGTTACTTCTGGTCTGTTGGTCACCAGATCAACCGGTCAAATGAACGTCGTTTTGATGGGTCGTAAGACCTGGGAATCTTTACCAGCTCATTCTAGACCATTAAAG	MDWQKSLTLIVALTLSRGIGLKNDLPWKLKSDMMFKSRVTSGLLVTRSTGQMNVVLMGRKTWESLPAHSRPLK		246	200	250	3	2	10	TTT	F	36	K	AAG	0.000808245	0.0005867	0.000798268	8.87E-06	5.72E-06	2.92E-05	-10.27291896	-10.73509056	-10.29083906	-16.78193596	-17.41520122	-15.06530673	-6.509017002	-6.680110654	-4.774467673	-6.509017002	F1	5.455162801	5.510961919	5.444600814	-0.521794066	-0.521794066	-0.574709799	-0.345404695	substitution
85	ATGGACTGGCAAAAGTCCTTAACTTTGATCGTTGCTTTGACTTTGTCTAGAGGTATTGGTTTGAAAAACGACTTGCCTTGGAAGTTGAAGTCTGACATGATGTTCTTTGAGAGAGTTACTTCTGGTCTGTTGGTCACCAGATCAACCGGTCAAATGAACGTCGTTTTGATGGGTCGTAAGACCTGGGAATCTTTACCAGCTCATTCTAGACCATTAAAG	MDWQKSLTLIVALTLSRGIGLKNDLPWKLKSDMMFFERVTSGLLVTRSTGQMNVVLMGRKTWESLPAHSRPLK		244	282	258	712	867	829	TCC	S	37	E	GAG	0.000801674	0.000827246	0.000823813	0.002106166	0.002480225	0.002417939	-10.28469612	-10.2393954	-10.24539609	-8.891165029	-8.655313034	-8.692006537	1.393531096	1.584082366	1.553389553	1.553389553	F1	5.455162801	5.510961919	5.444600814	0.464727994	0.482324259	0.464727994	0.460189057	substitution
86	ATGGACAGGCAAAAGTCCTTAACTTTGATCGTTGCTTTGACTTTGTCTAGAGGTATTGGTTTGAAAAACGACTTGCCTTGGAAGTTGAAGTCTGACATGATGTTCTTTTCCAGAGTTACTTCTGGTCTGTTGGTCACCAGATCAACCGGTCAAATGAACGTCGTTTTGATGGGTCGTAAGACCTGGGAATCTTTACCAGCTCATTCTAGACCATTAAAG	MDRQKSLTLIVALTLSRGIGLKNDLPWKLKSDMMFFSRVTSGLLVTRSTGQMNVVLMGRKTWESLPAHSRPLK		244	299	238	213	350	361	TGG	W	3	R	AGG	0.000801674	0.000877116	0.000759951	0.000630075	0.001001244	0.001052926	-10.28469612	-10.15494508	-10.36180558	-10.63218884	-9.963990106	-9.891379801	-0.347492715	0.190954973	0.47042578	0.190954973	F1	5.455162801	5.510961919	5.444600814	0.289505893	0.261105243	0.289505893	0.322317923	substitution
87	ATGGACTGGCAAAAGTCCTTAACTTTGATCGTTGCTTTGACTTTGTCTAGAGGTATTGGTTTGAAAAACGACTTGCCTTGGAAGTTGAAGTCTGACATGTGGTTCTTTTCCAGAGTTACTTCTGGTCTGTTGGTCACCAGATCAACCGGTCAAATGAACGTCGTTTTGATGGGTCGTAAGACCTGGGAATCTTTACCAGCTCATTCTAGACCATTAAAG	MDWQKSLTLIVALTLSRGIGLKNDLPWKLKSDMWFFSRVTSGLLVTRSTGQMNVVLMGRKTWESLPAHSRPLK		244	268	237	17	25	19	ATG	M	34	W	TGG	0.000801674	0.000786177	0.000756758	5.03E-05	7.15E-05	5.54E-05	-10.28469612	-10.31285756	-10.3678801	-14.27943562	-13.77134503	-14.13930731	-3.994739494	-3.458487465	-3.771427219	-3.771427219	F1	5.455162801	5.510961919	5.444600814	-0.202323423	-0.202323423	-0.169506666	-0.217708526	substitution
88	ATGGACTGGCAAAAGTCCTTAACTTTGATCGTTGCTTTGACTTTGTCTAGAGGTATTGGTTTGAAAAACGACTTGCCTTGGAAGTTGAAGTCTGACATGATGTTCTTTTCCAGAGTTACTTCTGGTCTGTTGGTCTAGAGATCAACCGGTCAAATGAACGTCGTTTTGATGGGTCGTAAGACCTGGGAATCTTTACCAGCTCATTCTAGACCATTAAAG	MDWQKSLTLIVALTLSRGIGLKNDLPWKLKSDMMFFSRVTSGLLV_RSTGQMNVVLMGRKTWESLPAHSRPLK		243	323	194	3	8	9	ACC	T	46	*	TAG	0.000798389	0.00094752	0.000619456	8.87E-06	2.29E-05	2.63E-05	-10.29062096	-10.0435564	-10.6567105	-16.78193596	-15.41520122	-15.21730983	-6.491315001	-5.371644819	-4.560599324	-5.371644819	F1	5.455162801	5.510961919	5.444600814	-0.410136097	-0.519544804	-0.410136097	-0.31817731	stop
89	ATGGACTGGCAAAAGTCCTTAACTTTGATCGTTGCTTTGACTTTGTCTAGAGGTATTGGTTTGAAAAACGACTTGCCTTGGAAGTTGAAGTCTGACCGGATGTTCTTTTCCAGAGTTACTTCTGGTCTGTTGGTCACCAGATCAACCGGTCAAATGAACGTCGTTTTGATGGGTCGTAAGACCTGGGAATCTTTACCAGCTCATTCTAGACCATTAAAG	MDWQKSLTLIVALTLSRGIGLKNDLPWKLKSDRMFFSRVTSGLLVTRSTGQMNVVLMGRKTWESLPAHSRPLK		243	243	251	12953	11945	11863	ATG	M	33	R	CGG	0.000798389	0.00071284	0.000801461	0.03831625	0.034171041	0.034600734	-10.29062096	-10.45413425	-10.28507979	-4.705899806	-4.871081984	-4.853053554	5.584721152	5.583052265	5.432026237	5.583052265	F1	5.455162801	5.510961919	5.444600814	0.967702747	1.014867773	0.967702747	0.953974767	substitution
90	ATGGACTGGCAAAAGTCCTTAACTTTGATCGTTGCTTTGACTTTGTCTAGAGGTATTGGTTTGAAAAACGACTTGCCTTGGAAGTTGAAGTCTGACATGATGTTCTTTTCCAGAGTTACTTCTGGTCTGTTGGTCACCAGATCAACCGGTCAAATGGATGTCGTTTTGATGGGTCGTAAGACCTGGGAATCTTTACCAGCTCATTCTAGACCATTAAAG	MDWQKSLTLIVALTLSRGIGLKNDLPWKLKSDMMFFSRVTSGLLVTRSTGQMDVVLMGRKTWESLPAHSRPLK		243	300	232	731	1001	808	AAC	N	53	D	GAT	0.000798389	0.000880049	0.000740793	0.00216237	0.002863559	0.002356688	-10.29062096	-10.15012806	-10.39864235	-8.853170864	-8.447974959	-8.729023346	1.437450095	1.702153104	1.669619004	1.669619004	F1	5.455162801	5.510961919	5.444600814	0.479578468	0.487904721	0.479578468	0.474986122	substitution
91	ATGGACTGGCAAAAGTCCTTAACTTTGATCGTTGCTTTGACTTTGTCTAGAGGTATTGGTTTGAAAAACGACATGCCTTGGAAGTTGAAGTCTGACATGATGTTCTTTTCCAGAGTTACTTCTGGTCTGTTGGTCACCAGATCAACCGGTCAAATGAACGTCGTTTTGATGGGTCGTAAGACCTGGGAATCTTTACCAGCTCATTCTAGACCATTAAAG	MDWQKSLTLIVALTLSRGIGLKNDMPWKLKSDMMFFSRVTSGLLVTRSTGQMNVVLMGRKTWESLPAHSRPLK		242	215	245	82	130	122	TTG	L	25	M	ATG	0.000795103	0.000630702	0.000782303	0.000242564	0.000371891	0.000355837	-10.29657022	-10.6307539	-10.31998541	-12.00934646	-11.3928334	-11.45649749	-1.71277623	-0.762079501	-1.136512085	-1.136512085	F1	5.455162801	5.510961919	5.444600814	0.117740124	0.087628767	0.169636954	0.117740124	substitution
92	ATGGACTGGCAAAAGTCCTTAACTTTGATCGTTGCTTTGACTTTGTCTAGAGGTATTGGTTTGAAAAACGACTTGCCTTGGAAGTTGAAGTCTGACATGATGTTCTTTTCCAGAGTTACTTCTTAGCTGTTGGTCACCAGATCAACCGGTCAAATGAACGTCGTTTTGATGGGTCGTAAGACCTGGGAATCTTTACCAGCTCATTCTAGACCATTAAAG	MDWQKSLTLIVALTLSRGIGLKNDLPWKLKSDMMFFSRVTS_LLVTRSTGQMNVVLMGRKTWESLPAHSRPLK		242	298	216	5	7	5	GGT	G	42	*	TAG	0.000795103	0.000874182	0.000689704	1.48E-05	2.00E-05	1.46E-05	-10.29657022	-10.15977823	-10.50173584	-16.04497037	-15.6078463	-16.06530673	-5.74840014	-5.448068063	-5.563570891	-5.563570891	F1	5.455162801	5.510961919	5.444600814	-0.425148108	-0.425148108	-0.419748313	-0.445864708	stop
93	ATGGACTGGCAAAAGTCCTTAACTTTGATCGTTGCTTTGACTTTGTCTAGAGGTATTGGTTTGAAAAACGACGGTCCTTGGAAGTTGAAGTCTGACATGATGTTCTTTTCCAGAGTTACTTCTGGTCTGTTGGTCACCAGATCAACCGGTCAAATGAACGTCGTTTTGATGGGTCGTAAGACCTGGGAATCTTTACCAGCTCATTCTAGACCATTAAAG	MDWQKSLTLIVALTLSRGIGLKNDGPWKLKSDMMFFSRVTSGLLVTRSTGQMNVVLMGRKTWESLPAHSRPLK		240	329	256	6	16	19	TTG	L	25	G	GGT	0.000788532	0.000965121	0.000817427	1.77E-05	4.58E-05	5.54E-05	-10.30854287	-10.01700298	-10.25662334	-15.78193596	-14.41520122	-14.13930731	-5.473393093	-4.398198238	-3.88268397	-4.398198238	F1	5.455162801	5.510961919	5.444600814	-0.287699803	-0.390204997	-0.287699803	-0.231872522	substitution
94	ATGGACTGGCAAAAGTCCTTAACTTTGATCGTTGCTTTGACTTTGTCTAGAGGTATTGGTTTGAAAAACGACTTGCCTTGGAAGTTGAAGTCTGACATGATGTTCTTTTCCAGAGTTACTTCTGGTCTGTTGGTCACCAGATCAACCGGTCAAATGAACGTCGTTTTGATGGGTCGTAAGACCTGGGAATCTTTACCAGCTCATTCTAGGCCATTAAAG	MDWQKSLTLIVALTLSRGIGLKNDLPWKLKSDMMFFSRVTSGLLVTRSTGQMNVVLMGRKTWESLPAHSRPLK		240	297	231	43	76	93	AGA	R	70	R	AGG	0.000788532	0.000871249	0.0007376	0.000127198	0.000217413	0.000271252	-10.30854287	-10.16462763	-10.4048743	-12.94063371	-12.1672737	-11.84807602	-2.632090839	-2.002646072	-1.443201714	-2.002646072	F1	5.455162801	5.510961919	5.444600814	0.013603355	-0.029181739	0.013603355	0.078695746	silent
95	ATGGACTGGCAAAAGTCCTTAACTTTGATCGTTGCTTTGACTTTGTCTAGAGGTATTGGTTTGAAAAACGACTTGCCTTGGAAGTTGAAGTCTGACATGATGTTCTTTTCCAGATGTACTTCTGGTCTGTTGGTCACCAGATCAACCGGTCAAATGAACGTCGTTTTGATGGGTCGTAAGACCTGGGAATCTTTACCAGCTCATTCTAGACCATTAAAG	MDWQKSLTLIVALTLSRGIGLKNDLPWKLKSDMMFFSRCTSGLLVTRSTGQMNVVLMGRKTWESLPAHSRPLK		239	228	262	86	102	106	GTT	V	39	C	TGT	0.000785247	0.000668837	0.000836585	0.000254396	0.000291791	0.00030917	-10.31456665	-10.54605674	-10.22320034	-11.94063371	-11.74277588	-11.65931437	-1.626067051	-1.196719137	-1.436114031	-1.436114031	F1	5.455162801	5.510961919	5.444600814	0.098646261	0.098646261	0.114969685	0.079598073	substitution
96	ATGGACTGGCAAAAGTCCTTAACTTTGATCGTTGCTGGTACTTTGTCTAGAGGTATTGGTTTGAAAAACGACTTGCCTTGGAAGTTGAAGTCTGACATGATGTTCTTTTCCAGAGTTACTTCTGGTCTGTTGGTCACCAGATCAACCGGTCAAATGAACGTCGTTTTGATGGGTCGTAAGACCTGGGAATCTTTACCAGCTCATTCTAGACCATTAAAG	MDWQKSLTLIVAGTLSRGIGLKNDLPWKLKSDMMFFSRVTSGLLVTRSTGQMNVVLMGRKTWESLPAHSRPLK		239	231	206	746	957	892	TTG	L	13	G	GGT	0.000785247	0.000677638	0.000657773	0.002206742	0.002737688	0.002601691	-10.31456665	-10.52719771	-10.57012282	-8.82386664	-8.512826103	-8.586334928	1.490700015	2.014371609	1.983787889	1.983787889	F1	5.455162801	5.510961919	5.444600814	0.514982678	0.494670794	0.518848088	0.514982678	substitution
97	ATGGACTGGCAAAAGTCCTTAACTTTGATCGTTGCTTTGACTTTGTCTAGAGGTATTGGTTTGAAAAACGACTTGCCTTGGAAGTTGAAGTCTGACATGATGTTCTTTTCCAGAGTTACTTCTGGTCTGTTGGTCACCAGATCAACCGGTCAAATGAACGTCGTTTTGATGGGTCGTAAGACCTGGGAATCTTTACCAGCTTAGTCTAGACCATTAAAG	MDWQKSLTLIVALTLSRGIGLKNDLPWKLKSDMMFFSRVTSGLLVTRSTGQMNVVLMGRKTWESLPA_SRPLK		237	319	202	1	5	10	CAT	H	68	*	TAG	0.000778675	0.000935786	0.000645001	2.96E-06	1.43E-05	2.92E-05	-10.32669021	-10.06153414	-10.59841186	-18.36689846	-16.09327312	-15.06530673	-8.040208247	-6.031738983	-4.466894871	-6.031738983	F1	5.455162801	5.510961919	5.444600814	-0.493160152	-0.71635121	-0.493160152	-0.306247881	stop
98	ATGGACTGGCAAGGGTCCTTAACTTTGATCGTTGCTTTGACTTTGTCTAGAGGTATTGGTTTGAAAAACGACTTGCCTTGGAAGTTGAAGTCTGACATGATGTTCTTTTCCAGAGTTACTTCTGGTCTGTTGGTCACCAGATCAACCGGTCAAATGAACGTCGTTTTGATGGGTCGTAAGACCTGGGAATCTTTACCAGCTCATTCTAGACCATTAAAG	MDWQGSLTLIVALTLSRGIGLKNDLPWKLKSDMMFFSRVTSGLLVTRSTGQMNVVLMGRKTWESLPAHSRPLK		236	308	248	79	82	82	AAG	K	5	G	GGG	0.00077539	0.000903517	0.000791882	0.00023369	0.000234577	0.000239169	-10.33279041	-10.11216021	-10.30242703	-12.06311771	-12.05764921	-12.02968282	-1.730327299	-1.945489	-1.727255789	-1.730327299	F1	5.455162801	5.510961919	5.444600814	0.04253308	0.085398682	0.020792348	0.04253308	substitution
99	ATGGACTGGCAAAAGTCCTTAACTTTGATCGTTGCTTTGACTTTGTCTAGAGGTATTGGTTTGAAAAACGACTTGCCTTGGAAGTTGAAGTCTGACATGATGTTCTTTTCCAGATTGACTTCTGGTCTGTTGGTCACCAGATCAACCGGTCAAATGAACGTCGTTTTGATGGGTCGTAAGACCTGGGAATCTTTACCAGCTCATTCTAGACCATTAAAG	MDWQKSLTLIVALTLSRGIGLKNDLPWKLKSDMMFFSRLTSGLLVTRSTGQMNVVLMGRKTWESLPAHSRPLK		236	249	249	203	211	202	GTT	V	39	L	TTG	0.00077539	0.000730441	0.000795075	0.000600494	0.000603607	0.000589172	-10.33279041	-10.41894482	-10.29662141	-10.70156254	-10.69410203	-10.72902335	-0.36877213	-0.275157208	-0.432401933	-0.36877213	F1	5.455162801	5.510961919	5.444600814	0.230880131	0.258401425	0.230880131	0.207379748	substitution
100	ATGGACTGGCAAAAGTCCTTAACTTTGATCGTTGCTTTGACTTTGTCTAGAGGTATTGGTTTGAAAAACGACTTGCCTTGGAAGTTGAAGTCTGACATGATGTTCTTTTCCAGAGTTACTTCTGGTCTGTGTGTCACCAGATCAACCGGTCAAATGAACGTCGTTTTGATGGGTCGTAAGACCTGGGAATCTTTACCAGCTCATTCTAGACCATTAAAG	MDWQKSLTLIVALTLSRGIGLKNDLPWKLKSDMMFFSRVTSGLCVTRSTGQMNVVLMGRKTWESLPAHSRPLK		235	241	288	55	41	82	TTG	L	44	C	TGT	0.000772104	0.000706973	0.000919605	0.000162695	0.000117289	0.000239169	-10.33891652	-10.46605742	-10.08669834	-12.58553875	-13.05764921	-12.02968282	-2.246622231	-2.591591796	-1.94298448	-2.246622231	F1	5.455162801	5.510961919	5.444600814	0.015068857	0.019796905	-0.060471928	0.015068857	substitution
101	ATGGACTGGCAAAAGTCCTTAACTTTGATCGTTGCTTTGACTTTGTCTAGAGGTATTGGTTTGAAAAACGACTTGCCTTGGAAGTTGAAGTCTGACATGGAGTTCTTTTCCAGAGTTACTTCTGGTCTGTTGGTCACCAGATCAACCGGTCAAATGAACGTCGTTTTGATGGGTCGTAAGACCTGGGAATCTTTACCAGCTCATTCTAGACCATTAAAG	MDWQKSLTLIVALTLSRGIGLKNDLPWKLKSDMEFFSRVTSGLLVTRSTGQMNVVLMGRKTWESLPAHSRPLK		234	330	257	146	170	192	ATG	M	34	E	GAG	0.000768819	0.000968054	0.00082062	0.000431882	0.000486319	0.000560005	-10.34506874	-10.01262454	-10.2509988	-11.1770739	-11.00581028	-10.80227233	-0.832005158	-0.993185742	-0.551273532	-0.832005158	F1	5.455162801	5.510961919	5.444600814	0.192246312	0.199541831	0.140569317	0.192246312	substitution
102	ATGGACTGGCAAAAGTCCTTAACTTTGATCGTTGCTTTGACTTTGTCTAGAGGTATTGGTTTGAAAAACGACTTGCCTTGGAAGTTGAAGTCTGACATGTTGTTCTTTTCCAGAGTTACTTCTGGTCTGTTGGTCACCAGATCAACCGGTCAAATGAACGTCGTTTTGATGGGTCGTAAGACCTGGGAATCTTTACCAGCTCATTCTAGACCATTAAAG	MDWQKSLTLIVALTLSRGIGLKNDLPWKLKSDMLFFSRVTSGLLVTRSTGQMNVVLMGRKTWESLPAHSRPLK		234	270	273	36	57	68	ATG	M	34	L	TTG	0.000768819	0.000792044	0.000871709	0.000106492	0.00016306	0.000198335	-10.34506874	-10.30213116	-10.1638662	-13.19697346	-12.5823112	-12.29977199	-2.851904716	-2.280180047	-2.135905783	-2.280180047	F1	5.455162801	5.510961919	5.444600814	-0.02130378	-0.057111863	-0.02130378	-0.009491779	substitution
103	ATGGACTGGCAAAAGTCCTTAACTTTGATCGTTGCTTTGACTTTGTCTAGAGGTATTGGTTTGAAAAACGACTGTCCTTGGAAGTTGAAGTCTGACATGATGTTCTTTTCCAGAGTTACTTCTGGTCTGTTGGTCACCAGATCAACCGGTCAAATGAACGTCGTTTTGATGGGTCGTAAGACCTGGGAATCTTTACCAGCTCATTCTAGACCATTAAAG	MDWQKSLTLIVALTLSRGIGLKNDCPWKLKSDMMFFSRVTSGLLVTRSTGQMNVVLMGRKTWESLPAHSRPLK		233	275	257	28	22	27	TTG	L	25	C	TGT	0.000765533	0.000806712	0.00082062	8.28E-05	6.29E-05	7.88E-05	-10.35124732	-10.27565894	-10.2509988	-13.55954354	-13.9557696	-13.63234733	-3.20829622	-3.680110654	-3.381348531	-3.381348531	F1	5.455162801	5.510961919	5.444600814	-0.168047963	-0.102395895	-0.197381562	-0.168047963	substitution
104	ATGGACTGGCAAAAGTCCTTAACTTTGATCGTTGCTTTGACTTTGTCTAGAGGTATTGGTTTGAAAAACGACTTGCCTTGGAAGTTGAAGTCTGACATGATGGCGTTTTCCAGAGTTACTTCTGGTCTGTTGGTCACCAGATCAACCGGTCAAATGAACGTCGTTTTGATGGGTCGTAAGACCTGGGAATCTTTACCAGCTCATTCTAGACCATTAAAG	MDWQKSLTLIVALTLSRGIGLKNDLPWKLKSDMMAFSRVTSGLLVTRSTGQMNVVLMGRKTWESLPAHSRPLK		233	239	223	563	774	687	TTC	F	35	A	GCG	0.000765533	0.000701106	0.000712055	0.001665409	0.00221418	0.002003768	-10.35124732	-10.47807995	-10.45572344	-9.229907348	-8.819011461	-8.96306854	1.12133997	1.659068484	1.492654905	1.492654905	F1	5.455162801	5.510961919	5.444600814	0.452456984	0.447738946	0.474159454	0.452456984	substitution
105	ATGGACTGGCAAAAGTCCTTAACTTTGATCGTTGCTTTGACTTTGTCTAGAGGTATTGGTTTGAAAAACGACTTGCCTTGGAAGTTGAAGTCTGACATGGCGTTCTTTTCCAGAGTTACTTCTGGTCTGTTGGTCACCAGATCAACCGGTCAAATGAACGTCGTTTTGATGGGTCGTAAGACCTGGGAATCTTTACCAGCTCATTCTAGACCATTAAAG	MDWQKSLTLIVALTLSRGIGLKNDLPWKLKSDMAFFSRVTSGLLVTRSTGQMNVVLMGRKTWESLPAHSRPLK		233	278	232	96	122	147	ATG	M	34	A	GCG	0.000765533	0.000815512	0.000740793	0.000283977	0.000349005	0.000428754	-10.35124732	-10.26000568	-10.39864235	-11.78193596	-11.48446388	-11.18756248	-1.430688642	-1.2244582	-0.788920134	-1.2244582	F1	5.455162801	5.510961919	5.444600814	0.12347155	0.12347155	0.111480774	0.16199174	substitution
106	ATGGACTGGCAAAAGTCCTTAACTTTGATCGTTGCTTTGACCTTGTCTAGAGGTATTGGTTTGAAAAACGACTTGCCTTGGAAGTTGAAGTCTGACATGATGTTCTTTTCCAGAGTTACTTCTGGTCTGTTGGTCACCAGATCAACCGGTCAAATGAACGTCGTTTTGATGGGTCGTAAGACCTGGGAATCTTTACCAGCTCATTCTAGACCATTAAAG	MDWQKSLTLIVALTLSRGIGLKNDLPWKLKSDMMFFSRVTSGLLVTRSTGQMNVVLMGRKTWESLPAHSRPLK		232	222	196	119	76	68	ACT	T	14	T	ACC	0.000762248	0.000651236	0.000625842	0.000352014	0.000217413	0.000198335	-10.35745247	-10.58453089	-10.6419135	-11.4720807	-12.1672737	-12.29977199	-1.11462823	-1.582742817	-1.657858486	-1.582742817	F1	5.455162801	5.510961919	5.444600814	0.06641714	0.163631008	0.06641714	0.051367988	silent
107	ATGGACTGGCAAAAGTCCTTAACTTTGATCGTTGCTTTGACTTTGTCTAGAGGTATTGGTTTGAAAAACGACTTGCCTTGGAAGTTGAAGTCTGACATGATGTTCGCGTCCAGAGTTACTTCTGGTCTGTTGGTCACCAGATCAACCGGTCAAATGAACGTCGTTTTGATGGGTCGTAAGACCTGGGAATCTTTACCAGCTCATTCTAGACCATTAAAG	MDWQKSLTLIVALTLSRGIGLKNDLPWKLKSDMMFASRVTSGLLVTRSTGQMNVVLMGRKTWESLPAHSRPLK		231	213	225	103	130	170	TTT	F	36	A	GCG	0.000758962	0.000624835	0.000718441	0.000304684	0.000371891	0.000495838	-10.36368442	-10.64423713	-10.44284215	-11.68039793	-11.3928334	-10.97784389	-1.316713512	-0.748596272	-0.535001739	-0.748596272	F1	5.455162801	5.510961919	5.444600814	0.171332822	0.137953526	0.171332822	0.19431786	substitution
108	ATGGACTGGCAAAAGTCCTTAACTTTGATCGTTGCTTTGACTTTGTCTAGAGGTATTGGTTTGAAAAACGACTTGCCTTGGAAGTTGAAGTCTGACATGATGTTCTTTCGGAGAGTTACTTCTGGTCTGTTGGTCACCAGATCAACCGGTCAAATGAACGTCGTTTTGATGGGTCGTAAGACCTGGGAATCTTTACCAGCTCATTCTAGACCATTAAAG	MDWQKSLTLIVALTLSRGIGLKNDLPWKLKSDMMFFRRVTSGLLVTRSTGQMNVVLMGRKTWESLPAHSRPLK		231	209	249	20	34	31	TCC	S	37	R	CGG	0.000758962	0.000613101	0.000795075	5.92E-05	9.73E-05	9.04E-05	-10.36368442	-10.67158762	-10.29662141	-14.04497037	-13.32773838	-13.43303852	-3.681285944	-2.656150755	-3.136417105	-3.136417105	F1	5.455162801	5.510961919	5.444600814	-0.136865966	-0.1624952	-0.068591901	-0.136865966	substitution
109	ATGGACTGGCAAAAGTCCTTAACTTTGATCGTTGCTTTGACTTTGTCTAGAGGTATTGGTTTGAAAAACGACAGGCCTTGGAAGTTGAAGTCTGACATGATGTTCTTTTCCAGAGTTACTTCTGGTCTGTTGGTCACCAGATCAACCGGTCAAATGAACGTCGTTTTGATGGGTCGTAAGACCTGGGAATCTTTACCAGCTCATTCTAGACCATTAAAG	MDWQKSLTLIVALTLSRGIGLKNDRPWKLKSDMMFFSRVTSGLLVTRSTGQMNVVLMGRKTWESLPAHSRPLK		231	242	229	347	423	383	TTG	L	25	R	AGG	0.000758962	0.000709906	0.000731214	0.00102646	0.001210075	0.001117094	-10.36368442	-10.46008352	-10.41741956	-9.928106607	-9.690687364	-9.806034246	0.435577813	0.769396151	0.61138531	0.61138531	F1	5.455162801	5.510961919	5.444600814	0.360604222	0.360604222	0.362259956	0.340263353	substitution
110	ATGGACTGGCAAAAGTCCTTAACTTTGATCGTTGCTTTGACTTTGTCTAGAGGTATTGGTTTGAAAAACGACTTGCCTTGGAAGTTGAAGTCTGACATGATGTTCTGTTCCAGAGTTACTTCTGGTCTGTTGGTCACCAGATCAACCGGTCAAATGAACGTCGTTTTGATGGGTCGTAAGACCTGGGAATCTTTACCAGCTCATTCTAGACCATTAAAG	MDWQKSLTLIVALTLSRGIGLKNDLPWKLKSDMMFCSRVTSGLLVTRSTGQMNVVLMGRKTWESLPAHSRPLK		230	216	246	134	141	123	TTT	F	36	C	TGT	0.000755677	0.000633635	0.000785496	0.000396385	0.000403358	0.000358753	-10.36994341	-10.62405925	-10.31410884	-11.30080927	-11.27564987	-11.44472032	-0.930865858	-0.651590614	-1.130611484	-0.930865858	F1	5.455162801	5.510961919	5.444600814	0.183533813	0.186980333	0.183533813	0.118491324	substitution
111	ATGGACTGGCAAAAGTCCTTAACTTTGATCGTTGCTTTGACTTTGTCTAGAGGTATTGGTTTGAAAAACGACTTGCCTTGGAAGGGTAAGTCTGACATGATGTTCTTTTCCAGAGTTACTTCTGGTCTGTTGGTCACCAGATCAACCGGTCAAATGAACGTCGTTTTGATGGGTCGTAAGACCTGGGAATCTTTACCAGCTCATTCTAGACCATTAAAG	MDWQKSLTLIVALTLSRGIGLKNDLPWKGKSDMMFFSRVTSGLLVTRSTGQMNVVLMGRKTWESLPAHSRPLK		230	243	184	137	163	132	TTG	L	29	G	GGT	0.000755677	0.00071284	0.000587525	0.000405259	0.000466294	0.000385004	-10.36994341	-10.45413425	-10.73306139	-11.26886638	-11.06647306	-11.34284071	-0.898922966	-0.612338814	-0.60977932	-0.612338814	F1	5.455162801	5.510961919	5.444600814	0.188470751	0.19103908	0.188470751	0.184797994	substitution
112	ATGGACTGGCAAAAGTCCTTAACTTTGATCGTTGCTTTGACTTTGTCTAGAGGTATTGGTTTGAAAAACGACTTGCCTTGGAAGTTGAAGTCTGACATGATGTTCTTTTCCAGAGTTACTTCTGGTCTGTTGGTCACCTGGTCAACCGGTCAAATGAACGTCGTTTTGATGGGTCGTAAGACCTGGGAATCTTTACCAGCTCATTCTAGACCATTAAAG	MDWQKSLTLIVALTLSRGIGLKNDLPWKLKSDMMFFSRVTSGLLVTWSTGQMNVVLMGRKTWESLPAHSRPLK		230	216	222	9	9	12	AGA	R	47	W	TGG	0.000755677	0.000633635	0.000708862	2.66E-05	2.57E-05	3.50E-05	-10.36994341	-10.62405925	-10.46220748	-15.19697346	-15.24527622	-14.80227233	-4.827030047	-4.621216965	-4.340064849	-4.621216965	F1	5.455162801	5.510961919	5.444600814	-0.308076427	-0.308076427	-0.315750224	-0.290101266	substitution
113	ATGGACTGGCAAAAGTCCTTAACTTAGATCGTTGCTTTGACTTTGTCTAGAGGTATTGGTTTGAAAAACGACTTGCCTTGGAAGTTGAAGTCTGACATGATGTTCTTTTCCAGAGTTACTTCTGGTCTGTTGGTCACCAGATCAACCGGTCAAATGAACGTCGTTTTGATGGGTCGTAAGACCTGGGAATCTTTACCAGCTCATTCTAGACCATTAAAG	MDWQKSLT_IVALTLSRGIGLKNDLPWKLKSDMMFFSRVTSGLLVTRSTGQMNVVLMGRKTWESLPAHSRPLK		229	240	199	5	7	9	TTG	L	9	*	TAG	0.000752391	0.000704039	0.000635421	1.48E-05	2.00E-05	2.63E-05	-10.37622967	-10.47205616	-10.61999872	-16.04497037	-15.6078463	-15.21730983	-5.668740691	-5.135790138	-4.597311103	-5.135790138	F1	5.455162801	5.510961919	5.444600814	-0.38047122	-0.415026371	-0.38047122	-0.322851053	stop
114	ATGGACTGGCAAAAGTCCTTAACTTTGATCGTTGCTTTGACTTTGTCTAGAGGTATTGGTAGGAAAAACGACTTGCCTTGGAAGTTGAAGTCTGACATGATGTTCTTTTCCAGAGTTACTTCTGGTCTGTTGGTCACCAGATCAACCGGTCAAATGAACGTCGTTTTGATGGGTCGTAAGACCTGGGAATCTTTACCAGCTCATTCTAGACCATTAAAG	MDWQKSLTLIVALTLSRGIGRKNDLPWKLKSDMMFFSRVTSGLLVTRSTGQMNVVLMGRKTWESLPAHSRPLK		229	263	219	52	86	56	TTG	L	21	R	AGG	0.000752391	0.00077151	0.000699283	0.000153821	0.00024602	0.000163335	-10.37622967	-10.34002776	-10.48183629	-12.66645874	-11.98893646	-12.57987991	-2.290229068	-1.648908699	-2.098043621	-2.098043621	F1	5.455162801	5.510961919	5.444600814	0.014256107	0.014256107	0.058095055	-0.004671582	substitution
115	ATGGACTGGCAAAAGTCCTTAACTTTGATCGTTGCTTTGACTTTGTCTAGAGGTATTGGTTTGAAAAACGACTTGCCTTGGAAGTTGAAGTCTGACATGATGTTCTTTTCCAGAGTTTTGTCTGGTCTGTTGGTCACCAGATCAACCGGTCAAATGAACGTCGTTTTGATGGGTCGTAAGACCTGGGAATCTTTACCAGCTCATTCTAGACCATTAAAG	MDWQKSLTLIVALTLSRGIGLKNDLPWKLKSDMMFFSRVLSGLLVTRSTGQMNVVLMGRKTWESLPAHSRPLK		228	238	216	1	1	1	ACT	T	40	L	TTG	0.000749106	0.000698172	0.000689704	2.96E-06	2.86E-06	2.92E-06	-10.38254345	-10.48412899	-10.50173584	-18.36689846	-18.41520122	-18.38723483	-7.984355012	-7.931072228	-7.885498986	-7.931072228	F1	5.455162801	5.510961919	5.444600814	-0.73205084	-0.709254353	-0.73205084	-0.741467263	substitution
116	ATGGACTGGCAAAGGTCCTTAACTTTGATCGTTGCTTTGACTTTGTCTAGAGGTATTGGTTTGAAAAACGACTTGCCTTGGAAGTTGAAGTCTGACATGATGTTCTTTTCCAGAGTTACTTCTGGTCTGTTGGTCACCAGATCAACCGGTCAAATGAACGTCGTTTTGATGGGTCGTAAGACCTGGGAATCTTTACCAGCTCATTCTAGACCATTAAAG	MDWQRSLTLIVALTLSRGIGLKNDLPWKLKSDMMFFSRVTSGLLVTRSTGQMNVVLMGRKTWESLPAHSRPLK		227	273	268	27	36	37	AAG	K	5	R	AGG	0.00074582	0.000800845	0.000855743	7.99E-05	0.000102985	0.000107918	-10.38888497	-10.28618961	-10.19053415	-13.61201096	-13.24527622	-13.17778146	-3.223125983	-2.959086604	-2.987247308	-2.987247308	F1	5.455162801	5.510961919	5.444600814	-0.106693984	-0.104280203	-0.106693984	-0.117875295	substitution
117	ATGGACTGGCAAATGTCCTTAACTTTGATCGTTGCTTTGACTTTGTCTAGAGGTATTGGTTTGAAAAACGACTTGCCTTGGAAGTTGAAGTCTGACATGATGTTCTTTTCCAGAGTTACTTCTGGTCTGTTGGTCACCAGATCAACCGGTCAAATGAACGTCGTTTTGATGGGTCGTAAGACCTGGGAATCTTTACCAGCTCATTCTAGACCATTAAAG	MDWQMSLTLIVALTLSRGIGLKNDLPWKLKSDMMFFSRVTSGLLVTRSTGQMNVVLMGRKTWESLPAHSRPLK		226	207	180	279	407	401	AAG	K	5	M	ATG	0.000742534	0.000607234	0.000574753	0.000825309	0.001164304	0.001169594	-10.3952545	-10.6854598	-10.76477025	-10.24277715	-9.746316233	-9.739776402	0.152477352	0.939143562	1.024993847	0.939143562	F1	5.455162801	5.510961919	5.444600814	0.38361012	0.324632741	0.38361012	0.39291948	substitution
118	ATGGACTGGCAAAAGTCCTTAACTTTGATCGTTGCTTTGACTTTGTCTAGAGGTATTGGTTTGAAAAACGACTTGCCTTGGAAGTTGAAGTCTGACATGATGTTCTTTTCCAGAGTTACTTCTGGTCTGTTGGTCACCAGATCAACCGGTCAAATGTCGGTCGTTTTGATGGGTCGTAAGACCTGGGAATCTTTACCAGCTCATTCTAGACCATTAAAG	MDWQKSLTLIVALTLSRGIGLKNDLPWKLKSDMMFFSRVTSGLLVTRSTGQMSVVLMGRKTWESLPAHSRPLK		226	252	270	51	56	59	AAC	N	53	S	TCG	0.000742534	0.000739241	0.00086213	0.000150863	0.000160199	0.000172085	-10.3952545	-10.40166683	-10.17980775	-12.69447312	-12.6078463	-12.50459178	-2.299218618	-2.206179466	-2.324784031	-2.299218618	F1	5.455162801	5.510961919	5.444600814	-0.011996277	0.013113871	-0.011996277	-0.033537697	substitution
119	ATGGACTGGCAAAAGTCCTTAACTTTGATCGTTGCTTTGACTTTGTCTAGAGGTATTGGTTTGAAAAACGACTTGCCTTGGAAGTTGAAGTCTGACATGATGTTCTTTTCCAGAGTTACTTCTGGTCTGTTGGTCACCGTGTCAACCGGTCAAATGAACGTCGTTTTGATGGGTCGTAAGACCTGGGAATCTTTACCAGCTCATTCTAGACCATTAAAG	MDWQKSLTLIVALTLSRGIGLKNDLPWKLKSDMMFFSRVTSGLLVTVSTGQMNVVLMGRKTWESLPAHSRPLK		226	259	200	6	19	20	AGA	R	47	V	GTG	0.000742534	0.000759776	0.000638614	1.77E-05	5.44E-05	5.83E-05	-10.3952545	-10.36213847	-10.61276715	-15.78193596	-14.1672737	-14.06530673	-5.386681459	-3.805135239	-3.452539578	-3.805135239	F1	5.455162801	5.510961919	5.444600814	-0.213106664	-0.379187192	-0.213106664	-0.177111231	substitution
120	ATGGACTGGCAAAAGTCCTTAACTTTGATCGTTGCTTTGACTTTGTCTAGAGGTATTGGTTTGAAAAACGACTTGCCTTGGAAGTTGAAGTCTGACATGATGTTCTTTTCCAGAGTTACTTCTGGTCTGTTGGTCACCAGATCAACCGGTCAAATGAACGTGGTTTTGATGGGTCGTAAGACCTGGGAATCTTTACCAGCTCATTCTAGACCATTAAAG	MDWQKSLTLIVALTLSRGIGLKNDLPWKLKSDMMFFSRVTSGLLVTRSTGQMNVVLMGRKTWESLPAHSRPLK		226	252	213	39	70	50	GTC	V	54	V	GTG	0.000742534	0.000739241	0.000680124	0.000115366	0.000200249	0.000145835	-10.3952545	-10.40166683	-10.52191372	-13.08149624	-12.2859182	-12.74337864	-2.686241741	-1.884251371	-2.221464914	-2.221464914	F1	5.455162801	5.510961919	5.444600814	-0.020384234	-0.036062294	0.028494577	-0.020384234	silent
121	ATGGACTGGCAAAAGTCCTTAACTTTGATCGTTGCTTTGACTTTGTCTAGAGGTATTGGTTTGAAAAACGACTTGCCTTGGAAGTTGAAGTCTGACATGATGTTCTTTTCCAGAGTTACTTCTGGTCTGTTGGTCACCAGATCGACCGGTCAAATGAACGTCGTTTTGATGGGTCGTAAGACCTGGGAATCTTTACCAGCTCATTCTAGACCATTAAAG	MDWQKSLTLIVALTLSRGIGLKNDLPWKLKSDMMFFSRVTSGLLVTRSTGQMNVVLMGRKTWESLPAHSRPLK		225	238	196	63	35	47	TCA	S	48	S	TCG	0.000739249	0.000698172	0.000625842	0.00018636	0.000100124	0.000137085	-10.40165227	-10.48412899	-10.6419135	-12.38961854	-13.2859182	-12.83264598	-1.987966265	-2.801789211	-2.190732476	-2.190732476	F1	5.455162801	5.510961919	5.444600814	-0.016471715	0.052662405	-0.086909735	-0.016471715	silent
122	ATGGACTGGCAAAAGTCCTTAACTTTGATCGTTGCTTTGACTTTGTCTAGAGGTATTGGTTTGAAATGTGACTTGCCTTGGAAGTTGAAGTCTGACATGATGTTCTTTTCCAGAGTTACTTCTGGTCTGTTGGTCACCAGATCAACCGGTCAAATGAACGTCGTTTTGATGGGTCGTAAGACCTGGGAATCTTTACCAGCTCATTCTAGACCATTAAAG	MDWQKSLTLIVALTLSRGIGLKCDLPWKLKSDMMFFSRVTSGLLVTRSTGQMNVVLMGRKTWESLPAHSRPLK		225	289	208	40	63	86	AAC	N	23	C	TGT	0.000739249	0.000847781	0.000664159	0.000118324	0.000180224	0.000250836	-10.40165227	-10.20402107	-10.55618363	-13.04497037	-12.43792129	-11.96097007	-2.643318094	-2.233900223	-1.404786447	-2.233900223	F1	5.455162801	5.510961919	5.444600814	-0.015482885	-0.030608304	-0.015482885	0.083586359	substitution
123	ATGGACTGGCAAAAGTCCTTAACTTTGATCGTTGCTTTGACTTTGTCTAGAGGTATTGGTTTGAAAAACGACTTGCCTTGGAAGTTGAAGTCTGACATGATGTTCTTTTCCAGAGTTGGTTCTGGTCTGTTGGTCACCAGATCAACCGGTCAAATGAACGTCGTTTTGATGGGTCGTAAGACCTGGGAATCTTTACCAGCTCATTCTAGACCATTAAAG	MDWQKSLTLIVALTLSRGIGLKNDLPWKLKSDMMFFSRVGSGLLVTRSTGQMNVVLMGRKTWESLPAHSRPLK		224	192	190	1	5	2	ACT	T	40	G	GGT	0.000735963	0.000563232	0.000606684	2.96E-06	1.43E-05	5.83E-06	-10.40807854	-10.79398425	-10.68676774	-18.36689846	-16.09327312	-17.38723483	-7.95881992	-5.29928887	-6.700467092	-6.700467092	F1	5.455162801	5.510961919	5.444600814	-0.59060193	-0.706009797	-0.401035449	-0.59060193	substitution
124	ATGGACTGGCAAAAGTCCTTAACTTTGATCGTTGCTTTGACTTTGTCTAGAGGTATTGGTTTGAAAAACGACTTGCCTCGGAAGTTGAAGTCTGACATGATGTTCTTTTCCAGAGTTACTTCTGGTCTGTTGGTCACCAGATCAACCGGTCAAATGAACGTCGTTTTGATGGGTCGTAAGACCTGGGAATCTTTACCAGCTCATTCTAGACCATTAAAG	MDWQKSLTLIVALTLSRGIGLKNDLPRKLKSDMMFFSRVTSGLLVTRSTGQMNVVLMGRKTWESLPAHSRPLK		224	248	210	44	35	28	TGG	W	27	R	CGG	0.000735963	0.000727507	0.000670545	0.000130156	0.000100124	8.17E-05	-10.40807854	-10.42475044	-10.54237783	-12.90746684	-13.2859182	-13.57987991	-2.499388301	-2.861167758	-3.037502079	-2.861167758	F1	5.455162801	5.510961919	5.444600814	-0.094378136	-0.01232021	-0.094378136	-0.124273184	substitution
125	ATGGACTGGCAAAAGTCCTTAACTTTGATCGTTGCTTTGACTTTGTCTAGAGGTATTGGTTTGAAAAACGACTTGCCTTGGAAGTTGAAGTCTGACATGATGTTCTTTTCCAGAGTTACTTCTGGTCTGTTGGTCACCAGATCAACCGGTCAAATGAACGTCGTTTTGATGGGTCGTAAGACCTGGGAATCTTTACCAGCTCATTCTGGGCCATTAAAG	MDWQKSLTLIVALTLSRGIGLKNDLPWKLKSDMMFFSRVTSGLLVTRSTGQMNVVLMGRKTWESLPAHSGPLK		223	263	343	38	42	57	AGA	R	70	G	GGG	0.000732678	0.00077151	0.001095224	0.000112408	0.000120149	0.000166252	-10.41453356	-10.34002776	-9.834558579	-13.11897095	-13.02288379	-12.55434481	-2.704437384	-2.682856031	-2.719786236	-2.704437384	F1	5.455162801	5.510961919	5.444600814	-0.071950786	-0.03837428	-0.071950786	-0.083825069	substitution
126	ATGGACTGGCAAAAGTCCTTAACTTTGATCGTTGCTTTGACTTTGTCTAGAGGTATTGGTTTGAAAAACGACTTGCCTTGGAAGTTGAAGTCTGACATGATGTTCTTTTCCAGAGTTACTTAGGGTCTGTTGGTCACCAGATCAACCGGTCAAATGAACGTCGTTTTGATGGGTCGTAAGACCTGGGAATCTTTACCAGCTCATTCTAGACCATTAAAG	MDWQKSLTLIVALTLSRGIGLKNDLPWKLKSDMMFFSRVT_GLLVTRSTGQMNVVLMGRKTWESLPAHSRPLK		223	307	179	3	2	10	TCT	S	41	*	TAG	0.000732678	0.000900584	0.00057156	8.87E-06	5.72E-06	2.92E-05	-10.41453356	-10.11685191	-10.77280757	-16.78193596	-17.41520122	-15.06530673	-6.367402397	-7.29834931	-4.292499166	-6.367402397	F1	5.455162801	5.510961919	5.444600814	-0.503800146	-0.503800146	-0.652469432	-0.284045722	stop
127	ATGGACTGGCAAAAGTCCTTAACTTTGATCGTTGCTTTGACTTTGTCTAGAGGTATTGGTTTGAAAAACGACTTGCCTTGGAAGTTGAAGTCTGACATGATGTTCTTTTCGAGAGTTACTTCTGGTCTGTTGGTCACCAGATCAACCGGTCAAATGAACGTCGTTTTGATGGGTCGTAAGACCTGGGAATCTTTACCAGCTCATTCTAGACCATTAAAG	MDWQKSLTLIVALTLSRGIGLKNDLPWKLKSDMMFFSRVTSGLLVTRSTGQMNVVLMGRKTWESLPAHSRPLK		222	224	259	34	46	42	TCC	S	37	S	TCG	0.000729392	0.000657103	0.000827006	0.000100575	0.000131592	0.000122501	-10.4210176	-10.57159183	-10.23981506	-13.27943562	-12.89163926	-12.99491741	-2.858418023	-2.32004743	-2.755102348	-2.755102348	F1	5.455162801	5.510961919	5.444600814	-0.05793946	-0.05793946	-0.026318143	-0.088321131	silent
128	ATGGACTGGCAAAAGTCCTTAACTTTGATCGTTGCTTTGACTTTGTCTAGAGGTATTGGTTTGAAAAACGACTTGCCTTGGAAGTTGAAGTCTGACATGATGTTCTTTGGGAGAGTTACTTCTGGTCTGTTGGTCACCAGATCAACCGGTCAAATGAACGTCGTTTTGATGGGTCGTAAGACCTGGGAATCTTTACCAGCTCATTCTAGACCATTAAAG	MDWQKSLTLIVALTLSRGIGLKNDLPWKLKSDMMFFGRVTSGLLVTRSTGQMNVVLMGRKTWESLPAHSRPLK		222	211	223	29	50	46	TCC	S	37	G	GGG	0.000729392	0.000618968	0.000712055	8.58E-05	0.000143035	0.000134168	-10.4210176	-10.65784756	-10.45572344	-13.50891746	-12.77134503	-12.86367287	-3.087899869	-2.113497463	-2.407949427	-2.407949427	F1	5.455162801	5.510961919	5.444600814	-0.044125408	-0.087098021	-0.000339098	-0.044125408	substitution
129	ATGGACTGGCAAAAGTCCTTAACTTTGATCGTTGCTTTGACTTTGTCTAGAGGTATTGGTTTGAAAAACGACTTGCCTTGGAAGTTGAAGTCTGACGAGATGTTCTTTTCCAGAGTTACTTCTGGTCTGTTGGTCACCAGATCAACCGGTCAAATGAACGTCGTTTTGATGGGTCGTAAGACCTGGGAATCTTTACCAGCTCATTCTAGACCATTAAAG	MDWQKSLTLIVALTLSRGIGLKNDLPWKLKSDEMFFSRVTSGLLVTRSTGQMNVVLMGRKTWESLPAHSRPLK		222	237	168	1496	1602	1564	ATG	M	33	E	GAG	0.000729392	0.000695239	0.000536436	0.004425315	0.004582839	0.004561708	-10.4210176	-10.4902035	-10.86430592	-7.820004	-7.769542785	-7.776210031	2.601013596	2.720660719	3.088095891	2.720660719	F1	5.455162801	5.510961919	5.444600814	0.635750127	0.635750127	0.607682362	0.655571126	substitution
130	ATGGACTGGCAAAAGTCCTTAACTTTGATCGTTGCTTTGACTTTGTCTAGAGGTATTGGTTTGAAAAACGACTTGCCTTGGAAGTTGAAGTCTGACATGATGTTCTTTTCCAGAGTTACTTCTGGTCTGTGGGTCACCAGATCAACCGGTCAAATGAACGTCGTTTTGATGGGTCGTAAGACCTGGGAATCTTTACCAGCTCATTCTAGACCATTAAAG	MDWQKSLTLIVALTLSRGIGLKNDLPWKLKSDMMFFSRVTSGLWVTRSTGQMNVVLMGRKTWESLPAHSRPLK		221	240	290	24	34	36	TTG	L	44	W	TGG	0.000726107	0.000704039	0.000925991	7.10E-05	9.73E-05	0.000105001	-10.4275309	-10.47205616	-10.07671425	-13.78193596	-13.32773838	-13.21730983	-3.354405056	-2.855682219	-3.140595572	-3.140595572	F1	5.455162801	5.510961919	5.444600814	-0.120960863	-0.120960863	-0.093688186	-0.137397923	substitution
131	ATGTAGTGGCAAAAGTCCTTAACTTTGATCGTTGCTTTGACTTTGTCTAGAGGTATTGGTTTGAAAAACGACTTGCCTTGGAAGTTGAAGTCTGACATGATGTTCTTTTCCAGAGTTACTTCTGGTCTGTTGGTCACCAGATCAACCGGTCAAATGAACGTCGTTTTGATGGGTCGTAAGACCTGGGAATCTTTACCAGCTCATTCTAGACCATTAAAG	M_WQKSLTLIVALTLSRGIGLKNDLPWKLKSDMMFFSRVTSGLLVTRSTGQMNVVLMGRKTWESLPAHSRPLK		220	266	206	7	27	8	GAC	D	2	*	TAG	0.000722821	0.00078031	0.000657773	2.07E-05	7.72E-05	2.33E-05	-10.43407375	-10.32366432	-10.57012282	-15.55954354	-13.66031372	-15.38723483	-5.125469789	-3.336649398	-4.817112011	-4.817112011	F1	5.455162801	5.510961919	5.444600814	-0.345996957	-0.345996957	-0.154182352	-0.350833707	stop
132	ATGGACTGGCAAAAGTCCGTGACTTTGATCGTTGCTTTGACTTTGTCTAGAGGTATTGGTTTGAAAAACGACTTGCCTTGGAAGTTGAAGTCTGACATGATGTTCTTTTCCAGAGTTACTTCTGGTCTGTTGGTCACCAGATCAACCGGTCAAATGAACGTCGTTTTGATGGGTCGTAAGACCTGGGAATCTTTACCAGCTCATTCTAGACCATTAAAG	MDWQKSVTLIVALTLSRGIGLKNDLPWKLKSDMMFFSRVTSGLLVTRSTGQMNVVLMGRKTWESLPAHSRPLK		220	243	196	34	45	55	TTA	L	7	V	GTG	0.000722821	0.00071284	0.000625842	0.000100575	0.000128731	0.000160418	-10.43407375	-10.45413425	-10.6419135	-13.27943562	-12.92334812	-12.60587511	-2.84536187	-2.469213872	-1.963961614	-2.469213872	F1	5.455162801	5.510961919	5.444600814	-0.045079713	-0.056280512	-0.045079713	0.012398277	substitution
133	ATGGACTGGCAAAAGTCCTTAACTTTGATCGTTGCTTTGACTTTGTCTAGAGGTATTGGTTTGAAAGATGACTTGCCTTGGAAGTTGAAGTCTGACATGATGTTCTTTTCCAGAGTTACTTCTGGTCTGTTGGTCACCAGATCAACCGGTCAAATGAACGTCGTTTTGATGGGTCGTAAGACCTGGGAATCTTTACCAGCTCATTCTAGACCATTAAAG	MDWQKSLTLIVALTLSRGIGLKDDLPWKLKSDMMFFSRVTSGLLVTRSTGQMNVVLMGRKTWESLPAHSRPLK		219	276	200	183	311	355	AAC	N	23	D	GAT	0.000719536	0.000809645	0.000638614	0.000541332	0.000889677	0.001035426	-10.4406464	-10.2704223	-10.61276715	-10.85119862	-10.13443045	-9.915559614	-0.410552219	0.135991849	0.697207541	0.135991849	F1	5.455162801	5.510961919	5.444600814	0.282592847	0.253092738	0.282592847	0.351189303	substitution
134	ATGGACTGGCAATGTTCCTTAACTTTGATCGTTGCTTTGACTTTGTCTAGAGGTATTGGTTTGAAAAACGACTTGCCTTGGAAGTTGAAGTCTGACATGATGTTCTTTTCCAGAGTTACTTCTGGTCTGTTGGTCACCAGATCAACCGGTCAAATGAACGTCGTTTTGATGGGTCGTAAGACCTGGGAATCTTTACCAGCTCATTCTAGACCATTAAAG	MDWQCSLTLIVALTLSRGIGLKNDLPWKLKSDMMFFSRVTSGLLVTRSTGQMNVVLMGRKTWESLPAHSRPLK		219	234	228	11	11	10	AAG	K	5	C	TGT	0.000719536	0.000686438	0.00072802	3.25E-05	3.15E-05	2.92E-05	-10.4406464	-10.50858203	-10.42373333	-14.90746684	-14.9557696	-15.06530673	-4.466820439	-4.447187565	-4.641573403	-4.466820439	F1	5.455162801	5.510961919	5.444600814	-0.293861488	-0.262307257	-0.293861488	-0.328486046	substitution
135	ATGGACTGGCAAAAGTCCTTAACTTTGATCGTTGCTTTGACTTTGTCTAGAGGTATTGGTTTGAAAAACGACTTGCCTTGGAAGTTGAAGTCTGACATGATGTTCTTTTCCAGAGTTACTTCTGGTCTGTTGGTCACCAGATCAACCGGTCAAATGAACGTCGTTTTGATGGGTCGTAAGACCTGGGAATCTTTACCAGCTCATTCTCGGCCATTAAAG	MDWQKSLTLIVALTLSRGIGLKNDLPWKLKSDMMFFSRVTSGLLVTRSTGQMNVVLMGRKTWESLPAHSRPLK		218	188	220	33	48	51	AGA	R	70	R	CGG	0.00071625	0.000551498	0.000702476	9.76E-05	0.000137314	0.000148751	-10.44724914	-10.8243579	-10.47526363	-13.32250434	-12.83023872	-12.71480949	-2.875255203	-2.005880815	-2.239545855	-2.239545855	F1	5.455162801	5.510961919	5.444600814	-0.022686102	-0.060078836	0.013196502	-0.022686102	silent
136	ATGGACTGGCAAAAGTCCTTAACTTTGATCGTTGCTTTGACTTTGTCTAGAGGTATTGGTTTGAAAAACGACTTGCCTTGGAAGTTGAAGTCTGACATGATGTTCTTTTCCAGAGTTACTTCTGGTCTGTTGGTCTTGAGATCAACCGGTCAAATGAACGTCGTTTTGATGGGTCGTAAGACCTGGGAATCTTTACCAGCTCATTCTAGACCATTAAAG	MDWQKSLTLIVALTLSRGIGLKNDLPWKLKSDMMFFSRVTSGLLVLRSTGQMNVVLMGRKTWESLPAHSRPLK		218	223	222	11	21	18	ACC	T	46	L	TTG	0.00071625	0.00065417	0.000708862	3.25E-05	6.01E-05	5.25E-05	-10.44724914	-10.57804685	-10.46220748	-14.90746684	-14.02288379	-14.21730983	-4.460217704	-3.444836942	-3.755102348	-3.755102348	F1	5.455162801	5.510961919	5.444600814	-0.215630222	-0.261468296	-0.167789757	-0.215630222	substitution
137	ATGGACTGGCAAAAGTCCTTAACTTTGATCGTTGCTTTGACTTTGTCTAGAGGTATTGGTTTGAAAAACGACTTGCCTTGGAAGTTGAAGCAGGACATGATGTTCTTTTCCAGAGTTACTTCTGGTCTGTTGGTCACCAGATCAACCGGTCAAATGAACGTCGTTTTGATGGGTCGTAAGACCTGGGAATCTTTACCAGCTCATTCTAGACCATTAAAG	MDWQKSLTLIVALTLSRGIGLKNDLPWKLKQDMMFFSRVTSGLLVTRSTGQMNVVLMGRKTWESLPAHSRPLK		218	234	198	69	98	82	TCT	S	31	Q	CAG	0.00071625	0.000686438	0.000632228	0.000204109	0.000280348	0.000239169	-10.44724914	-10.50858203	-10.62726672	-12.258374	-11.80049137	-12.02968282	-1.811124866	-1.29190934	-1.402416099	-1.402416099	F1	5.455162801	5.510961919	5.444600814	0.083888126	0.075132333	0.102997035	0.083888126	substitution
138	ATGGACTGGCAAAAGTCCTTAACTTTGATCGTTGCTTTGACTTTGTCTAGAGGTATTGGTTTGAAAAACGACTTGCCTTGGAAGTTGAAGTCTGACATGATGTTCTTTTCCAGAGTTACTTCTGGTCTGTTGGTCACCAGATGTACCGGTCAAATGAACGTCGTTTTGATGGGTCGTAAGACCTGGGAATCTTTACCAGCTCATTCTAGACCATTAAAG	MDWQKSLTLIVALTLSRGIGLKNDLPWKLKSDMMFFSRVTSGLLVTRCTGQMNVVLMGRKTWESLPAHSRPLK		218	230	194	13	24	25	TCA	S	48	C	TGT	0.00071625	0.000674704	0.000619456	3.85E-05	6.87E-05	7.29E-05	-10.44724914	-10.5334567	-10.6567105	-14.66645874	-13.83023872	-13.74337864	-4.219209604	-3.296782015	-3.086668136	-3.296782015	F1	5.455162801	5.510961919	5.444600814	-0.149167989	-0.23084518	-0.149167989	-0.13053247	substitution
139	ATGGACTGGCAAAAGTCCTTAACTTTGATCGTTGCTTTGACTTTGTCTAGAGGTATTGGTTTGAAAAACGACTTGCCTTGGAAGTTGAAGGTGGACATGATGTTCTTTTCCAGAGTTACTTCTGGTCTGTTGGTCACCAGATCAACCGGTCAAATGAACGTCGTTTTGATGGGTCGTAAGACCTGGGAATCTTTACCAGCTCATTCTAGACCATTAAAG	MDWQKSLTLIVALTLSRGIGLKNDLPWKLKVDMMFFSRVTSGLLVTRSTGQMNVVLMGRKTWESLPAHSRPLK		218	230	235	6	12	9	TCT	S	31	V	GTG	0.00071625	0.000674704	0.000750372	1.77E-05	3.43E-05	2.63E-05	-10.44724914	-10.5334567	-10.3801064	-15.78193596	-14.83023872	-15.21730983	-5.334686822	-4.296782015	-4.837203429	-4.837203429	F1	5.455162801	5.510961919	5.444600814	-0.353391527	-0.372580618	-0.274944068	-0.353391527	substitution
140	ATGGACTGGCAAAAGTCCTTAACTTTGATCGTTGCTTTGACTTTGTCTAGAGGTATTGGTTTGAAATAGGACTTGCCTTGGAAGTTGAAGTCTGACATGATGTTCTTTTCCAGAGTTACTTCTGGTCTGTTGGTCACCAGATCAACCGGTCAAATGAACGTCGTTTTGATGGGTCGTAAGACCTGGGAATCTTTACCAGCTCATTCTAGACCATTAAAG	MDWQKSLTLIVALTLSRGIGLK_DLPWKLKSDMMFFSRVTSGLLVTRSTGQMNVVLMGRKTWESLPAHSRPLK		218	309	169	4	2	1	AAC	N	23	*	TAG	0.00071625	0.000906451	0.000539629	1.18E-05	5.72E-06	2.92E-06	-10.44724914	-10.10748373	-10.85574391	-16.36689846	-17.41520122	-18.38723483	-5.919649323	-7.307717492	-7.53149092	-7.307717492	F1	5.455162801	5.510961919	5.444600814	-0.653647726	-0.446907475	-0.653647726	-0.696398818	stop
141	ATGGACTGGCAAAAGTCCTTAACTTTGATCGTTGCTTTGACTTTGTCTAGAGGTATTGGTTTGAAAAACGACTTGCCTTGGAAGTTGAAGTCTGACATGCTGTTCTTTTCCAGAGTTACTTCTGGTCTGTTGGTCACCAGATCAACCGGTCAAATGAACGTCGTTTTGATGGGTCGTAAGACCTGGGAATCTTTACCAGCTCATTCTAGACCATTAAAG	MDWQKSLTLIVALTLSRGIGLKNDLPWKLKSDMLFFSRVTSGLLVTRSTGQMNVVLMGRKTWESLPAHSRPLK		217	235	238	35	58	56	ATG	M	34	L	CTG	0.000712964	0.000689372	0.000759951	0.000103533	0.000165921	0.000163335	-10.45388223	-10.50242981	-10.36180558	-13.23761544	-12.55722022	-12.57987991	-2.783733213	-2.054790416	-2.218074325	-2.218074325	F1	5.455162801	5.510961919	5.444600814	-0.019952581	-0.048449814	0.007044844	-0.019952581	substitution
142	ATGGACTGGCAAAAGTCCTTAACTTTGATCGTTGCTGTGACTTTGTCTAGAGGTATTGGTTTGAAAAACGACTTGCCTTGGAAGTTGAAGTCTGACATGATGTTCTTTTCCAGAGTTACTTCTGGTCTGTTGGTCACCAGATCAACCGGTCAAATGAACGTCGTTTTGATGGGTCGTAAGACCTGGGAATCTTTACCAGCTCATTCTAGACCATTAAAG	MDWQKSLTLIVAVTLSRGIGLKNDLPWKLKSDMMFFSRVTSGLLVTRSTGQMNVVLMGRKTWESLPAHSRPLK		216	225	178	220	238	215	TTG	L	13	V	GTG	0.000709679	0.000660037	0.000568367	0.000650782	0.000680846	0.000627089	-10.46054596	-10.56516556	-10.78088991	-10.58553875	-10.52038345	-10.63904198	-0.124992786	0.044782108	0.141847935	0.044782108	F1	5.455162801	5.510961919	5.444600814	0.280486976	0.289376663	0.271120843	0.280486976	substitution
143	ATGGACTGGCAAAAGTCCTTAACTTTGATCGTTGCTTTGACTTTGTCTAGAGGTATTGGTTTGAAAAACGACTTGCCTTGGAAGTTGAAGTCTGACATGATGGAGTTTTCCAGAGTTACTTCTGGTCTGTTGGTCACCAGATCAACCGGTCAAATGAACGTCGTTTTGATGGGTCGTAAGACCTGGGAATCTTTACCAGCTCATTCTAGACCATTAAAG	MDWQKSLTLIVALTLSRGIGLKNDLPWKLKSDMMEFSRVTSGLLVTRSTGQMNVVLMGRKTWESLPAHSRPLK		216	322	235	35	52	36	TTC	F	35	E	GAG	0.000709679	0.000944586	0.000750372	0.000103533	0.000148756	0.000105001	-10.46054596	-10.04802987	-10.3801064	-13.23761544	-12.7147615	-13.21730983	-2.777069483	-2.666731624	-2.837203429	-2.777069483	F1	5.455162801	5.510961919	5.444600814	-0.069922721	-0.047603103	-0.069922721	-0.098773345	substitution
144	ATGGACTGGCAAAAGTCCTTAACTTTGATCGTTGCTTTGACTTTGTCTAGAGGTATTGGTTTGAAAAACGACTTGCCTTGGAAGTTGAAGTCTGACATGATGTTCTTTTCCAGAGTTACTTCTGGTCTGTTGGTCACCAGATCAACCGGTCGGATGAACGTCGTTTTGATGGGTCGTAAGACCTGGGAATCTTTACCAGCTCATTCTAGACCATTAAAG	MDWQKSLTLIVALTLSRGIGLKNDLPWKLKSDMMFFSRVTSGLLVTRSTGRMNVVLMGRKTWESLPAHSRPLK		216	220	206	37	29	26	CAA	Q	51	R	CGG	0.000709679	0.000645369	0.000657773	0.00010945	8.30E-05	7.58E-05	-10.46054596	-10.59758704	-10.57012282	-13.15744509	-13.55722022	-13.68679511	-2.696899134	-2.959633183	-3.116672293	-2.959633183	F1	5.455162801	5.510961919	5.444600814	-0.106762731	-0.03741645	-0.106762731	-0.134352272	substitution
145	ATGGACTGGCAAAAGGGTTTAACTTTGATCGTTGCTTTGACTTTGTCTAGAGGTATTGGTTTGAAAAACGACTTGCCTTGGAAGTTGAAGTCTGACATGATGTTCTTTTCCAGAGTTACTTCTGGTCTGTTGGTCACCAGATCAACCGGTCAAATGAACGTCGTTTTGATGGGTCGTAAGACCTGGGAATCTTTACCAGCTCATTCTAGACCATTAAAG	MDWQKGLTLIVALTLSRGIGLKNDLPWKLKSDMMFFSRVTSGLLVTRSTGQMNVVLMGRKTWESLPAHSRPLK		215	242	235	535	678	604	TCC	S	6	G	GGT	0.000706393	0.000709906	0.000750372	0.001582583	0.001939553	0.001761683	-10.46724061	-10.46008352	-10.3801064	-9.303503379	-9.010059754	-9.148830089	1.163737234	1.450023761	1.231276309	1.231276309	F1	5.455162801	5.510961919	5.444600814	0.447866628	0.453126053	0.447866628	0.419181112	substitution
146	ATGGACTGGCAAAAGTCCTTAACTTTGATCGTTGCTTTGACTTTGTCTAGAGGTATTGGTTTGAAAAACGACTTGCCTTGGAAGTTGAAGTCTACGATGATGTTCTTTTCCAGAGTTACTTCTGGTCTGTTGGTCACCAGATCAACCGGTCAAATGAACGTCGTTTTGATGGGTCGTAAGACCTGGGAATCTTTACCAGCTCATTCTAGACCATTAAAG	MDWQKSLTLIVALTLSRGIGLKNDLPWKLKSTMMFFSRVTSGLLVTRSTGQMNVVLMGRKTWESLPAHSRPLK		215	285	195	3	2	1	GAC	D	32	T	ACG	0.000706393	0.000836047	0.000622649	8.87E-06	5.72E-06	2.92E-06	-10.46724061	-10.22412864	-10.64929303	-16.78193596	-17.41520122	-18.38723483	-6.314695347	-7.191072573	-7.737941797	-7.191072573	F1	5.455162801	5.510961919	5.444600814	-0.638976585	-0.497103051	-0.638976585	-0.722681892	substitution
147	ATGGACTGGCAAAAGTCCTTAACTTTGATCGTTGCTTTGACTTTGTCTAGAGGTATTGGTTTGAAAAACGACTTGCCTTGGAAGTTGAAGTCTGACATGATGTTCTTTTCCTCGGTTACTTCTGGTCTGTTGGTCACCAGATCAACCGGTCAAATGAACGTCGTTTTGATGGGTCGTAAGACCTGGGAATCTTTACCAGCTCATTCTAGACCATTAAAG	MDWQKSLTLIVALTLSRGIGLKNDLPWKLKSDMMFFSSVTSGLLVTRSTGQMNVVLMGRKTWESLPAHSRPLK		214	256	201	61	91	78	AGA	R	38	S	TCG	0.000703108	0.000750975	0.000641808	0.000180444	0.000260324	0.000227502	-10.47396648	-10.37894675	-10.60557165	-12.43616112	-11.90740658	-12.10183261	-1.962194647	-1.528459824	-1.496260956	-1.528459824	F1	5.455162801	5.510961919	5.444600814	0.071940822	0.055937014	0.073244642	0.071940822	substitution
148	ATGGACTGGCAAAAGTCCTTAACTTTGATCGTTGCTTTGACTTTGTCTAGAGGTATTGGTTTGAAAAACGACTTGCCTTGGAAGTTGAAGTCTGACATGATGTTCTTTTCCGTGGTTACTTCTGGTCTGTTGGTCACCAGATCAACCGGTCAAATGAACGTCGTTTTGATGGGTCGTAAGACCTGGGAATCTTTACCAGCTCATTCTAGACCATTAAAG	MDWQKSLTLIVALTLSRGIGLKNDLPWKLKSDMMFFSVVTSGLLVTRSTGQMNVVLMGRKTWESLPAHSRPLK		213	262	192	20	28	29	AGA	R	38	V	GTG	0.000699822	0.000768576	0.00061307	5.92E-05	8.01E-05	8.46E-05	-10.48072384	-10.34552375	-10.67166084	-14.04497037	-13.6078463	-13.52925383	-3.564246523	-3.262322544	-2.857592989	-3.262322544	F1	5.455162801	5.510961919	5.444600814	-0.144833812	-0.147623866	-0.144833812	-0.101369121	substitution
149	ATGGACTGGCAAAAGTCCTTAACTTTGATCGTTGCTTTGACTTTGTCTAGAGGTATTGGTTTGAAAAACGACTTGCCTTGGAAGTTGAAGTCTGACATGATGTTCTTTTCCGAGGTTACTTCTGGTCTGTTGGTCACCAGATCAACCGGTCAAATGAACGTCGTTTTGATGGGTCGTAAGACCTGGGAATCTTTACCAGCTCATTCTAGACCATTAAAG	MDWQKSLTLIVALTLSRGIGLKNDLPWKLKSDMMFFSEVTSGLLVTRSTGQMNVVLMGRKTWESLPAHSRPLK		213	295	211	163	173	150	AGA	R	38	E	GAG	0.000699822	0.000865382	0.000673738	0.00048217	0.000494901	0.000437504	-10.48072384	-10.17437561	-10.53552416	-11.01817031	-10.98057299	-11.15841614	-0.537446464	-0.806197381	-0.622891982	-0.622891982	F1	5.455162801	5.510961919	5.444600814	0.183128633	0.236969225	0.16408798	0.183128633	substitution
150	ATGGACTGGCAAAAGTCCTTAACTTTGATCGTTGCTTTGACTTTGTCTAGAGGTATTGGTTTGAAAAACGACTTGCCTTGGAAGTTGAAGTCTGACATGATGTTCTTTTCCAGAGATACTTCTGGTCTGTTGGTCACCAGATCAACCGGTCAAATGAACGTCGTTTTGATGGGTCGTAAGACCTGGGAATCTTTACCAGCTCATTCTAGACCATTAAAG	MDWQKSLTLIVALTLSRGIGLKNDLPWKLKSDMMFFSRDTSGLLVTRSTGQMNVVLMGRKTWESLPAHSRPLK		213	275	205	11	7	4	GTT	V	39	D	GAT	0.000699822	0.000806712	0.00065458	3.25E-05	2.00E-05	1.17E-05	-10.48072384	-10.27565894	-10.57714325	-14.90746684	-15.6078463	-16.38723483	-4.426742999	-5.332187351	-5.810091583	-5.332187351	F1	5.455162801	5.510961919	5.444600814	-0.405173291	-0.257214913	-0.405173291	-0.477249033	substitution
151	ATGGACTGGCAAAAGTCCTTATGGTTGATCGTTGCTTTGACTTTGTCTAGAGGTATTGGTTTGAAAAACGACTTGCCTTGGAAGTTGAAGTCTGACATGATGTTCTTTTCCAGAGTTACTTCTGGTCTGTTGGTCACCAGATCAACCGGTCAAATGAACGTCGTTTTGATGGGTCGTAAGACCTGGGAATCTTTACCAGCTCATTCTAGACCATTAAAG	MDWQKSLWLIVALTLSRGIGLKNDLPWKLKSDMMFFSRVTSGLLVTRSTGQMNVVLMGRKTWESLPAHSRPLK		213	263	188	7	4	6	ACT	T	8	W	TGG	0.000699822	0.00077151	0.000600298	2.07E-05	1.14E-05	1.75E-05	-10.48072384	-10.34002776	-10.70203449	-15.55954354	-16.41520122	-15.80227233	-5.078819696	-6.075173454	-5.100237835	-5.100237835	F1	5.455162801	5.510961919	5.444600814	-0.386878198	-0.340069475	-0.49862317	-0.386878198	substitution
152	ATGGACTGGCAAAAGTCCTTAACTTTGATCGTTGCTTTGACTTTGTCTAGAGGTATTGGTTTGAAAAACGACTTGCCTTGGAAGTTGAAGTCTGACATGATGTTCTTTCCGAGAGTTACTTCTGGTCTGTTGGTCACCAGATCAACCGGTCAAATGAACGTCGTTTTGATGGGTCGTAAGACCTGGGAATCTTTACCAGCTCATTCTAGACCATTAAAG	MDWQKSLTLIVALTLSRGIGLKNDLPWKLKSDMMFFPRVTSGLLVTRSTGQMNVVLMGRKTWESLPAHSRPLK		213	162	199	1344	1461	1325	TCC	S	37	P	CCG	0.000699822	0.000475227	0.000635421	0.003975684	0.00417948	0.003864619	-10.48072384	-11.03909675	-10.61999872	-7.974581037	-7.902460755	-8.015458184	2.506142805	3.136635996	2.60454054	2.60454054	F1	5.455162801	5.510961919	5.444600814	0.623695598	0.623695598	0.660002102	0.594010133	substitution
153	ATGGACTGGCAAAAGTCCTTAACTTGGATCGTTGCTTTGACTTTGTCTAGAGGTATTGGTTTGAAAAACGACTTGCCTTGGAAGTTGAAGTCTGACATGATGTTCTTTTCCAGAGTTACTTCTGGTCTGTTGGTCACCAGATCAACCGGTCAAATGAACGTCGTTTTGATGGGTCGTAAGACCTGGGAATCTTTACCAGCTCATTCTAGACCATTAAAG	MDWQKSLTWIVALTLSRGIGLKNDLPWKLKSDMMFFSRVTSGLLVTRSTGQMNVVLMGRKTWESLPAHSRPLK		213	238	225	732	942	872	TTG	L	9	W	TGG	0.000699822	0.000698172	0.000718441	0.002165328	0.002694778	0.002543357	-10.48072384	-10.48412899	-10.44284215	-8.851198622	-8.535617968	-8.619050504	1.62952522	1.948511022	1.82379165	1.82379165	F1	5.455162801	5.510961919	5.444600814	0.510564401	0.512310286	0.510564401	0.494613702	substitution
154	ATGGACTGGCAAAAGTCCTTAACTTTGATCGTTGCTTTGACTTTGTCTAGAGGTATTGGTTTGAAAAACGACTTGCCTTGGAAGTTGAAGTCTGACATGATGTTCTTTTCCAGAGTTACTTTTGGTCTGTTGGTCACCAGATCAACCGGTCAAATGAACGTCGTTTTGATGGGTCGTAAGACCTGGGAATCTTTACCAGCTCATTCTAGACCATTAAAG	MDWQKSLTLIVALTLSRGIGLKNDLPWKLKSDMMFFSRVTFGLLVTRSTGQMNVVLMGRKTWESLPAHSRPLK		212	199	243	11	21	15	TCT	S	41	F	TTT	0.000696537	0.000583766	0.000775917	3.25E-05	6.01E-05	4.38E-05	-10.48751301	-10.74232213	-10.33181084	-14.90746684	-14.02288379	-14.48034423	-4.419953834	-3.280561662	-4.148533392	-4.148533392	F1	5.455162801	5.510961919	5.444600814	-0.256352264	-0.256352264	-0.147127857	-0.26571757	substitution
155	ATGGACTGGCAAAAGTCCTTAACTTTGATCGTTGCTTTGACTTTGTCTAGAGGTATTCGGTTGAAAAACGACTTGCCTTGGAAGTTGAAGTCTGACATGATGTTCTTTTCCAGAGTTACTTCTGGTCTGTTGGTCACCAGATCAACCGGTCAAATGAACGTCGTTTTGATGGGTCGTAAGACCTGGGAATCTTTACCAGCTCATTCTAGACCATTAAAG	MDWQKSLTLIVALTLSRGIRLKNDLPWKLKSDMMFFSRVTSGLLVTRSTGQMNVVLMGRKTWESLPAHSRPLK		212	227	224	8	6	9	GGT	G	20	R	CGG	0.000696537	0.000665904	0.000715248	2.37E-05	1.72E-05	2.63E-05	-10.48751301	-10.55239827	-10.44926842	-15.36689846	-15.83023872	-15.21730983	-4.879385452	-5.277840451	-4.768041404	-4.879385452	F1	5.455162801	5.510961919	5.444600814	-0.344586572	-0.314728841	-0.398337751	-0.344586572	substitution
156	ATGGACTGGCAAAAGTCCTTAACTTTGATCGTTGCTTTGACTTTGTCTAGAGGTATTGGTTTGAAAAACGACTTGCCTTGGAAGTTGAAGTCTGACATGATGTTCGTTTCCAGAGTTACTTCTGGTCTGTTGGTCACCAGATCAACCGGTCAAATGAACGTCGTTTTGATGGGTCGTAAGACCTGGGAATCTTTACCAGCTCATTCTAGACCATTAAAG	MDWQKSLTLIVALTLSRGIGLKNDLPWKLKSDMMFVSRVTSGLLVTRSTGQMNVVLMGRKTWESLPAHSRPLK		212	176	217	941	934	870	TTT	F	36	V	GTT	0.000696537	0.000516296	0.000692897	0.002783571	0.002671892	0.002537523	-10.48751301	-10.91951513	-10.49507211	-8.488847547	-8.547922478	-8.622363238	1.99866546	2.371592657	1.872708875	1.99866546	F1	5.455162801	5.510961919	5.444600814	0.559214206	0.559214206	0.56377795	0.500841309	substitution
157	ATGGACTGGCAAAAGTCCTTAACTTTGATCGTTGCTTTGACTTTGTCTAGAGGTATTGGTTTGAAAAACGACTTGCCTTGGAAGTTGAAGTCTGACATGATGTTCTTTTCCAGAGTTACTTCTGGTCTGTTGGTCTGGAGATCAACCGGTCAAATGAACGTCGTTTTGATGGGTCGTAAGACCTGGGAATCTTTACCAGCTCATTCTAGACCATTAAAG	MDWQKSLTLIVALTLSRGIGLKNDLPWKLKSDMMFFSRVTSGLLVWRSTGQMNVVLMGRKTWESLPAHSRPLK		212	203	185	6	8	2	ACC	T	46	W	TGG	0.000696537	0.0005955	0.000590718	1.77E-05	2.29E-05	5.83E-06	-10.48751301	-10.71361084	-10.72524188	-15.78193596	-15.41520122	-17.38723483	-5.294422952	-4.701590382	-6.661992944	-5.294422952	F1	5.455162801	5.510961919	5.444600814	-0.367464585	-0.367464585	-0.325859277	-0.585703821	substitution
158	ATGGACTGGCAAAAGTCCTTAACTTTGATCGTTGCTTTGACTTTGTCTAGAGGTATTGGTTTGAAAAACGACTTGCCTTGGAAGTTGAAGTCTGACATGATGTTCTTTTCCAGAGTTACTTCTGGTCTGAGTGTCACCAGATCAACCGGTCAAATGAACGTCGTTTTGATGGGTCGTAAGACCTGGGAATCTTTACCAGCTCATTCTAGACCATTAAAG	MDWQKSLTLIVALTLSRGIGLKNDLPWKLKSDMMFFSRVTSGLSVTRSTGQMNVVLMGRKTWESLPAHSRPLK		212	275	216	102	132	134	TTG	L	44	S	AGT	0.000696537	0.000806712	0.000689704	0.000301726	0.000377612	0.000390837	-10.48751301	-10.27565894	-10.50173584	-11.69447312	-11.3708071	-11.32114564	-1.20696011	-1.095148153	-0.819409795	-1.095148153	F1	5.455162801	5.510961919	5.444600814	0.151899079	0.151899079	0.127744885	0.158110128	substitution
159	ATGGACTGGCAAAAGTCCTTAACTTTGATCGTTGCTTTGACTTTGTCTAGAGGTATTGGTTTGAAAAACGACTTGCCTTGGAAGTTGAAGTCTGACATGATGTTCTTTTCCTGGGTTACTTCTGGTCTGTTGGTCACCAGATCAACCGGTCAAATGAACGTCGTTTTGATGGGTCGTAAGACCTGGGAATCTTTACCAGCTCATTCTAGACCATTAAAG	MDWQKSLTLIVALTLSRGIGLKNDLPWKLKSDMMFFSWVTSGLLVTRSTGQMNVVLMGRKTWESLPAHSRPLK		212	215	170	26	25	24	AGA	R	38	W	TGG	0.000696537	0.000630702	0.000542822	7.69E-05	7.15E-05	7.00E-05	-10.48751301	-10.6307539	-10.84723241	-13.66645874	-13.77134503	-13.80227233	-3.178945734	-3.140591124	-2.955039919	-3.140591124	F1	5.455162801	5.510961919	5.444600814	-0.113775001	-0.098666545	-0.129522911	-0.113775001	substitution
160	ATGGACTGGCAAAAGTCCTTAACTTTGATCGTTGCTTTGACTTTGTCTAGAGGTATTGGTTTGAAAAACGACTTGCCTTGGAAGTTGAAGTCTGACATGATGTTCTTTTCCAGAGTTACTTCTGGTCTGTTGGTCACCAGATCAACCGGTCAAATGAACGTCGTTTTGATGGGTCGTAAGACCTGGGAATCTTTACCAGCTGGGTCTAGACCATTAAAG	MDWQKSLTLIVALTLSRGIGLKNDLPWKLKSDMMFFSRVTSGLLVTRSTGQMNVVLMGRKTWESLPAGSRPLK		212	275	213	26	60	43	CAT	H	68	G	GGG	0.000696537	0.000806712	0.000680124	7.69E-05	0.000171642	0.000125418	-10.48751301	-10.27565894	-10.52191372	-13.66645874	-12.50831062	-12.96097007	-3.178945734	-2.232651677	-2.439056349	-2.439056349	F1	5.455162801	5.510961919	5.444600814	-0.048085602	-0.098666545	-0.015325848	-0.048085602	substitution
161	ATGGACTGGCAAAAGTCCTTAACTTTGATCGTTGCTTTGACTTTGTCTAGAGGTATTGGTTTGAAAAACGACTTGCCTTGGAAGTTGAAGTCTGACATGATGTTCTTTTCCAGAGTTACTTCTGGTCTGTTGGTCACCAGATCAACCGGTCAAATGAGTGTCGTTTTGATGGGTCGTAAGACCTGGGAATCTTTACCAGCTCATTCTAGACCATTAAAG	MDWQKSLTLIVALTLSRGIGLKNDLPWKLKSDMMFFSRVTSGLLVTRSTGQMSVVLMGRKTWESLPAHSRPLK		211	206	219	47	62	51	AAC	N	53	S	AGT	0.000693251	0.000604301	0.000699283	0.000139031	0.000177363	0.000148751	-10.49433427	-10.69244623	-10.48183629	-12.81230961	-12.46100491	-12.71480949	-2.317975335	-1.768558681	-2.232973201	-2.232973201	F1	5.455162801	5.510961919	5.444600814	0.010730594	0.010730594	0.043045949	-0.021849344	substitution
162	ATGGACTGGCAAAAGTCCTTAACTTTGATCGTTGCTTTGACTTTGTCTAGAGGTATTGGTTTGAAAAACGACTCGCCTTGGAAGTTGAAGTCTGACATGATGTTCTTTTCCAGAGTTACTTCTGGTCTGTTGGTCACCAGATCAACCGGTCAAATGAACGTCGTTTTGATGGGTCGTAAGACCTGGGAATCTTTACCAGCTCATTCTAGACCATTAAAG	MDWQKSLTLIVALTLSRGIGLKNDSPWKLKSDMMFFSRVTSGLLVTRSTGQMNVVLMGRKTWESLPAHSRPLK		211	247	286	43	103	68	TTG	L	25	S	TCG	0.000693251	0.000724574	0.000913219	0.000127198	0.000294652	0.000198335	-10.49433427	-10.43057952	-10.09675201	-12.94063371	-11.72870069	-12.29977199	-2.446299432	-1.298121169	-2.203019979	-2.203019979	F1	5.455162801	5.510961919	5.444600814	-0.0055746	-0.0055746	0.102215735	-0.018036026	substitution
163	ATGGACTGGCAAAAGTCCTTAACTTTGATCGTTGCTTTGACTTTGTCTAGAGGTATTGCGTTGAAAAACGACTTGCCTTGGAAGTTGAAGTCTGACATGATGTTCTTTTCCAGAGTTACTTCTGGTCTGTTGGTCACCAGATCAACCGGTCAAATGAACGTCGTTTTGATGGGTCGTAAGACCTGGGAATCTTTACCAGCTCATTCTAGACCATTAAAG	MDWQKSLTLIVALTLSRGIALKNDLPWKLKSDMMFFSRVTSGLLVTRSTGQMNVVLMGRKTWESLPAHSRPLK		211	224	215	162	157	172	GGT	G	20	A	GCG	0.000693251	0.000657103	0.000686511	0.000479212	0.00044913	0.000501671	-10.49433427	-10.57159183	-10.5084305	-11.02704846	-11.12058047	-10.96097007	-0.532714184	-0.548988638	-0.452539578	-0.532714184	F1	5.455162801	5.510961919	5.444600814	0.204816042	0.237570521	0.196438687	0.204816042	substitution
164	ATGGACTGGCAAAAGTCCTTAACTTTGATCGTTGCTTTGACTTTGTCTAGAGGTATTGGTTTGAAAAACGACACGCCTTGGAAGTTGAAGTCTGACATGATGTTCTTTTCCAGAGTTACTTCTGGTCTGTTGGTCACCAGATCAACCGGTCAAATGAACGTCGTTTTGATGGGTCGTAAGACCTGGGAATCTTTACCAGCTCATTCTAGACCATTAAAG	MDWQKSLTLIVALTLSRGIGLKNDTPWKLKSDMMFFSRVTSGLLVTRSTGQMNVVLMGRKTWESLPAHSRPLK		211	220	218	33	53	33	TTG	L	25	T	ACG	0.000693251	0.000645369	0.00069609	9.76E-05	0.000151617	9.63E-05	-10.49433427	-10.59758704	-10.48843902	-13.32250434	-12.68728076	-13.34284071	-2.828170067	-2.089693723	-2.854401689	-2.828170067	F1	5.455162801	5.510961919	5.444600814	-0.054096076	-0.054096076	0.002654843	-0.10096284	substitution
165	ATGGACTGGGGTAAGTCCTTAACTTTGATCGTTGCTTTGACTTTGTCTAGAGGTATTGGTTTGAAAAACGACTTGCCTTGGAAGTTGAAGTCTGACATGATGTTCTTTTCCAGAGTTACTTCTGGTCTGTTGGTCACCAGATCAACCGGTCAAATGAACGTCGTTTTGATGGGTCGTAAGACCTGGGAATCTTTACCAGCTCATTCTAGACCATTAAAG	MDWGKSLTLIVALTLSRGIGLKNDLPWKLKSDMMFFSRVTSGLLVTRSTGQMNVVLMGRKTWESLPAHSRPLK		211	205	215	32	43	28	CAA	Q	4	G	GGT	0.000693251	0.000601367	0.000686511	9.47E-05	0.00012301	8.17E-05	-10.49433427	-10.69946665	-10.5084305	-13.36689846	-12.98893646	-13.57987991	-2.872564186	-2.289469809	-3.071449411	-2.872564186	F1	5.455162801	5.510961919	5.444600814	-0.059736909	-0.059736909	-0.02247221	-0.128594988	substitution
166	ATGGACTGGCAAAAGTCCTTAACTTTGATCGTTGCTTTGACTTTGTCTAGAGGTATTGGTTTGAAAAATGACTTGCCTTGGAAGTTGAAGTCTGACATGATGTTCTTTTCCAGAGTTACTTCTGGTCTGTTGGTCACCAGATCAACCGGTCAAATGAACGTCGTTTTGATGGGTCGTAAGACCTGGGAATCTTTACCAGCTCATTCTAGACCATTAAAG	MDWQKSLTLIVALTLSRGIGLKNDLPWKLKSDMMFFSRVTSGLLVTRSTGQMNVVLMGRKTWESLPAHSRPLK		211	283	209	58	47	58	AAC	N	23	N	AAT	0.000693251	0.00083018	0.000667352	0.00017157	0.000134453	0.000169168	-10.49433427	-10.23428851	-10.54926421	-12.50891746	-12.86061237	-12.52925383	-2.014583191	-2.626323856	-1.979989621	-2.014583191	F1	5.455162801	5.510961919	5.444600814	0.010357766	0.049280389	-0.064840391	0.010357766	silent
167	ATGGACTGGCAAAAGTCCTTAACTTTGATCGTTGCTTTGACTTTGTCTAGAGGTATTGTGTTGAAAAACGACTTGCCTTGGAAGTTGAAGTCTGACATGATGTTCTTTTCCAGAGTTACTTCTGGTCTGTTGGTCACCAGATCAACCGGTCAAATGAACGTCGTTTTGATGGGTCGTAAGACCTGGGAATCTTTACCAGCTCATTCTAGACCATTAAAG	MDWQKSLTLIVALTLSRGIVLKNDLPWKLKSDMMFFSRVTSGLLVTRSTGQMNVVLMGRKTWESLPAHSRPLK		210	274	236	26	38	54	GGT	G	20	V	GTG	0.000689966	0.000803778	0.000753565	7.69E-05	0.000108707	0.000157501	-10.50118794	-10.28091467	-10.3739803	-13.66645874	-13.1672737	-12.63234733	-3.165270797	-2.886359034	-2.258367031	-2.886359034	F1	5.455162801	5.510961919	5.444600814	-0.096928972	-0.096928972	-0.097546596	-0.025082209	substitution
168	ATGGACTGGCAAAAGGAGTTAACTTTGATCGTTGCTTTGACTTTGTCTAGAGGTATTGGTTTGAAAAACGACTTGCCTTGGAAGTTGAAGTCTGACATGATGTTCTTTTCCAGAGTTACTTCTGGTCTGTTGGTCACCAGATCAACCGGTCAAATGAACGTCGTTTTGATGGGTCGTAAGACCTGGGAATCTTTACCAGCTCATTCTAGACCATTAAAG	MDWQKELTLIVALTLSRGIGLKNDLPWKLKSDMMFFSRVTSGLLVTRSTGQMNVVLMGRKTWESLPAHSRPLK		210	287	223	705	912	948	TCC	S	6	E	GAG	0.000689966	0.000841914	0.000712055	0.002085459	0.002608957	0.002765025	-10.50118794	-10.21403983	-10.45572344	-8.905419013	-8.582311203	-8.498491579	1.595768932	1.631728623	1.957231865	1.631728623	F1	5.455162801	5.510961919	5.444600814	0.508021124	0.508021124	0.470720753	0.511601854	substitution
169	ATGGACTGGCAAAAGTCCTTAACTTTGATCGTTGCTTTGACTTTGTCTAGAGGTATTGGTTTGAAAAACGACTTGCCTTGGAAGTTGAAGTCTGACATGATGTTCTTTTCCAGAGTTACTTCTGGTCTGTTGGTCAAGAGATCAACCGGTCAAATGAACGTCGTTTTGATGGGTCGTAAGACCTGGGAATCTTTACCAGCTCATTCTAGACCATTAAAG	MDWQKSLTLIVALTLSRGIGLKNDLPWKLKSDMMFFSRVTSGLLVKRSTGQMNVVLMGRKTWESLPAHSRPLK		210	210	197	46	32	43	ACC	T	46	K	AAG	0.000689966	0.000616034	0.000629035	0.000136073	9.15E-05	0.000125418	-10.50118794	-10.66470124	-10.63457153	-12.8433365	-13.41520122	-12.96097007	-2.342148559	-2.750499982	-2.326398548	-2.342148559	F1	5.455162801	5.510961919	5.444600814	-0.03374324	0.007659081	-0.080458777	-0.03374324	substitution
170	ATGGACTGGCAAAAGTCCTTAACTTTGATCGTTGCTTTGACTTTGTCTAGAGGTATTGGTTTGAAAAACGACTTGCCTTGGAAGTTGAAGTCTGTGATGATGTTCTTTTCCAGAGTTACTTCTGGTCTGTTGGTCACCAGATCAACCGGTCAAATGAACGTCGTTTTGATGGGTCGTAAGACCTGGGAATCTTTACCAGCTCATTCTAGACCATTAAAG	MDWQKSLTLIVALTLSRGIGLKNDLPWKLKSVMMFFSRVTSGLLVTRSTGQMNVVLMGRKTWESLPAHSRPLK		210	274	199	3	4	2	GAC	D	32	V	GTG	0.000689966	0.000803778	0.000635421	8.87E-06	1.14E-05	5.83E-06	-10.50118794	-10.28091467	-10.61999872	-16.78193596	-16.41520122	-17.38723483	-6.280748015	-6.134286547	-6.767236104	-6.280748015	F1	5.455162801	5.510961919	5.444600814	-0.506058183	-0.492789615	-0.506058183	-0.599102232	substitution
171	ATGGACTGGCAAAAGTCCTTAACTTTGATCGTTGCTTTGACTTTGTCTAGAGGTATTGGTTTGAAAAACGACTTGCCTACGAAGTTGAAGTCTGACATGATGTTCTTTTCCAGAGTTACTTCTGGTCTGTTGGTCACCAGATCAACCGGTCAAATGAACGTCGTTTTGATGGGTCGTAAGACCTGGGAATCTTTACCAGCTCATTCTAGACCATTAAAG	MDWQKSLTLIVALTLSRGIGLKNDLPTKLKSDMMFFSRVTSGLLVTRSTGQMNVVLMGRKTWESLPAHSRPLK		209	187	181	52	88	75	TGG	W	27	T	ACG	0.00068668	0.000548564	0.000577946	0.000153821	0.000251741	0.000218752	-10.50807433	-10.83205229	-10.75677746	-12.66645874	-11.9557696	-12.15841614	-2.158384412	-1.123717306	-1.40163868	-1.40163868	F1	5.455162801	5.510961919	5.444600814	0.083987098	0.031008632	0.124151569	0.083987098	substitution
172	ATGGACTGGCAAAAGTCCTTAACTTTGATCGTTGCTTTGACTTTGTCTAGAGGTATTGGTTTGAAAAACGACTTGCCTTGGAAGTTGAAGTCTGACATGATGTTCTTTTCCAGAGTTACTTCTGGTCTGGGTGTCACCAGATCAACCGGTCAAATGAACGTCGTTTTGATGGGTCGTAAGACCTGGGAATCTTTACCAGCTCATTCTAGACCATTAAAG	MDWQKSLTLIVALTLSRGIGLKNDLPWKLKSDMMFFSRVTSGLGVTRSTGQMNVVLMGRKTWESLPAHSRPLK		208	269	255	131	182	160	TTG	L	44	G	GGT	0.000683394	0.000789111	0.000814233	0.000387511	0.000520647	0.000466671	-10.51499374	-10.30748439	-10.26226991	-11.33347546	-10.90740658	-11.06530673	-0.818481714	-0.599922187	-0.803036826	-0.803036826	F1	5.455162801	5.510961919	5.444600814	0.190032465	0.201260155	0.190032465	0.160194556	substitution
173	ATGGACTGGCAAAAGTCCTTAACTTTGATCGTTGCTTTGACTTTGTCTAGAGGTATTGGTTTGAAAAACGACTTGCCTTGGAAGTTGAAGTCTGACATGATGTTCTTTTCCAGAGTTACTTCTGGTCTGTTGGTCACCAGAATTACCGGTCAAATGAACGTCGTTTTGATGGGTCGTAAGACCTGGGAATCTTTACCAGCTCATTCTAGACCATTAAAG	MDWQKSLTLIVALTLSRGIGLKNDLPWKLKSDMMFFSRVTSGLLVTRITGQMNVVLMGRKTWESLPAHSRPLK		207	223	246	14	21	20	TCA	S	48	I	ATT	0.000680109	0.00065417	0.000785496	4.14E-05	6.01E-05	5.83E-05	-10.5219465	-10.57804685	-10.31410884	-14.55954354	-14.02288379	-14.06530673	-4.037597033	-3.444836942	-3.751197894	-3.751197894	F1	5.455162801	5.510961919	5.444600814	-0.207769014	-0.207769014	-0.167789757	-0.215133149	substitution
174	ATGGACTGGCAAAAGTCCTTAACTTTGATCGTTGCTTTGACTTTGTCTAGAGGTATTGGTTTGAAAAACGACTTGCCTTGGAAGTTGAAGTCTGACATGATGTTCTTTTCCAGAGTTACTTCTGGTCTGTTTGTCACCAGATCAACCGGTCAAATGAACGTCGTTTTGATGGGTCGTAAGACCTGGGAATCTTTACCAGCTCATTCTAGACCATTAAAG	MDWQKSLTLIVALTLSRGIGLKNDLPWKLKSDMMFFSRVTSGLFVTRSTGQMNVVLMGRKTWESLPAHSRPLK		206	227	288	41	32	33	TTG	L	44	F	TTT	0.000676823	0.000665904	0.000919605	0.000121282	9.15E-05	9.63E-05	-10.52893294	-10.55239827	-10.08669834	-13.00934646	-13.41520122	-13.34284071	-2.48041352	-2.862802952	-3.256142366	-2.862802952	F1	5.455162801	5.510961919	5.444600814	-0.094583804	-0.009909225	-0.094583804	-0.15210808	substitution
175	ATGGACTGGCAAAAGTCCTTAACTTTGATCGTTGCTTTGACTTTGTCTAGAGGTATTGGTTTGAAAAACGACTTGCCTTGGAAGTTGAAGTCTGACATGATGTTCTTTGCGAGAGTTACTTCTGGTCTGTTGGTCACCAGATCAACCGGTCAAATGAACGTCGTTTTGATGGGTCGTAAGACCTGGGAATCTTTACCAGCTCATTCTAGACCATTAAAG	MDWQKSLTLIVALTLSRGIGLKNDLPWKLKSDMMFFARVTSGLLVTRSTGQMNVVLMGRKTWESLPAHSRPLK		206	217	194	18	27	16	TCC	S	37	A	GCG	0.000676823	0.000636569	0.000619456	5.32E-05	7.72E-05	4.67E-05	-10.52893294	-10.61739552	-10.6567105	-14.19697346	-13.66031372	-14.38723483	-3.668040523	-3.042918195	-3.730524326	-3.668040523	F1	5.455162801	5.510961919	5.444600814	-0.160812202	-0.160812202	-0.117237993	-0.212501216	substitution
176	ATGGACTGGCAAAAGTCCTTAACTTTGATCGTTGCTTTGACTTTGTCTAGAGGTATTGGTTTGAAAAACGACTTGCCTTGGAAGTTGAAGTCTGACATGATGTTCTTTTCCAGAGTTACTTCTGGTCTGCGGGTCACCAGATCAACCGGTCAAATGAACGTCGTTTTGATGGGTCGTAAGACCTGGGAATCTTTACCAGCTCATTCTAGACCATTAAAG	MDWQKSLTLIVALTLSRGIGLKNDLPWKLKSDMMFFSRVTSGLRVTRSTGQMNVVLMGRKTWESLPAHSRPLK		205	207	208	37	52	56	TTG	L	44	R	CGG	0.000673538	0.000607234	0.000664159	0.00010945	0.000148756	0.000163335	-10.53595336	-10.6854598	-10.55618363	-13.15744509	-12.7147615	-12.57987991	-2.621491732	-2.029301704	-2.02369628	-2.029301704	F1	5.455162801	5.510961919	5.444600814	0.004793511	-0.027834989	0.010250714	0.004793511	substitution
177	ATGGACTGGCAAAAGTCCTTAACTTTGATCGTTGCTTTGACTTTGTCTAGAGGTATTGGTTTGAAAAACGACCTGCCTTGGAAGTTGAAGTCTGACATGATGTTCTTTTCCAGAGTTACTTCTGGTCTGTTGGTCACCAGATCAACCGGTCAAATGAACGTCGTTTTGATGGGTCGTAAGACCTGGGAATCTTTACCAGCTCATTCTAGACCATTAAAG	MDWQKSLTLIVALTLSRGIGLKNDLPWKLKSDMMFFSRVTSGLLVTRSTGQMNVVLMGRKTWESLPAHSRPLK		205	194	208	127	193	158	TTG	L	25	L	CTG	0.000673538	0.000569099	0.000664159	0.000375679	0.000552115	0.000460838	-10.53595336	-10.77903391	-10.55618363	-11.37821377	-10.82274418	-11.08345408	-0.84226041	-0.043710269	-0.527270454	-0.527270454	F1	5.455162801	5.510961919	5.444600814	0.198238772	0.198238772	0.259990619	0.195302123	silent
178	ATGGACTGGCAAAAGTCCTTAACTTTGATCGTTGCTTTGACTTTGTCTAGAGGTATTGGTTTGAAAAACGACTTGCCTTGGAAGTTGAAGTCTGACATGATGTTCTTTTCCAGAGTTACTTCTGGTCTGAGGGTCACCAGATCAACCGGTCAAATGAACGTCGTTTTGATGGGTCGTAAGACCTGGGAATCTTTACCAGCTCATTCTAGACCATTAAAG	MDWQKSLTLIVALTLSRGIGLKNDLPWKLKSDMMFFSRVTSGLRVTRSTGQMNVVLMGRKTWESLPAHSRPLK		205	210	251	55	65	91	TTG	L	44	R	AGG	0.000673538	0.000616034	0.000801461	0.000162695	0.000185945	0.000265419	-10.53595336	-10.66470124	-10.28507979	-12.58553875	-12.3928334	-11.87944019	-2.049585384	-1.728132169	-1.594360397	-1.728132169	F1	5.455162801	5.510961919	5.444600814	0.048130638	0.044832919	0.048130638	0.059451872	substitution
179	ATGGACTGGCAAAAGTCCTTAACTTTGATCGTTGCTTTGACTTTGTCTAGAGGTATTGGTTTGAAAAACGACTTGCCTTGGAAGTTGAAGTCTCAGATGATGTTCTTTTCCAGAGTTACTTCTGGTCTGTTGGTCACCAGATCAACCGGTCAAATGAACGTCGTTTTGATGGGTCGTAAGACCTGGGAATCTTTACCAGCTCATTCTAGACCATTAAAG	MDWQKSLTLIVALTLSRGIGLKNDLPWKLKSQMMFFSRVTSGLLVTRSTGQMNVVLMGRKTWESLPAHSRPLK		205	280	230	12	9	7	GAC	D	32	Q	CAG	0.000673538	0.000821379	0.000734407	3.55E-05	2.57E-05	2.04E-05	-10.53595336	-10.24966374	-10.41113329	-14.78193596	-15.24527622	-15.57987991	-4.245982597	-4.99561248	-5.168746612	-4.99561248	F1	5.455162801	5.510961919	5.444600814	-0.362840223	-0.234247026	-0.362840223	-0.395599988	substitution
180	ATGGACTGGCAAAAGTCCTTAACTTTGATCGTTGCTTTGACTTTGTCTAGAGGTATTGGTTTGAAAAACGACTTGCCTTGGAAGTTGAAGTCTGACATGATGTTCTTTTCCAGAGTTACTTCTGGTCTGTTGGTCACCGGGTCAACCGGTCAAATGAACGTCGTTTTGATGGGTCGTAAGACCTGGGAATCTTTACCAGCTCATTCTAGACCATTAAAG	MDWQKSLTLIVALTLSRGIGLKNDLPWKLKSDMMFFSRVTSGLLVTGSTGQMNVVLMGRKTWESLPAHSRPLK		204	278	217	68	101	127	AGA	R	47	G	GGG	0.000670252	0.000815512	0.000692897	0.000201151	0.000288931	0.00037042	-10.54300812	-10.26000568	-10.49507211	-12.27943562	-11.75698973	-11.39855014	-1.736427498	-1.496984054	-0.903478029	-1.496984054	F1	5.455162801	5.510961919	5.444600814	0.084623575	0.084623575	0.077203541	0.147407478	substitution
181	ATGGACTGGCAAAAGTCCTTAACTTTGATCGTTGCTTTGACTTTGTCTAGAGGTATTGGTGTGAAAAACGACTTGCCTTGGAAGTTGAAGTCTGACATGATGTTCTTTTCCAGAGTTACTTCTGGTCTGTTGGTCACCAGATCAACCGGTCAAATGAACGTCGTTTTGATGGGTCGTAAGACCTGGGAATCTTTACCAGCTCATTCTAGACCATTAAAG	MDWQKSLTLIVALTLSRGIGVKNDLPWKLKSDMMFFSRVTSGLLVTRSTGQMNVVLMGRKTWESLPAHSRPLK		204	237	209	88	112	119	TTG	L	21	V	GTG	0.000670252	0.000695239	0.000667352	0.000260313	0.000320398	0.000347087	-10.54300812	-10.4902035	-10.54926421	-11.90746684	-11.6078463	-11.49241707	-1.364458721	-1.117642791	-0.943152852	-1.117642791	F1	5.455162801	5.510961919	5.444600814	0.131886896	0.131886896	0.124915598	0.142356512	substitution
182	ATGGACTGGCAAAAGTCCTTAACTTTGATCGGGGCTTTGACTTTGTCTAGAGGTATTGGTTTGAAAAACGACTTGCCTTGGAAGTTGAAGTCTGACATGATGTTCTTTTCCAGAGTTACTTCTGGTCTGTTGGTCACCAGATCAACCGGTCAAATGAACGTCGTTTTGATGGGTCGTAAGACCTGGGAATCTTTACCAGCTCATTCTAGACCATTAAAG	MDWQKSLTLIGALTLSRGIGLKNDLPWKLKSDMMFFSRVTSGLLVTRSTGQMNVVLMGRKTWESLPAHSRPLK		203	230	222	1441	1522	1526	GTT	V	11	G	GGG	0.000666967	0.000674704	0.000708862	0.00426262	0.004353983	0.004450874	-10.55009754	-10.5334567	-10.46220748	-7.87404384	-7.843448574	-7.811695582	2.676053705	2.690008128	2.650511897	2.676053705	F1	5.455162801	5.510961919	5.444600814	0.603827	0.645284919	0.603827	0.599862705	substitution
183	ATGGACTGGCAAAAGTCCTTAACTTTGATCGTTGCTTTGACTTTGTCTAGAGGTATTGGTTTGAAAAACGACTTGCCTTGGAAGTTGAAGTCTGACATGATGTTGTTTTCCAGAGTTACTTCTGGTCTGTTGGTCACCAGATCAACCGGTCAAATGAACGTCGTTTTGATGGGTCGTAAGACCTGGGAATCTTTACCAGCTCATTCTAGACCATTAAAG	MDWQKSLTLIVALTLSRGIGLKNDLPWKLKSDMMLFSRVTSGLLVTRSTGQMNVVLMGRKTWESLPAHSRPLK		203	232	258	366	477	484	TTC	F	35	L	TTG	0.000666967	0.000680571	0.000823813	0.001082664	0.001364553	0.00141168	-10.55009754	-10.52096576	-10.24539609	-9.851198622	-9.517355761	-9.468371591	0.698898923	1.003609997	0.777024498	0.777024498	F1	5.455162801	5.510961919	5.444600814	0.391718455	0.394062487	0.391718455	0.361350727	substitution
184	ATGGACTGGCAAAAGTCCTTAACTTTGATCGTTGCTTTGACTTTGTCTAGAGGTATTGGTTTGAAAAACGACTTGCCTTGGAAGTTGAAGTCTGACATGATGTTCTTTTCCAGAGTTACTTCTGGTCAGTTGGTCACCAGATCAACCGGTCAAATGAACGTCGTTTTGATGGGTCGTAAGACCTGGGAATCTTTACCAGCTCATTCTAGACCATTAAAG	MDWQKSLTLIVALTLSRGIGLKNDLPWKLKSDMMFFSRVTSGQLVTRSTGQMNVVLMGRKTWESLPAHSRPLK		203	261	229	113	138	133	CTG	L	43	Q	CAG	0.000666967	0.000765643	0.000731214	0.000334265	0.000394776	0.00038792	-10.55009754	-10.35104076	-10.41741956	-11.5467195	-11.30667676	-11.33195239	-0.996621953	-0.955636004	-0.914532836	-0.955636004	F1	5.455162801	5.510961919	5.444600814	0.146000101	0.178625193	0.145292176	0.146000101	substitution
185	ATGGACTGGCAAAAGTCCTTAACTTTGATCGTTGCTCGGACTTTGTCTAGAGGTATTGGTTTGAAAAACGACTTGCCTTGGAAGTTGAAGTCTGACATGATGTTCTTTTCCAGAGTTACTTCTGGTCTGTTGGTCACCAGATCAACCGGTCAAATGAACGTCGTTTTGATGGGTCGTAAGACCTGGGAATCTTTACCAGCTCATTCTAGACCATTAAAG	MDWQKSLTLIVARTLSRGIGLKNDLPWKLKSDMMFFSRVTSGLLVTRSTGQMNVVLMGRKTWESLPAHSRPLK		202	238	212	1803	1768	1744	TTG	L	13	R	CGG	0.000663681	0.000698172	0.000676931	0.005333452	0.005057715	0.005086713	-10.55722198	-10.48412899	-10.52870289	-7.550714778	-7.627298658	-7.619050504	3.006507201	2.856830332	2.909652387	2.909652387	F1	5.455162801	5.510961919	5.444600814	0.632853645	0.6872732	0.624809242	0.632853645	substitution
186	ATGGACTGGCAAAAGTCCTTAACTTTGATCGTTGCTTTGACTTTGTCTAGAGGTATTGGTTTGAAAAACGACTTGCCTTGGAAGTTGAAGTCTGACATGATGTTCTCGTCCAGAGTTACTTCTGGTCTGTTGGTCACCAGATCAACCGGTCAAATGAACGTCGTTTTGATGGGTCGTAAGACCTGGGAATCTTTACCAGCTCATTCTAGACCATTAAAG	MDWQKSLTLIVALTLSRGIGLKNDLPWKLKSDMMFSSRVTSGLLVTRSTGQMNVVLMGRKTWESLPAHSRPLK		202	194	219	13	29	25	TTT	F	36	S	TCG	0.000663681	0.000569099	0.000699283	3.85E-05	8.30E-05	7.29E-05	-10.55722198	-10.77903391	-10.48183629	-14.66645874	-13.55722022	-13.74337864	-4.109236762	-2.778186311	-3.261542353	-3.261542353	F1	5.455162801	5.510961919	5.444600814	-0.152795548	-0.216871744	-0.083941055	-0.152795548	substitution
187	ATGGACTGGCAAAAGTCCTTAACTTTGATCGTTGCTTTGACTTTGTCTAGAGGTATTGGTTTGAAAAACGACTTGCCTTGGAAGTTGAAGTCTGACATGATGTTCTTTTCCAGAGTTACTTCTGGTCTGTTGGTCACCTAGTCAACCGGTCAAATGAACGTCGTTTTGATGGGTCGTAAGACCTGGGAATCTTTACCAGCTCATTCTAGACCATTAAAG	MDWQKSLTLIVALTLSRGIGLKNDLPWKLKSDMMFFSRVTSGLLVT_STGQMNVVLMGRKTWESLPAHSRPLK		202	257	189	7	3	3	AGA	R	47	*	TAG	0.000663681	0.000753909	0.000603491	2.07E-05	8.58E-06	8.75E-06	-10.55722198	-10.3733222	-10.69438092	-15.55954354	-16.83023872	-16.80227233	-5.002321558	-6.456916513	-6.107891407	-6.107891407	F1	5.455162801	5.510961919	5.444600814	-0.515161658	-0.330349422	-0.546637315	-0.515161658	stop
188	ATGGACTGGCAAAAGTCCTTAACTTTGATCGTTGCTTTGACTTTGTCTAGAGGTATTGGTTTGAAAAACGACTTGCCTTGGAAGTTGAAGTCTGACATGATGATGTTTTCCAGAGTTACTTCTGGTCTGTTGGTCACCAGATCAACCGGTCAAATGAACGTCGTTTTGATGGGTCGTAAGACCTGGGAATCTTTACCAGCTCATTCTAGACCATTAAAG	MDWQKSLTLIVALTLSRGIGLKNDLPWKLKSDMMMFSRVTSGLLVTRSTGQMNVVLMGRKTWESLPAHSRPLK		202	188	209	391	471	466	TTC	F	35	M	ATG	0.000663681	0.000551498	0.000667352	0.001156617	0.001347389	0.001359179	-10.55722198	-10.8243579	-10.54926421	-9.755873663	-9.535617968	-9.523048684	0.801348317	1.288739934	1.026215529	1.026215529	F1	5.455162801	5.510961919	5.444600814	0.407079974	0.407079974	0.427580981	0.393075011	substitution
189	ATGGACTGGCAAAAGTCCTTAACTTTGATCGTTGCTTTGACTTTGTCTAGAGGTATTGGTTTGAAAAACGACTTGCCTTGGAAGTTGAAGTCTGACATGATGTTCGATTCCAGAGTTACTTCTGGTCTGTTGGTCACCAGATCAACCGGTCAAATGAACGTCGTTTTGATGGGTCGTAAGACCTGGGAATCTTTACCAGCTCATTCTAGACCATTAAAG	MDWQKSLTLIVALTLSRGIGLKNDLPWKLKSDMMFDSRVTSGLLVTRSTGQMNVVLMGRKTWESLPAHSRPLK		202	189	207	9	8	3	TTT	F	36	D	GAT	0.000663681	0.000554431	0.000660966	2.66E-05	2.29E-05	8.75E-06	-10.55722198	-10.81670433	-10.56313639	-15.19697346	-15.41520122	-16.80227233	-4.639751479	-4.598496889	-6.23913594	-4.639751479	F1	5.455162801	5.510961919	5.444600814	-0.312892582	-0.284280325	-0.312892582	-0.531870281	substitution
190	ATGGACTGGCAAAAGTCCTTAACTTTGATCGTTGTGTTGACTTTGTCTAGAGGTATTGGTTTGAAAAACGACTTGCCTTGGAAGTTGAAGTCTGACATGATGTTCTTTTCCAGAGTTACTTCTGGTCTGTTGGTCACCAGATCAACCGGTCAAATGAACGTCGTTTTGATGGGTCGTAAGACCTGGGAATCTTTACCAGCTCATTCTAGACCATTAAAG	MDWQKSLTLIVVLTLSRGIGLKNDLPWKLKSDMMFFSRVTSGLLVTRSTGQMNVVLMGRKTWESLPAHSRPLK		202	234	188	136	151	160	GCT	A	12	V	GTG	0.000663681	0.000686438	0.000600298	0.000402301	0.000431965	0.000466671	-10.55722198	-10.50858203	-10.70203449	-11.27943562	-11.17679648	-11.06530673	-0.722213639	-0.668214445	-0.36327224	-0.668214445	F1	5.455162801	5.510961919	5.444600814	0.213492227	0.213492227	0.181442933	0.216180586	substitution
191	ATGGACTGGCAAAAGTCCTTAACTTTGATCGTTGCTTTGACTTTGTCTAGAGGTATTGGTTTGAAAAACGACTTGCCTTGGAAGTTGAAGTCTGACCAGATGTTCTTTTCCAGAGTTACTTCTGGTCTGTTGGTCACCAGATCAACCGGTCAAATGAACGTCGTTTTGATGGGTCGTAAGACCTGGGAATCTTTACCAGCTCATTCTAGACCATTAAAG	MDWQKSLTLIVALTLSRGIGLKNDLPWKLKSDQMFFSRVTSGLLVTRSTGQMNVVLMGRKTWESLPAHSRPLK		202	249	183	8309	8462	8254	ATG	M	33	Q	CAG	0.000663681	0.000730441	0.000584332	0.024578841	0.024207229	0.024074387	-10.55722198	-10.41894482	-10.74092351	-5.346439318	-5.368418247	-5.376357105	5.210782661	5.050526574	5.364566401	5.210782661	F1	5.455162801	5.510961919	5.444600814	0.945386517	0.967354176	0.900723754	0.945386517	substitution
192	ATGGACTGGCAAAAGTCCTTAACTTTGATCGTTGCTTTGACTTTGTCTAGAGGTATTGGTTTGAAAAACGACTTGCCTTGGAAGTTGAAGTCTGACATGATGTTCTTTTCCAGACGGACTTCTGGTCTGTTGGTCACCAGATCAACCGGTCAAATGAACGTCGTTTTGATGGGTCGTAAGACCTGGGAATCTTTACCAGCTCATTCTAGACCATTAAAG	MDWQKSLTLIVALTLSRGIGLKNDLPWKLKSDMMFFSRRTSGLLVTRSTGQMNVVLMGRKTWESLPAHSRPLK		201	214	257	2	8	6	GTT	V	39	R	CGG	0.000660396	0.000627768	0.00082062	5.92E-06	2.29E-05	1.75E-05	-10.56438177	-10.63747977	-10.2509988	-17.36689846	-15.41520122	-15.80227233	-6.802516689	-4.777721451	-5.551273532	-5.551273532	F1	5.455162801	5.510961919	5.444600814	-0.444299143	-0.5590869	-0.335434744	-0.444299143	substitution
193	ATGGACTGGCAAAAGTCCTTAACTTTGATCGTTGCTTTGACTTTGTCTAGAGGTATTGGTTTGAAAAACGACTTGCCTTGGAAGTTGAAGTCTGACATGATGTTCTTTTCCAGAGTTACTTCTGGTCTGTTGGTCACCAGATCAACCGGTCAAATGAACGTCGTTTTGATGGGTGGGAAGACCTGGGAATCTTTACCAGCTCATTCTAGACCATTAAAG	MDWQKSLTLIVALTLSRGIGLKNDLPWKLKSDMMFFSRVTSGLLVTRSTGQMNVVLMGGKTWESLPAHSRPLK		201	184	173	51	59	63	CGT	R	59	G	GGG	0.000660396	0.000539764	0.000552402	0.000150863	0.000168781	0.000183752	-10.56438177	-10.8553848	-10.82199512	-12.69447312	-12.53255817	-12.4099549	-2.130091347	-1.677173371	-1.587959788	-1.677173371	F1	5.455162801	5.510961919	5.444600814	0.054540035	0.034603622	0.054540035	0.060266728	substitution
194	ATGGACTGGCAAAAGTCCTTAACTTTGATCGTTGCTTTGACTTTGTCTAGAGGTATTGGTTTGAAAAACGACTTGCCTTGGAAGTTGAAGTCTGACACGATGTTCTTTTCCAGAGTTACTTCTGGTCTGTTGGTCACCAGATCAACCGGTCAAATGAACGTCGTTTTGATGGGTCGTAAGACCTGGGAATCTTTACCAGCTCATTCTAGACCATTAAAG	MDWQKSLTLIVALTLSRGIGLKNDLPWKLKSDTMFFSRVTSGLLVTRSTGQMNVVLMGRKTWESLPAHSRPLK		201	195	194	2081	2337	2418	ATG	M	33	T	ACG	0.000660396	0.000572032	0.000619456	0.006155803	0.006685452	0.007052565	-10.56438177	-10.77161644	-10.6567105	-7.34383721	-7.224759199	-7.147636299	3.220544561	3.546857241	3.509074204	3.509074204	F1	5.455162801	5.510961919	5.444600814	0.711598121	0.714469344	0.711598121	0.709165492	substitution
195	ATGGACTGGCAAAAGTCCTTAACTTTGATCGTTGCTTTGACTTTGTCTAGAGGTATTGGTTTGAAAAACGACTTGCCTTGGAAGTTGAAGTCTGACATGATGACGTTTTCCAGAGTTACTTCTGGTCTGTTGGTCACCAGATCAACCGGTCAAATGAACGTCGTTTTGATGGGTCGTAAGACCTGGGAATCTTTACCAGCTCATTCTAGACCATTAAAG	MDWQKSLTLIVALTLSRGIGLKNDLPWKLKSDMMTFSRVTSGLLVTRSTGQMNVVLMGRKTWESLPAHSRPLK		200	228	207	1151	1307	1533	TTC	F	35	T	ACG	0.00065711	0.000668837	0.000660966	0.003404771	0.003738933	0.004471291	-10.57157727	-10.54605674	-10.56313639	-8.198226342	-8.063157792	-7.805092847	2.373350931	2.482898947	2.758043541	2.482898947	F1	5.455162801	5.510961919	5.444600814	0.606822717	0.606822717	0.577777619	0.613552461	substitution
196	ATGGACTGGCAAAAGTCCTTAACTTTGATCGTTGCTTTGACTTTGTCTAGAGGTATTGGTTTGAAAAACGACTTGCCTTGGAAGTTGAAGTCTGACATGATGTTCTTTTCCAGAGTTACTTCTGGTCTGTTGGTCACCAGATCAACCGGTCAAATGAACGCGGTTTTGATGGGTCGTAAGACCTGGGAATCTTTACCAGCTCATTCTAGACCATTAAAG	MDWQKSLTLIVALTLSRGIGLKNDLPWKLKSDMMFFSRVTSGLLVTRSTGQMNAVLMGRKTWESLPAHSRPLK		199	186	172	45	79	65	GTC	V	54	A	GCG	0.000653825	0.000545631	0.000549208	0.000133114	0.000225995	0.000189585	-10.57880884	-10.83978794	-10.83035859	-12.87504536	-12.11142047	-12.36486702	-2.296236522	-1.271632527	-1.534508425	-1.534508425	F1	5.455162801	5.510961919	5.444600814	0.067071572	0.013492784	0.105547372	0.067071572	substitution
197	ATGGACTGGCAAAAGTCCTTAACTTTGATCGTTGCTTTGACTTTGTCTAGAGGTATTGGTTTGAAAAACGACTTGCCTTGGAAGTTGAAGTCTGACATGATGTTCTTTTCCAGAGTTACTTCTGGTCTGTTGGTCACCAGATCAACCCGGCAAATGAACGTCGTTTTGATGGGTCGTAAGACCTGGGAATCTTTACCAGCTCATTCTAGACCATTAAAG	MDWQKSLTLIVALTLSRGIGLKNDLPWKLKSDMMFFSRVTSGLLVTRSTRQMNVVLMGRKTWESLPAHSRPLK		199	227	220	17	40	28	GGT	G	50	R	CGG	0.000653825	0.000665904	0.000702476	5.03E-05	0.000114428	8.17E-05	-10.57880884	-10.55239827	-10.47526363	-14.27943562	-13.09327312	-13.57987991	-3.700626777	-2.540874857	-3.104616275	-3.104616275	F1	5.455162801	5.510961919	5.444600814	-0.132817431	-0.164952696	-0.054092951	-0.132817431	substitution
198	ATGGACTGGCAAAAGTCCTTAACTTTGATCGTTGCTTTGACTTTGTCTAGAGGTATTGGTTTGGGGAACGACTTGCCTTGGAAGTTGAAGTCTGACATGATGTTCTTTTCCAGAGTTACTTCTGGTCTGTTGGTCACCAGATCAACCGGTCAAATGAACGTCGTTTTGATGGGTCGTAAGACCTGGGAATCTTTACCAGCTCATTCTAGACCATTAAAG	MDWQKSLTLIVALTLSRGIGLGNDLPWKLKSDMMFFSRVTSGLLVTRSTGQMNVVLMGRKTWESLPAHSRPLK		199	236	168	71	85	68	AAA	K	22	G	GGG	0.000653825	0.000692305	0.000536436	0.000210025	0.000243159	0.000198335	-10.57880884	-10.4963037	-10.86430592	-12.21715134	-12.00581028	-12.29977199	-1.638342499	-1.509506578	-1.435466065	-1.509506578	F1	5.455162801	5.510961919	5.444600814	0.079680565	0.097086511	0.075628507	0.079680565	substitution
199	ATGGACTGGCAAAAGTCCTTAACTTTGATCGTTGCTTTGACTTTGTCTAGAGGTATTGGTTTGAAAAACGACTTGCCTTGGAAGTTGAAGTCTGACATGATGTTCTTTTGGAGAGTTACTTCTGGTCTGTTGGTCACCAGATCAACCGGTCAAATGAACGTCGTTTTGATGGGTCGTAAGACCTGGGAATCTTTACCAGCTCATTCTAGACCATTAAAG	MDWQKSLTLIVALTLSRGIGLKNDLPWKLKSDMMFFWRVTSGLLVTRSTGQMNVVLMGRKTWESLPAHSRPLK		199	232	228	10	14	11	TCC	S	37	W	TGG	0.000653825	0.000680571	0.00072802	2.96E-05	4.00E-05	3.21E-05	-10.57880884	-10.52096576	-10.42373333	-15.04497037	-14.6078463	-14.92780321	-4.466161523	-4.086880537	-4.504069879	-4.466161523	F1	5.455162801	5.510961919	5.444600814	-0.262223533	-0.262223533	-0.248543483	-0.310980597	substitution
200	ATGGACTGGCAAAAGTCCTTAACTTTGATCGTTGCTTTGACTTTGTCTAGAGGTATTGGTTTGAAAAACGACTTGCCTTGGCCGTTGAAGTCTGACATGATGTTCTTTTCCAGAGTTACTTCTGGTCTGTTGGTCACCAGATCAACCGGTCAAATGAACGTCGTTTTGATGGGTCGTAAGACCTGGGAATCTTTACCAGCTCATTCTAGACCATTAAAG	MDWQKSLTLIVALTLSRGIGLKNDLPWPLKSDMMFFSRVTSGLLVTRSTGQMNVVLMGRKTWESLPAHSRPLK		199	225	175	215	288	285	AAG	K	28	P	CCG	0.000653825	0.000660037	0.000558788	0.000635991	0.000823881	0.000831258	-10.57880884	-10.56516556	-10.80541223	-10.61870561	-10.24527622	-10.23241672	-0.039896769	0.319889346	0.572995514	0.319889346	F1	5.455162801	5.510961919	5.444600814	0.305722753	0.300189184	0.305722753	0.335375983	substitution
201	ATGGACTGGCAAAAGTCCTTAACTTTGATCGTTGCTTTGACTTTGTCTAGAGGTATTGGTTTGAAAAACGACTTGCCTTGGAAGGTGAAGTCTGACATGATGTTCTTTTCCAGAGTTACTTCTGGTCTGTTGGTCACCAGATCAACCGGTCAAATGAACGTCGTTTTGATGGGTCGTAAGACCTGGGAATCTTTACCAGCTCATTCTAGACCATTAAAG	MDWQKSLTLIVALTLSRGIGLKNDLPWKVKSDMMFFSRVTSGLLVTRSTGQMNVVLMGRKTWESLPAHSRPLK		199	190	198	67	59	84	TTG	L	29	V	GTG	0.000653825	0.000557365	0.000632228	0.000198193	0.000168781	0.000245002	-10.57880884	-10.80909114	-10.62726672	-12.30080927	-12.53255817	-11.99491741	-1.722000428	-1.723467023	-1.367650681	-1.722000428	F1	5.455162801	5.510961919	5.444600814	0.086456716	0.086456716	0.048717401	0.08831408	substitution
202	ATGGACTGGCAAAAGTCCTTAACTTTGATCGTTGCTTTGACTTTGTCTAGATGGATTGGTTTGAAAAACGACTTGCCTTGGAAGTTGAAGTCTGACATGATGTTCTTTTCCAGAGTTACTTCTGGTCTGTTGGTCACCAGATCAACCGGTCAAATGAACGTCGTTTTGATGGGTCGTAAGACCTGGGAATCTTTACCAGCTCATTCTAGACCATTAAAG	MDWQKSLTLIVALTLSRWIGLKNDLPWKLKSDMMFFSRVTSGLLVTRSTGQMNVVLMGRKTWESLPAHSRPLK		199	241	175	6	10	8	GGT	G	18	W	TGG	0.000653825	0.000706973	0.000558788	1.77E-05	2.86E-05	2.33E-05	-10.57880884	-10.46605742	-10.80541223	-15.78193596	-15.09327312	-15.38723483	-5.203127118	-4.627215706	-4.581822595	-4.627215706	F1	5.455162801	5.510961919	5.444600814	-0.320879225	-0.355864299	-0.316504722	-0.320879225	substitution
203	ATGGACTGGCAAAAGTCCTTAACTTTGATCGTTGCTTTGACTTTGTCTAGAGGTATTGGTTTGAAAAACGACTTGCCTTGGAAGTTGAAGTCTGACATGATGTTCTTTTCCAGAGTTACTTCTGGTCTGTTGGTCACCAGATCAACCTGTCAAATGAACGTCGTTTTGATGGGTCGTAAGACCTGGGAATCTTTACCAGCTCATTCTAGACCATTAAAG	MDWQKSLTLIVALTLSRGIGLKNDLPWKLKSDMMFFSRVTSGLLVTRSTCQMNVVLMGRKTWESLPAHSRPLK		199	232	237	32	30	31	GGT	G	50	C	TGT	0.000653825	0.000680571	0.000756758	9.47E-05	8.58E-05	9.04E-05	-10.57880884	-10.52096576	-10.3678801	-13.36689846	-13.50831062	-13.43303852	-2.788089618	-2.987344864	-3.065158422	-2.987344864	F1	5.455162801	5.510961919	5.444600814	-0.110248198	-0.04900335	-0.110248198	-0.127794088	substitution
204	ATGGACTGGCAAAAGTCCGGGACTTTGATCGTTGCTTTGACTTTGTCTAGAGGTATTGGTTTGAAAAACGACTTGCCTTGGAAGTTGAAGTCTGACATGATGTTCTTTTCCAGAGTTACTTCTGGTCTGTTGGTCACCAGATCAACCGGTCAAATGAACGTCGTTTTGATGGGTCGTAAGACCTGGGAATCTTTACCAGCTCATTCTAGACCATTAAAG	MDWQKSGTLIVALTLSRGIGLKNDLPWKLKSDMMFFSRVTSGLLVTRSTGQMNVVLMGRKTWESLPAHSRPLK		198	235	180	19	14	21	TTA	L	7	G	GGG	0.000650539	0.000689372	0.000574753	5.62E-05	4.00E-05	6.13E-05	-10.58607684	-10.50242981	-10.76477025	-14.11897095	-14.6078463	-13.99491741	-3.532894104	-4.105416489	-3.230147157	-3.532894104	F1	5.455162801	5.510961919	5.444600814	-0.148798654	-0.143640146	-0.250874862	-0.148798654	substitution
205	ATGGACTGGCAAAAGTCCTTAACTTTGATCGTTGCTTTGACTTTGTCTAGAGGTATTGGTTTGAAAAACGACTTGCCTTGGAAGTTGGGGTCTGACATGATGTTCTTTTCCAGAGTTACTTCTGGTCTGTTGGTCACCAGATCAACCGGTCAAATGAACGTCGTTTTGATGGGTCGTAAGACCTGGGAATCTTTACCAGCTCATTCTAGACCATTAAAG	MDWQKSLTLIVALTLSRGIGLKNDLPWKLGSDMMFFSRVTSGLLVTRSTGQMNVVLMGRKTWESLPAHSRPLK		198	211	159	56	105	71	AAG	K	30	G	GGG	0.000650539	0.000618968	0.000507698	0.000165654	0.000300373	0.000207085	-10.58607684	-10.65784756	-10.94374039	-12.55954354	-11.7009557	-12.23748771	-1.973466696	-1.043108135	-1.293747319	-1.293747319	F1	5.455162801	5.510961919	5.444600814	0.097722649	0.054504758	0.134290274	0.097722649	substitution
206	ATGGACTGGCAAAAGTCCTTAACTTTGATCGTTGCTTTGACTTTGTCTAGAGGTATTGGTTTGAAAAACGACTTGCCTTGGAAGTTGAAGTCTGACATGATGTTCTTTTCCAGAGTTACTTCTGGTACGTTGGTCACCAGATCAACCGGTCAAATGAACGTCGTTTTGATGGGTCGTAAGACCTGGGAATCTTTACCAGCTCATTCTAGACCATTAAAG	MDWQKSLTLIVALTLSRGIGLKNDLPWKLKSDMMFFSRVTSGTLVTRSTGQMNVVLMGRKTWESLPAHSRPLK		198	228	178	103	122	143	CTG	L	43	T	ACG	0.000650539	0.000668837	0.000568367	0.000304684	0.000349005	0.000417087	-10.58607684	-10.54605674	-10.78088991	-11.68039793	-11.48446388	-11.22736349	-1.094321091	-0.938407141	-0.446473578	-0.938407141	F1	5.455162801	5.510961919	5.444600814	0.166211286	0.166211286	0.147459155	0.205588299	substitution
207	ATGGACTGGCAAAAGTCCTAGACTTTGATCGTTGCTTTGACTTTGTCTAGAGGTATTGGTTTGAAAAACGACTTGCCTTGGAAGTTGAAGTCTGACATGATGTTCTTTTCCAGAGTTACTTCTGGTCTGTTGGTCACCAGATCAACCGGTCAAATGAACGTCGTTTTGATGGGTCGTAAGACCTGGGAATCTTTACCAGCTCATTCTAGACCATTAAAG	MDWQKS_TLIVALTLSRGIGLKNDLPWKLKSDMMFFSRVTSGLLVTRSTGQMNVVLMGRKTWESLPAHSRPLK		198	285	185	2	18	6	TTA	L	7	*	TAG	0.000650539	0.000836047	0.000590718	5.92E-06	5.15E-05	1.75E-05	-10.58607684	-10.22412864	-10.72524188	-17.36689846	-14.24527622	-15.80227233	-6.780821618	-4.021147572	-5.077030443	-5.077030443	F1	5.455162801	5.510961919	5.444600814	-0.383923686	-0.556330268	-0.240275848	-0.383923686	stop
208	ATGGACTGGCAAAAGTCCTTAACTTTGATCGTTGCTTTGACTTTGTCTAGAGGTATTGGTTTGAAAAACGACTTGCCTTGGAAGTTGAAGTCTGACATGATGTTCTTTTCCAAGGTTACTTCTGGTCTGTTGGTCACCAGATCAACCGGTCAAATGAACGTCGTTTTGATGGGTCGTAAGACCTGGGAATCTTTACCAGCTCATTCTAGACCATTAAAG	MDWQKSLTLIVALTLSRGIGLKNDLPWKLKSDMMFFSKVTSGLLVTRSTGQMNVVLMGRKTWESLPAHSRPLK		198	200	216	181	204	204	AGA	R	38	K	AAG	0.000650539	0.0005867	0.000689704	0.000535416	0.000583582	0.000595005	-10.58607684	-10.73509056	-10.50173584	-10.86705257	-10.74277588	-10.71480949	-0.280975731	-0.007685312	-0.213073644	-0.213073644	F1	5.455162801	5.510961919	5.444600814	0.264521697	0.269557064	0.264521697	0.235302233	substitution
209	ATGGACTGGCAAAAGTCCTTAACTTTGATCGTTGCTTTGACTTTGTCTAGAGGTATTGGTTTGAAAAACGACTTGCCTTGGAAGTTGAAGTCTGACATGATGTTCTTTTCCAGAGTTACTTCTGGTCTGTTGGTCACCAGATCAACCTAGCAAATGAACGTCGTTTTGATGGGTCGTAAGACCTGGGAATCTTTACCAGCTCATTCTAGACCATTAAAG	MDWQKSLTLIVALTLSRGIGLKNDLPWKLKSDMMFFSRVTSGLLVTRST_QMNVVLMGRKTWESLPAHSRPLK		197	256	157	1	3	3	GGT	G	50	*	TAG	0.000647253	0.000750975	0.000501312	2.96E-06	8.58E-06	8.75E-06	-10.59338164	-10.37894675	-10.9620026	-18.36689846	-16.83023872	-16.80227233	-7.773516817	-6.451291964	-5.840269732	-6.451291964	F1	5.455162801	5.510961919	5.444600814	-0.545929881	-0.682464703	-0.545929881	-0.481090986	stop
210	ATGGACTGGCAAAAGTCCTTAACTTTGATCGTTGCTTTGACTTTGTCTAGAGGTATTGGTTTGAAAAACGACTTGCCTTGGAAGTTGAAGTCTGACATGATGTTCTTTTCCAGAGTTACTTCTGGTCTGTTGGTCACCAGATCAACCGGTCAAATGCAGGTCGTTTTGATGGGTCGTAAGACCTGGGAATCTTTACCAGCTCATTCTAGACCATTAAAG	MDWQKSLTLIVALTLSRGIGLKNDLPWKLKSDMMFFSRVTSGLLVTRSTGQMQVVLMGRKTWESLPAHSRPLK		197	194	229	13	38	40	AAC	N	53	Q	CAG	0.000647253	0.000569099	0.000731214	3.85E-05	0.000108707	0.000116668	-10.59338164	-10.77903391	-10.41741956	-14.66645874	-13.1672737	-13.06530673	-4.073077099	-2.388239793	-2.647887177	-2.647887177	F1	5.455162801	5.510961919	5.444600814	-0.074671665	-0.212277203	-0.034895111	-0.074671665	substitution
211	ATGGACTGGCAAAAGTCCTTAACTTTGATCGTTGCTTTGACTTTGTCTAGAGGTATTGGTTTGAAAAACGACTTGCCTTGGAAGTTGAAGTCTGACATGATGTTCTTTTCCAGAGTTACTTCTGGTCTGTCGGTCACCAGATCAACCGGTCAAATGAACGTCGTTTTGATGGGTCGTAAGACCTGGGAATCTTTACCAGCTCATTCTAGACCATTAAAG	MDWQKSLTLIVALTLSRGIGLKNDLPWKLKSDMMFFSRVTSGLSVTRSTGQMNVVLMGRKTWESLPAHSRPLK		197	217	212	88	96	98	TTG	L	44	S	TCG	0.000647253	0.000636569	0.000676931	0.000260313	0.000274627	0.000285836	-10.59338164	-10.61739552	-10.52870289	-11.90746684	-11.83023872	-11.77252498	-1.314085199	-1.212843196	-1.243822094	-1.243822094	F1	5.455162801	5.510961919	5.444600814	0.112941664	0.138287487	0.112941664	0.104078585	substitution
212	ATGGACTGGCAAAAGTCCTTAACTTTGATCGTTGCTTTGACTTTGTCTAGAGGTATTGGTTTGAAAAACGACTTGCCTTGGAAGTTGAAGTCTGACATGATGTTCTTTTCCAGAGTTACTTCTGGTCTGTTGGTCACCAGATCAACCGGTCAAATGAACGTCGTTTTGATGGGTCGTAAGACCTGGGAATCTTTACCAGCTCATTCTTGGCCATTAAAG	MDWQKSLTLIVALTLSRGIGLKNDLPWKLKSDMMFFSRVTSGLLVTRSTGQMNVVLMGRKTWESLPAHSWPLK		197	235	225	18	26	18	AGA	R	70	W	TGG	0.000647253	0.000689372	0.000718441	5.32E-05	7.44E-05	5.25E-05	-10.59338164	-10.50242981	-10.44284215	-14.19697346	-13.7147615	-14.21730983	-3.603591816	-3.212331693	-3.774467673	-3.603591816	F1	5.455162801	5.510961919	5.444600814	-0.152623182	-0.152623182	-0.138546159	-0.218095604	substitution
213	ATGGACTGGCAAAAGTCCTTAACTTTGATCGTTGCTTTGACTTTGTCTAGAGGTATTGGTTTGAAAAACGACTTGCCTTGGAAGTTGAAGTCTGACATGATGTTCTTTTCCATGGTTACTTCTGGTCTGTTGGTCACCAGATCAACCGGTCAAATGAACGTCGTTTTGATGGGTCGTAAGACCTGGGAATCTTTACCAGCTCATTCTAGACCATTAAAG	MDWQKSLTLIVALTLSRGIGLKNDLPWKLKSDMMFFSMVTSGLLVTRSTGQMNVVLMGRKTWESLPAHSRPLK		196	223	186	34	43	52	AGA	R	38	M	ATG	0.000643968	0.00065417	0.000593911	0.000100575	0.00012301	0.000151668	-10.60072362	-10.57804685	-10.71746453	-13.27943562	-12.98893646	-12.68679511	-2.678712001	-2.41088961	-1.969330577	-2.41088961	F1	5.455162801	5.510961919	5.444600814	-0.035105546	-0.035105546	-0.037743916	0.011714759	substitution
214	ATGGACTGGCAAAAGTCCTTAACTTTGATCGTTGCTTTGACTTTGTCTAGAGGTATTGGTTTGAAAAACGACTTGCCTTGGAAGTTGAAGTCTGACATGATGTTCGCTTCCAGAGTTACTTCTGGTCTGTTGGTCACCAGATCAACCGGTCAAATGAACGTCGTTTTGATGGGTCGTAAGACCTGGGAATCTTTACCAGCTCATTCTAGACCATTAAAG	MDWQKSLTLIVALTLSRGIGLKNDLPWKLKSDMMFASRVTSGLLVTRSTGQMNVVLMGRKTWESLPAHSRPLK		196	190	206	191	263	273	TTT	F	36	A	GCT	0.000643968	0.000557365	0.000657773	0.000564997	0.000752364	0.000796257	-10.60072362	-10.80909114	-10.57012282	-10.78946963	-10.37628223	-10.29447769	-0.188746014	0.432808917	0.27564513	0.27564513	F1	5.455162801	5.510961919	5.444600814	0.297520576	0.281276012	0.319925334	0.297520576	substitution
215	ATGGACTGGCAAAAGTCCTTAACTTTGATCGTTGCTTTGACTTTGTCTAGAGGTATTGGTTTGAAAAACGACTTGCCTTGGAAGTTGAAGTCTGACATGATGTTCTTTTCCAGAGTTGTTTCTGGTCTGTTGGTCACCAGATCAACCGGTCAAATGAACGTCGTTTTGATGGGTCGTAAGACCTGGGAATCTTTACCAGCTCATTCTAGACCATTAAAG	MDWQKSLTLIVALTLSRGIGLKNDLPWKLKSDMMFFSRVVSGLLVTRSTGQMNVVLMGRKTWESLPAHSRPLK		196	275	237	48	94	72	ACT	T	40	V	GTT	0.000643968	0.000806712	0.000756758	0.000141989	0.000268906	0.000210002	-10.60072362	-10.27565894	-10.3678801	-12.78193596	-11.86061237	-12.21730983	-2.181212341	-1.584953421	-1.849429731	-1.849429731	F1	5.455162801	5.510961919	5.444600814	0.028108056	0.028108056	0.066139099	0.026979227	substitution
216	ATGGACTGGCAAAAGTCCTTAACTTTGATCGTTGCTTTGACTTTGTCTAGAGGTATTGGTTTGAAAAACGACTTGCCTTGGAAGTTGAAGTCTGACATGATGTTCTTTTCCAGAGTTACTTCTGGTCTGGTGGTCACCAGATCAACCGGTCAAATGAACGTCGTTTTGATGGGTCGTAAGACCTGGGAATCTTTACCAGCTCATTCTAGACCATTAAAG	MDWQKSLTLIVALTLSRGIGLKNDLPWKLKSDMMFFSRVTSGLVVTRSTGQMNVVLMGRKTWESLPAHSRPLK		196	211	210	29	35	24	TTG	L	44	V	GTG	0.000643968	0.000618968	0.000670545	8.58E-05	0.000100124	7.00E-05	-10.60072362	-10.65784756	-10.54237783	-13.50891746	-13.2859182	-13.80227233	-2.908193847	-2.628070636	-3.259894501	-2.908193847	F1	5.455162801	5.510961919	5.444600814	-0.065060094	-0.064264106	-0.065060094	-0.152585761	substitution
217	ATGGACTGGCAAAAGTCCTTAACTTTGATCGTTGCTTTGACTTTGTCTAGAGGTATTGGTTTGAAAAACGACTTGCCTTGGAAGTTGAAGTCTGACATGTCGTTCTTTTCCAGAGTTACTTCTGGTCTGTTGGTCACCAGATCAACCGGTCAAATGAACGTCGTTTTGATGGGTCGTAAGACCTGGGAATCTTTACCAGCTCATTCTAGACCATTAAAG	MDWQKSLTLIVALTLSRGIGLKNDLPWKLKSDMSFFSRVTSGLLVTRSTGQMNVVLMGRKTWESLPAHSRPLK		196	194	195	37	54	47	ATG	M	34	S	TCG	0.000643968	0.000569099	0.000622649	0.00010945	0.000154478	0.000137085	-10.60072362	-10.77903391	-10.64929303	-13.15744509	-12.66031372	-12.83264598	-2.556721476	-1.881279804	-2.183352946	-2.183352946	F1	5.455162801	5.510961919	5.444600814	-0.015532234	-0.019605112	0.028868329	-0.015532234	substitution
218	ATGGACTGGCAAAAGTCCTTAACTTTGATCGTTGCTTTGACTTTGTCTAGAGGTATTGGTTTGAAAAACGACTTGCCTTGGAAGTTGAAGTCTGACATGATGTTCTTTTCCAGAGTTACTTCTGGTCTGTTGGTCACCAGATCAACCGGTCAAATGAACTAGGTTTTGATGGGTCGTAAGACCTGGGAATCTTTACCAGCTCATTCTAGACCATTAAAG	MDWQKSLTLIVALTLSRGIGLKNDLPWKLKSDMMFFSRVTSGLLVTRSTGQMN_VLMGRKTWESLPAHSRPLK		195	302	240	1	2	2	GTC	V	54	*	TAG	0.000640682	0.000885916	0.000766337	2.96E-06	5.72E-06	5.83E-06	-10.60810315	-10.14054201	-10.34973275	-18.36689846	-17.41520122	-17.38723483	-7.758795311	-7.274659204	-7.037502079	-7.274659204	F1	5.455162801	5.510961919	5.444600814	-0.649489784	-0.68059415	-0.649489784	-0.633509548	stop
219	ATGGACTGGCAAAAGTCCTTAACTTTGATCGTTGCTTTGACTTTGTCTAGAGGTATTGGTTTGAAAAACGACTTGCCTTGGAAGTTGAAGTCTGACATGCAGTTCTTTTCCAGAGTTACTTCTGGTCTGTTGGTCACCAGATCAACCGGTCAAATGAACGTCGTTTTGATGGGTCGTAAGACCTGGGAATCTTTACCAGCTCATTCTAGACCATTAAAG	MDWQKSLTLIVALTLSRGIGLKNDLPWKLKSDMQFFSRVTSGLLVTRSTGQMNVVLMGRKTWESLPAHSRPLK		195	209	182	55	73	91	ATG	M	34	Q	CAG	0.000640682	0.000613101	0.000581139	0.000162695	0.000208831	0.000265419	-10.60810315	-10.67158762	-10.7488287	-12.58553875	-12.22537666	-11.87944019	-1.977435598	-1.553789038	-1.130611484	-1.553789038	F1	5.455162801	5.510961919	5.444600814	0.070058833	0.054000459	0.070058833	0.118491324	substitution
220	ATGGACTGGCAAAAGTCCTTAACTTTGATCGTTGCTTTGACTTTGTCTAGAGGTATTGGTTTGAAAAACGACTTGCCTTGGAAGTTGAAGTCTGACATGATGTTCTTTTCCAGAGTTACTTCGGGTCTGTTGGTCACCAGATCAACCGGTCAAATGAACGTCGTTTTGATGGGTCGTAAGACCTGGGAATCTTTACCAGCTCATTCTAGACCATTAAAG	MDWQKSLTLIVALTLSRGIGLKNDLPWKLKSDMMFFSRVTSGLLVTRSTGQMNVVLMGRKTWESLPAHSRPLK		195	206	188	43	38	38	TCT	S	41	S	TCG	0.000640682	0.000604301	0.000600298	0.000127198	0.000108707	0.000110834	-10.60810315	-10.69244623	-10.70203449	-12.94063371	-13.1672737	-13.13930731	-2.332530557	-2.474827478	-2.437272822	-2.437272822	F1	5.455162801	5.510961919	5.444600814	-0.04578577	0.008881169	-0.04578577	-0.047858543	silent
221	ATGGACTGGCAAAAGTCCTTAACTTTGATCGTTGCTTTGACTTTGTCTAGAGGTATTGGTTTGAAAAACGACTTGCCTTGGAAGTTGAAGTCTGACATGATGTTCTTTTCCAGAGTTACTTCTGGTCTGTTGGTCACCAGATCAACCGGTCAAATGAACGTCGTTTTGATGGGTCGTAAGACCTGGGAAGGGTTACCAGCTCATTCTAGACCATTAAAG	MDWQKSLTLIVALTLSRGIGLKNDLPWKLKSDMMFFSRVTSGLLVTRSTGQMNVVLMGRKTWEGLPAHSRPLK		195	204	198	13	24	19	TCT	S	64	G	GGG	0.000640682	0.000598434	0.000632228	3.85E-05	6.87E-05	5.54E-05	-10.60810315	-10.70652141	-10.62726672	-14.66645874	-13.83023872	-14.13930731	-4.058355593	-3.123717306	-3.51204059	-3.51204059	F1	5.455162801	5.510961919	5.444600814	-0.18468625	-0.21040665	-0.127400589	-0.18468625	substitution
222	ATGGACTGGCAAAAGTCCGGTACTTTGATCGTTGCTTTGACTTTGTCTAGAGGTATTGGTTTGAAAAACGACTTGCCTTGGAAGTTGAAGTCTGACATGATGTTCTTTTCCAGAGTTACTTCTGGTCTGTTGGTCACCAGATCAACCGGTCAAATGAACGTCGTTTTGATGGGTCGTAAGACCTGGGAATCTTTACCAGCTCATTCTAGACCATTAAAG	MDWQKSGTLIVALTLSRGIGLKNDLPWKLKSDMMFFSRVTSGLLVTRSTGQMNVVLMGRKTWESLPAHSRPLK		194	223	157	10	22	19	TTA	L	7	G	GGT	0.000637397	0.00065417	0.000501312	2.96E-05	6.29E-05	5.54E-05	-10.61552062	-10.57804685	-10.9620026	-15.04497037	-13.9557696	-14.13930731	-4.429449745	-3.377722746	-3.177304719	-3.377722746	F1	5.455162801	5.510961919	5.444600814	-0.159348397	-0.257558839	-0.159348397	-0.142071331	substitution
223	ATGGACTGGCAAAAGTCCTTAACTTTGATCGTTGCTTTGACTTTGTCTAGAGGTATTGGTTTGAAAAACGACTTGCCTTGGAAGTTGAAGTCTGACATGATGTTCTTTGGTAGAGTTACTTCTGGTCTGTTGGTCACCAGATCAACCGGTCAAATGAACGTCGTTTTGATGGGTCGTAAGACCTGGGAATCTTTACCAGCTCATTCTAGACCATTAAAG	MDWQKSLTLIVALTLSRGIGLKNDLPWKLKSDMMFFGRVTSGLLVTRSTGQMNVVLMGRKTWESLPAHSRPLK		194	216	248	39	37	36	TCC	S	37	G	GGT	0.000637397	0.000633635	0.000791882	0.000115366	0.000105846	0.000105001	-10.61552062	-10.62405925	-10.30242703	-13.08149624	-13.20574785	-13.21730983	-2.465975621	-2.581688601	-2.914882793	-2.581688601	F1	5.455162801	5.510961919	5.444600814	-0.059226343	-0.008074708	-0.059226343	-0.108662634	substitution
224	ATGGACTGGCAAAAGTCCTTAACTTTGATCGTTGCTTTGACTTTGTCTAGAGGTATTGGTTTGAAAAACGACTTGCCTTGGAAGTTGAAGTCTGACATGATGTTCTTTTCCAGAGTTACTTCTGGTCTGTTGGTCACCAGATCAACCGGTCAAATGAACGTCGTTTGTATGGGTCGTAAGACCTGGGAATCTTTACCAGCTCATTCTAGACCATTAAAG	MDWQKSLTLIVALTLSRGIGLKNDLPWKLKSDMMFFSRVTSGLLVTRSTGQMNVVCMGRKTWESLPAHSRPLK		193	189	218	11	8	9	TTG	L	56	C	TGT	0.000634111	0.000554431	0.00069609	3.25E-05	2.29E-05	2.63E-05	-10.62297642	-10.81670433	-10.48843902	-14.90746684	-15.41520122	-15.21730983	-4.284490416	-4.598496889	-4.728870807	-4.598496889	F1	5.455162801	5.510961919	5.444600814	-0.312892582	-0.23913993	-0.312892582	-0.339599799	substitution
225	ATGGACTGGCAAAAGTCCTTAACTTTGATCGTTGCTTTGACTTTGTCTAGAGGTATTGGTTTGAAAAACGACTTGCCTTGGAAGTTGAAGTCTGACATGATGTTCTTTTCCAGAAGGACTTCTGGTCTGTTGGTCACCAGATCAACCGGTCAAATGAACGTCGTTTTGATGGGTCGTAAGACCTGGGAATCTTTACCAGCTCATTCTAGACCATTAAAG	MDWQKSLTLIVALTLSRGIGLKNDLPWKLKSDMMFFSRRTSGLLVTRSTGQMNVVLMGRKTWESLPAHSRPLK		193	195	251	2	6	8	GTT	V	39	R	AGG	0.000634111	0.000572032	0.000801461	5.92E-06	1.72E-05	2.33E-05	-10.62297642	-10.77161644	-10.28507979	-17.36689846	-15.83023872	-15.38723483	-6.743922035	-5.058622277	-5.102155038	-5.102155038	F1	5.455162801	5.510961919	5.444600814	-0.387122275	-0.551641711	-0.370765349	-0.387122275	substitution
226	ATGGACTGGCAAAAGTCCTTAACTTTGATCGTTGCTTTGACTTTGTCTAGAGGTATTGGTTTGAAAAACGACTTGCCTTGGAAGTTGAAGTCTGACATGATGTTCTTTTCCAGAGTTACTGATGGTCTGTTGGTCACCAGATCAACCGGTCAAATGAACGTCGTTTTGATGGGTCGTAAGACCTGGGAATCTTTACCAGCTCATTCTAGACCATTAAAG	MDWQKSLTLIVALTLSRGIGLKNDLPWKLKSDMMFFSRVTDGLLVTRSTGQMNVVLMGRKTWESLPAHSRPLK		192	243	185	270	333	311	TCT	S	41	D	GAT	0.000630826	0.00071284	0.000590718	0.000798687	0.000952613	0.000907092	-10.63047096	-10.45413425	-10.72524188	-10.29008286	-10.03582285	-10.10646406	0.340388099	0.418311399	0.618777826	0.418311399	F1	5.455162801	5.510961919	5.444600814	0.341204487	0.348509169	0.318101893	0.341204487	substitution
227	ATGGACTGGCAAAAGTCCTTAACTTTGATCGTTGCTTTGACTTTGTCTAGAGGTATTGGTTTGAAAAACGACTTGCCTTGGAAGTTGAAGTCTGACAGGATGTTCTTTTCCAGAGTTACTTCTGGTCTGTTGGTCACCAGATCAACCGGTCAAATGAACGTCGTTTTGATGGGTCGTAAGACCTGGGAATCTTTACCAGCTCATTCTAGACCATTAAAG	MDWQKSLTLIVALTLSRGIGLKNDLPWKLKSDRMFFSRVTSGLLVTRSTGQMNVVLMGRKTWESLPAHSRPLK		192	207	198	9125	8094	7489	ATG	M	33	R	AGG	0.000630826	0.000607234	0.000632228	0.026992649	0.023154492	0.021843117	-10.63047096	-10.6854598	-10.62726672	-5.211289616	-5.432564084	-5.516677454	5.419181345	5.252895712	5.110589271	5.252895712	F1	5.455162801	5.510961919	5.444600814	0.92617695	0.993833855	0.92617695	0.913052919	substitution
228	ATGGACTGGCAAAAGTCCTTAACTTTGATCGTTGCTTTGACTTTGTCTAGAGGTATTGGTGTTAAAAACGACTTGCCTTGGAAGTTGAAGTCTGACATGATGTTCTTTTCCAGAGTTACTTCTGGTCTGTTGGTCACCAGATCAACCGGTCAAATGAACGTCGTTTTGATGGGTCGTAAGACCTGGGAATCTTTACCAGCTCATTCTAGACCATTAAAG	MDWQKSLTLIVALTLSRGIGVKNDLPWKLKSDMMFFSRVTSGLLVTRSTGQMNVVLMGRKTWESLPAHSRPLK		192	267	226	82	123	140	TTG	L	21	V	GTT	0.000630826	0.000783244	0.000721634	0.000242564	0.000351866	0.000408337	-10.63047096	-10.31825082	-10.43644438	-12.00934646	-11.47268671	-11.25795181	-1.378875494	-1.154435891	-0.821507429	-1.154435891	F1	5.455162801	5.510961919	5.444600814	0.130055063	0.130055063	0.120287906	0.157843081	substitution
229	ATGGACGGTCAAAAGTCCTTAACTTTGATCGTTGCTTTGACTTTGTCTAGAGGTATTGGTTTGAAAAACGACTTGCCTTGGAAGTTGAAGTCTGACATGATGTTCTTTTCCAGAGTTACTTCTGGTCTGTTGGTCACCAGATCAACCGGTCAAATGAACGTCGTTTTGATGGGTCGTAAGACCTGGGAATCTTTACCAGCTCATTCTAGACCATTAAAG	MDGQKSLTLIVALTLSRGIGLKNDLPWKLKSDMMFFSRVTSGLLVTRSTGQMNVVLMGRKTWESLPAHSRPLK		192	269	236	134	214	182	TGG	W	3	G	GGT	0.000630826	0.000789111	0.000753565	0.000396385	0.000612189	0.000530838	-10.63047096	-10.30748439	-10.3739803	-11.30080927	-10.67373423	-10.87944019	-0.670338308	-0.366249841	-0.505459893	-0.505459893	F1	5.455162801	5.510961919	5.444600814	0.219422857	0.220083642	0.219422857	0.198078805	substitution
230	ATGGACTGGCAAAAGTCCTTAACTTTGATCGTTGCTTTGACTTTGTCTAGAGGTATTGGTTTGAAAAACGACTTGCCTTGGAAGTTGAAGTCTGACATGACGTTCTTTTCCAGAGTTACTTCTGGTCTGTTGGTCACCAGATCAACCGGTCAAATGAACGTCGTTTTGATGGGTCGTAAGACCTGGGAATCTTTACCAGCTCATTCTAGACCATTAAAG	MDWQKSLTLIVALTLSRGIGLKNDLPWKLKSDMTFFSRVTSGLLVTRSTGQMNVVLMGRKTWESLPAHSRPLK		191	222	187	66	71	79	ATG	M	34	T	ACG	0.00062754	0.000651236	0.000597105	0.000195235	0.00020311	0.000230419	-10.63800463	-10.58453089	-10.70972888	-12.32250434	-12.2654541	-12.08345408	-1.684499706	-1.680923211	-1.373725195	-1.680923211	F1	5.455162801	5.510961919	5.444600814	0.087540739	0.091221656	0.054068395	0.087540739	substitution
231	ATGGACTGGCAAAAGTCCTTAACTTTGATCGTTGCTTTGACTTTGTCTAGAGGTATTGGTTTGAAAAACGACTTGCCTTGGAAGTTGAAGTCTGACATGATGTTCCTTTCCAGAGTTACTTCTGGTCTGTTGGTCACCAGATCAACCGGTCAAATGAACGTCGTTTTGATGGGTCGTAAGACCTGGGAATCTTTACCAGCTCATTCTAGACCATTAAAG	MDWQKSLTLIVALTLSRGIGLKNDLPWKLKSDMMFLSRVTSGLLVTRSTGQMNVVLMGRKTWESLPAHSRPLK		191	206	183	129	200	156	TTT	F	36	L	CTT	0.00062754	0.000604301	0.000584332	0.000381595	0.00057214	0.000455004	-10.63800463	-10.69244623	-10.74092351	-11.3556712	-10.77134503	-11.10183261	-0.71766657	-0.078898802	-0.360909103	-0.360909103	F1	5.455162801	5.510961919	5.444600814	0.216481435	0.21406999	0.255564744	0.216481435	substitution
232	ATGGACTGGCAAAAGTCCTTAACTTTGATCGTTGCTTTGACTTTGTCTAGAGGTATTGGTTTGAAAAACGACTTGCCTTGGAAGTTGAAGTCTGACATGATGTTCTTTTCCTTGGTTACTTCTGGTCTGTTGGTCACCAGATCAACCGGTCAAATGAACGTCGTTTTGATGGGTCGTAAGACCTGGGAATCTTTACCAGCTCATTCTAGACCATTAAAG	MDWQKSLTLIVALTLSRGIGLKNDLPWKLKSDMMFFSLVTSGLLVTRSTGQMNVVLMGRKTWESLPAHSRPLK		191	241	197	44	54	64	AGA	R	38	L	TTG	0.00062754	0.000706973	0.000629035	0.000130156	0.000154478	0.000186668	-10.63800463	-10.46605742	-10.63457153	-12.90746684	-12.66031372	-12.38723483	-2.269462207	-2.194256298	-1.752663303	-2.194256298	F1	5.455162801	5.510961919	5.444600814	0.016894798	0.016894798	-0.010496628	0.039298473	substitution
233	ATGGACTGGCAAAAGTCCTTAACTTTGATCGTTGCTTTGACTTTGTCTGCGGGTATTGGTTTGAAAAACGACTTGCCTTGGAAGTTGAAGTCTGACATGATGTTCTTTTCCAGAGTTACTTCTGGTCTGTTGGTCACCAGATCAACCGGTCAAATGAACGTCGTTTTGATGGGTCGTAAGACCTGGGAATCTTTACCAGCTCATTCTAGACCATTAAAG	MDWQKSLTLIVALTLSAGIGLKNDLPWKLKSDMMFFSRVTSGLLVTRSTGQMNVVLMGRKTWESLPAHSRPLK		191	198	186	70	66	64	AGA	R	17	A	GCG	0.00062754	0.000580833	0.000593911	0.000207067	0.000188806	0.000186668	-10.63800463	-10.74959013	-10.71746453	-12.23761544	-12.3708071	-12.38723483	-1.599610809	-1.621216965	-1.669770295	-1.621216965	F1	5.455162801	5.510961919	5.444600814	0.061578013	0.10200786	0.061578013	0.049851506	substitution
234	ATGGACTGGCAAAAGTCCTTAACTTTGATCGTTGCTTTGACTTTGTCTAGAGGTATTGGTTTGAAAAACGACTTGCCTTGGAAGTTGAAGTCTGACATGATGTTCTTTTCCAGAGTTACTTCTGGTCTGTTGGTCACCAGATCAACCGGTCATATGAACGTCGTTTTGATGGGTCGTAAGACCTGGGAATCTTTACCAGCTCATTCTAGACCATTAAAG	MDWQKSLTLIVALTLSRGIGLKNDLPWKLKSDMMFFSRVTSGLLVTRSTGHMNVVLMGRKTWESLPAHSRPLK		191	158	188	16	24	36	CAA	Q	51	H	CAT	0.00062754	0.000463493	0.000600298	4.73E-05	6.87E-05	0.000105001	-10.63800463	-11.075166	-10.70203449	-14.36689846	-13.83023872	-13.21730983	-3.728893826	-2.755072712	-2.515275334	-2.755072712	F1	5.455162801	5.510961919	5.444600814	-0.081033917	-0.168544381	-0.081033917	-0.057788972	substitution
235	ATGGACTGGCAAAAGTCCTTAACTTTGATCGTTGCTTTGACTTTGTCTAGAGGTATTGGTTTGAAAAACGACTTGCCTTGGAAGTTGAAGTCTGACATGATGTTCTTTTCCAGAGTTACTTCTGGTCTGTTGGTCACCAGATCAACCGGTCAAGTGAACGTCGTTTTGATGGGTCGTAAGACCTGGGAATCTTTACCAGCTCATTCTAGACCATTAAAG	MDWQKSLTLIVALTLSRGIGLKNDLPWKLKSDMMFFSRVTSGLLVTRSTGQVNVVLMGRKTWESLPAHSRPLK		191	182	185	23	40	43	ATG	M	52	V	GTG	0.00062754	0.000533897	0.000590718	6.80E-05	0.000114428	0.000125418	-10.63800463	-10.87115211	-10.72524188	-13.8433365	-13.09327312	-12.96097007	-3.20533187	-2.22212101	-2.235728189	-2.235728189	F1	5.455162801	5.510961919	5.444600814	-0.022200079	-0.102019236	-0.014001342	-0.022200079	substitution
236	ATGGACTGGCAAAAGTCCTTAACTTTGATCGTTGCTTTGACTTTGTCTAGAGGTATTGGTTTGAAAAACGACTTGCCTTGGAAGTTGTAGTCTGACATGATGTTCTTTTCCAGAGTTACTTCTGGTCTGTTGGTCACCAGATCAACCGGTCAAATGAACGTCGTTTTGATGGGTCGTAAGACCTGGGAATCTTTACCAGCTCATTCTAGACCATTAAAG	MDWQKSLTLIVALTLSRGIGLKNDLPWKL_SDMMFFSRVTSGLLVTRSTGQMNVVLMGRKTWESLPAHSRPLK		191	225	173	8	9	8	AAG	K	30	*	TAG	0.00062754	0.000660037	0.000552402	2.37E-05	2.57E-05	2.33E-05	-10.63800463	-10.56516556	-10.82199512	-15.36689846	-15.24527622	-15.38723483	-4.728893826	-4.680110654	-4.565239711	-4.680110654	F1	5.455162801	5.510961919	5.444600814	-0.318768073	-0.295606983	-0.323157641	-0.318768073	stop
237	ATGGACTGGCAAAAGTCCTTAACTTTGATCGTTGCTTTGACTTTGTCTAGAGGTATTGGTTTGAAAAACGACTTGCCTTGGAAGTTGAAGTCTGACATGATGTTCTTTTCCAGAGTTACTCCTGGTCTGTTGGTCACCAGATCAACCGGTCAAATGAACGTCGTTTTGATGGGTCGTAAGACCTGGGAATCTTTACCAGCTCATTCTAGACCATTAAAG	MDWQKSLTLIVALTLSRGIGLKNDLPWKLKSDMMFFSRVTPGLLVTRSTGQMNVVLMGRKTWESLPAHSRPLK		191	215	200	49	81	86	TCT	S	41	P	CCT	0.00062754	0.000630702	0.000638614	0.000144947	0.000231717	0.000250836	-10.63800463	-10.6307539	-10.61276715	-12.75218862	-12.07535121	-11.96097007	-2.114183982	-1.444597311	-1.348202919	-1.444597311	F1	5.455162801	5.510961919	5.444600814	0.08379254	0.036624853	0.08379254	0.090789957	substitution
238	ATGGACTGGCAAAAGTCCTTAACTTTGATCGTTGCTTTGACTTTGTCTAGAGGTATTGGTTTGAAAAACGACTTGCCTTGGAAGTTGAAGTAGGACATGATGTTCTTTTCCAGAGTTACTTCTGGTCTGTTGGTCACCAGATCAACCGGTCAAATGAACGTCGTTTTGATGGGTCGTAAGACCTGGGAATCTTTACCAGCTCATTCTAGACCATTAAAG	MDWQKSLTLIVALTLSRGIGLKNDLPWKLK_DMMFFSRVTSGLLVTRSTGQMNVVLMGRKTWESLPAHSRPLK		190	264	175	1	5	3	TCT	S	31	*	TAG	0.000624255	0.000774443	0.000558788	2.96E-06	1.43E-05	8.75E-06	-10.64557785	-10.33455263	-10.80541223	-18.36689846	-16.09327312	-16.80227233	-7.721320606	-5.758720489	-5.996860095	-5.996860095	F1	5.455162801	5.510961919	5.444600814	-0.501026363	-0.675832517	-0.458820957	-0.501026363	stop
239	ATGGACTGGCAAAAGTCCTTAACTTTGATCGTTGCTTTGACTTTGTCTAGAGGTATTGGTTTGAAAAACGACGCGCCTTGGAAGTTGAAGTCTGACATGATGTTCTTTTCCAGAGTTACTTCTGGTCTGTTGGTCACCAGATCAACCGGTCAAATGAACGTCGTTTTGATGGGTCGTAAGACCTGGGAATCTTTACCAGCTCATTCTAGACCATTAAAG	MDWQKSLTLIVALTLSRGIGLKNDAPWKLKSDMMFFSRVTSGLLVTRSTGQMNVVLMGRKTWESLPAHSRPLK		190	227	232	19	30	29	TTG	L	25	A	GCG	0.000624255	0.000665904	0.000740793	5.62E-05	8.58E-05	8.46E-05	-10.64557785	-10.55239827	-10.39864235	-14.11897095	-13.50831062	-13.52925383	-3.473393093	-2.955912356	-3.130611484	-3.130611484	F1	5.455162801	5.510961919	5.444600814	-0.136079793	-0.136079793	-0.10629474	-0.136126858	substitution
240	ATGGACTGGCAAAAGTCCTTAACTTTGATCGTTGCGTTGACTTTGTCTAGAGGTATTGGTTTGAAAAACGACTTGCCTTGGAAGTTGAAGTCTGACATGATGTTCTTTTCCAGAGTTACTTCTGGTCTGTTGGTCACCAGATCAACCGGTCAAATGAACGTCGTTTTGATGGGTCGTAAGACCTGGGAATCTTTACCAGCTCATTCTAGACCATTAAAG	MDWQKSLTLIVALTLSRGIGLKNDLPWKLKSDMMFFSRVTSGLLVTRSTGQMNVVLMGRKTWESLPAHSRPLK		190	202	216	30	58	44	GCT	A	12	A	GCG	0.000624255	0.000592567	0.000689704	8.87E-05	0.000165921	0.000128335	-10.64557785	-10.72073527	-10.50173584	-13.46000786	-12.55722022	-12.92780321	-2.81443001	-1.836484952	-2.426067367	-2.426067367	F1	5.455162801	5.510961919	5.444600814	-0.046431987	-0.052350229	0.034502449	-0.046431987	silent
241	ATGGACTGGCAAAAGTCCTTAACTTTGATCGTTGCTTTGACTTTGTCTAGAGGTATTGGTTTGAAAAACGACTTGCCTTGGAAGTTGAAGTCTGACATGATGTTCTTTTCCAGAGTTACTTCTGGTCTGTTGGTCACCAGATCAACCGAGCAAATGAACGTCGTTTTGATGGGTCGTAAGACCTGGGAATCTTTACCAGCTCATTCTAGACCATTAAAG	MDWQKSLTLIVALTLSRGIGLKNDLPWKLKSDMMFFSRVTSGLLVTRSTEQMNVVLMGRKTWESLPAHSRPLK		190	219	180	65	55	53	GGT	G	50	E	GAG	0.000624255	0.000642436	0.000574753	0.000192276	0.000157338	0.000154585	-10.64557785	-10.60415969	-10.76477025	-12.34453065	-12.6338415	-12.65931437	-1.698952793	-2.02968181	-1.894544125	-1.894544125	F1	5.455162801	5.510961919	5.444600814	0.021235754	0.089385209	0.010202906	0.021235754	substitution
242	ATGGACTGGCAAAAGTCCTTAACTTTGATCGTTGCTTTGACTTTGTCTAGAGGTATTGGTTTGAAAAACGACTTGCCTTGGAAGTTGAAGTCTGACATGATGTTCTTTTCCAGAGTTACTTCTGGTCTGTTGGTCACCAGATCAACCGGTCAAATGAACGTCGTTTTGATGGGTCGTAAGACCTGGGAATCTTTACCAGCTCATTCTAGAGCGTTAAAG	MDWQKSLTLIVALTLSRGIGLKNDLPWKLKSDMMFFSRVTSGLLVTRSTGQMNVVLMGRKTWESLPAHSRALK		190	257	224	173	347	256	CCA	P	71	A	GCG	0.000624255	0.000753909	0.000715248	0.000511751	0.000992662	0.000746674	-10.64557785	-10.3733222	-10.44926842	-10.93227023	-9.976409365	-10.38723483	-0.286692378	0.396912839	0.062033594	0.062033594	F1	5.455162801	5.510961919	5.444600814	0.270325885	0.268830692	0.315410466	0.270325885	substitution
243	ATGGACTGGCAAAAGTCCTTAACTTTGATCGTTGCTTTGACTTTGTCTAGAGGTATTGGTTTGAAAAACGACTTGCCTTGGAAGTTGAAGTCTGACATGATGTTCTTTTCCAGAGTTACTTCTGGTCTGTTGGTCACCAGAGGTACCGGTCAAATGAACGTCGTTTTGATGGGTCGTAAGACCTGGGAATCTTTACCAGCTCATTCTAGACCATTAAAG	MDWQKSLTLIVALTLSRGIGLKNDLPWKLKSDMMFFSRVTSGLLVTRGTGQMNVVLMGRKTWESLPAHSRPLK		189	221	207	53	67	77	TCA	S	48	G	GGT	0.000620969	0.000648303	0.000660966	0.000156779	0.000191667	0.000224585	-10.65319104	-10.59104419	-10.56313639	-12.63897801	-12.34911203	-12.12044829	-1.985786967	-1.758067833	-1.5573119	-1.758067833	F1	5.455162801	5.510961919	5.444600814	0.052939312	0.052939312	0.044365447	0.064168482	substitution
244	ATGGACTGGCAAAAGTCCTTAACTTTGATCGTTGCTTTGACTTTGTCTAGAGGTATTGGTTTGAAAAACGACTTGCCTTGGAAGTTGAAGTCTGTTATGATGTTCTTTTCCAGAGTTACTTCTGGTCTGTTGGTCACCAGATCAACCGGTCAAATGAACGTCGTTTTGATGGGTCGTAAGACCTGGGAATCTTTACCAGCTCATTCTAGACCATTAAAG	MDWQKSLTLIVALTLSRGIGLKNDLPWKLKSVMMFFSRVTSGLLVTRSTGQMNVVLMGRKTWESLPAHSRPLK		189	272	193	2	3	3	GAC	D	32	V	GTT	0.000620969	0.000797911	0.000616263	5.92E-06	8.58E-06	8.75E-06	-10.65319104	-10.29148391	-10.66416631	-17.36689846	-16.83023872	-16.80227233	-6.713707422	-6.538754805	-6.13810602	-6.538754805	F1	5.455162801	5.510961919	5.444600814	-0.547802563	-0.547802563	-0.556930614	-0.519008253	substitution
245	ATGGACTGGCAAAAGTCCTTAACTTTGATCGTTGCTTTGACTTTGTCTAGAGGTATTGGTTTGAAAAACGACTTGCCTTGGAAGTTGAAGTCTGACATGATGTTCTTTTCCAGAGTTTGTTCTGGTCTGTTGGTCACCAGATCAACCGGTCAAATGAACGTCGTTTTGATGGGTCGTAAGACCTGGGAATCTTTACCAGCTCATTCTAGACCATTAAAG	MDWQKSLTLIVALTLSRGIGLKNDLPWKLKSDMMFFSRVCSGLLVTRSTGQMNVVLMGRKTWESLPAHSRPLK		189	171	172	61	138	137	ACT	T	40	C	TGT	0.000620969	0.000501628	0.000549208	0.000180444	0.000394776	0.000399587	-10.65319104	-10.96109424	-10.83035859	-12.43616112	-11.30667676	-11.28920275	-1.782970084	-0.345582522	-0.458844155	-0.458844155	F1	5.455162801	5.510961919	5.444600814	0.204013412	0.078709753	0.222022311	0.204013412	substitution
246	ATGGACTGGCAAAAGTCCTTAACTTTGATCGTTGCTTTGACTTTGTCTAGAGGTATTGGTTTGAAAAACGACTTGCCTTGGAAGTTGAAGTCTGACATGATGTTCTTTTCCAGAGTTACTCATGGTCTGTTGGTCACCAGATCAACCGGTCAAATGAACGTCGTTTTGATGGGTCGTAAGACCTGGGAATCTTTACCAGCTCATTCTAGACCATTAAAG	MDWQKSLTLIVALTLSRGIGLKNDLPWKLKSDMMFFSRVTHGLLVTRSTGQMNVVLMGRKTWESLPAHSRPLK		189	221	214	40	41	53	TCT	S	41	H	CAT	0.000620969	0.000648303	0.000683317	0.000118324	0.000117289	0.000154585	-10.65319104	-10.59104419	-10.51515636	-13.04497037	-13.05764921	-12.65931437	-2.391779327	-2.466605019	-2.144158015	-2.391779327	F1	5.455162801	5.510961919	5.444600814	-0.010542363	0.001352867	-0.044751582	-0.010542363	substitution
247	ATGGACTGGCAAAAGTCCTTAACTTTGATCGTTGCTTTGACTTTGTCTAGAGGTATTGGTTTGAAAAACGACTTGCCTTGGAAGTTGAAGTCTGACATGATGTTCTTTTCCAGAGTTACTTCTGGTCTGTTGGTCACCAGATCAACCGGTCAAATGAACGTCGTTTTGGTTGGTCGTAAGACCTGGGAATCTTTACCAGCTCATTCTAGACCATTAAAG	MDWQKSLTLIVALTLSRGIGLKNDLPWKLKSDMMFFSRVTSGLLVTRSTGQMNVVLVGRKTWESLPAHSRPLK		189	181	212	1	4	1	ATG	M	57	V	GTT	0.000620969	0.000530963	0.000676931	2.96E-06	1.14E-05	2.92E-06	-10.65319104	-10.87910087	-10.52870289	-18.36689846	-16.41520122	-18.38723483	-7.713707422	-5.536100351	-7.858531938	-7.713707422	F1	5.455162801	5.510961919	5.444600814	-0.674865166	-0.674865166	-0.430820669	-0.738034113	substitution
248	ATGGACTGGCAAAAGTCCTTAACTTTGATCGTTGCTTTGACTTTGTCTAGAGGTATTGGTTTGAAAAACGACTTGCCTTGGAAGTTGAAGTCTGACATGATGTTCTTTTCCAGAGTTACTTCTGGTCTGTTGGTCACCAGATCAACCGGTCAAATGAACGTCGTTTTGATGGGTGGTAAGACCTGGGAATCTTTACCAGCTCATTCTAGACCATTAAAG	MDWQKSLTLIVALTLSRGIGLKNDLPWKLKSDMMFFSRVTSGLLVTRSTGQMNVVLMGGKTWESLPAHSRPLK		189	179	173	36	60	52	CGT	R	59	G	GGT	0.000620969	0.000525096	0.000552402	0.000106492	0.000171642	0.000151668	-10.65319104	-10.89513098	-10.82199512	-13.19697346	-12.50831062	-12.68679511	-2.543782421	-1.613179646	-1.864799993	-1.864799993	F1	5.455162801	5.510961919	5.444600814	0.025022453	-0.017961042	0.062588915	0.025022453	substitution
249	ATGGACTGGCAAAAGTCCTTAACTTTGATCGTTGCTTTGACTTTGTCTAGAGGTATTGGTTTGAAAAACGACTTGCCTTGGAAGTTGAAGTCTGACATGATGTTCTTTTCCAGAGTTACTTCTGGTCTGTTGGTCACCAGATCAACCGTGCAAATGAACGTCGTTTTGATGGGTCGTAAGACCTGGGAATCTTTACCAGCTCATTCTAGACCATTAAAG	MDWQKSLTLIVALTLSRGIGLKNDLPWKLKSDMMFFSRVTSGLLVTRSTVQMNVVLMGRKTWESLPAHSRPLK		189	230	223	45	55	31	GGT	G	50	V	GTG	0.000620969	0.000674704	0.000712055	0.000133114	0.000157338	9.04E-05	-10.65319104	-10.5334567	-10.45572344	-12.87504536	-12.6338415	-13.43303852	-2.221854326	-2.100384802	-2.977315073	-2.221854326	F1	5.455162801	5.510961919	5.444600814	0.001310161	0.022943979	0.001310161	-0.116610831	substitution
250	ATGGACTGGCAAAAGTCCTTAACTTTGATCGTTGCTTTGACTTGGTCTAGAGGTATTGGTTTGAAAAACGACTTGCCTTGGAAGTTGAAGTCTGACATGATGTTCTTTTCCAGAGTTACTTCTGGTCTGTTGGTCACCAGATCAACCGGTCAAATGAACGTCGTTTTGATGGGTCGTAAGACCTGGGAATCTTTACCAGCTCATTCTAGACCATTAAAG	MDWQKSLTLIVALTWSRGIGLKNDLPWKLKSDMMFFSRVTSGLLVTRSTGQMNVVLMGRKTWESLPAHSRPLK		189	190	168	143	164	165	TTG	L	15	W	TGG	0.000620969	0.000557365	0.000536436	0.000423008	0.000469155	0.000481254	-10.65319104	-10.80909114	-10.86430592	-11.20702712	-11.05764921	-11.02091261	-0.553836085	-0.248558068	-0.156606692	-0.248558068	F1	5.455162801	5.510961919	5.444600814	0.234886717	0.234886717	0.234225666	0.242490989	substitution
251	ATGGACTGGCAAAAGTCCTTAACTTTGATCGTTGCTTTGACTTTGTCTAGAGGTATTGAGTTGAAAAACGACTTGCCTTGGAAGTTGAAGTCTGACATGATGTTCTTTTCCAGAGTTACTTCTGGTCTGTTGGTCACCAGATCAACCGGTCAAATGAACGTCGTTTTGATGGGTCGTAAGACCTGGGAATCTTTACCAGCTCATTCTAGACCATTAAAG	MDWQKSLTLIVALTLSRGIELKNDLPWKLKSDMMFFSRVTSGLLVTRSTGQMNVVLMGRKTWESLPAHSRPLK		189	270	206	3	5	3	GGT	G	20	E	GAG	0.000620969	0.000792044	0.000657773	8.87E-06	1.43E-05	8.75E-06	-10.65319104	-10.30213116	-10.57012282	-16.78193596	-16.09327312	-16.80227233	-6.128744921	-5.791141967	-6.23214951	-6.128744921	F1	5.455162801	5.510961919	5.444600814	-0.473475706	-0.473475706	-0.462898803	-0.530980845	substitution
252	ATGGACTGGCAAAAGTCCTTAACTTTGATCGTTGCTTTGACTTTGTCTAGAGGTATTGGTTTGAAAAACGACTTGCCTTGGAAGTTGAAGTCTGACATGATGTTCTTTTCCAGAGTTACTTCTGGTCTGTTGGTCACCAGATCAACCGGTCAAATGAACGTCGTTTTGATGGGTCGTAAGACCTGGGAATCTTTACCAAGGCATTCTAGACCATTAAAG	MDWQKSLTLIVALTLSRGIGLKNDLPWKLKSDMMFFSRVTSGLLVTRSTGQMNVVLMGRKTWESLPRHSRPLK		188	219	176	24	41	40	GCT	A	67	R	AGG	0.000617683	0.000642436	0.000561981	7.10E-05	0.000117289	0.000116668	-10.66084461	-10.60415969	-10.79719173	-13.78193596	-13.05764921	-13.06530673	-3.121091349	-2.453489519	-2.268115007	-2.453489519	F1	5.455162801	5.510961919	5.444600814	-0.043101966	-0.091315417	-0.043101966	-0.026323215	substitution
253	ATGGACTGGCAAAAGTCCTTAACTTTGATCGTTGCTTTGACTTTGTCTAGAGGTATTGGTTCGAAAAACGACTTGCCTTGGAAGTTGAAGTCTGACATGATGTTCTTTTCCAGAGTTACTTCTGGTCTGTTGGTCACCAGATCAACCGGTCAAATGAACGTCGTTTTGATGGGTCGTAAGACCTGGGAATCTTTACCAGCTCATTCTAGACCATTAAAG	MDWQKSLTLIVALTLSRGIGSKNDLPWKLKSDMMFFSRVTSGLLVTRSTGQMNVVLMGRKTWESLPAHSRPLK		188	197	160	163	242	203	TTG	L	21	S	TCG	0.000617683	0.000577899	0.000510892	0.00048217	0.000692289	0.000592089	-10.66084461	-10.75689493	-10.93469525	-11.01817031	-10.49633798	-10.72189891	-0.357325695	0.260556953	0.212796339	0.212796339	F1	5.455162801	5.510961919	5.444600814	0.289519353	0.259855839	0.298260157	0.289519353	substitution
254	ATGGACTGGCAAAAGTCCTTAACTTTGATCGTTGCTTTGACTTTGTCTAGAGGTATTGGTTTGAAAGTGGACTTGCCTTGGAAGTTGAAGTCTGACATGATGTTCTTTTCCAGAGTTACTTCTGGTCTGTTGGTCACCAGATCAACCGGTCAAATGAACGTCGTTTTGATGGGTCGTAAGACCTGGGAATCTTTACCAGCTCATTCTAGACCATTAAAG	MDWQKSLTLIVALTLSRGIGLKVDLPWKLKSDMMFFSRVTSGLLVTRSTGQMNVVLMGRKTWESLPAHSRPLK		188	194	204	58	56	40	AAC	N	23	V	GTG	0.000617683	0.000569099	0.000651387	0.00017157	0.000160199	0.000116668	-10.66084461	-10.77903391	-10.584198	-12.50891746	-12.6078463	-13.06530673	-1.848072854	-1.828812384	-2.481108731	-1.848072854	F1	5.455162801	5.510961919	5.444600814	0.035467475	0.070437626	0.035467475	-0.053439253	substitution
255	ATGGACTGGCAAAAGTCCTTAACTTTGATCGTTGCTTTGACTTTGTCTAGAGGTATTGGTTTGAAAAACGACTTGCCTTGGAAGTTGAAGTCTGACATGATGTTCTTTTCCAGAGTTACTTCTGGTCTGTTGGTCACCAGATCAACCGGTCAAATGAACGTCGTTTTGTTGGGTCGTAAGACCTGGGAATCTTTACCAGCTCATTCTAGACCATTAAAG	MDWQKSLTLIVALTLSRGIGLKNDLPWKLKSDMMFFSRVTSGLLVTRSTGQMNVVLLGRKTWESLPAHSRPLK		188	191	183	9	8	13	ATG	M	57	L	TTG	0.000617683	0.000560298	0.000584332	2.66E-05	2.29E-05	3.79E-05	-10.66084461	-10.80151793	-10.74092351	-15.19697346	-15.41520122	-14.68679511	-4.536128848	-4.613683292	-3.945871604	-4.536128848	F1	5.455162801	5.510961919	5.444600814	-0.271113763	-0.271113763	-0.314802668	-0.239916882	substitution
256	ATGGACTGGCAAAAGTCCTTAACTTTGATCGTTGCTTTGACTTTGTCTAGAGGTATTGGTTTGAAAAACGACTTGCCTTGGAAGTTGAAGTCTGACATGATGTTCTTTTCCAGAGTTACTTCTGGTCTGTTGGTCACCAGATCAACCGGTCAAATGAACGTCGTTTTGATGGGTCGTAAGACCTGGGAATAGTTACCAGCTCATTCTAGACCATTAAAG	MDWQKSLTLIVALTLSRGIGLKNDLPWKLKSDMMFFSRVTSGLLVTRSTGQMNVVLMGRKTWE_LPAHSRPLK		188	231	156	3	5	3	TCT	S	64	*	TAG	0.000617683	0.000677638	0.000498119	8.87E-06	1.43E-05	8.75E-06	-10.66084461	-10.52719771	-10.97122113	-16.78193596	-16.09327312	-16.80227233	-6.121091349	-5.566075411	-5.831051202	-5.831051202	F1	5.455162801	5.510961919	5.444600814	-0.472503223	-0.472503223	-0.434590814	-0.479917383	stop
257	ATGGACTGGCAAAAGTCCTTAACTTTGATCGTTGCTTTGACTTTGTCTAGAGGTATTGGTTTGAAAAACGACTTGCCTTGGAAGTTGAAGTCTGACATGATGTTCTTTTCCAGAGTTACTTCTGGTCTGGCGGTCACCAGATCAACCGGTCAAATGAACGTCGTTTTGATGGGTCGTAAGACCTGGGAATCTTTACCAGCTCATTCTAGACCATTAAAG	MDWQKSLTLIVALTLSRGIGLKNDLPWKLKSDMMFFSRVTSGLAVTRSTGQMNVVLMGRKTWESLPAHSRPLK		188	217	204	81	125	95	TTG	L	44	A	GCG	0.000617683	0.000636569	0.000651387	0.000239606	0.000357587	0.000277086	-10.66084461	-10.61739552	-10.584198	-12.02704846	-11.44941693	-11.81737922	-1.366203847	-0.832021412	-1.233181217	-1.233181217	F1	5.455162801	5.510961919	5.444600814	0.131665156	0.131665156	0.160839935	0.105433265	substitution
258	ATGGACTGGCAAAAGTCCTTAACTTTGATCGTTGCTTTGACTTTGTCTAGAGGTATTGGTTTGAAAAACGACTTGCCTTGGAAGTTGAAGTCTGACATGATGTTCTTTTCCAGAGTTACTTCTGGTCTGTTGGTCACCTGTTCAACCGGTCAAATGAACGTCGTTTTGATGGGTCGTAAGACCTGGGAATCTTTACCAGCTCATTCTAGACCATTAAAG	MDWQKSLTLIVALTLSRGIGLKNDLPWKLKSDMMFFSRVTSGLLVTCSTGQMNVVLMGRKTWESLPAHSRPLK		188	226	171	29	30	27	AGA	R	47	C	TGT	0.000617683	0.00066297	0.000546015	8.58E-05	8.58E-05	7.88E-05	-10.66084461	-10.55876779	-10.83877083	-13.50891746	-13.50831062	-13.63234733	-2.848072854	-2.949542831	-2.793576496	-2.848072854	F1	5.455162801	5.510961919	5.444600814	-0.09321924	-0.056624976	-0.105493606	-0.09321924	substitution
259	ATGGACTGGCAAAAGTCCTTAACTTTGATCGTTGCTTTGACTTTGTCTAGAGGTATTGGTTTGAAATCGGACTTGCCTTGGAAGTTGAAGTCTGACATGATGTTCTTTTCCAGAGTTACTTCTGGTCTGTTGGTCACCAGATCAACCGGTCAAATGAACGTCGTTTTGATGGGTCGTAAGACCTGGGAATCTTTACCAGCTCATTCTAGACCATTAAAG	MDWQKSLTLIVALTLSRGIGLKSDLPWKLKSDMMFFSRVTSGLLVTRSTGQMNVVLMGRKTWESLPAHSRPLK		188	222	222	36	36	44	AAC	N	23	S	TCG	0.000617683	0.000651236	0.000708862	0.000106492	0.000102985	0.000128335	-10.66084461	-10.58453089	-10.46220748	-13.19697346	-13.24527622	-12.92780321	-2.536128848	-2.660745329	-2.465595731	-2.536128848	F1	5.455162801	5.510961919	5.444600814	-0.051464307	-0.016988559	-0.069169789	-0.051464307	substitution
260	ATGGACTGGCAAAAGTCCTTATCGTTGATCGTTGCTTTGACTTTGTCTAGAGGTATTGGTTTGAAAAACGACTTGCCTTGGAAGTTGAAGTCTGACATGATGTTCTTTTCCAGAGTTACTTCTGGTCTGTTGGTCACCAGATCAACCGGTCAAATGAACGTCGTTTTGATGGGTCGTAAGACCTGGGAATCTTTACCAGCTCATTCTAGACCATTAAAG	MDWQKSLSLIVALTLSRGIGLKNDLPWKLKSDMMFFSRVTSGLLVTRSTGQMNVVLMGRKTWESLPAHSRPLK		187	199	184	9	7	18	ACT	T	8	S	TCG	0.000614398	0.000583766	0.000587525	2.66E-05	2.00E-05	5.25E-05	-10.668539	-10.74232213	-10.73306139	-15.19697346	-15.6078463	-14.21730983	-4.528434456	-4.865524163	-3.484248438	-4.528434456	F1	5.455162801	5.510961919	5.444600814	-0.270136094	-0.270136094	-0.346478225	-0.181148057	substitution
261	ATGGACTGGCAAAAGTCCTTAACTTTGATCGTTGCTTTGACTTTGTCTAGAGGTCAGGGTTTGAAAAACGACTTGCCTTGGAAGTTGAAGTCTGACATGATGTTCTTTTCCAGAGTTACTTCTGGTCTGTTGGTCACCAGATCAACCGGTCAAATGAACGTCGTTTTGATGGGTCGTAAGACCTGGGAATCTTTACCAGCTCATTCTAGACCATTAAAG	MDWQKSLTLIVALTLSRGQGLKNDLPWKLKSDMMFFSRVTSGLLVTRSTGQMNVVLMGRKTWESLPAHSRPLK		187	251	177	1372	1468	1685	ATT	I	19	Q	CAG	0.000614398	0.000736308	0.000565174	0.004058511	0.004199505	0.004914628	-10.668539	-10.4074032	-10.78901779	-7.944833694	-7.895564965	-7.668701952	2.723705309	2.511838235	3.120315842	2.723705309	F1	5.455162801	5.510961919	5.444600814	0.651339656	0.651339656	0.581417489	0.659673018	substitution
262	ATGGACTGGCAAAAGTCCTTAACTTTGATCGTTGCTTTGACTTTGTCTAGAGGTATTGGTTTGAAAAACGACTTGCCTTGGAAGTTGAAGTCTGACATGATGTTCTTTTCCAGAGTTACTTCTGGTCTGTTGGTCACCAGATCAACCGGTCAAATGAACGTCGTTTTGATGGGTAGGAAGACCTGGGAATCTTTACCAGCTCATTCTAGACCATTAAAG	MDWQKSLTLIVALTLSRGIGLKNDLPWKLKSDMMFFSRVTSGLLVTRSTGQMNVVLMGRKTWESLPAHSRPLK		187	178	148	26	59	51	CGT	R	59	R	AGG	0.000614398	0.000522163	0.000472575	7.69E-05	0.000168781	0.000148751	-10.668539	-10.90321332	-11.04716998	-13.66645874	-12.53255817	-12.71480949	-2.997919739	-1.629344846	-1.667639507	-1.667639507	F1	5.455162801	5.510961919	5.444600814	0.050122775	-0.075664912	0.06055572	0.050122775	silent
263	ATGGACTGGCAAAAGTCCTTAACTTTGATCGTTGCTTTGACTTTGTCTAGAGGTATTGGTTTGAAAAACGACTTGCCTTGGAAGTTGAAGTCTGACATGATGTTCTTTTCCAGAGTTACTCCGGGTCTGTTGGTCACCAGATCAACCGGTCAAATGAACGTCGTTTTGATGGGTCGTAAGACCTGGGAATCTTTACCAGCTCATTCTAGACCATTAAAG	MDWQKSLTLIVALTLSRGIGLKNDLPWKLKSDMMFFSRVTPGLLVTRSTGQMNVVLMGRKTWESLPAHSRPLK		187	172	160	34	52	62	TCT	S	41	P	CCG	0.000614398	0.000504562	0.000510892	0.000100575	0.000148756	0.000180835	-10.668539	-10.952682	-10.93469525	-13.27943562	-12.7147615	-12.43303852	-2.610896616	-1.762079501	-1.498343268	-1.762079501	F1	5.455162801	5.510961919	5.444600814	0.043860875	-0.026488746	0.043860875	0.071675725	substitution
264	ATGGACTGGCAAAAGTCCTTAACTTTGATCGTTGCTTTGACTTTGTCTAGAGGTATTGGTTTGAAAAACGACTTGCCTTGGAAGTTGAAGTCTGACATGATGTTCTTTTCCCTGGTTACTTCTGGTCTGTTGGTCACCAGATCAACCGGTCAAATGAACGTCGTTTTGATGGGTCGTAAGACCTGGGAATCTTTACCAGCTCATTCTAGACCATTAAAG	MDWQKSLTLIVALTLSRGIGLKNDLPWKLKSDMMFFSLVTSGLLVTRSTGQMNVVLMGRKTWESLPAHSRPLK		187	200	167	27	42	66	AGA	R	38	L	CTG	0.000614398	0.0005867	0.000533243	7.99E-05	0.000120149	0.000192502	-10.668539	-10.73509056	-10.87291905	-13.61201096	-13.02288379	-12.34284071	-2.943471955	-2.287793231	-1.469921657	-2.287793231	F1	5.455162801	5.510961919	5.444600814	-0.022261336	-0.068746634	-0.022261336	0.075294055	substitution
265	ATGGACTGGCAAAAGTCCTTAACTTTGATCGTTGCTTTGACTTTGTCTAGAGGTATTGGTTTGAAAAACGACTTGCCTTGGAAGTTGAAGTCTGACTCGATGTTCTTTTCCAGAGTTACTTCTGGTCTGTTGGTCACCAGATCAACCGGTCAAATGAACGTCGTTTTGATGGGTCGTAAGACCTGGGAATCTTTACCAGCTCATTCTAGACCATTAAAG	MDWQKSLTLIVALTLSRGIGLKNDLPWKLKSDSMFFSRVTSGLLVTRSTGQMNVVLMGRKTWESLPAHSRPLK		187	222	177	12372	11371	11963	ATG	M	33	S	TCG	0.000614398	0.000651236	0.000565174	0.036597595	0.032529	0.034892403	-10.668539	-10.58453089	-10.78901779	-4.772107342	-4.942129703	-4.840943225	5.89643166	5.642401184	5.94807457	5.89643166	F1	5.455162801	5.510961919	5.444600814	1.019672411	1.054474522	0.975167421	1.019672411	substitution
266	ATGGACTGGCAAAAGTCCTTAACTTTGATCGTTGCTTTGACTTTGTCTAGAGGTATTGGTTGTAAAAACGACTTGCCTTGGAAGTTGAAGTCTGACATGATGTTCTTTTCCAGAGTTACTTCTGGTCTGTTGGTCACCAGATCAACCGGTCAAATGAACGTCGTTTTGATGGGTCGTAAGACCTGGGAATCTTTACCAGCTCATTCTAGACCATTAAAG	MDWQKSLTLIVALTLSRGIGCKNDLPWKLKSDMMFFSRVTSGLLVTRSTGQMNVVLMGRKTWESLPAHSRPLK		186	201	173	143	219	207	TTG	L	21	C	TGT	0.000611112	0.000589633	0.000552402	0.000423008	0.000626493	0.000603756	-10.67627465	-10.72789506	-10.82199512	-11.20702712	-10.64041416	-10.69374787	-0.530752472	0.087480904	0.128247246	0.087480904	F1	5.455162801	5.510961919	5.444600814	0.276491331	0.237819781	0.276491331	0.278755485	substitution
267	ATGGACTGGCAAAAGTCCTTAACTTTGATCGTTGCTTTGACTTTGTCTAGAGGTATTGGTTTGAAAAACGACTTGCCTTGGAAGTTGAAGTCTGACATGATGTTCTTTTCCAGAGTTACTTCTGGTCTGTTGGTCACCAGATCAACCGGTCAAATGAACGTCGTTTTGATGGGTCGTAAGACCTGGGAATCTTTACCAGCTCATTCTAGACAGTTAAAG	MDWQKSLTLIVALTLSRGIGLKNDLPWKLKSDMMFFSRVTSGLLVTRSTGQMNVVLMGRKTWESLPAHSRQLK		186	217	193	243	426	377	CCA	P	71	Q	CAG	0.000611112	0.000636569	0.000616263	0.000718818	0.001218657	0.001099593	-10.67627465	-10.61739552	-10.66416631	-10.44208596	-9.680491597	-9.828814115	0.234188695	0.936903923	0.835352192	0.835352192	F1	5.455162801	5.510961919	5.444600814	0.368776373	0.335015197	0.383328427	0.368776373	substitution
268	ATGGACTGGCAAAAGTCCTTAACTTTGATCGTTGCTTTGACTTTGTCTAGAGGTATTGGTTTGAAAAACGACTTGCCTTGGAAGTTGAAGTCTGACATGATGTTCTTTTCTAGAGTTACTTCTGGTCTGTTGGTCACCAGATCAACCGGTCAAATGAACGTCGTTTTGATGGGTCGTAAGACCTGGGAATCTTTACCAGCTCATTCTAGACCATTAAAG	MDWQKSLTLIVALTLSRGIGLKNDLPWKLKSDMMFFSRVTSGLLVTRSTGQMNVVLMGRKTWESLPAHSRPLK		186	189	233	30	57	45	TCC	S	37	S	TCT	0.000611112	0.000554431	0.000743986	8.87E-05	0.00016306	0.000131251	-10.67627465	-10.81670433	-10.3924372	-13.46000786	-12.5823112	-12.89538173	-2.783733213	-1.765606874	-2.502944532	-2.502944532	F1	5.455162801	5.510961919	5.444600814	-0.048449814	-0.048449814	0.043417216	-0.056219149	silent
269	ATGGACTGGAGGAAGTCCTTAACTTTGATCGTTGCTTTGACTTTGTCTAGAGGTATTGGTTTGAAAAACGACTTGCCTTGGAAGTTGAAGTCTGACATGATGTTCTTTTCCAGAGTTACTTCTGGTCTGTTGGTCACCAGATCAACCGGTCAAATGAACGTCGTTTTGATGGGTCGTAAGACCTGGGAATCTTTACCAGCTCATTCTAGACCATTAAAG	MDWRKSLTLIVALTLSRGIGLKNDLPWKLKSDMMFFSRVTSGLLVTRSTGQMNVVLMGRKTWESLPAHSRPLK		186	163	226	3	9	4	CAA	Q	4	R	AGG	0.000611112	0.00047816	0.000721634	8.87E-06	2.57E-05	1.17E-05	-10.67627465	-11.0302186	-10.43644438	-16.78193596	-15.24527622	-16.38723483	-6.105661308	-4.215057617	-5.950790446	-5.950790446	F1	5.455162801	5.510961919	5.444600814	-0.470542642	-0.470542642	-0.264665094	-0.495161278	substitution
270	ATGGACTGGCAAAAGTCCTTAACTTTGATCGTTGCTTTGACTTTGTCTAGAGGTATTGGTTTGAAAAACGACTTGCCTTGGAAGTTGAAGGCGGACATGATGTTCTTTTCCAGAGTTACTTCTGGTCTGTTGGTCACCAGATCAACCGGTCAAATGAACGTCGTTTTGATGGGTCGTAAGACCTGGGAATCTTTACCAGCTCATTCTAGACCATTAAAG	MDWQKSLTLIVALTLSRGIGLKNDLPWKLKADMMFFSRVTSGLLVTRSTGQMNVVLMGRKTWESLPAHSRPLK		186	193	208	19	35	25	TCT	S	31	A	GCG	0.000611112	0.000566165	0.000664159	5.62E-05	0.000100124	7.29E-05	-10.67627465	-10.78648972	-10.55618363	-14.11897095	-13.2859182	-13.74337864	-3.442696295	-2.499428485	-3.187195012	-3.187195012	F1	5.455162801	5.510961919	5.444600814	-0.132179378	-0.132179378	-0.048879989	-0.143330455	substitution
271	ATGGACTGGCAAAAGTCCTTAACTTTGATCGTTGCTTTGACTTTGTCTAGAGGTATTGGTTTGAAAAACGACAAGCCTTGGAAGTTGAAGTCTGACATGATGTTCTTTTCCAGAGTTACTTCTGGTCTGTTGGTCACCAGATCAACCGGTCAAATGAACGTCGTTTTGATGGGTCGTAAGACCTGGGAATCTTTACCAGCTCATTCTAGACCATTAAAG	MDWQKSLTLIVALTLSRGIGLKNDKPWKLKSDMMFFSRVTSGLLVTRSTGQMNVVLMGRKTWESLPAHSRPLK		186	171	189	2	4	1	TTG	L	25	K	AAG	0.000611112	0.000501628	0.000603491	5.92E-06	1.14E-05	2.92E-06	-10.67627465	-10.96109424	-10.69438092	-17.36689846	-16.41520122	-18.38723483	-6.690623809	-5.454106979	-7.692853908	-6.690623809	F1	5.455162801	5.510961919	5.444600814	-0.544869499	-0.544869499	-0.420507864	-0.716941794	substitution
272	ATGGACTGGCAAAAGTCCTTAACTTTGATCGTTGCTTTGACTTTGTCTAGAGGTATTGGTTTGAAAAACGACGAGCCTTGGAAGTTGAAGTCTGACATGATGTTCTTTTCCAGAGTTACTTCTGGTCTGTTGGTCACCAGATCAACCGGTCAAATGAACGTCGTTTTGATGGGTCGTAAGACCTGGGAATCTTTACCAGCTCATTCTAGACCATTAAAG	MDWQKSLTLIVALTLSRGIGLKNDEPWKLKSDMMFFSRVTSGLLVTRSTGQMNVVLMGRKTWESLPAHSRPLK		186	243	187	314	352	317	TTG	L	25	E	GAG	0.000611112	0.00071284	0.000597105	0.000928843	0.001006966	0.000924592	-10.67627465	-10.45413425	-10.70972888	-10.07227771	-9.955769599	-10.0788958	0.60399694	0.498364651	0.630833087	0.60399694	F1	5.455162801	5.510961919	5.444600814	0.342739232	0.382003994	0.328170677	0.342739232	substitution
273	ATGGACTGGCAAAAGTCCTTAACTTTGATCGTTGCTTTGACTTTGTCTAGAGGTATTGGTTTGAAAAACGACTTGCCTTGGAAGTTGAAGTCTGACATGATGTTCTTTTCCAGAGTTACTTCTGGTCTGTTGGTCACCAGATCAACCGGTCAAATGAACGTCGTTTTGATGGGTCGTAAGACCTGGGAATCTTTACCAGCTCATTCTAGAAGGTTAAAG	MDWQKSLTLIVALTLSRGIGLKNDLPWKLKSDMMFFSRVTSGLLVTRSTGQMNVVLMGRKTWESLPAHSRRLK		185	219	206	171	357	301	CCA	P	71	R	AGG	0.000607827	0.000642436	0.000657773	0.000505835	0.001021269	0.000877925	-10.684052	-10.60415969	-10.57012282	-10.94904595	-9.935420953	-10.15361515	-0.264993943	0.66873874	0.416507666	0.416507666	F1	5.455162801	5.510961919	5.444600814	0.315453657	0.271587752	0.349599662	0.315453657	substitution
274	ATGGACTGGCAAAAGTCCTTAACTTTGATCGTTGCTGCGACTTTGTCTAGAGGTATTGGTTTGAAAAACGACTTGCCTTGGAAGTTGAAGTCTGACATGATGTTCTTTTCCAGAGTTACTTCTGGTCTGTTGGTCACCAGATCAACCGGTCAAATGAACGTCGTTTTGATGGGTCGTAAGACCTGGGAATCTTTACCAGCTCATTCTAGACCATTAAAG	MDWQKSLTLIVAATLSRGIGLKNDLPWKLKSDMMFFSRVTSGLLVTRSTGQMNVVLMGRKTWESLPAHSRPLK		185	168	139	310	366	341	TTG	L	13	A	GCG	0.000607827	0.000492828	0.000443837	0.000917011	0.001047016	0.000994592	-10.684052	-10.98662933	-11.13768227	-10.09077405	-9.899501379	-9.973606899	0.593277947	1.087127951	1.164075373	1.087127951	F1	5.455162801	5.510961919	5.444600814	0.402223016	0.380642011	0.402223016	0.410625822	substitution
275	ATGGACTGGCAAAAGTCCTTAACTTTGATCGTTGCTTTGACTTTGTCTAGAGGTATTGGTTTGAAAAACGACTTGCCTTGGAAGTTGAAGTCTGACATGATGTTCTTTTCCAGAGTTATGTCTGGTCTGTTGGTCACCAGATCAACCGGTCAAATGAACGTCGTTTTGATGGGTCGTAAGACCTGGGAATCTTTACCAGCTCATTCTAGACCATTAAAG	MDWQKSLTLIVALTLSRGIGLKNDLPWKLKSDMMFFSRVMSGLLVTRSTGQMNVVLMGRKTWESLPAHSRPLK		185	174	194	1	3	3	ACT	T	40	M	ATG	0.000607827	0.000510429	0.000619456	2.96E-06	8.58E-06	8.75E-06	-10.684052	-10.93600326	-10.6567105	-18.36689846	-16.83023872	-16.80227233	-7.682846458	-5.894235459	-6.145561825	-6.145561825	F1	5.455162801	5.510961919	5.444600814	-0.519957445	-0.670943891	-0.475865498	-0.519957445	substitution
276	ATGGACTGGCAAAAGTCCTTAACTTTGATCGTTGCTTTGACTTTGTCTAGAGGTATTGGTTTGAAAAACGACTTGCCTTGGAAGTTGAAGTCTGACATGATGTTCTTTTCCAGAGTTACTTCTGGTCTGTTGGTCACCAGATCAACCGGTCAAATGAACGTCGTTTTTATGGGTCGTAAGACCTGGGAATCTTTACCAGCTCATTCTAGACCATTAAAG	MDWQKSLTLIVALTLSRGIGLKNDLPWKLKSDMMFFSRVTSGLLVTRSTGQMNVVFMGRKTWESLPAHSRPLK		185	208	249	17	28	33	TTG	L	56	F	TTT	0.000607827	0.000610168	0.000795075	5.03E-05	8.01E-05	9.63E-05	-10.684052	-10.67850703	-10.29662141	-14.27943562	-13.6078463	-13.34284071	-3.595383617	-2.92933926	-3.046219296	-3.046219296	F1	5.455162801	5.510961919	5.444600814	-0.125382965	-0.151580226	-0.10295248	-0.125382965	substitution
277	ATGGACTGGCAAAAGTCCTTAACTTTGATCGTTGCTTTGACTTTGTCTAGAGGTATTGGTTTGAAAAACGACTTGCCTTGGAAGTTGAAGTCTGACATGATGTTCTTTTCCAGAGTTACTTCTGGTCTGTTGGTCACCAGATCAACCGGGCAAATGAACGTCGTTTTGATGGGTCGTAAGACCTGGGAATCTTTACCAGCTCATTCTAGACCATTAAAG	MDWQKSLTLIVALTLSRGIGLKNDLPWKLKSDMMFFSRVTSGLLVTRSTGQMNVVLMGRKTWESLPAHSRPLK		185	211	191	44	39	40	GGT	G	50	G	GGG	0.000607827	0.000618968	0.000609877	0.000130156	0.000111567	0.000116668	-10.684052	-10.65784756	-10.67919452	-12.90746684	-13.129799	-13.06530673	-2.22341484	-2.471951434	-2.386112217	-2.386112217	F1	5.455162801	5.510961919	5.444600814	-0.041345333	0.022745696	-0.045424033	-0.041345333	silent
278	ATGGACTGGCAAAAGTCCTTAACTTTGATCGTTGCTTTGACTTTGTCTAGAGGTGAGGGTTTGAAAAACGACTTGCCTTGGAAGTTGAAGTCTGACATGATGTTCTTTTCCAGAGTTACTTCTGGTCTGTTGGTCACCAGATCAACCGGTCAAATGAACGTCGTTTTGATGGGTCGTAAGACCTGGGAATCTTTACCAGCTCATTCTAGACCATTAAAG	MDWQKSLTLIVALTLSRGEGLKNDLPWKLKSDMMFFSRVTSGLLVTRSTGQMNVVLMGRKTWESLPAHSRPLK		185	249	187	1131	1052	1184	ATT	I	19	E	GAG	0.000607827	0.000730441	0.000597105	0.003345609	0.003009455	0.003453365	-10.684052	-10.41894482	-10.70972888	-8.223515246	-8.376282228	-8.177781463	2.460536756	2.042662593	2.531947422	2.460536756	F1	5.455162801	5.510961919	5.444600814	0.584768369	0.617900774	0.522406417	0.584768369	substitution
279	ATGGACTGGCAAAAGTCCTTAACTTTGATCGTTGCTTTGACTTTGTCTAGAGGTATTGGTTTGAAAAACGACTTGCCTTGGAAGTTGAAGTCTGACATGATGTTCTTTTCCAGAGTTACTTCTGGTCTGTTGGTCACCAGATTTACCGGTCAAATGAACGTCGTTTTGATGGGTCGTAAGACCTGGGAATCTTTACCAGCTCATTCTAGACCATTAAAG	MDWQKSLTLIVALTLSRGIGLKNDLPWKLKSDMMFFSRVTSGLLVTRFTGQMNVVLMGRKTWESLPAHSRPLK		184	210	246	18	13	8	TCA	S	48	F	TTT	0.000604541	0.000616034	0.000785496	5.32E-05	3.72E-05	2.33E-05	-10.69187151	-10.66470124	-10.31410884	-14.19697346	-14.7147615	-15.38723483	-3.505101952	-4.050060264	-5.073125989	-4.050060264	F1	5.455162801	5.510961919	5.444600814	-0.243912373	-0.140108803	-0.243912373	-0.383426614	substitution
280	ATGGACTGGCAAAAGTCCTTAACTTTGATCGTTGCTTTGACTTTGTCTAGAGGTATTGGTTTGAAAAACGACTTGCCTTGGAAGTTGAAGTCTGACATGATGTTCTTTTCCAGAGTTACTTCTGGTCTGTTGGTCACCAGTTCAACCGGTCAAATGAACGTCGTTTTGATGGGTCGTAAGACCTGGGAATCTTTACCAGCTCATTCTAGACCATTAAAG	MDWQKSLTLIVALTLSRGIGLKNDLPWKLKSDMMFFSRVTSGLLVTSSTGQMNVVLMGRKTWESLPAHSRPLK		184	236	143	40	49	38	AGA	R	47	S	AGT	0.000604541	0.000692305	0.000456609	0.000118324	0.000140174	0.000110834	-10.69187151	-10.4963037	-11.09675201	-13.04497037	-12.80049137	-13.13930731	-2.353098859	-2.30418767	-2.042555307	-2.30418767	F1	5.455162801	5.510961919	5.444600814	0.002392585	0.006267707	-0.024323364	0.002392585	substitution
281	ATGGACTGGCAAAAGTCCTTAACTTTGATCGTTGCTTTGACTTTGTCTAGAGGTATTTAGTTGAAAAACGACTTGCCTTGGAAGTTGAAGTCTGACATGATGTTCTTTTCCAGAGTTACTTCTGGTCTGTTGGTCACCAGATCAACCGGTCAAATGAACGTCGTTTTGATGGGTCGTAAGACCTGGGAATCTTTACCAGCTCATTCTAGACCATTAAAG	MDWQKSLTLIVALTLSRGI_LKNDLPWKLKSDMMFFSRVTSGLLVTRSTGQMNVVLMGRKTWESLPAHSRPLK		184	291	218	5	5	4	GGT	G	20	*	TAG	0.000604541	0.000853648	0.00069609	1.48E-05	1.43E-05	1.17E-05	-10.69187151	-10.19407141	-10.48843902	-16.04497037	-16.09327312	-16.38723483	-5.353098859	-5.899201712	-5.898795808	-5.898795808	F1	5.455162801	5.510961919	5.444600814	-0.476490134	-0.374920099	-0.476490134	-0.488541888	stop
282	ATGGACTGGCAAAAGTCCTTAACTTTGATCGTTGCTTTGACTTTGTCTAGAGGTATTGGTTTGAAATATGACTTGCCTTGGAAGTTGAAGTCTGACATGATGTTCTTTTCCAGAGTTACTTCTGGTCTGTTGGTCACCAGATCAACCGGTCAAATGAACGTCGTTTTGATGGGTCGTAAGACCTGGGAATCTTTACCAGCTCATTCTAGACCATTAAAG	MDWQKSLTLIVALTLSRGIGLKYDLPWKLKSDMMFFSRVTSGLLVTRSTGQMNVVLMGRKTWESLPAHSRPLK		184	256	173	63	79	96	AAC	N	23	Y	TAT	0.000604541	0.000750975	0.000552402	0.00018636	0.000225995	0.000280003	-10.69187151	-10.37894675	-10.82199512	-12.38961854	-12.11142047	-11.80227233	-1.69774703	-1.732473716	-0.98027721	-1.69774703	F1	5.455162801	5.510961919	5.444600814	0.089538416	0.089538416	0.047584575	0.137630244	substitution
283	ATGGACTGGCAAAAGTCCTTAACTTTGATCGTTGCTTTGACTTTGTCTAGAGGTATTGGTTTGAAAAACGACTTGCCTTGGAAGTTGAAGTCTGACATGATGTTCTTTTCCAGAGTTACTTCTGGTCTGTTGGTCACCAGATCAACCAGGCAAATGAACGTCGTTTTGATGGGTCGTAAGACCTGGGAATCTTTACCAGCTCATTCTAGACCATTAAAG	MDWQKSLTLIVALTLSRGIGLKNDLPWKLKSDMMFFSRVTSGLLVTRSTRQMNVVLMGRKTWESLPAHSRPLK		184	207	202	23	40	33	GGT	G	50	R	AGG	0.000604541	0.000607234	0.000645001	6.80E-05	0.000114428	9.63E-05	-10.69187151	-10.6854598	-10.59841186	-13.8433365	-13.09327312	-13.34284071	-3.151464998	-2.407813327	-2.744428847	-2.744428847	F1	5.455162801	5.510961919	5.444600814	-0.086962297	-0.095174772	-0.037356993	-0.086962297	substitution
284	ATGGACTGGCAAAAGTCCTTAACTTTGATCGTTGCTTTGACTTTGTCTAGAGGTATTGGTTTGAAAAACGACTTGCCTTGGAAGTTGAAGTCTGACATGATGTTCTTTTCCAGAGTTACTTCTGGTCTGTTGGTCACCAGATCAACCGGTCAAATGAACGTCGTTTTGATGGGTCGTAAGACCTGGTAGTCTTTACCAGCTCATTCTAGACCATTAAAG	MDWQKSLTLIVALTLSRGIGLKNDLPWKLKSDMMFFSRVTSGLLVTRSTGQMNVVLMGRKTW_SLPAHSRPLK		184	260	140	2	4	3	GAA	E	63	*	TAG	0.000604541	0.000762709	0.00044703	5.92E-06	1.14E-05	8.75E-06	-10.69187151	-10.35657894	-11.12734033	-17.36689846	-16.41520122	-16.80227233	-6.675026954	-6.058622277	-5.674932	-6.058622277	F1	5.455162801	5.510961919	5.444600814	-0.496541428	-0.542887722	-0.496541428	-0.46004199	stop
285	ATGGACTGGCAAAAGTCCTTAACTTTGATCGTTGCTTTGACTTTGTCTAGAGGTATTGGTTTGAAAAACGACTTGCCTTGGAAGTTGAAGTCTGACATGATGTTCTTTTCCAGAGTTGATTCTGGTCTGTTGGTCACCAGATCAACCGGTCAAATGAACGTCGTTTTGATGGGTCGTAAGACCTGGGAATCTTTACCAGCTCATTCTAGACCATTAAAG	MDWQKSLTLIVALTLSRGIGLKNDLPWKLKSDMMFFSRVDSGLLVTRSTGQMNVVLMGRKTWESLPAHSRPLK		183	216	161	2	3	1	ACT	T	40	D	GAT	0.000601256	0.000633635	0.000514085	5.92E-06	8.58E-06	2.92E-06	-10.69973362	-10.62405925	-10.92570647	-17.36689846	-16.83023872	-18.38723483	-6.667164836	-6.206179466	-7.461528362	-6.667164836	F1	5.455162801	5.510961919	5.444600814	-0.541888741	-0.541888741	-0.515100592	-0.687491949	substitution
286	ATGGACTGGCAAAAGTCCTTAACTTTGATCGTTGCTTTGACTTTGTCTAGAGGTATTGGTTTGAAAAACGACTTGCCTTGGAAGTTGAAGTCTGACATGATGTTCTTTTCCAGAGTTCATTCTGGTCTGTTGGTCACCAGATCAACCGGTCAAATGAACGTCGTTTTGATGGGTCGTAAGACCTGGGAATCTTTACCAGCTCATTCTAGACCATTAAAG	MDWQKSLTLIVALTLSRGIGLKNDLPWKLKSDMMFFSRVHSGLLVTRSTGQMNVVLMGRKTWESLPAHSRPLK		183	173	184	1	2	2	ACT	T	40	H	CAT	0.000601256	0.000507495	0.000587525	2.96E-06	5.72E-06	5.83E-06	-10.69973362	-10.94431853	-10.73306139	-18.36689846	-17.41520122	-17.38723483	-7.667164836	-6.470882692	-6.65417344	-6.65417344	F1	5.455162801	5.510961919	5.444600814	-0.584708327	-0.668951343	-0.548393926	-0.584708327	substitution
287	ATGGACTGGCAAAAGTCCTTAACTTTGATCGTTGCTTTGACTTTGTCTAGAGGTATTGGTTTGAAAAACGACTTGCCTTGGAAGTTGAAGTCTGACATGATGTTCTTTTCCAGAGTTACTTCTGGTCTGTTGGTCACCAGATCAACCTTGCAAATGAACGTCGTTTTGATGGGTCGTAAGACCTGGGAATCTTTACCAGCTCATTCTAGACCATTAAAG	MDWQKSLTLIVALTLSRGIGLKNDLPWKLKSDMMFFSRVTSGLLVTRSTLQMNVVLMGRKTWESLPAHSRPLK		183	141	184	22	11	19	GGT	G	50	L	TTG	0.000601256	0.000413623	0.000587525	6.51E-05	3.15E-05	5.54E-05	-10.69973362	-11.2393954	-10.73306139	-13.90746684	-14.9557696	-14.13930731	-3.207733217	-3.716374198	-3.406245926	-3.406245926	F1	5.455162801	5.510961919	5.444600814	-0.171217628	-0.102324358	-0.201942649	-0.171217628	substitution
288	ATGGACTGGCAAAAGTCCTTAACTTTGATCGTTGCTTTGACTTTGTCTAGAGGTATTGGTTTGAAAAACGACTTGCCTTGGAAGTTGAAGTCTGACATGATGTTCTTTTCCAGAGTTACTTCTGGTCTGTTGGTCACCAGATCAACCGGTCAAATGTAGGTCGTTTTGATGGGTCGTAAGACCTGGGAATCTTTACCAGCTCATTCTAGACCATTAAAG	MDWQKSLTLIVALTLSRGIGLKNDLPWKLKSDMMFFSRVTSGLLVTRSTGQM_VVLMGRKTWESLPAHSRPLK		183	235	185	5	9	9	AAC	N	53	*	TAG	0.000601256	0.000689372	0.000590718	1.48E-05	2.57E-05	2.63E-05	-10.69973362	-10.50242981	-10.72524188	-16.04497037	-15.24527622	-15.21730983	-5.345236741	-4.742846409	-4.492067943	-4.742846409	F1	5.455162801	5.510961919	5.444600814	-0.331048298	-0.373921118	-0.331048298	-0.309452642	stop
289	ATGGACTGGCAAAAGTCCTTAACTTTGATCGTTGCTTTGACTTTGTCTAGAGGTATTGGTTTGAAAAACGACTTGCCTTGGAAGTTGAAGTCTGACATGATGTTCTTTTCCCGGGTTACTTCTGGTCTGTTGGTCACCAGATCAACCGGTCAAATGAACGTCGTTTTGATGGGTCGTAAGACCTGGGAATCTTTACCAGCTCATTCTAGACCATTAAAG	MDWQKSLTLIVALTLSRGIGLKNDLPWKLKSDMMFFSRVTSGLLVTRSTGQMNVVLMGRKTWESLPAHSRPLK		183	263	183	55	61	57	AGA	R	38	R	CGG	0.000601256	0.00077151	0.000584332	0.000162695	0.000174503	0.000166252	-10.69973362	-10.34002776	-10.74092351	-12.58553875	-12.48446388	-12.55434481	-1.885805122	-2.144436116	-1.813421308	-1.885805122	F1	5.455162801	5.510961919	5.444600814	0.031563426	0.065643266	-0.00423044	0.031563426	silent
290	ATGGACTGGCAAAAGTCCTTAACTTTGATCGTTGCTTTGACTTTGTCTAGAGGTATTGGTTTGAAAAACGACTTGCCTTGGAAGTTGAAGTCTGACATGATGCAGTTTTCCAGAGTTACTTCTGGTCTGTTGGTCACCAGATCAACCGGTCAAATGAACGTCGTTTTGATGGGTCGTAAGACCTGGGAATCTTTACCAGCTCATTCTAGACCATTAAAG	MDWQKSLTLIVALTLSRGIGLKNDLPWKLKSDMMQFSRVTSGLLVTRSTGQMNVVLMGRKTWESLPAHSRPLK		183	192	176	1990	2354	2353	TTC	F	35	Q	CAG	0.000601256	0.000563232	0.000561981	0.005886616	0.006734084	0.00686298	-10.69973362	-10.79398425	-10.79719173	-7.408345744	-7.214302612	-7.186949223	3.291387879	3.57968164	3.610242503	3.57968164	F1	5.455162801	5.510961919	5.444600814	0.722045136	0.72347088	0.715726645	0.722045136	substitution
291	ATGGACTGGCAAAAGTCCTTAACTTTGATCGTTGCTTTGACTTTGTCTAGAGGTATTGGTTTGAAAAACGACTTGCCTTGGAAGTTGAAGTCTGACATGATGTTCTTTTCCAGAGTTACTTCTGGTCTGATGGTCACCAGATCAACCGGTCAAATGAACGTCGTTTTGATGGGTCGTAAGACCTGGGAATCTTTACCAGCTCATTCTAGACCATTAAAG	MDWQKSLTLIVALTLSRGIGLKNDLPWKLKSDMMFFSRVTSGLMVTRSTGQMNVVLMGRKTWESLPAHSRPLK		182	215	259	55	61	67	TTG	L	44	M	ATG	0.00059797	0.000630702	0.000827006	0.000162695	0.000174503	0.000195418	-10.70763882	-10.6307539	-10.23981506	-12.58553875	-12.48446388	-12.32114564	-1.877899924	-1.853709976	-2.081330581	-1.877899924	F1	5.455162801	5.510961919	5.444600814	0.032335953	0.066647721	0.032335953	-0.00254386	substitution
292	ATGGACTGGCAAAAGTCCTTAACTTTGATCGTTGCTTTGACTTTGTCTAGAGGTATTGGTTTGAAAAACGACTTGCCTTGGAAGTTGAAGTCTGACATGATGTTCTTTTCCAGAGTTACTTCTGGTCTGTTGGTCACCAGATCAACCGGTCAAATGAACGTCGTTATGATGGGTCGTAAGACCTGGGAATCTTTACCAGCTCATTCTAGACCATTAAAG	MDWQKSLTLIVALTLSRGIGLKNDLPWKLKSDMMFFSRVTSGLLVTRSTGQMNVVMMGRKTWESLPAHSRPLK		182	187	203	38	48	46	TTG	L	56	M	ATG	0.00059797	0.000548564	0.000648194	0.000112408	0.000137314	0.000134168	-10.70763882	-10.83205229	-10.59128743	-13.11897095	-12.83023872	-12.86367287	-2.411332124	-1.998186424	-2.272385445	-2.272385445	F1	5.455162801	5.510961919	5.444600814	-0.001131563	-0.001131563	0.014164272	-0.026866881	substitution
293	ATGGACTGGCAAAAGTCCTTAACTTTGATCGTTGCTTTGACTTTGTCTAGAGGTATTGGTTTGAAAAACGACTTGCCTTGGAAGTTGAAGTCTGACATGATGTTCTTTTCCAGAGTTACTTCTGGTCTGTTGGTCACCAGATCAACCGGTCAAATGAACGTCGTTTTGATGGGTCGTAAGTAGTGGGAATCTTTACCAGCTCATTCTAGACCATTAAAG	MDWQKSLTLIVALTLSRGIGLKNDLPWKLKSDMMFFSRVTSGLLVTRSTGQMNVVLMGRK_WESLPAHSRPLK		182	254	163	4	4	1	ACC	T	61	*	TAG	0.00059797	0.000745108	0.000520471	1.18E-05	1.14E-05	2.92E-06	-10.70763882	-10.39026207	-10.90789519	-16.36689846	-16.41520122	-18.38723483	-5.659259638	-6.024939151	-7.479339638	-6.024939151	F1	5.455162801	5.510961919	5.444600814	-0.492304896	-0.413821684	-0.492304896	-0.689759486	stop
294	ATGGACTGGCAAAAGTCCTTAACTTTGATCGTTGCTTTGACTTTGTCTAGAGGTATTGGTTTGAAAAACGACTTGCCTTGGAAGTTGAAGTCTGACATGATGTTCTTTTCCAGAGTTACTTCTGGTCTGTTGGTCACCAGAAGTACCGGTCAAATGAACGTCGTTTTGATGGGTCGTAAGACCTGGGAATCTTTACCAGCTCATTCTAGACCATTAAAG	MDWQKSLTLIVALTLSRGIGLKNDLPWKLKSDMMFFSRVTSGLLVTRSTGQMNVVLMGRKTWESLPAHSRPLK		182	227	186	38	42	45	TCA	S	48	S	AGT	0.00059797	0.000665904	0.000593911	0.000112408	0.000120149	0.000131251	-10.70763882	-10.55239827	-10.71746453	-13.11897095	-13.02288379	-12.89538173	-2.411332124	-2.470485529	-2.177917198	-2.411332124	F1	5.455162801	5.510961919	5.444600814	-0.014840214	-0.001131563	-0.045239657	-0.014840214	silent
295	ATGGACTGGCAAAAGTCCTTAACTTTGATCGTTGCTTTGACTTTGTCTAGAGGTATTGGTTTGAAAAACGACTTGCCTTGGAAGTTGAAGTCTGACATGATGTTCTTTTCCAGAGTTACTTCTGGTCTGTTGGTCACCTTTTCAACCGGTCAAATGAACGTCGTTTTGATGGGTCGTAAGACCTGGGAATCTTTACCAGCTCATTCTAGACCATTAAAG	MDWQKSLTLIVALTLSRGIGLKNDLPWKLKSDMMFFSRVTSGLLVTFSTGQMNVVLMGRKTWESLPAHSRPLK		181	261	176	2	2	6	AGA	R	47	F	TTT	0.000594685	0.000765643	0.000561981	5.92E-06	5.72E-06	1.75E-05	-10.71558758	-10.35104076	-10.79719173	-17.36689846	-17.41520122	-15.80227233	-6.651310885	-7.064160461	-5.005080601	-6.651310885	F1	5.455162801	5.510961919	5.444600814	-0.539874297	-0.539874297	-0.623014077	-0.374763817	substitution
296	ATGGACTGGCAAAAGTCCTTAACTTTGATCGTTGCTTTGACTTTGTCTAGAGGTATTGGTTTGAAAAACGACTTGCCTTGGAAGTTGAAGTCTGACATGATGCGGTTTTCCAGAGTTACTTCTGGTCTGTTGGTCACCAGATCAACCGGTCAAATGAACGTCGTTTTGATGGGTCGTAAGACCTGGGAATCTTTACCAGCTCATTCTAGACCATTAAAG	MDWQKSLTLIVALTLSRGIGLKNDLPWKLKSDMMRFSRVTSGLLVTRSTGQMNVVLMGRKTWESLPAHSRPLK		181	217	215	14	44	35	TTC	F	35	R	CGG	0.000594685	0.000636569	0.000686511	4.14E-05	0.000125871	0.000102084	-10.71558758	-10.61739552	-10.5084305	-14.55954354	-12.9557696	-13.25795181	-3.843955963	-2.338374078	-2.749521316	-2.749521316	F1	5.455162801	5.510961919	5.444600814	-0.087610615	-0.183164476	-0.028623197	-0.087610615	substitution
297	ATGGACTGGCAAAAGTCCTTAACTTTGATCGTTGCTTTGACTTTGTCTAGAGGTATTGGTTTGAAAAACGACTTGCCTTGGAAGTTGAAGTCTGACATGATGTTCTTTGATAGAGTTACTTCTGGTCTGTTGGTCACCAGATCAACCGGTCAAATGAACGTCGTTTTGATGGGTCGTAAGACCTGGGAATCTTTACCAGCTCATTCTAGACCATTAAAG	MDWQKSLTLIVALTLSRGIGLKNDLPWKLKSDMMFFDRVTSGLLVTRSTGQMNVVLMGRKTWESLPAHSRPLK		181	199	178	59	72	73	TCC	S	37	D	GAT	0.000594685	0.000583766	0.000568367	0.000174528	0.00020597	0.000212919	-10.71558758	-10.74232213	-10.78088991	-12.48425541	-12.24527622	-12.19741027	-1.768667835	-1.502954083	-1.416520356	-1.502954083	F1	5.455162801	5.510961919	5.444600814	0.080527034	0.080527034	0.076452654	0.082092526	substitution
298	ATGGACTGGCAAAAGTCCTTAACTTTGATCGTTGCTTTGACTTTGTCTAGAGGTATTGGTTTGAAAAACGACTTGCCTTGGAAGTTGAAGTCTGACATGATGTTCTTTTCCAGAGTTACTTCTGGTCTGTTGGTCACGAGATCAACCGGTCAAATGAACGTCGTTTTGATGGGTCGTAAGACCTGGGAATCTTTACCAGCTCATTCTAGACCATTAAAG	MDWQKSLTLIVALTLSRGIGLKNDLPWKLKSDMMFFSRVTSGLLVTRSTGQMNVVLMGRKTWESLPAHSRPLK		181	158	153	30	31	54	ACC	T	46	T	ACG	0.000594685	0.000463493	0.00048854	8.87E-05	8.87E-05	0.000157501	-10.71558758	-11.075166	-10.9992355	-13.46000786	-13.46100491	-12.63234733	-2.744420289	-2.385838902	-1.633111824	-2.385838902	F1	5.455162801	5.510961919	5.444600814	-0.034593136	-0.043454612	-0.034593136	0.054518463	silent
299	ATGGACTGGCAAAAGTCCTTAACTTTGATCGTTGCTTTGACTTTGTCTAGAGGTATTGGTTTGAAAAACGACTTGCCTTGGAAGTTGAAGTCTGACATGATGTTCTTTTCCAGAGTTACTTCTGGTCTGTTGGTCACCAGACAGACCGGTCAAATGAACGTCGTTTTGATGGGTCGTAAGACCTGGGAATCTTTACCAGCTCATTCTAGACCATTAAAG	MDWQKSLTLIVALTLSRGIGLKNDLPWKLKSDMMFFSRVTSGLLVTRQTGQMNVVLMGRKTWESLPAHSRPLK		181	200	190	45	44	45	TCA	S	48	Q	CAG	0.000594685	0.0005867	0.000606684	0.000133114	0.000125871	0.000131251	-10.71558758	-10.73509056	-10.68676774	-12.87504536	-12.9557696	-12.89538173	-2.159457788	-2.220679035	-2.208613996	-2.208613996	F1	5.455162801	5.510961919	5.444600814	-0.013819976	0.030872246	-0.013819976	-0.018748195	substitution
300	ATGGACTGGCAAAAGTCCTTAACTTTGATCGTTGCTTTGACTTTGTCTAGAGGTATTGGTTTGAAAAACGACTTGCCTTGGAAGTTGAAGTCTGACATGATGTTCTTTTCCAGAGTTACTTCTGGTCTGTTGGTCACCAGAGTTACCGGTCAAATGAACGTCGTTTTGATGGGTCGTAAGACCTGGGAATCTTTACCAGCTCATTCTAGACCATTAAAG	MDWQKSLTLIVALTLSRGIGLKNDLPWKLKSDMMFFSRVTSGLLVTRVTGQMNVVLMGRKTWESLPAHSRPLK		181	200	194	12	22	19	TCA	S	48	V	GTT	0.000594685	0.0005867	0.000619456	3.55E-05	6.29E-05	5.54E-05	-10.71558758	-10.73509056	-10.6567105	-14.78193596	-13.9557696	-14.13930731	-4.066348384	-3.220679035	-3.482596812	-3.482596812	F1	5.455162801	5.510961919	5.444600814	-0.18093779	-0.211422235	-0.139596055	-0.18093779	substitution
301	ATGGACTGGCAAAAGTCCTTAACTTTGATCGTTGCTTTGACTTTGTCTAGAGGTATTGGTTTGAAAAACGACTTGCCTTGGAAGTTGAAGTCTGGTATGATGTTCTTTTCCAGAGTTACTTCTGGTCTGTTGGTCACCAGATCAACCGGTCAAATGAACGTCGTTTTGATGGGTCGTAAGACCTGGGAATCTTTACCAGCTCATTCTAGACCATTAAAG	MDWQKSLTLIVALTLSRGIGLKNDLPWKLKSGMMFFSRVTSGLLVTRSTGQMNVVLMGRKTWESLPAHSRPLK		181	273	207	1	1	4	GAC	D	32	G	GGT	0.000594685	0.000800845	0.000660966	2.96E-06	2.86E-06	1.17E-05	-10.71558758	-10.28618961	-10.56313639	-18.36689846	-18.41520122	-16.38723483	-7.651310885	-8.129011605	-5.824098441	-7.651310885	F1	5.455162801	5.510961919	5.444600814	-0.666936899	-0.666936899	-0.756946879	-0.479032234	substitution
302	ATGGACTGGCAAAAGTCCTTATGTTTGATCGTTGCTTTGACTTTGTCTAGAGGTATTGGTTTGAAAAACGACTTGCCTTGGAAGTTGAAGTCTGACATGATGTTCTTTTCCAGAGTTACTTCTGGTCTGTTGGTCACCAGATCAACCGGTCAAATGAACGTCGTTTTGATGGGTCGTAAGACCTGGGAATCTTTACCAGCTCATTCTAGACCATTAAAG	MDWQKSLCLIVALTLSRGIGLKNDLPWKLKSDMMFFSRVTSGLLVTRSTGQMNVVLMGRKTWESLPAHSRPLK		181	171	156	24	19	20	ACT	T	8	C	TGT	0.000594685	0.000501628	0.000498119	7.10E-05	5.44E-05	5.83E-05	-10.71558758	-10.96109424	-10.97122113	-13.78193596	-14.1672737	-14.06530673	-3.066348384	-3.206179466	-3.094085608	-3.094085608	F1	5.455162801	5.510961919	5.444600814	-0.131476782	-0.084359633	-0.137772356	-0.131476782	substitution
303	ATGGACTGGCAAAAGTCCTTAACTTTGATCGTTGCTTTGACTTTGTCTAGAGGTATGGGTTTGAAAAACGACTTGCCTTGGAAGTTGAAGTCTGACATGATGTTCTTTTCCAGAGTTACTTCTGGTCTGTTGGTCACCAGATCAACCGGTCAAATGAACGTCGTTTTGATGGGTCGTAAGACCTGGGAATCTTTACCAGCTCATTCTAGACCATTAAAG	MDWQKSLTLIVALTLSRGMGLKNDLPWKLKSDMMFFSRVTSGLLVTRSTGQMNVVLMGRKTWESLPAHSRPLK		181	210	182	75	91	96	ATT	I	19	M	ATG	0.000594685	0.000616034	0.000581139	0.000221857	0.000260324	0.000280003	-10.71558758	-10.66470124	-10.7488287	-12.13807977	-11.90740658	-11.80227233	-1.422492194	-1.242705342	-1.053443623	-1.242705342	F1	5.455162801	5.510961919	5.444600814	0.124513012	0.124513012	0.10918572	0.128315495	substitution
304	ATGGACTGGCAAAAGTCCTTAACTTTGATCGTTGCTTTGACTTTGTCTAGAGGTATTGGTTTGAAAAACGACTTGCCTTGGAAGTTGAAGTCTGACATGATGTTCTTTTCCAGAGTTACTTCTGGTATGTTGGTCACCAGATCAACCGGTCAAATGAACGTCGTTTTGATGGGTCGTAAGACCTGGGAATCTTTACCAGCTCATTCTAGACCATTAAAG	MDWQKSLTLIVALTLSRGIGLKNDLPWKLKSDMMFFSRVTSGMLVTRSTGQMNVVLMGRKTWESLPAHSRPLK		181	190	140	37	35	37	CTG	L	43	M	ATG	0.000594685	0.000557365	0.00044703	0.00010945	0.000100124	0.000107918	-10.71558758	-10.80909114	-11.12734033	-13.15744509	-13.2859182	-13.17778146	-2.441857519	-2.476827056	-2.050441135	-2.441857519	F1	5.455162801	5.510961919	5.444600814	-0.005010199	-0.005010199	-0.046037269	0.001388648	substitution
305	ATGGACTGGCAAAAGTCCTTAACTTTGATCGTTGCTTTGACTTTGTCTAGAGGTATTGGTTTGAAAAACGACTTGCCTTGGAAGTTGAAGACGGACATGATGTTCTTTTCCAGAGTTACTTCTGGTCTGTTGGTCACCAGATCAACCGGTCAAATGAACGTCGTTTTGATGGGTCGTAAGACCTGGGAATCTTTACCAGCTCATTCTAGACCATTAAAG	MDWQKSLTLIVALTLSRGIGLKNDLPWKLKTDMMFFSRVTSGLLVTRSTGQMNVVLMGRKTWESLPAHSRPLK		180	180	182	20	25	48	TCT	S	31	T	ACG	0.000591399	0.00052803	0.000581139	5.92E-05	7.15E-05	0.000140001	-10.72358037	-10.88709366	-10.7488287	-14.04497037	-13.77134503	-12.80227233	-3.321389999	-2.884251371	-2.053443623	-2.884251371	F1	5.455162801	5.510961919	5.444600814	-0.097281502	-0.116765884	-0.097281502	0.001006404	substitution
306	ATGGACTGGCAAAAGTCCTTAACTTTGATCGTTGCTTTGACTTTGTCTAGAGGTATTGGTTTGAAAAACGACTTGCCTTGGAAGTTGAAGTCTGACATGATGTTCTTTTCCAGAGTTACTTCTGGTCTGTTGGTCACCAGATCAACCGGTCAATAGAACGTCGTTTTGATGGGTCGTAAGACCTGGGAATCTTTACCAGCTCATTCTAGACCATTAAAG	MDWQKSLTLIVALTLSRGIGLKNDLPWKLKSDMMFFSRVTSGLLVTRSTGQ_NVVLMGRKTWESLPAHSRPLK		180	272	185	5	1	1	ATG	M	52	*	TAG	0.000591399	0.000797911	0.000590718	1.48E-05	2.86E-06	2.92E-06	-10.72358037	-10.29148391	-10.72524188	-16.04497037	-18.41520122	-18.38723483	-5.321389999	-8.123717306	-7.661992944	-7.661992944	F1	5.455162801	5.510961919	5.444600814	-0.713012912	-0.370891089	-0.756280983	-0.713012912	stop
307	ATGGACTGGCAAAAGTCCTTAACTTTGATCGTTGCTTTGACTTTGTCTAGAGGTATTGGTTTGAAAAACGACTTGCCTTGGAAGTTGAAGTCTGACATGATGTTCTTTTCCAGAGTTACTTCTGGTCTGCCGGTCACCAGATCAACCGGTCAAATGAACGTCGTTTTGATGGGTCGTAAGACCTGGGAATCTTTACCAGCTCATTCTAGACCATTAAAG	MDWQKSLTLIVALTLSRGIGLKNDLPWKLKSDMMFFSRVTSGLPVTRSTGQMNVVLMGRKTWESLPAHSRPLK		180	231	206	163	215	192	TTG	L	44	P	CCG	0.000591399	0.000677638	0.000657773	0.00048217	0.00061505	0.000560005	-10.72358037	-10.52719771	-10.57012282	-11.01817031	-10.66700837	-10.80227233	-0.29458994	-0.139810656	-0.23214951	-0.23214951	F1	5.455162801	5.510961919	5.444600814	0.247903489	0.267827207	0.247903489	0.232873702	substitution
308	ATGGACTGGCAAAAGTCCTTAACTTTGATCGTTGCTTTGACTTTGTCTAGAGGTATTGGTTTGAAAAACGACTTGCCTTGGAAGTTGAAGTCTGACATGATGTTCTTTTCCAGAGTTACTTCTGGTCTGTTGGTCACCAGATCAACCGGTCAAATGAACGTCGTTTTGATGGGTCGTAAGACCTGGGAATCTTTACCAGCTCATTCTAGACCATTGAAG	MDWQKSLTLIVALTLSRGIGLKNDLPWKLKSDMMFFSRVTSGLLVTRSTGQMNVVLMGRKTWESLPAHSRPLK		180	181	198	36	60	65	TTA	L	72	L	TTG	0.000591399	0.000530963	0.000632228	0.000106492	0.000171642	0.000189585	-10.72358037	-10.87910087	-10.62726672	-13.19697346	-12.50831062	-12.36486702	-2.473393093	-1.629209756	-1.737600291	-1.737600291	F1	5.455162801	5.510961919	5.444600814	0.041216131	-0.009017191	0.060572711	0.041216131	silent
309	ATGGACTGGCAAAAGTCCTTAACTTTGATCGTTGCTTTGACTTTGTCTTCGGGTATTGGTTTGAAAAACGACTTGCCTTGGAAGTTGAAGTCTGACATGATGTTCTTTTCCAGAGTTACTTCTGGTCTGTTGGTCACCAGATCAACCGGTCAAATGAACGTCGTTTTGATGGGTCGTAAGACCTGGGAATCTTTACCAGCTCATTCTAGACCATTAAAG	MDWQKSLTLIVALTLSSGIGLKNDLPWKLKSDMMFFSRVTSGLLVTRSTGQMNVVLMGRKTWESLPAHSRPLK		179	213	177	177	209	201	AGA	R	17	S	TCG	0.000588114	0.000624835	0.000565174	0.000523583	0.000597886	0.000586255	-10.73161768	-10.64423713	-10.78901779	-10.89929291	-10.70784209	-10.73618314	-0.167675225	-0.063604953	0.052834658	-0.063604953	F1	5.455162801	5.510961919	5.444600814	0.269154777	0.283953321	0.257488344	0.269154777	substitution
310	ATGGACTGGCAAAAGTCCTTAACTTTGATCGTTGCTTTGACTTTGTCTAGAGGTATTGGTTTGAAAAACGACTTGCCTTGGAAGTTGAAGTCTGACATGATGTTCTTTTCCAGAGTTATTTCTGGTCTGTTGGTCACCAGATCAACCGGTCAAATGAACGTCGTTTTGATGGGTCGTAAGACCTGGGAATCTTTACCAGCTCATTCTAGACCATTAAAG	MDWQKSLTLIVALTLSRGIGLKNDLPWKLKSDMMFFSRVISGLLVTRSTGQMNVVLMGRKTWESLPAHSRPLK		179	206	187	5	4	1	ACT	T	40	I	ATT	0.000588114	0.000604301	0.000597105	1.48E-05	1.14E-05	2.92E-06	-10.73161768	-10.69244623	-10.70972888	-16.04497037	-16.41520122	-18.38723483	-5.31335268	-5.722754992	-7.677505943	-5.722754992	F1	5.455162801	5.510961919	5.444600814	-0.454297357	-0.369869846	-0.454297357	-0.714987858	substitution
311	ATGGACTGGCAAAAGTCCTTAACTTTGATCGTTGCTTTGACTTTGTCTAGAGGTATTGGTTTGAAAAACGACTTGCCTTGGAAGTTGAAGTCTGACATGATGTTCTTTTCCAGAGTTACTTCTGGTCTGTTGGTCACCCCGTCAACCGGTCAAATGAACGTCGTTTTGATGGGTCGTAAGACCTGGGAATCTTTACCAGCTCATTCTAGACCATTAAAG	MDWQKSLTLIVALTLSRGIGLKNDLPWKLKSDMMFFSRVTSGLLVTPSTGQMNVVLMGRKTWESLPAHSRPLK		179	189	141	92	129	89	AGA	R	47	P	CCG	0.000588114	0.000554431	0.000450223	0.000272145	0.00036903	0.000259586	-10.73161768	-10.81670433	-11.11707199	-11.8433365	-11.40397396	-11.9115014	-1.111718819	-0.587269633	-0.794429405	-0.794429405	F1	5.455162801	5.510961919	5.444600814	0.164000686	0.164000686	0.191623854	0.161290359	substitution
312	ATGGACTGGCAAAAGTCCTTAACTTTGATCGTTGCTTTGACTTTGTCTAGAGGTATTGGTTTGAAAAACGACTTGCCTTGGAAGTTGAAGTCTGACATGATGTTCTTTTCCAGAGTTACTTCTGGTCTGTTGGTCGGTAGATCAACCGGTCAAATGAACGTCGTTTTGATGGGTCGTAAGACCTGGGAATCTTTACCAGCTCATTCTAGACCATTAAAG	MDWQKSLTLIVALTLSRGIGLKNDLPWKLKSDMMFFSRVTSGLLVGRSTGQMNVVLMGRKTWESLPAHSRPLK		179	169	161	57	47	43	ACC	T	46	G	GGT	0.000588114	0.000495761	0.000514085	0.000168612	0.000134453	0.000125418	-10.73161768	-10.97806732	-10.92570647	-12.53400845	-12.86061237	-12.96097007	-1.802390761	-1.882545049	-2.035263607	-1.882545049	F1	5.455162801	5.510961919	5.444600814	0.028709191	0.076242111	0.028709191	0.003320885	substitution
313	ATGGACTGGCAAAAGTCCTTAACTTTGATCGTTGCTTTGACTTTGTCTAGAGGTATTGGTTTGAAAAACGACTTGCCTTGGAAGTTGAAGGCTGACATGATGTTCTTTTCCAGAGTTACTTCTGGTCTGTTGGTCACCAGATCAACCGGTCAAATGAACGTCGTTTTGATGGGTCGTAAGACCTGGGAATCTTTACCAGCTCATTCTAGACCATTAAAG	MDWQKSLTLIVALTLSRGIGLKNDLPWKLKADMMFFSRVTSGLLVTRSTGQMNVVLMGRKTWESLPAHSRPLK		179	184	187	17	31	22	TCT	S	31	A	GCT	0.000588114	0.000539764	0.000597105	5.03E-05	8.87E-05	6.42E-05	-10.73161768	-10.8553848	-10.70972888	-14.27943562	-13.46100491	-13.92780321	-3.547817934	-2.60562011	-3.218074325	-3.218074325	F1	5.455162801	5.510961919	5.444600814	-0.145536407	-0.145536407	-0.062236355	-0.147261672	substitution
314	ATGGACTGGCAAAAGTCCTTAACTTTGATCGTTGCTTTGACTTTGTCTAGAGGTATTGGTTTGAAAAACGACTTGCCTTGGAAGTTGAAGTCTGACATGATGTTCTTTTCCAGAGTTACTTCTGGTCTGTTGGTCACCGATTCAACCGGTCAAATGAACGTCGTTTTGATGGGTCGTAAGACCTGGGAATCTTTACCAGCTCATTCTAGACCATTAAAG	MDWQKSLTLIVALTLSRGIGLKNDLPWKLKSDMMFFSRVTSGLLVTDSTGQMNVVLMGRKTWESLPAHSRPLK		179	233	175	62	96	97	AGA	R	47	D	GAT	0.000588114	0.000683505	0.000558788	0.000183402	0.000274627	0.000282919	-10.73161768	-10.51476061	-10.80541223	-12.41270215	-11.83023872	-11.78732199	-1.681084465	-1.315478108	-0.981909753	-1.315478108	F1	5.455162801	5.510961919	5.444600814	0.100032647	0.091655605	0.100032647	0.137422407	substitution
315	ATGGACTGGCAAAAGTCCTTAACTTTGATCGTTGCTTTGACTTTGTCTAGAGGTATTGGTTTGAAAAACGACTTGCCTTGGAAGTTGAAGTCTGACATGATGTTCTTTTCCTTTGTTACTTCTGGTCTGTTGGTCACCAGATCAACCGGTCAAATGAACGTCGTTTTGATGGGTCGTAAGACCTGGGAATCTTTACCAGCTCATTCTAGACCATTAAAG	MDWQKSLTLIVALTLSRGIGLKNDLPWKLKSDMMFFSFVTSGLLVTRSTGQMNVVLMGRKTWESLPAHSRPLK		179	217	175	10	14	14	AGA	R	38	F	TTT	0.000588114	0.000636569	0.000558788	2.96E-05	4.00E-05	4.08E-05	-10.73161768	-10.61739552	-10.80541223	-15.04497037	-14.6078463	-14.57987991	-4.31335268	-3.990450775	-3.774467673	-3.990450775	F1	5.455162801	5.510961919	5.444600814	-0.236414926	-0.242807244	-0.236414926	-0.218095604	substitution
316	ATGGACTGGCAAAAGTCCTTAACTTTGATCGTTGCTTTGACTTTGTCTAGAGGTATTGGTTTGAAAAACGACTTGCCTTGGAAGTTGAAGTCTGACATGATGTTCTTTTCCAGAGTTACTTCTGGTCTGTTGGTCACCAGATCAACCGGTCAAATGATTGTCGTTTTGATGGGTCGTAAGACCTGGGAATCTTTACCAGCTCATTCTAGACCATTAAAG	MDWQKSLTLIVALTLSRGIGLKNDLPWKLKSDMMFFSRVTSGLLVTRSTGQMIVVLMGRKTWESLPAHSRPLK		179	198	184	19	29	24	AAC	N	53	I	ATT	0.000588114	0.000580833	0.000587525	5.62E-05	8.30E-05	7.00E-05	-10.73161768	-10.74959013	-10.73306139	-14.11897095	-13.55722022	-13.80227233	-3.387353262	-2.807630089	-3.069210939	-3.069210939	F1	5.455162801	5.510961919	5.444600814	-0.125147348	-0.125147348	-0.087644378	-0.12831001	substitution
317	ATGGACTGGCAAAAGTCCTTGACTTTGATCGTTGCTTTGACTTTGTCTAGAGGTATTGGTTTGAAAAACGACTTGCCTTGGAAGTTGAAGTCTGACATGATGTTCTTTTCCAGAGTTACTTCTGGTCTGTTGGTCACCAGATCAACCGGTCAAATGAACGTCGTTTTGATGGGTCGTAAGACCTGGGAATCTTTACCAGCTCATTCTAGACCATTAAAG	MDWQKSLTLIVALTLSRGIGLKNDLPWKLKSDMMFFSRVTSGLLVTRSTGQMNVVLMGRKTWESLPAHSRPLK		178	213	220	48	46	58	TTA	L	7	L	TTG	0.000584828	0.000624835	0.000702476	0.000141989	0.000131592	0.000169168	-10.73970003	-10.64423713	-10.47526363	-12.78193596	-12.89163926	-12.52925383	-2.042235928	-2.247402129	-2.053990202	-2.053990202	F1	5.455162801	5.510961919	5.444600814	0.000936819	0.04576676	-0.017181102	0.000936819	silent
318	ATGGACTGGCAAAAGTCCTTAACTTTGATCGTTGCTTTGACTTTGTCTAGAGGTATTGGTTTGAAAAACGACTTGCCTTGGAAGTTGAAGTCTGACATGATGTTCTTTTCCAGGGTTACTTCTGGTCTGTTGGTCACCAGATCAACCGGTCAAATGAACGTCGTTTTGATGGGTCGTAAGACCTGGGAATCTTTACCAGCTCATTCTAGACCATTAAAG	MDWQKSLTLIVALTLSRGIGLKNDLPWKLKSDMMFFSRVTSGLLVTRSTGQMNVVLMGRKTWESLPAHSRPLK		178	221	210	57	84	78	AGA	R	38	R	AGG	0.000584828	0.000648303	0.000670545	0.000168612	0.000240299	0.000227502	-10.73970003	-10.59104419	-10.54237783	-12.53400845	-12.02288379	-12.10183261	-1.794308415	-1.431839601	-1.559454782	-1.559454782	F1	5.455162801	5.510961919	5.444600814	0.077269075	0.077269075	0.085397155	0.063895674	silent
319	ATGGACTGGCAAAAGTCCTTAACTTTGATCGTTGCTTTGACTTTGTCTAGAGGTATTGGTTTGAAAAACGACTTGCCTTGGAAGTTGAAGTCTGACATGATGTTCTTTTCCAGAGTTACTTTGGGTCTGTTGGTCACCAGATCAACCGGTCAAATGAACGTCGTTTTGATGGGTCGTAAGACCTGGGAATCTTTACCAGCTCATTCTAGACCATTAAAG	MDWQKSLTLIVALTLSRGIGLKNDLPWKLKSDMMFFSRVTLGLLVTRSTGQMNVVLMGRKTWESLPAHSRPLK		178	179	241	16	15	16	TCT	S	41	L	TTG	0.000584828	0.000525096	0.00076953	4.73E-05	4.29E-05	4.67E-05	-10.73970003	-10.89513098	-10.34373401	-14.36689846	-14.50831062	-14.38723483	-3.627198429	-3.613179646	-4.04350082	-3.627198429	F1	5.455162801	5.510961919	5.444600814	-0.188963242	-0.155622699	-0.188963242	-0.252345969	substitution
320	ATGGACTGGCAAAAGTCCTTAACTTTGATCGTTGCTTTGACTTTGTCTAGAGGTATTGGTTTGAAAAACGACTTGCCTTGGAAGTTGAAGTCTGACATGATGTTCTTTTCCAGAGTTACTTCTGGTCTGTTGGTCACCAGATCAACCGGTCAAATGAACGTCGTTTTGATGGGTCGTAAGACCTGGGAATGGTTACCAGCTCATTCTAGACCATTAAAG	MDWQKSLTLIVALTLSRGIGLKNDLPWKLKSDMMFFSRVTSGLLVTRSTGQMNVVLMGRKTWEWLPAHSRPLK		178	172	192	3	4	2	TCT	S	64	W	TGG	0.000584828	0.000504562	0.00061307	8.87E-06	1.14E-05	5.83E-06	-10.73970003	-10.952682	-10.67166084	-16.78193596	-16.41520122	-17.38723483	-6.042235928	-5.462519219	-6.715573984	-6.042235928	F1	5.455162801	5.510961919	5.444600814	-0.462483648	-0.462483648	-0.421565922	-0.592525175	substitution
321	ATGGACTGGCAAAAGTCCTTAACTTTGATCGTTGCTTTGACTTTGTCTAGAGGTATTGGTTTGAAAAACGACTTGCCTTGGAAGTTGAAGTCTGACATGATGTTCTTTTCCAGAATGACTTCTGGTCTGTTGGTCACCAGATCAACCGGTCAAATGAACGTCGTTTTGATGGGTCGTAAGACCTGGGAATCTTTACCAGCTCATTCTAGACCATTAAAG	MDWQKSLTLIVALTLSRGIGLKNDLPWKLKSDMMFFSRMTSGLLVTRSTGQMNVVLMGRKTWESLPAHSRPLK		178	189	206	517	564	569	GTT	V	39	M	ATG	0.000584828	0.000554431	0.000657773	0.001529337	0.001613434	0.001659599	-10.73970003	-10.81670433	-10.57012282	-9.35287799	-9.275649865	-9.234949986	1.386822042	1.541054464	1.335172832	1.386822042	F1	5.455162801	5.510961919	5.444600814	0.459316113	0.481471789	0.459316113	0.432408084	substitution
322	ATGGACTGGCAAAAGTCCTTAACTTTGATCGTTGCTTTGACTTTGTCTAGAGGTATTGGTTTGAAAAACGACTTGCCTTGGAAGTTGAAGTCTGACATGATGTTCTTTTCCAGAGTTACTTCTGGTCTGTTGGTCACCAGATCAACCGGTCAAATGAACGTCGTTTTGATGGGTCGTAAGACCTGGGAAGAGTTACCAGCTCATTCTAGACCATTAAAG	MDWQKSLTLIVALTLSRGIGLKNDLPWKLKSDMMFFSRVTSGLLVTRSTGQMNVVLMGRKTWEELPAHSRPLK		178	209	184	7	14	4	TCT	S	64	E	GAG	0.000584828	0.000613101	0.000587525	2.07E-05	4.00E-05	1.17E-05	-10.73970003	-10.67158762	-10.73306139	-15.55954354	-14.6078463	-16.38723483	-4.819843507	-3.936258674	-5.65417344	-4.819843507	F1	5.455162801	5.510961919	5.444600814	-0.307163286	-0.307163286	-0.229598856	-0.457399236	substitution
323	ATGGACTGGCAAAAGTCCTTAACTTTGATCGTTGCTTTGACTTTGTCTAGAGGTATTGGTTTGAAAAACGACTTGCCTTGGAAGTTGAAGTCTGACATGATGTTCTTTTCCAGAGTTACTTCTGGTCTGTTGGTCACCGCGTCAACCGGTCAAATGAACGTCGTTTTGATGGGTCGTAAGACCTGGGAATCTTTACCAGCTCATTCTAGACCATTAAAG	MDWQKSLTLIVALTLSRGIGLKNDLPWKLKSDMMFFSRVTSGLLVTASTGQMNVVLMGRKTWESLPAHSRPLK		178	216	178	36	58	56	AGA	R	47	A	GCG	0.000584828	0.000633635	0.000568367	0.000106492	0.000165921	0.000163335	-10.73970003	-10.62405925	-10.78088991	-13.19697346	-12.55722022	-12.57987991	-2.457273427	-1.933160971	-1.798989992	-1.933160971	F1	5.455162801	5.510961919	5.444600814	0.022342919	-0.006968984	0.022342919	0.033400664	substitution
324	ATGGACTGGCAAAAGTCCTTAACTTTGATCGTTGCTTTGACTTTGTCTAGAGGTATTGGTTTGAAAAACGACTTGCCTTGGAAGTTGAAGTCTGACATGGGTTTCTTTTCCAGAGTTACTTCTGGTCTGTTGGTCACCAGATCAACCGGTCAAATGAACGTCGTTTTGATGGGTCGTAAGACCTGGGAATCTTTACCAGCTCATTCTAGACCATTAAAG	MDWQKSLTLIVALTLSRGIGLKNDLPWKLKSDMGFFSRVTSGLLVTRSTGQMNVVLMGRKTWESLPAHSRPLK		178	218	214	44	97	77	ATG	M	34	G	GGT	0.000584828	0.000639502	0.000683317	0.000130156	0.000277488	0.000224585	-10.73970003	-10.61076243	-10.51515636	-12.90746684	-11.81528838	-12.12044829	-2.16776681	-1.204525947	-1.605291929	-1.605291929	F1	5.455162801	5.510961919	5.444600814	0.058060188	0.02981648	0.113987775	0.058060188	substitution
325	ATGGACTGGCAAAAGTCCTTAACTTTGATCGTTGCTTTGACTTTGTCTAGAGGTATTGGTTTGAAAAACGACTTGCCTTGGAAGTTGAAGTCTCGGATGATGTTCTTTTCCAGAGTTACTTCTGGTCTGTTGGTCACCAGATCAACCGGTCAAATGAACGTCGTTTTGATGGGTCGTAAGACCTGGGAATCTTTACCAGCTCATTCTAGACCATTAAAG	MDWQKSLTLIVALTLSRGIGLKNDLPWKLKSRMMFFSRVTSGLLVTRSTGQMNVVLMGRKTWESLPAHSRPLK		178	153	187	1	1	1	GAC	D	32	R	CGG	0.000584828	0.000448825	0.000597105	2.96E-06	2.86E-06	2.92E-06	-10.73970003	-11.12155891	-10.70972888	-18.36689846	-18.41520122	-18.38723483	-7.627198429	-7.293642307	-7.677505943	-7.627198429	F1	5.455162801	5.510961919	5.444600814	-0.663873108	-0.663873108	-0.651877404	-0.714987858	substitution
326	ATGGACTGGCAAAAGTCCTTAACTTTGATCGTTGCTTTGACTTTGTCTAGAGGTATTGGTTTGAAAAACGACTTGCCTTGGAAGTTGAAGGAGGACATGATGTTCTTTTCCAGAGTTACTTCTGGTCTGTTGGTCACCAGATCAACCGGTCAAATGAACGTCGTTTTGATGGGTCGTAAGACCTGGGAATCTTTACCAGCTCATTCTAGACCATTAAAG	MDWQKSLTLIVALTLSRGIGLKNDLPWKLKEDMMFFSRVTSGLLVTRSTGQMNVVLMGRKTWESLPAHSRPLK		178	250	205	81	104	118	TCT	S	31	E	GAG	0.000584828	0.000733374	0.00065458	0.000239606	0.000297513	0.00034417	-10.73970003	-10.41316247	-10.57714325	-12.02704846	-11.7147615	-11.50459178	-1.287348426	-1.301599031	-0.927448534	-1.287348426	F1	5.455162801	5.510961919	5.444600814	0.141684731	0.141684731	0.101778303	0.144355815	substitution
327	ATGGACTGGCAAAAGTCCTTAACTTTGGTGGTTGCTTTGACTTTGTCTAGAGGTATTGGTTTGAAAAACGACTTGCCTTGGAAGTTGAAGTCTGACATGATGTTCTTTTCCAGAGTTACTTCTGGTCTGTTGGTCACCAGATCAACCGGTCAAATGAACGTCGTTTTGATGGGTCGTAAGACCTGGGAATCTTTACCAGCTCATTCTAGACCATTAAAG	MDWQKSLTLVVALTLSRGIGLKNDLPWKLKSDMMFFSRVTSGLLVTRSTGQMNVVLMGRKTWESLPAHSRPLK		177	194	155	565	683	713	ATC	I	10	V	GTG	0.000581542	0.000569099	0.000494926	0.001671326	0.001953857	0.002079602	-10.74782791	-10.77903391	-10.98049894	-9.224791403	-8.999459449	-8.909476562	1.523036509	1.779574462	2.071022378	1.779574462	F1	5.455162801	5.510961919	5.444600814	0.498779554	0.498779554	0.489316223	0.526088421	substitution
328	ATGGACTGGCAAAAGTCCTTAACTTTGATCGTTGAGTTGACTTTGTCTAGAGGTATTGGTTTGAAAAACGACTTGCCTTGGAAGTTGAAGTCTGACATGATGTTCTTTTCCAGAGTTACTTCTGGTCTGTTGGTCACCAGATCAACCGGTCAAATGAACGTCGTTTTGATGGGTCGTAAGACCTGGGAATCTTTACCAGCTCATTCTAGACCATTAAAG	MDWQKSLTLIVELTLSRGIGLKNDLPWKLKSDMMFFSRVTSGLLVTRSTGQMNVVLMGRKTWESLPAHSRPLK		177	210	168	9	11	4	GCT	A	12	E	GAG	0.000581542	0.000616034	0.000536436	2.66E-05	3.15E-05	1.17E-05	-10.74782791	-10.66470124	-10.86430592	-15.19697346	-14.9557696	-16.38723483	-4.449145546	-4.291068363	-5.522928906	-4.449145546	F1	5.455162801	5.510961919	5.444600814	-0.274225427	-0.260061439	-0.274225427	-0.440690614	substitution
329	ATGGACTGGCAAAAGTCCTTAACTTTGATCGTTGCTTTGACTTTGTCTAGAGGTATTGGTTTGAAAAACGACTTGCCTTGGAAGTTGAAGTCTGACATGATGTTCTTTTCCAGAGTTACTTCTGGTCTGTTGGTCACCAGATCAACCGGTCAAATGACGGTCGTTTTGATGGGTCGTAAGACCTGGGAATCTTTACCAGCTCATTCTAGACCATTAAAG	MDWQKSLTLIVALTLSRGIGLKNDLPWKLKSDMMFFSRVTSGLLVTRSTGQMTVVLMGRKTWESLPAHSRPLK		176	200	195	43	46	45	AAC	N	53	T	ACG	0.000578257	0.0005867	0.000622649	0.000127198	0.000131592	0.000131251	-10.75600184	-10.73509056	-10.64929303	-12.94063371	-12.89163926	-12.89538173	-2.184631862	-2.156548698	-2.246088701	-2.184631862	F1	5.455162801	5.510961919	5.444600814	-0.005753914	0.027673563	-0.005753914	-0.023519066	substitution
330	ATGGACTGGCAAAAGTCCTTAACTTTGCTGGTTGCTTTGACTTTGTCTAGAGGTATTGGTTTGAAAAACGACTTGCCTTGGAAGTTGAAGTCTGACATGATGTTCTTTTCCAGAGTTACTTCTGGTCTGTTGGTCACCAGATCAACCGGTCAAATGAACGTCGTTTTGATGGGTCGTAAGACCTGGGAATCTTTACCAGCTCATTCTAGACCATTAAAG	MDWQKSLTLLVALTLSRGIGLKNDLPWKLKSDMMFFSRVTSGLLVTRSTGQMNVVLMGRKTWESLPAHSRPLK		176	182	150	38	40	29	ATC	I	10	L	CTG	0.000578257	0.000533897	0.000478961	0.000112408	0.000114428	8.46E-05	-10.75600184	-10.87115211	-11.02780465	-13.11897095	-13.09327312	-13.52925383	-2.362969103	-2.22212101	-2.501449179	-2.362969103	F1	5.455162801	5.510961919	5.444600814	-0.014001342	0.005013569	-0.014001342	-0.056028777	substitution
331	ATGGACTGGCAAGAGTCCTTAACTTTGATCGTTGCTTTGACTTTGTCTAGAGGTATTGGTTTGAAAAACGACTTGCCTTGGAAGTTGAAGTCTGACATGATGTTCTTTTCCAGAGTTACTTCTGGTCTGTTGGTCACCAGATCAACCGGTCAAATGAACGTCGTTTTGATGGGTCGTAAGACCTGGGAATCTTTACCAGCTCATTCTAGACCATTAAAG	MDWQESLTLIVALTLSRGIGLKNDLPWKLKSDMMFFSRVTSGLLVTRSTGQMNVVLMGRKTWESLPAHSRPLK		176	181	174	45	46	32	AAG	K	5	E	GAG	0.000578257	0.000530963	0.000555595	0.000133114	0.000131592	9.33E-05	-10.75600184	-10.87910087	-10.81367985	-12.87504536	-12.89163926	-13.38723483	-2.11904352	-2.012538395	-2.573554979	-2.11904352	F1	5.455162801	5.510961919	5.444600814	0.012359138	0.036007388	0.012359138	-0.0652085	substitution
332	ATGGACTGGCAAAAGTCCTTAACTTTGATCGTTGCTTTGACTTTGTCTAGAGGTATTGGTTTGAAAAACGACTTGCCTTGGAAGTTGAAGTCTGACATGATGTTCTTTTCCAGAGTTACTTCTGGTCTGACTGTCACCAGATCAACCGGTCAAATGAACGTCGTTTTGATGGGTCGTAAGACCTGGGAATCTTTACCAGCTCATTCTAGACCATTAAAG	MDWQKSLTLIVALTLSRGIGLKNDLPWKLKSDMMFFSRVTSGLTVTRSTGQMNVVLMGRKTWESLPAHSRPLK		176	164	196	69	73	73	TTG	L	44	T	ACT	0.000578257	0.000481094	0.000625842	0.000204109	0.000208831	0.000212919	-10.75600184	-11.02139475	-10.6419135	-12.258374	-12.22537666	-12.19741027	-1.50237216	-1.20398191	-1.555496769	-1.50237216	F1	5.455162801	5.510961919	5.444600814	0.114056202	0.114363256	0.114056202	0.064399565	substitution
333	ATGGACTGGCAAAAGTCCTTAACTTTGATCGTTGCTTTGACTTTGTCTAGAGGTATTGGTTTGAAAAACGACTTGCCTTGGAAGTTGAAGTCTGACATGATGTTCTTTTCCAGAGTTGTGTCTGGTCTGTTGGTCACCAGATCAACCGGTCAAATGAACGTCGTTTTGATGGGTCGTAAGACCTGGGAATCTTTACCAGCTCATTCTAGACCATTAAAG	MDWQKSLTLIVALTLSRGIGLKNDLPWKLKSDMMFFSRVVSGLLVTRSTGQMNVVLMGRKTWESLPAHSRPLK		176	217	191	38	51	63	ACT	T	40	V	GTG	0.000578257	0.000636569	0.000609877	0.000112408	0.000145896	0.000183752	-10.75600184	-10.61739552	-10.67919452	-13.11897095	-12.74277588	-12.4099549	-2.362969103	-2.125380355	-1.730760388	-2.125380355	F1	5.455162801	5.510961919	5.444600814	0.005013569	0.005013569	-0.001833682	0.042086913	substitution
334	ATGGACTGGCAAAAGTCCTTAACTTTGATCGTTGCTTTGACTTTGTCTAGAGGTATTGGTTTGAAAAACGACTTGCCTTGGAAGTTGAAGCGGGACATGATGTTCTTTTCCAGAGTTACTTCTGGTCTGTTGGTCACCAGATCAACCGGTCAAATGAACGTCGTTTTGATGGGTCGTAAGACCTGGGAATCTTTACCAGCTCATTCTAGACCATTAAAG	MDWQKSLTLIVALTLSRGIGLKNDLPWKLKRDMMFFSRVTSGLLVTRSTGQMNVVLMGRKTWESLPAHSRPLK		176	233	191	49	54	55	TCT	S	31	R	CGG	0.000578257	0.000683505	0.000609877	0.000144947	0.000154478	0.000160418	-10.75600184	-10.51476061	-10.67919452	-12.75218862	-12.66031372	-12.60587511	-1.996186772	-2.145553107	-1.926680598	-1.996186772	F1	5.455162801	5.510961919	5.444600814	0.017144489	0.051617886	-0.004370931	0.017144489	substitution
335	ATGGACTGGCAAAAGTCCTTAACTTTGATCGTTGCTTTGACTTTGTCTAGAGGTATTGGTTTGAAAGGGGACTTGCCTTGGAAGTTGAAGTCTGACATGATGTTCTTTTCCAGAGTTACTTCTGGTCTGTTGGTCACCAGATCAACCGGTCAAATGAACGTCGTTTTGATGGGTCGTAAGACCTGGGAATCTTTACCAGCTCATTCTAGACCATTAAAG	MDWQKSLTLIVALTLSRGIGLKGDLPWKLKSDMMFFSRVTSGLLVTRSTGQMNVVLMGRKTWESLPAHSRPLK		176	199	186	31	28	30	AAC	N	23	G	GGG	0.000578257	0.000583766	0.000593911	9.17E-05	8.01E-05	8.75E-05	-10.75600184	-10.74232213	-10.71746453	-13.41270215	-13.6078463	-13.48034423	-2.656700306	-2.865524163	-2.762879699	-2.762879699	F1	5.455162801	5.510961919	5.444600814	-0.089311258	-0.032308682	-0.094926067	-0.089311258	substitution
336	ATGGACTGGCAAAAGTCCTTAACTTTGATCGTTGCTTTGACTTTGTCTAGAGGTATTGGTTTGAAAAACGACTTGCCTTGGAAGTTGGGTTCTGACATGATGTTCTTTTCCAGAGTTACTTCTGGTCTGTTGGTCACCAGATCAACCGGTCAAATGAACGTCGTTTTGATGGGTCGTAAGACCTGGGAATCTTTACCAGCTCATTCTAGACCATTAAAG	MDWQKSLTLIVALTLSRGIGLKNDLPWKLGSDMMFFSRVTSGLLVTRSTGQMNVVLMGRKTWESLPAHSRPLK		175	216	183	32	48	60	AAG	K	30	G	GGT	0.000574971	0.000633635	0.000584332	9.47E-05	0.000137314	0.000175002	-10.76422235	-10.62405925	-10.74092351	-13.36689846	-12.83023872	-12.48034423	-2.60267611	-2.206179466	-1.739420726	-2.206179466	F1	5.455162801	5.510961919	5.444600814	-0.011996277	-0.025444227	-0.011996277	0.040984373	substitution
337	ATGGACTGGCAAAAGTCCTTAACTTTGATCGTTGCTTTGACTTTGTCTAGAGGTATTGGTTTGAAAAACGACTTGCCTTGGAAGTTGAAGTCTGACATGATGTTCTTTTCCAGAGTTACTTCTGGTCTGACGGTCACCAGATCAACCGGTCAAATGAACGTCGTTTTGATGGGTCGTAAGACCTGGGAATCTTTACCAGCTCATTCTAGACCATTAAAG	MDWQKSLTLIVALTLSRGIGLKNDLPWKLKSDMMFFSRVTSGLTVTRSTGQMNVVLMGRKTWESLPAHSRPLK		175	198	210	54	72	83	TTG	L	44	T	ACG	0.000574971	0.000580833	0.000670545	0.000159737	0.00020597	0.000242086	-10.76422235	-10.74959013	-10.54237783	-12.61201096	-12.24527622	-12.0121954	-1.847788607	-1.495686083	-1.46981757	-1.495686083	F1	5.455162801	5.510961919	5.444600814	0.075307306	0.070473743	0.077366795	0.075307306	substitution
338	ATGGACTGGCAAAAGTCCTTAACTTTGATCGTTGCTTTGACTTTGTCTAGAGGTATTGGTTTGAAAAACGACTTGCCTTGGAAGTTGAAGTCTGACATGATGTTCTTTTCCAGAGTTACTTCTGGTCTGTTGGTCACCAGATCAACCGGTCAATGTAACGTCGTTTTGATGGGTCGTAAGACCTGGGAATCTTTACCAGCTCATTCTAGACCATTAAAG	MDWQKSLTLIVALTLSRGIGLKNDLPWKLKSDMMFFSRVTSGLLVTRSTGQCNVVLMGRKTWESLPAHSRPLK		175	178	224	22	28	35	ATG	M	52	C	TGT	0.000574971	0.000522163	0.000715248	6.51E-05	8.01E-05	0.000102084	-10.76422235	-10.90321332	-10.44926842	-13.90746684	-13.6078463	-13.25795181	-3.143244491	-2.704632973	-2.808683389	-2.808683389	F1	5.455162801	5.510961919	5.444600814	-0.094130253	-0.094130253	-0.074689805	-0.095142484	substitution
339	ATGGACTGGCAAGCGTCCTTAACTTTGATCGTTGCTTTGACTTTGTCTAGAGGTATTGGTTTGAAAAACGACTTGCCTTGGAAGTTGAAGTCTGACATGATGTTCTTTTCCAGAGTTACTTCTGGTCTGTTGGTCACCAGATCAACCGGTCAAATGAACGTCGTTTTGATGGGTCGTAAGACCTGGGAATCTTTACCAGCTCATTCTAGACCATTAAAG	MDWQASLTLIVALTLSRGIGLKNDLPWKLKSDMMFFSRVTSGLLVTRSTGQMNVVLMGRKTWESLPAHSRPLK		175	162	167	67	83	68	AAG	K	5	A	GCG	0.000574971	0.000475227	0.000533243	0.000198193	0.000237438	0.000198335	-10.76422235	-11.03909675	-10.87291905	-12.30080927	-12.04016179	-12.29977199	-1.536586919	-1.001065036	-1.426852935	-1.426852935	F1	5.455162801	5.510961919	5.444600814	0.110015839	0.110015839	0.139578291	0.080777095	substitution
340	ATGGACTGGCAAAAGTCCTTAACTTTGATCGTTGCTTTGACTTTGTCTAGAGGTATTGGTTTGAAAAACGACTTGCCTTGGAAGTTGAAGTCTGACATGATGTTCTTTTCCAGAGTTACTTCTGGTCTGGGGGTCACCAGATCAACCGGTCAAATGAACGTCGTTTTGATGGGTCGTAAGACCTGGGAATCTTTACCAGCTCATTCTAGACCATTAAAG	MDWQKSLTLIVALTLSRGIGLKNDLPWKLKSDMMFFSRVTSGLGVTRSTGQMNVVLMGRKTWESLPAHSRPLK		175	212	215	95	131	144	TTG	L	44	G	GGG	0.000574971	0.000621901	0.000686511	0.000281019	0.000374751	0.000420004	-10.76422235	-10.6510263	-10.5084305	-11.79704285	-11.38177822	-11.21730983	-1.032820501	-0.730751917	-0.708879332	-0.730751917	F1	5.455162801	5.510961919	5.444600814	0.173577215	0.174025711	0.173577215	0.172181661	substitution
341	ATGGACTGGCAAAAGTCCTTAACTTTGATCGTTGCTTTGACTTTGTCTAGAGGTATTGGTTTGAAAAACGACTTGCCTTGGAAGTTGAAGTCTGACATGATGTTCTTTTCCAGAGTTACTTCTGGTCCTTTGGTCACCAGATCAACCGGTCAAATGAACGTCGTTTTGATGGGTCGTAAGACCTGGGAATCTTTACCAGCTCATTCTAGACCATTAAAG	MDWQKSLTLIVALTLSRGIGLKNDLPWKLKSDMMFFSRVTSGPLVTRSTGQMNVVLMGRKTWESLPAHSRPLK		174	224	189	113	145	167	CTG	L	43	P	CCT	0.000571686	0.000657103	0.000603491	0.000334265	0.000414801	0.000487088	-10.77248997	-10.57159183	-10.69438092	-11.5467195	-11.23529213	-11.00353054	-0.774229531	-0.663700296	-0.309149615	-0.663700296	F1	5.455162801	5.510961919	5.444600814	0.206882953	0.206882953	0.182010705	0.223070888	substitution
342	ATGGACTGGCAAAAGTCCTTAACTTTGATCGTTGCTTTGACTTTGTCTAGAGGTCATGGTTTGAAAAACGACTTGCCTTGGAAGTTGAAGTCTGACATGATGTTCTTTTCCAGAGTTACTTCTGGTCTGTTGGTCACCAGATCAACCGGTCAAATGAACGTCGTTTTGATGGGTCGTAAGACCTGGGAATCTTTACCAGCTCATTCTAGACCATTAAAG	MDWQKSLTLIVALTLSRGHGLKNDLPWKLKSDMMFFSRVTSGLLVTRSTGQMNVVLMGRKTWESLPAHSRPLK		174	230	130	5518	4838	5665	ATT	I	19	H	CAT	0.000571686	0.000674704	0.000415099	0.016322788	0.013840058	0.016523068	-10.77248997	-10.5334567	-11.23425553	-5.936968719	-6.175006163	-5.919374588	4.835521248	4.358450539	5.314880944	4.835521248	F1	5.455162801	5.510961919	5.444600814	0.919672484	0.919672484	0.813677144	0.939061107	substitution
343	ATGGACTGGCAAAAGTCCTTAACTTTGATCGTTGCTTTGACTTTGTCTAGAGGTATTGGTTTGAAAAACGACTTGCCTTGGAAGTTGAAGTCTGACATGATGTTCTTTTCCAGAGTTACTTCTGGTCTGTTGGTCACCAGATCAACCGGTGGGATGAACGTCGTTTTGATGGGTCGTAAGACCTGGGAATCTTTACCAGCTCATTCTAGACCATTAAAG	MDWQKSLTLIVALTLSRGIGLKNDLPWKLKSDMMFFSRVTSGLLVTRSTGGMNVVLMGRKTWESLPAHSRPLK		174	190	168	38	55	57	CAA	Q	51	G	GGG	0.000571686	0.000557365	0.000536436	0.000112408	0.000157338	0.000166252	-10.77248997	-10.80909114	-10.86430592	-13.11897095	-12.6338415	-12.55434481	-2.34648098	-1.824750359	-1.690038892	-1.824750359	F1	5.455162801	5.510961919	5.444600814	0.03597838	0.007108592	0.03597838	0.04727113	substitution
344	ATGGACTGGCAAAAGTCCTTAACTTTGATCGTTGCTTTGACTTTGTCTAGAGGTATTGGTTTGAAAAACGACTTGCCTTGGAAGTTGAAGTCTGACATGATGTTCTTTTCCAGAGTTACTTCTGGTCTGTTGGTCGGGAGATCAACCGGTCAAATGAACGTCGTTTTGATGGGTCGTAAGACCTGGGAATCTTTACCAGCTCATTCTAGACCATTAAAG	MDWQKSLTLIVALTLSRGIGLKNDLPWKLKSDMMFFSRVTSGLLVGRSTGQMNVVLMGRKTWESLPAHSRPLK		174	190	178	54	72	70	ACC	T	46	G	GGG	0.000571686	0.000557365	0.000568367	0.000159737	0.00020597	0.000204169	-10.77248997	-10.80909114	-10.78088991	-12.61201096	-12.24527622	-12.25795181	-1.839520991	-1.436185071	-1.477061898	-1.477061898	F1	5.455162801	5.510961919	5.444600814	0.074385037	0.071524248	0.084850599	0.074385037	substitution
345	ATGGACTGGCAAAAGTCCTTAACTTTGATCGTTGCTTTGACTTTGTCTAGAGGTATTGGTTTGAAAAACGACTTGCCTTGGAAGTTGAAGTCTGACATGATGTTCTTTTCCAGAGTTACTTCTGGTCTGTTGGTCACCAGATCAACCGGTCAAATGTTGGTCGTTTTGATGGGTCGTAAGACCTGGGAATCTTTACCAGCTCATTCTAGACCATTAAAG	MDWQKSLTLIVALTLSRGIGLKNDLPWKLKSDMMFFSRVTSGLLVTRSTGQMLVVLMGRKTWESLPAHSRPLK		174	233	194	9	14	10	AAC	N	53	L	TTG	0.000571686	0.000683505	0.000619456	2.66E-05	4.00E-05	2.92E-05	-10.77248997	-10.51476061	-10.6567105	-15.19697346	-14.6078463	-15.06530673	-4.424483492	-4.093085687	-4.408596231	-4.408596231	F1	5.455162801	5.510961919	5.444600814	-0.256927814	-0.256927814	-0.249323942	-0.298825934	substitution
346	ATGGACTGGCAAAAGTCCTGGACTTTGATCGTTGCTTTGACTTTGTCTAGAGGTATTGGTTTGAAAAACGACTTGCCTTGGAAGTTGAAGTCTGACATGATGTTCTTTTCCAGAGTTACTTCTGGTCTGTTGGTCACCAGATCAACCGGTCAAATGAACGTCGTTTTGATGGGTCGTAAGACCTGGGAATCTTTACCAGCTCATTCTAGACCATTAAAG	MDWQKSWTLIVALTLSRGIGLKNDLPWKLKSDMMFFSRVTSGLLVTRSTGQMNVVLMGRKTWESLPAHSRPLK		174	226	179	36	42	44	TTA	L	7	W	TGG	0.000571686	0.00066297	0.00057156	0.000106492	0.000120149	0.000128335	-10.77248997	-10.55876779	-10.77280757	-13.19697346	-13.02288379	-12.92780321	-2.424483492	-2.464116004	-2.154995642	-2.424483492	F1	5.455162801	5.510961919	5.444600814	-0.011922092	-0.00280261	-0.044438523	-0.011922092	substitution
347	ATGGACTGGCAAAAGTCCTTAACTTTGATCGTTGCTTTGACTTTGTCTAGAGGTATTGGTTTGAAAAACGACTTGCCTTGGAAGTTGAAGTCTGACATGATGTTCTTTTCCAGAGTTACTTCTGGTCTGTTGGTCACCAGAGAGACCGGTCAAATGAACGTCGTTTTGATGGGTCGTAAGACCTGGGAATCTTTACCAGCTCATTCTAGACCATTAAAG	MDWQKSLTLIVALTLSRGIGLKNDLPWKLKSDMMFFSRVTSGLLVTRETGQMNVVLMGRKTWESLPAHSRPLK		174	204	180	88	97	97	TCA	S	48	E	GAG	0.000571686	0.000598434	0.000574753	0.000260313	0.000277488	0.000282919	-10.77248997	-10.70652141	-10.76477025	-11.90746684	-11.81528838	-11.78732199	-1.134976875	-1.108766964	-1.022551738	-1.108766964	F1	5.455162801	5.510961919	5.444600814	0.132248312	0.161045456	0.126031964	0.132248312	substitution
348	ATGGACTGGCAAAAGTCCTTAACGTTGATCGTTGCTTTGACTTTGTCTAGAGGTATTGGTTTGAAAAACGACTTGCCTTGGAAGTTGAAGTCTGACATGATGTTCTTTTCCAGAGTTACTTCTGGTCTGTTGGTCACCAGATCAACCGGTCAAATGAACGTCGTTTTGATGGGTCGTAAGACCTGGGAATCTTTACCAGCTCATTCTAGACCATTAAAG	MDWQKSLTLIVALTLSRGIGLKNDLPWKLKSDMMFFSRVTSGLLVTRSTGQMNVVLMGRKTWESLPAHSRPLK		174	197	180	49	43	45	ACT	T	8	T	ACG	0.000571686	0.000577899	0.000574753	0.000144947	0.00012301	0.000131251	-10.77248997	-10.75689493	-10.76477025	-12.75218862	-12.98893646	-12.89538173	-1.979698649	-2.232041529	-2.130611484	-2.130611484	F1	5.455162801	5.510961919	5.444600814	-0.008817767	0.05371291	-0.015249106	-0.008817767	silent
349	ATGGACTGGCAAAAGTCCTTAACTTTGATCGTTGCTTTGACTTTGTCTAGAGGTATTGGTTTGAAAAACGACTTGCCTTGGAAGTTGAAGTCTGACATGATGTTCTTTTCCCGTGTTACTTCTGGTCTGTTGGTCACCAGATCAACCGGTCAAATGAACGTCGTTTTGATGGGTCGTAAGACCTGGGAATCTTTACCAGCTCATTCTAGACCATTAAAG	MDWQKSLTLIVALTLSRGIGLKNDLPWKLKSDMMFFSRVTSGLLVTRSTGQMNVVLMGRKTWESLPAHSRPLK		174	192	183	36	40	38	AGA	R	38	R	CGT	0.000571686	0.000563232	0.000584332	0.000106492	0.000114428	0.000110834	-10.77248997	-10.79398425	-10.74092351	-13.19697346	-13.09327312	-13.13930731	-2.424483492	-2.29928887	-2.398383808	-2.398383808	F1	5.455162801	5.510961919	5.444600814	-0.023707213	-0.00280261	-0.023707213	-0.042907618	silent
350	ATGGACTGGCAAAAGTCCTTAACTTTGATCGTTGCTTTGACTTTGTCTAGAGGTATTGGTTTGAAAAACGACTTGCCTTGGAAGTTGAAGTCTGACATGATGTTCTTTTCCAGAGTTACTTCTGGTCTGTTGGTCACCAGAGTGACCGGTCAAATGAACGTCGTTTTGATGGGTCGTAAGACCTGGGAATCTTTACCAGCTCATTCTAGACCATTAAAG	MDWQKSLTLIVALTLSRGIGLKNDLPWKLKSDMMFFSRVTSGLLVTRVTGQMNVVLMGRKTWESLPAHSRPLK		174	226	204	14	31	23	TCA	S	48	V	GTG	0.000571686	0.00066297	0.000651387	4.14E-05	8.87E-05	6.71E-05	-10.77248997	-10.55876779	-10.584198	-14.55954354	-13.46100491	-13.86367287	-3.787053572	-2.902237116	-3.279474869	-3.279474869	F1	5.455162801	5.510961919	5.444600814	-0.15507852	-0.17593431	-0.099543679	-0.15507852	substitution
351	ATGGACTGGCAAAAGTCCTTAACTTTGATCGTTGCTTTGACTTTGTCTAGAGGTATTGGTTTGAAAAACGACTTGCCTTGGAAGTTGAAGTCTGACATGATGTTCTTTTCCAGAGTTACTTCTGGTCTGTTGGTCGTGAGATCAACCGGTCAAATGAACGTCGTTTTGATGGGTCGTAAGACCTGGGAATCTTTACCAGCTCATTCTAGACCATTAAAG	MDWQKSLTLIVALTLSRGIGLKNDLPWKLKSDMMFFSRVTSGLLVVRSTGQMNVVLMGRKTWESLPAHSRPLK		174	205	165	12	9	11	ACC	T	46	V	GTG	0.000571686	0.000601367	0.000526857	3.55E-05	2.57E-05	3.21E-05	-10.77248997	-10.69946665	-10.89030113	-14.78193596	-15.24527622	-14.92780321	-4.009445993	-4.545809562	-4.037502079	-4.037502079	F1	5.455162801	5.510961919	5.444600814	-0.251582275	-0.204192069	-0.306265776	-0.251582275	substitution
352	ATGGACTGGCAAAAGTCCTTAACTTTGATCGTTGCTTTGACTTTGTCTAGAGGTATTGGTTTGAAAAACGACTTGCCTTGGAAGTTGAAGTCTGACATGATGTTCTTTTCCAGAGTTACTTCTGGTCTGTTGGTCACCTATTCAACCGGTCAAATGAACGTCGTTTTGATGGGTCGTAAGACCTGGGAATCTTTACCAGCTCATTCTAGACCATTAAAG	MDWQKSLTLIVALTLSRGIGLKNDLPWKLKSDMMFFSRVTSGLLVTYSTGQMNVVLMGRKTWESLPAHSRPLK		174	165	132	12	9	8	AGA	R	47	Y	TAT	0.000571686	0.000484027	0.000421486	3.55E-05	2.57E-05	2.33E-05	-10.77248997	-11.01262454	-11.21222923	-14.78193596	-15.24527622	-15.38723483	-4.009445993	-4.232651677	-4.175005603	-4.175005603	F1	5.455162801	5.510961919	5.444600814	-0.266878005	-0.204192069	-0.266878005	-0.269087724	substitution
353	ATGGACTGGCAAAAGTCCTTAACTTTGATCGTTGCTTTGACTTTGTCTAGAGGTATTGGTTTGAAAAACGACTTGCCTTGGAAGTTGAAGTCTGACGTTATGTTCTTTTCCAGAGTTACTTCTGGTCTGTTGGTCACCAGATCAACCGGTCAAATGAACGTCGTTTTGATGGGTCGTAAGACCTGGGAATCTTTACCAGCTCATTCTAGACCATTAAAG	MDWQKSLTLIVALTLSRGIGLKNDLPWKLKSDVMFFSRVTSGLLVTRSTGQMNVVLMGRKTWESLPAHSRPLK		173	185	159	121	203	196	ATG	M	33	V	GTT	0.0005684	0.000542697	0.000507698	0.00035793	0.000580722	0.000571672	-10.78080523	-10.84756529	-10.94374039	-11.44803522	-10.7498653	-10.77252498	-0.667229988	0.097699992	0.171215405	0.097699992	F1	5.455162801	5.510961919	5.444600814	0.277776647	0.220478593	0.277776647	0.284225722	substitution
354	ATGGACTGGCAAAAGTCCTTAACTTTGATCGTTGCTTTGACTTTGTAGAGAGGTATTGGTTTGAAAAACGACTTGCCTTGGAAGTTGAAGTCTGACATGATGTTCTTTTCCAGAGTTACTTCTGGTCTGTTGGTCACCAGATCAACCGGTCAAATGAACGTCGTTTTGATGGGTCGTAAGACCTGGGAATCTTTACCAGCTCATTCTAGACCATTAAAG	MDWQKSLTLIVALTL_RGIGLKNDLPWKLKSDMMFFSRVTSGLLVTRSTGQMNVVLMGRKTWESLPAHSRPLK		173	238	165	2	6	1	TCT	S	16	*	TAG	0.0005684	0.000698172	0.000526857	5.92E-06	1.72E-05	2.92E-06	-10.78080523	-10.48412899	-10.89030113	-17.36689846	-15.83023872	-18.38723483	-6.586093225	-5.346109727	-7.496933698	-6.586093225	F1	5.455162801	5.510961919	5.444600814	-0.531587572	-0.531587572	-0.406924393	-0.69199937	stop
355	ATGGACTGGCAAAAGTCCTTAACTTTGATCGTTGCTTTGACTTTGTCTAGAGGTATTGGTTTGAAAAACGACTTGCCTTGGAAGTTGAAGTCTGACATGATGTTCTTTTCCAGAGTTACTTCTGGTCTGCAGGTCACCAGATCAACCGGTCAAATGAACGTCGTTTTGATGGGTCGTAAGACCTGGGAATCTTTACCAGCTCATTCTAGACCATTAAAG	MDWQKSLTLIVALTLSRGIGLKNDLPWKLKSDMMFFSRVTSGLQVTRSTGQMNVVLMGRKTWESLPAHSRPLK		173	177	172	55	56	68	TTG	L	44	Q	CAG	0.0005684	0.000519229	0.000549208	0.000162695	0.000160199	0.000198335	-10.78080523	-10.9113412	-10.83035859	-12.58553875	-12.6078463	-12.29977199	-1.804733512	-1.696505092	-1.469413397	-1.696505092	F1	5.455162801	5.510961919	5.444600814	0.075358761	0.075944435	0.052108567	0.075358761	substitution
356	ATGGACTGGCAAAAGTCCTTAACTTTGATCTAGGCTTTGACTTTGTCTAGAGGTATTGGTTTGAAAAACGACTTGCCTTGGAAGTTGAAGTCTGACATGATGTTCTTTTCCAGAGTTACTTCTGGTCTGTTGGTCACCAGATCAACCGGTCAAATGAACGTCGTTTTGATGGGTCGTAAGACCTGGGAATCTTTACCAGCTCATTCTAGACCATTAAAG	MDWQKSLTLI_ALTLSRGIGLKNDLPWKLKSDMMFFSRVTSGLLVTRSTGQMNVVLMGRKTWESLPAHSRPLK		173	246	168	5	17	21	GTT	V	11	*	TAG	0.0005684	0.00072164	0.000536436	1.48E-05	4.86E-05	6.13E-05	-10.78080523	-10.43643225	-10.86430592	-16.04497037	-14.32773838	-13.99491741	-5.26416513	-3.891306128	-3.130611484	-3.891306128	F1	5.455162801	5.510961919	5.444600814	-0.223944901	-0.363619948	-0.223944901	-0.136126858	stop
357	ATGGACTGGCAAAAGTCCTTAACTTTGATCGTTGCTTTGACTTTGTCTAGAGGTATTGGTTTGAAAAACGACTTGCCTTGGAAGGGGAAGTCTGACATGATGTTCTTTTCCAGAGTTACTTCTGGTCTGTTGGTCACCAGATCAACCGGTCAAATGAACGTCGTTTTGATGGGTCGTAAGACCTGGGAATCTTTACCAGCTCATTCTAGACCATTAAAG	MDWQKSLTLIVALTLSRGIGLKNDLPWKGKSDMMFFSRVTSGLLVTRSTGQMNVVLMGRKTWESLPAHSRPLK		173	192	157	175	172	140	TTG	L	29	G	GGG	0.0005684	0.000563232	0.000501312	0.000517667	0.00049204	0.000408337	-10.78080523	-10.79398425	-10.9620026	-10.91568735	-10.98893646	-11.25795181	-0.134882114	-0.19495221	-0.295949216	-0.19495221	F1	5.455162801	5.510961919	5.444600814	0.240968001	0.288120099	0.240968001	0.224751419	substitution
358	ATGGACTGGCAAAAGTCCTTAACTTTGATCGTTGCTTTGACTTTGTCTAGAGGTATTGGTTTGAAAAACGACTTGCCTTGGAAGTTGAAGAGGGACATGATGTTCTTTTCCAGAGTTACTTCTGGTCTGTTGGTCACCAGATCAACCGGTCAAATGAACGTCGTTTTGATGGGTCGTAAGACCTGGGAATCTTTACCAGCTCATTCTAGACCATTAAAG	MDWQKSLTLIVALTLSRGIGLKNDLPWKLKRDMMFFSRVTSGLLVTRSTGQMNVVLMGRKTWESLPAHSRPLK		172	211	188	30	46	37	TCT	S	31	R	AGG	0.000565115	0.000618968	0.000600298	8.87E-05	0.000131592	0.000107918	-10.78916871	-10.65784756	-10.70203449	-13.46000786	-12.89163926	-13.17778146	-2.670839157	-2.233791697	-2.47574697	-2.47574697	F1	5.455162801	5.510961919	5.444600814	-0.034105202	-0.034105202	-0.015469235	-0.052756652	substitution
359	ATGGACTGGCAAAAGTCCTTAACTTTGATCGTTGCTTTGACTTTGTCTAGAGGTATTGGTTTGAAAAACGACTTGCCTTGGAAGTTGAAGTCTGACTGTATGTTCTTTTCCAGAGTTACTTCTGGTCTGTTGGTCACCAGATCAACCGGTCAAATGAACGTCGTTTTGATGGGTCGTAAGACCTGGGAATCTTTACCAGCTCATTCTAGACCATTAAAG	MDWQKSLTLIVALTLSRGIGLKNDLPWKLKSDCMFFSRVTSGLLVTRSTGQMNVVLMGRKTWESLPAHSRPLK		172	190	205	2767	2707	2804	ATG	M	33	C	TGT	0.000565115	0.000557365	0.00065458	0.008185059	0.00774391	0.008178408	-10.78916871	-10.80909114	-10.57714325	-6.932791531	-7.012722045	-6.933964194	3.856377176	3.7963691	3.643179051	3.7963691	F1	5.455162801	5.510961919	5.444600814	0.742980744	0.79525989	0.742980744	0.726238258	substitution
360	ATGGACTGGCAAAAGTCCTTAACTTTGATCGTTGCTTTGACTTTGTCTAGAGGTATTGGTTTGAAAAACGACTTGCCTTGGAAGTTGAAGTCTGACATGATGTTCTTTTCCAGAGTTACTTCTGGTCTGTTGGTCACCAGACTGACCGGTCAAATGAACGTCGTTTTGATGGGTCGTAAGACCTGGGAATCTTTACCAGCTCATTCTAGACCATTAAAG	MDWQKSLTLIVALTLSRGIGLKNDLPWKLKSDMMFFSRVTSGLLVTRLTGQMNVVLMGRKTWESLPAHSRPLK		172	165	161	17	14	13	TCA	S	48	L	CTG	0.000565115	0.000484027	0.000514085	5.03E-05	4.00E-05	3.79E-05	-10.78916871	-11.01262454	-10.92570647	-14.27943562	-14.6078463	-14.68679511	-3.490266911	-3.595221757	-3.761088644	-3.595221757	F1	5.455162801	5.510961919	5.444600814	-0.18670457	-0.138223824	-0.18670457	-0.216392332	substitution
361	ATGGACTGGCAAAAGTCCTTAACTTTGATCGTTGCTTTGACTTTGTCTAGAGGTATTGGTTTGAAAAACGACTTGCCTTGGAAGTTGAAGTCTGACATGATGTTCTTTTCCAGAGTTACTTCTGGTCTGTTGGTCACCAGATCAACCGGTCAAATGAACGTCGTTTTGATGGGTCGTAAGACCTGGGAATCTTTACCAGAGCATTCTAGACCATTAAAG	MDWQKSLTLIVALTLSRGIGLKNDLPWKLKSDMMFFSRVTSGLLVTRSTGQMNVVLMGRKTWESLPEHSRPLK		172	228	160	39	88	88	GCT	A	67	E	GAG	0.000565115	0.000668837	0.000510892	0.000115366	0.000251741	0.000256669	-10.78916871	-10.54605674	-10.93469525	-13.08149624	-11.9557696	-11.92780321	-2.292327534	-1.40971286	-0.99310796	-1.40971286	F1	5.455162801	5.510961919	5.444600814	0.08818017	0.01398947	0.08818017	0.135996773	substitution
362	ATGGACTGGCAAAAGTCCTTAACTTTGATCGTTGCTTTGACTTTGTCTAGAGGTATTGGTTTGAAAAACGACTTGCCTTGGAAGTTGAAGTCTGACATGATGTTCTTTTCCAGAGTTACTTCTGGTCTGTTGGTCACCAGATCAACCGGTCAAATGAACGTCGTTGTGATGGGTCGTAAGACCTGGGAATCTTTACCAGCTCATTCTAGACCATTAAAG	MDWQKSLTLIVALTLSRGIGLKNDLPWKLKSDMMFFSRVTSGLLVTRSTGQMNVVVMGRKTWESLPAHSRPLK		172	223	211	37	53	30	TTG	L	56	V	GTG	0.000565115	0.00065417	0.000673738	0.00010945	0.000151617	8.75E-05	-10.78916871	-10.57804685	-10.53552416	-13.15744509	-12.68728076	-13.48034423	-2.368276387	-2.10923391	-2.944820077	-2.368276387	F1	5.455162801	5.510961919	5.444600814	0.000197155	0.004339211	0.000197155	-0.112473922	substitution
363	ATGGACTGGCAAAAGTCCTTAACTTTGATCGTTGCTTTGACTTTGTCTAGAGGTATTGGTTTGAAAAACGACTTGCCTTGGAAGTTGAAGTCTGACATGATGTTCTTTTCCAGAGTTACTTCTGGTAGTTTGGTCACCAGATCAACCGGTCAAATGAACGTCGTTTTGATGGGTCGTAAGACCTGGGAATCTTTACCAGCTCATTCTAGACCATTAAAG	MDWQKSLTLIVALTLSRGIGLKNDLPWKLKSDMMFFSRVTSGSLVTRSTGQMNVVLMGRKTWESLPAHSRPLK		172	191	158	78	120	85	CTG	L	43	S	AGT	0.000565115	0.000560298	0.000504505	0.000230732	0.000343284	0.000247919	-10.78916871	-10.80151793	-10.9528426	-12.08149624	-11.50831062	-11.97784389	-1.292327534	-0.706792697	-1.025001296	-1.025001296	F1	5.455162801	5.510961919	5.444600814	0.141052072	0.141052072	0.176590712	0.131936461	substitution
364	ATGGACTGGCAAAAGTCCTTAACTTTGATCGTTGCTTTGACTTTGTCTAGAGGTATTGGTTTGAAAAACGACTTGCCTCCGAAGTTGAAGTCTGACATGATGTTCTTTTCCAGAGTTACTTCTGGTCTGTTGGTCACCAGATCAACCGGTCAAATGAACGTCGTTTTGATGGGTCGTAAGACCTGGGAATCTTTACCAGCTCATTCTAGACCATTAAAG	MDWQKSLTLIVALTLSRGIGLKNDLPPKLKSDMMFFSRVTSGLLVTRSTGQMNVVLMGRKTWESLPAHSRPLK		172	155	151	8	7	5	TGG	W	27	P	CCG	0.000565115	0.000454692	0.000482154	2.37E-05	2.00E-05	1.46E-05	-10.78916871	-11.10282235	-11.01821861	-15.36689846	-15.6078463	-16.06530673	-4.577729752	-4.505023948	-5.047088128	-4.577729752	F1	5.455162801	5.510961919	5.444600814	-0.301135922	-0.276399683	-0.301135922	-0.380111757	substitution
365	ATGGACTGGCAAAAGTCCTTAACTTTGATCGTTGCTTTGACTTTGTCTAGAGGTATTGGTTTGAAAAACGACTTGCCTTGGAAGTTGAAGTCTGACATGATGTTCTTTTCCAGAGTTACTTCTGGTCTGTTGGTCACCAGATCAACCCAGCAAATGAACGTCGTTTTGATGGGTCGTAAGACCTGGGAATCTTTACCAGCTCATTCTAGACCATTAAAG	MDWQKSLTLIVALTLSRGIGLKNDLPWKLKSDMMFFSRVTSGLLVTRSTQQMNVVLMGRKTWESLPAHSRPLK		171	142	140	29	40	32	GGT	G	50	Q	CAG	0.000561829	0.000416557	0.00044703	8.58E-05	0.000114428	9.33E-05	-10.79758095	-11.22919963	-11.12734033	-13.50891746	-13.09327312	-13.38723483	-2.711336517	-1.864073489	-2.259894501	-2.259894501	F1	5.455162801	5.510961919	5.444600814	-0.02527667	-0.039250902	0.031032471	-0.02527667	substitution
366	ATGGACTGGCAAAAGTCCTTAACTTTGATCGTTGCTTTGACTTTGTCTAGAGGTATTGGTTTGAAAAACGACTTGCCTTGGAAGTTGAAGTCTGACATGATGTTCTTTTCCAGAGTTACTTCTGGTCTGTTGGTCACCAGATCAACCGGTCAAATGAACGTCGTTTTGTATGGTCGTAAGACCTGGGAATCTTTACCAGCTCATTCTAGACCATTAAAG	MDWQKSLTLIVALTLSRGIGLKNDLPWKLKSDMMFFSRVTSGLLVTRSTGQMNVVLYGRKTWESLPAHSRPLK		171	181	201	25	51	42	ATG	M	57	Y	TAT	0.000561829	0.000530963	0.000641808	7.40E-05	0.000145896	0.000122501	-10.79758095	-10.87910087	-10.60557165	-13.72304227	-12.74277588	-12.99491741	-2.925461323	-1.863675009	-2.389345752	-2.389345752	F1	5.455162801	5.510961919	5.444600814	-0.041756991	-0.066458157	0.031082591	-0.041756991	substitution
367	ATGGACTGGCAAAAGTCCTTAACTTTGATCGTTGCTTTGACTTTGTCTAGAGGTATTGGTTTGAAAAACGACTTGCCTTGGAAGTTGAAGTCTGACATGATGTTCTTTTTGAGAGTTACTTCTGGTCTGTTGGTCACCAGATCAACCGGTCAAATGAACGTCGTTTTGATGGGTCGTAAGACCTGGGAATCTTTACCAGCTCATTCTAGACCATTAAAG	MDWQKSLTLIVALTLSRGIGLKNDLPWKLKSDMMFFLRVTSGLLVTRSTGQMNVVLMGRKTWESLPAHSRPLK		171	231	208	18	26	21	TCC	S	37	L	TTG	0.000561829	0.000677638	0.000664159	5.32E-05	7.44E-05	6.13E-05	-10.79758095	-10.52719771	-10.55618363	-14.19697346	-13.7147615	-13.99491741	-3.399392511	-3.187563788	-3.438733779	-3.399392511	F1	5.455162801	5.510961919	5.444600814	-0.135430949	-0.126677087	-0.135430949	-0.175353627	substitution
368	ATGGACTGGCAAAAGTCCTTAACTTTGATCGTTGCTTTGACTTTGTCTAGAGGTATTGGTTTGAAAAACGACTTGCCTTGGAAGTTGAAGTCTGACATGATGTTCTTTTCCAGAGTTACTTCTGGTCTGTTGGTCACCAGATCAACCGGTCAAATGTGGGTCGTTTTGATGGGTCGTAAGACCTGGGAATCTTTACCAGCTCATTCTAGACCATTAAAG	MDWQKSLTLIVALTLSRGIGLKNDLPWKLKSDMMFFSRVTSGLLVTRSTGQMWVVLMGRKTWESLPAHSRPLK		171	201	193	7	14	1	AAC	N	53	W	TGG	0.000561829	0.000589633	0.000616263	2.07E-05	4.00E-05	2.92E-06	-10.79758095	-10.72789506	-10.66416631	-15.55954354	-14.6078463	-18.38723483	-4.761962591	-3.879951233	-7.723068521	-4.761962591	F1	5.455162801	5.510961919	5.444600814	-0.299808786	-0.299808786	-0.222516727	-0.720788389	substitution
369	ATGGACTGGCAAAAGTCCTTAACTTTGATCGTTGCTTTGACTTTGTCTAGAGGTATTGGTTTGAAAAACGACTTGCCTTGGAAGTTGAAGTCTGACATGATGTTCTTTTCCAGAGTTACTTCTGGTCTGAAGGTCACCAGATCAACCGGTCAAATGAACGTCGTTTTGATGGGTCGTAAGACCTGGGAATCTTTACCAGCTCATTCTAGACCATTAAAG	MDWQKSLTLIVALTLSRGIGLKNDLPWKLKSDMMFFSRVTSGLKVTRSTGQMNVVLMGRKTWESLPAHSRPLK		171	221	262	74	115	139	TTG	L	44	K	AAG	0.000561829	0.000648303	0.000836585	0.000218899	0.00032898	0.00040542	-10.79758095	-10.59104419	-10.22320034	-12.15744509	-11.56971117	-11.26829376	-1.359864147	-0.978666973	-1.045093412	-1.045093412	F1	5.455162801	5.510961919	5.444600814	0.132470695	0.132470695	0.142395431	0.129378552	substitution
370	ATGGACTGGCAAAAGTCCTTAACTTTGATCGTTGCTTTGACTTTGTCTAGAGGTATTGGTTTGGGTAACGACTTGCCTTGGAAGTTGAAGTCTGACATGATGTTCTTTTCCAGAGTTACTTCTGGTCTGTTGGTCACCAGATCAACCGGTCAAATGAACGTCGTTTTGATGGGTCGTAAGACCTGGGAATCTTTACCAGCTCATTCTAGACCATTAAAG	MDWQKSLTLIVALTLSRGIGLGNDLPWKLKSDMMFFSRVTSGLLVTRSTGQMNVVLMGRKTWESLPAHSRPLK		171	185	164	53	83	86	AAA	K	22	G	GGT	0.000561829	0.000542697	0.000523664	0.000156779	0.000237438	0.000250836	-10.79758095	-10.84756529	-10.89907134	-12.63897801	-12.04016179	-11.96097007	-1.841397058	-1.192596494	-1.061898733	-1.192596494	F1	5.455162801	5.510961919	5.444600814	0.115488215	0.07128587	0.115488215	0.127239082	substitution
371	ATGGACTGGCAAAAGTCCTTAACTTTGATCGTTGCTTTGACTTTGTCTAGAGGTATTGGTTTGAAAAACGACTTGCCTTGGAAGTTGAAGTCTGACATGATGTTCTTTTCCAGAGTTACTTCTGGTCTGTTGGTCACCAGATCAACCGGTCAAATGAATGTCGTTTTGATGGGTCGTAAGACCTGGGAATCTTTACCAGCTCATTCTAGACCATTAAAG	MDWQKSLTLIVALTLSRGIGLKNDLPWKLKSDMMFFSRVTSGLLVTRSTGQMNVVLMGRKTWESLPAHSRPLK		171	153	160	29	34	37	AAC	N	53	N	AAT	0.000561829	0.000448825	0.000510892	8.58E-05	9.73E-05	0.000107918	-10.79758095	-11.12155891	-10.93469525	-13.50891746	-13.32773838	-13.17778146	-2.711336517	-2.206179466	-2.243086213	-2.243086213	F1	5.455162801	5.510961919	5.444600814	-0.023136822	-0.039250902	-0.011996277	-0.023136822	silent
372	ATGGACTGGCAAAAGTCCTTAACTTTGATCGTTGCTTTGACTTTGTCTAGAGGTATTGGTTTGAAAAACGACTTGCCTTGGAAGTTGAAGTCTGACATGATGTTCTTTTCCAGAGTTACTTCTGGTCTGTTGGTCACCAGATCAACCGTTCAAATGAACGTCGTTTTGATGGGTCGTAAGACCTGGGAATCTTTACCAGCTCATTCTAGACCATTAAAG	MDWQKSLTLIVALTLSRGIGLKNDLPWKLKSDMMFFSRVTSGLLVTRSTVQMNVVLMGRKTWESLPAHSRPLK		170	179	196	42	37	31	GGT	G	50	V	GTT	0.000558544	0.000525096	0.000625842	0.00012424	0.000105846	9.04E-05	-10.80604253	-10.89513098	-10.6419135	-12.97458104	-13.20574785	-13.43303852	-2.168538511	-2.310616876	-2.791125017	-2.310616876	F1	5.455162801	5.510961919	5.444600814	-0.025132005	0.029718426	-0.025132005	-0.092907144	substitution
373	ATGGACTGGCAAAAGTCCTTAACTTTGATCGTTGCTTTGACTTTGTCTAGAGGTATTGGTTTGAAAAACGACTTGCCTTGGACGTTGAAGTCTGACATGATGTTCTTTTCCAGAGTTACTTCTGGTCTGTTGGTCACCAGATCAACCGGTCAAATGAACGTCGTTTTGATGGGTCGTAAGACCTGGGAATCTTTACCAGCTCATTCTAGACCATTAAAG	MDWQKSLTLIVALTLSRGIGLKNDLPWTLKSDMMFFSRVTSGLLVTRSTGQMNVVLMGRKTWESLPAHSRPLK		170	172	143	53	79	62	AAG	K	28	T	ACG	0.000558544	0.000504562	0.000456609	0.000156779	0.000225995	0.000180835	-10.80604253	-10.952682	-11.09675201	-12.63897801	-12.11142047	-12.43303852	-1.832935479	-1.158738471	-1.33628651	-1.33628651	F1	5.455162801	5.510961919	5.444600814	0.092307024	0.07236102	0.119746744	0.092307024	substitution
374	ATGGACTGGCAAAAGTCCTTAACTTTGATCGTTGCTTTGACTTTGTCTAGAGTGATTGGTTTGAAAAACGACTTGCCTTGGAAGTTGAAGTCTGACATGATGTTCTTTTCCAGAGTTACTTCTGGTCTGTTGGTCACCAGATCAACCGGTCAAATGAACGTCGTTTTGATGGGTCGTAAGACCTGGGAATCTTTACCAGCTCATTCTAGACCATTAAAG	MDWQKSLTLIVALTLSRVIGLKNDLPWKLKSDMMFFSRVTSGLLVTRSTGQMNVVLMGRKTWESLPAHSRPLK		170	162	142	14	28	25	GGT	G	18	V	GTG	0.000558544	0.000475227	0.000453416	4.14E-05	8.01E-05	7.29E-05	-10.80604253	-11.03909675	-11.10687623	-14.55954354	-13.6078463	-13.74337864	-3.753501012	-2.568749545	-2.636502413	-2.636502413	F1	5.455162801	5.510961919	5.444600814	-0.073222281	-0.171671034	-0.05759892	-0.073222281	substitution
375	ATGGACTGGCAAAAGTCCTTAACTTTGATCGTTGCTTTGACTTTGTCTAGAGGTATTAGGTTGAAAAACGACTTGCCTTGGAAGTTGAAGTCTGACATGATGTTCTTTTCCAGAGTTACTTCTGGTCTGTTGGTCACCAGATCAACCGGTCAAATGAACGTCGTTTTGATGGGTCGTAAGACCTGGGAATCTTTACCAGCTCATTCTAGACCATTAAAG	MDWQKSLTLIVALTLSRGIRLKNDLPWKLKSDMMFFSRVTSGLLVTRSTGQMNVVLMGRKTWESLPAHSRPLK		170	208	197	2	6	9	GGT	G	20	R	AGG	0.000558544	0.000610168	0.000629035	5.92E-06	1.72E-05	2.63E-05	-10.80604253	-10.67850703	-10.63457153	-17.36689846	-15.83023872	-15.21730983	-6.560855934	-5.151731682	-4.582738302	-5.151731682	F1	5.455162801	5.510961919	5.444600814	-0.382476285	-0.528380856	-0.382476285	-0.320995803	substitution
376	ATGGACTGGCAAAAGTCCTTAACTTTGATCGTTGCTTTGACTTTGTCTAGAGGTATTGGTTTGAAAAACGACTTGCCTTGGAAGTTGAAGAATGACATGATGTTCTTTTCCAGAGTTACTTCTGGTCTGTTGGTCACCAGATCAACCGGTCAAATGAACGTCGTTTTGATGGGTCGTAAGACCTGGGAATCTTTACCAGCTCATTCTAGACCATTAAAG	MDWQKSLTLIVALTLSRGIGLKNDLPWKLKNDMMFFSRVTSGLLVTRSTGQMNVVLMGRKTWESLPAHSRPLK		170	204	146	75	69	92	TCT	S	31	N	AAT	0.000558544	0.000598434	0.000466189	0.000221857	0.000197388	0.000268336	-10.80604253	-10.70652141	-11.06679879	-12.13807977	-12.30667676	-11.86367287	-1.332037243	-1.60015535	-0.796874086	-1.332037243	F1	5.455162801	5.510961919	5.444600814	0.136006453	0.136006453	0.06422706	0.160979129	substitution
377	ATGGACTGGCAAAAGTCCTTAACTTTGATCGTTGCTTTGACTTTGTCTAGAGGTATTGGTTTGAAAAACGACTTGCCTTGGAAGTTGAAGTCTGACATGATGTTCTTTTCCAGAGTTACTTCTGGTCTGTTGGTCACCCGTTCAACCGGTCAAATGAACGTCGTTTTGATGGGTCGTAAGACCTGGGAATCTTTACCAGCTCATTCTAGACCATTAAAG	MDWQKSLTLIVALTLSRGIGLKNDLPWKLKSDMMFFSRVTSGLLVTRSTGQMNVVLMGRKTWESLPAHSRPLK		170	168	132	30	40	31	AGA	R	47	R	CGT	0.000558544	0.000492828	0.000421486	8.87E-05	0.000114428	9.04E-05	-10.80604253	-10.98662933	-11.21222923	-13.46000786	-13.09327312	-13.43303852	-2.653965338	-2.106643792	-2.220809293	-2.220809293	F1	5.455162801	5.510961919	5.444600814	-0.020300768	-0.03196117	0.00052293	-0.020300768	silent
378	ATGGACCGGCAAAAGTCCTTAACTTTGATCGTTGCTTTGACTTTGTCTAGAGGTATTGGTTTGAAAAACGACTTGCCTTGGAAGTTGAAGTCTGACATGATGTTCTTTTCCAGAGTTACTTCTGGTCTGTTGGTCACCAGATCAACCGGTCAAATGAACGTCGTTTTGATGGGTCGTAAGACCTGGGAATCTTTACCAGCTCATTCTAGACCATTAAAG	MDRQKSLTLIVALTLSRGIGLKNDLPWKLKSDMMFFSRVTSGLLVTRSTGQMNVVLMGRKTWESLPAHSRPLK		170	244	198	201	308	297	TGG	W	3	R	CGG	0.000558544	0.000715773	0.000632228	0.000594578	0.000881095	0.000866258	-10.80604253	-10.44820942	-10.62726672	-10.71584677	-10.14841468	-10.17291571	0.090195757	0.299794739	0.454351017	0.299794739	F1	5.455162801	5.510961919	5.444600814	0.316719079	0.316719079	0.303195332	0.32027146	substitution
379	ATGGACTGGCAAAAGTCCTTAACTTTGATCGTTGCTTTGACTTTGTCTAGAGGTATTGGTTTGAAAAACGACTTGCCTTGGAAGTTGAAGTCTGACATGATGTTCTTTTCCAGAGTTACTAATGGTCTGTTGGTCACCAGATCAACCGGTCAAATGAACGTCGTTTTGATGGGTCGTAAGACCTGGGAATCTTTACCAGCTCATTCTAGACCATTAAAG	MDWQKSLTLIVALTLSRGIGLKNDLPWKLKSDMMFFSRVTNGLLVTRSTGQMNVVLMGRKTWESLPAHSRPLK		170	194	178	120	161	165	TCT	S	41	N	AAT	0.000558544	0.000569099	0.000568367	0.000354972	0.000460572	0.000481254	-10.80604253	-10.77903391	-10.78088991	-11.46000786	-11.08428434	-11.02091261	-0.653965338	-0.305250428	-0.2400227	-0.305250428	F1	5.455162801	5.510961919	5.444600814	0.227095123	0.222164034	0.227095123	0.231871373	substitution
380	ATGGACTGGCAAAAGTCCTTAACTTTGATCGTTGCTTTGACTTTGTCTAGAGGTATTGGTTTGAAAAACGACTTGCCTTGGAAGTTGAAGTCTGACATGATGTTCTTTTCCAGAGTTACTGCTGGTCTGTTGGTCACCAGATCAACCGGTCAAATGAACGTCGTTTTGATGGGTCGTAAGACCTGGGAATCTTTACCAGCTCATTCTAGACCATTAAAG	MDWQKSLTLIVALTLSRGIGLKNDLPWKLKSDMMFFSRVTAGLLVTRSTGQMNVVLMGRKTWESLPAHSRPLK		169	160	167	27	57	34	TCT	S	41	A	GCT	0.000555258	0.00046936	0.000533243	7.99E-05	0.00016306	9.92E-05	-10.81455403	-11.05701866	-10.87291905	-13.61201096	-12.5823112	-13.29977199	-2.797456932	-1.525292545	-2.426852935	-2.426852935	F1	5.455162801	5.510961919	5.444600814	-0.046531996	-0.050193586	0.07364301	-0.046531996	substitution
381	ATGGACTGGCAAAAGTCCTTAACTTTGATCGCGGCTTTGACTTTGTCTAGAGGTATTGGTTTGAAAAACGACTTGCCTTGGAAGTTGAAGTCTGACATGATGTTCTTTTCCAGAGTTACTTCTGGTCTGTTGGTCACCAGATCAACCGGTCAAATGAACGTCGTTTTGATGGGTCGTAAGACCTGGGAATCTTTACCAGCTCATTCTAGACCATTAAAG	MDWQKSLTLIAALTLSRGIGLKNDLPWKLKSDMMFFSRVTSGLLVTRSTGQMNVVLMGRKTWESLPAHSRPLK		169	181	165	120	135	138	GTT	V	11	A	GCG	0.000555258	0.000530963	0.000526857	0.000354972	0.000386194	0.000402504	-10.81455403	-10.87910087	-10.89030113	-11.46000786	-11.33838562	-11.27871037	-0.645453838	-0.459284754	-0.388409241	-0.459284754	F1	5.455162801	5.510961919	5.444600814	0.212980417	0.223245527	0.20772129	0.212980417	substitution
382	ATGGACTGGCAAAAGTCCTTAACTTTGATCGTTGCTTTGACTTTGTCTAGGGGTATTGGTTTGAAAAACGACTTGCCTTGGAAGTTGAAGTCTGACATGATGTTCTTTTCCAGAGTTACTTCTGGTCTGTTGGTCACCAGATCAACCGGTCAAATGAACGTCGTTTTGATGGGTCGTAAGACCTGGGAATCTTTACCAGCTCATTCTAGACCATTAAAG	MDWQKSLTLIVALTLSRGIGLKNDLPWKLKSDMMFFSRVTSGLLVTRSTGQMNVVLMGRKTWESLPAHSRPLK		169	151	167	44	51	59	AGA	R	17	R	AGG	0.000555258	0.000442958	0.000533243	0.000130156	0.000145896	0.000172085	-10.81455403	-11.14054201	-10.87291905	-12.90746684	-12.74277588	-12.50459178	-2.092912815	-1.602233862	-1.631672727	-1.631672727	F1	5.455162801	5.510961919	5.444600814	0.054701673	0.039327623	0.063965633	0.054701673	silent
383	ATGGACTGGCAAAAGTCCTTAACTTTGATCGTTGCTTTGACTTTGTCTAGAGGTATTGGTTTGAAAAACGACTTGCCTTGGAAGTTGAAGTCTGACATGATGTTCTTTTCCAGAGTTACTTCTGGTCTGTTGGTCACCATGTCAACCGGTCAAATGAACGTCGTTTTGATGGGTCGTAAGACCTGGGAATCTTTACCAGCTCATTCTAGACCATTAAAG	MDWQKSLTLIVALTLSRGIGLKNDLPWKLKSDMMFFSRVTSGLLVTMSTGQMNVVLMGRKTWESLPAHSRPLK		169	225	146	24	14	11	AGA	R	47	M	ATG	0.000555258	0.000660037	0.000466189	7.10E-05	4.00E-05	3.21E-05	-10.81455403	-10.56516556	-11.06679879	-13.78193596	-14.6078463	-14.92780321	-2.967381933	-4.042680734	-3.861004424	-3.861004424	F1	5.455162801	5.510961919	5.444600814	-0.229112519	-0.071784698	-0.242984205	-0.229112519	substitution
384	ATGGACTGGCAAAAGTCCTTATAGTTGATCGTTGCTTTGACTTTGTCTAGAGGTATTGGTTTGAAAAACGACTTGCCTTGGAAGTTGAAGTCTGACATGATGTTCTTTTCCAGAGTTACTTCTGGTCTGTTGGTCACCAGATCAACCGGTCAAATGAACGTCGTTTTGATGGGTCGTAAGACCTGGGAATCTTTACCAGCTCATTCTAGACCATTAAAG	MDWQKSL_LIVALTLSRGIGLKNDLPWKLKSDMMFFSRVTSGLLVTRSTGQMNVVLMGRKTWESLPAHSRPLK		169	226	148	2	5	1	ACT	T	8	*	TAG	0.000555258	0.00066297	0.000472575	5.92E-06	1.43E-05	2.92E-06	-10.81455403	-10.55876779	-11.04716998	-17.36689846	-16.09327312	-18.38723483	-6.552344434	-5.534505332	-7.340064849	-6.552344434	F1	5.455162801	5.510961919	5.444600814	-0.527299362	-0.527299362	-0.430620053	-0.672028539	stop
385	ATGGACTGGCAAAAGTCCTTAACTTTGATCGTTGCTTTGACTTTGTCTAGAGGTATTGGTATGAAAAACGACTTGCCTTGGAAGTTGAAGTCTGACATGATGTTCTTTTCCAGAGTTACTTCTGGTCTGTTGGTCACCAGATCAACCGGTCAAATGAACGTCGTTTTGATGGGTCGTAAGACCTGGGAATCTTTACCAGCTCATTCTAGACCATTAAAG	MDWQKSLTLIVALTLSRGIGMKNDLPWKLKSDMMFFSRVTSGLLVTRSTGQMNVVLMGRKTWESLPAHSRPLK		169	174	171	67	110	85	TTG	L	21	M	ATG	0.000555258	0.000510429	0.000546015	0.000198193	0.000314677	0.000247919	-10.81455403	-10.93600326	-10.83877083	-12.30080927	-11.6338415	-11.97784389	-1.486255244	-0.697838247	-1.139073062	-1.139073062	F1	5.455162801	5.510961919	5.444600814	0.117414089	0.116411113	0.177716967	0.117414089	substitution
386	ATGGACTGGCAAAAGTCCTTAACTTTGATCGTTGCTTTGACTTTGTCTAGAGGTATTGGTTTGAAAAACGACTTGCCTATGAAGTTGAAGTCTGACATGATGTTCTTTTCCAGAGTTACTTCTGGTCTGTTGGTCACCAGATCAACCGGTCAAATGAACGTCGTTTTGATGGGTCGTAAGACCTGGGAATCTTTACCAGCTCATTCTAGACCATTAAAG	MDWQKSLTLIVALTLSRGIGLKNDLPMKLKSDMMFFSRVTSGLLVTRSTGQMNVVLMGRKTWESLPAHSRPLK		169	183	151	50	59	52	TGG	W	27	M	ATG	0.000555258	0.00053683	0.000482154	0.000147905	0.000168781	0.000151668	-10.81455403	-10.86324691	-11.01821861	-12.72304227	-12.53255817	-12.68679511	-1.908488244	-1.669311253	-1.668576505	-1.669311253	F1	5.455162801	5.510961919	5.444600814	0.055528902	0.062761089	0.055528902	0.050003487	substitution
387	ATGGACTGGTGGAAGTCCTTAACTTTGATCGTTGCTTTGACTTTGTCTAGAGGTATTGGTTTGAAAAACGACTTGCCTTGGAAGTTGAAGTCTGACATGATGTTCTTTTCCAGAGTTACTTCTGGTCTGTTGGTCACCAGATCAACCGGTCAAATGAACGTCGTTTTGATGGGTCGTAAGACCTGGGAATCTTTACCAGCTCATTCTAGACCATTAAAG	MDWWKSLTLIVALTLSRGIGLKNDLPWKLKSDMMFFSRVTSGLLVTRSTGQMNVVLMGRKTWESLPAHSRPLK		169	176	181	2	7	11	CAA	Q	4	W	TGG	0.000555258	0.000516296	0.000577946	5.92E-06	2.00E-05	3.21E-05	-10.81455403	-10.91951513	-10.75677746	-17.36689846	-15.6078463	-14.92780321	-6.552344434	-4.688331161	-4.171025752	-4.688331161	F1	5.455162801	5.510961919	5.444600814	-0.324191584	-0.527299362	-0.324191584	-0.268581052	substitution
388	ATGGACTGGCAAAAGTCCTTAACTGTGATCGTTGCTTTGACTTTGTCTAGAGGTATTGGTTTGAAAAACGACTTGCCTTGGAAGTTGAAGTCTGACATGATGTTCTTTTCCAGAGTTACTTCTGGTCTGTTGGTCACCAGATCAACCGGTCAAATGAACGTCGTTTTGATGGGTCGTAAGACCTGGGAATCTTTACCAGCTCATTCTAGACCATTAAAG	MDWQKSLTVIVALTLSRGIGLKNDLPWKLKSDMMFFSRVTSGLLVTRSTGQMNVVLMGRKTWESLPAHSRPLK		169	169	161	151	191	223	TTG	L	9	V	GTG	0.000555258	0.000495761	0.000514085	0.000446673	0.000546393	0.000650423	-10.81455403	-10.97806732	-10.92570647	-11.12849372	-10.83777239	-10.58633493	-0.313939695	0.140294927	0.339371538	0.140294927	F1	5.455162801	5.510961919	5.444600814	0.283134071	0.265368577	0.283134071	0.305633527	substitution
389	ATGGACTGGCAAAAGTCCTTAACTTTGATCGTTGCTTTGACTTTGTCTAGAGGTATTGGTTTGAAAAACGACTTGCCTTGGAAGTTGAAGTCTGACATGATGTTCTTTTCCAGAGTTACTTCTGGTCCGTTGGTCACCAGATCAACCGGTCAAATGAACGTCGTTTTGATGGGTCGTAAGACCTGGGAATCTTTACCAGCTCATTCTAGACCATTAAAG	MDWQKSLTLIVALTLSRGIGLKNDLPWKLKSDMMFFSRVTSGPLVTRSTGQMNVVLMGRKTWESLPAHSRPLK		168	139	146	116	164	158	CTG	L	43	P	CCG	0.000551972	0.000407756	0.000466189	0.000343139	0.000469155	0.000460838	-10.82311604	-11.26000568	-11.06679879	-11.50891746	-11.05764921	-11.08345408	-0.685801425	0.202356468	-0.016655294	-0.016655294	F1	5.455162801	5.510961919	5.444600814	0.260308074	0.218118858	0.290939928	0.260308074	substitution
390	ATGGACTGGCAAAAGTCCTTAACTTTGATCGTTGCTTTGACTTTGTCTAGAGGTATTGGTTTGAAAAACGACTTGCCTTGGAAGTTGAAGTCTGACATGATGTTCTTTTCCAGAGTTACTTCTGGTCTGTTGGTCACCAGATCTACCGGTCAAATGAACGTCGTTTTGATGGGTCGTAAGACCTGGGAATCTTTACCAGCTCATTCTAGACCATTAAAG	MDWQKSLTLIVALTLSRGIGLKNDLPWKLKSDMMFFSRVTSGLLVTRSTGQMNVVLMGRKTWESLPAHSRPLK		168	172	172	28	42	58	TCA	S	48	S	TCT	0.000551972	0.000504562	0.000549208	8.28E-05	0.000120149	0.000169168	-10.82311604	-10.952682	-10.83035859	-13.55954354	-13.02288379	-12.52925383	-2.736427498	-2.070201796	-1.698895243	-2.070201796	F1	5.455162801	5.510961919	5.444600814	0.005106461	-0.042439027	0.005106461	0.046143636	silent
391	ATGGACTGGCAAAAGTCCTTAACTTTGATCGTTGCTTTGACTTTGTCTAGAGGTATTGGTTTGAAAAACGACTTGCCTTGGAAGTTGAAGTCTGACATGATGTTCTTTTCCAGAGTTACTTCTGGTCTGTTGGTCACCAGATCAACCGGTCAAATGAACGTCGTTTTGTGGGGTCGTAAGACCTGGGAATCTTTACCAGCTCATTCTAGACCATTAAAG	MDWQKSLTLIVALTLSRGIGLKNDLPWKLKSDMMFFSRVTSGLLVTRSTGQMNVVLWGRKTWESLPAHSRPLK		168	212	190	2	5	3	ATG	M	57	W	TGG	0.000551972	0.000621901	0.000606684	5.92E-06	1.43E-05	8.75E-06	-10.82311604	-10.6510263	-10.68676774	-17.36689846	-16.09327312	-16.80227233	-6.543782421	-5.442246824	-6.115504591	-6.115504591	F1	5.455162801	5.510961919	5.444600814	-0.516130886	-0.526211451	-0.41901614	-0.516130886	substitution
392	ATGGACTGGCAAAAGTCCTTAACTTTGATCGTTGCTTTGACTTTGTCTAGAGGTATTGGTTTGAAAAACGACTTGCCTTGGAAGTTGAAGTCTGACATGATGTTCTTTAGGAGAGTTACTTCTGGTCTGTTGGTCACCAGATCAACCGGTCAAATGAACGTCGTTTTGATGGGTCGTAAGACCTGGGAATCTTTACCAGCTCATTCTAGACCATTAAAG	MDWQKSLTLIVALTLSRGIGLKNDLPWKLKSDMMFFRRVTSGLLVTRSTGQMNVVLMGRKTWESLPAHSRPLK		168	165	193	19	21	14	TCC	S	37	R	AGG	0.000551972	0.000484027	0.000616263	5.62E-05	6.01E-05	4.08E-05	-10.82311604	-11.01262454	-10.66416631	-14.11897095	-14.02288379	-14.57987991	-3.295854907	-3.010259256	-3.915713599	-3.295854907	F1	5.455162801	5.510961919	5.444600814	-0.113521329	-0.113521329	-0.11313028	-0.236077494	substitution
393	ATGGACTGGCAAAAGTCCTTAACTTTGATCGTTGCTTTGACTTTGTCTAGAGGTATTGGTTTGAAAAACGACTTGCCTTGGAAGTTGAAGTCTGACATGATGTTCATTTCCAGAGTTACTTCTGGTCTGTTGGTCACCAGATCAACCGGTCAAATGAACGTCGTTTTGATGGGTCGTAAGACCTGGGAATCTTTACCAGCTCATTCTAGACCATTAAAG	MDWQKSLTLIVALTLSRGIGLKNDLPWKLKSDMMFISRVTSGLLVTRSTGQMNVVLMGRKTWESLPAHSRPLK		168	170	165	226	294	245	TTT	F	36	I	ATT	0.000551972	0.000498695	0.000526857	0.00066853	0.000841045	0.00071459	-10.82311604	-10.96955582	-10.89030113	-10.5467195	-10.21552887	-10.45059689	0.276396542	0.754026944	0.439704241	0.439704241	F1	5.455162801	5.510961919	5.444600814	0.340378235	0.340378235	0.360326878	0.318406792	substitution
394	ATGGACTGGCAAAAGTCCTTAACTTTGATCGTTGCTTTGACTTTGTCTAGAGGTATTGGTTTGAAAAACGACTTGCCTTGGAAGTTGAAGTCTGACATGATGTTCTTTTCCAGAGTTGAGTCTGGTCTGTTGGTCACCAGATCAACCGGTCAAATGAACGTCGTTTTGATGGGTCGTAAGACCTGGGAATCTTTACCAGCTCATTCTAGACCATTAAAG	MDWQKSLTLIVALTLSRGIGLKNDLPWKLKSDMMFFSRVESGLLVTRSTGQMNVVLMGRKTWESLPAHSRPLK		168	206	146	1	1	1	ACT	T	40	E	GAG	0.000551972	0.000604301	0.000466189	2.96E-06	2.86E-06	2.92E-06	-10.82311604	-10.69244623	-11.06679879	-18.36689846	-18.41520122	-18.38723483	-7.543782421	-7.722754992	-7.320436042	-7.543782421	F1	5.455162801	5.510961919	5.444600814	-0.669529614	-0.653274053	-0.705849515	-0.669529614	substitution
395	ATGGACTGGCAAAAGTCCTTAACTTTGATCGTTGCTTTGACTTTGTCTAGAGGTATTGGTTTGAAAAACGACTTGCCTTGGAAGTTGAAGTCTGACATGATGTTCTTTTCCAGAGTTACTTCTGGTCTGCTGGTCACCAGATCAACCGGTCAAATGAACGTCGTTTTGATGGGTCGTAAGACCTGGGAATCTTTACCAGCTCATTCTAGACCATTAAAG	MDWQKSLTLIVALTLSRGIGLKNDLPWKLKSDMMFFSRVTSGLLVTRSTGQMNVVLMGRKTWESLPAHSRPLK		168	154	186	29	52	46	TTG	L	44	L	CTG	0.000551972	0.000451759	0.000593911	8.58E-05	0.000148756	0.000134168	-10.82311604	-11.11216021	-10.71746453	-13.50891746	-12.7147615	-12.86367287	-2.685801425	-1.602601287	-2.146208339	-2.146208339	F1	5.455162801	5.510961919	5.444600814	-0.010803388	-0.036006346	0.06391942	-0.010803388	silent
396	ATGGACTGGCAAAAGTCCTTAACTTTGATCGTTGCTTTGACTTTGTCTAGAGGTATTGGTTTGAAAAACGACTTGCCTTGGAAGTTGAAGTCTGACAAGATGTTCTTTTCCAGAGTTACTTCTGGTCTGTTGGTCACCAGATCAACCGGTCAAATGAACGTCGTTTTGATGGGTCGTAAGACCTGGGAATCTTTACCAGCTCATTCTAGACCATTAAAG	MDWQKSLTLIVALTLSRGIGLKNDLPWKLKSDKMFFSRVTSGLLVTRSTGQMNVVLMGRKTWESLPAHSRPLK		168	178	182	4035	4049	3975	ATG	M	33	K	AAG	0.000551972	0.000522163	0.000581139	0.011935928	0.011582967	0.011593856	-10.82311604	-10.90321332	-10.7488287	-6.388545502	-6.43185129	-6.430495683	4.434570538	4.471362032	4.318333021	4.434570538	F1	5.455162801	5.510961919	5.444600814	0.827878709	0.868726643	0.827878709	0.812191496	substitution
397	ATGGACTGGCAAAAGTCCTTAACTTTGATCGTTGCTTTGACTTTGTCTAGAGGTATTGGTTTGAAAAACGACTTGCCTTGGAAGTTGAAGTCTGACATGATGTTCTTTTCCAGAGTTACTTCTGGTCTGTTGGTCACCAGATCAACCGGTCAAATGAACGTCGTTTTGATGGGTTAGAAGACCTGGGAATCTTTACCAGCTCATTCTAGACCATTAAAG	MDWQKSLTLIVALTLSRGIGLKNDLPWKLKSDMMFFSRVTSGLLVTRSTGQMNVVLMG_KTWESLPAHSRPLK		168	198	148	4	7	11	CGT	R	59	*	TAG	0.000551972	0.000580833	0.000472575	1.18E-05	2.00E-05	3.21E-05	-10.82311604	-10.74959013	-11.04716998	-16.36689846	-15.6078463	-14.92780321	-5.543782421	-4.858256162	-3.880633231	-4.858256162	F1	5.455162801	5.510961919	5.444600814	-0.345564084	-0.399148848	-0.345564084	-0.231611444	stop
398	ATGGACTGGCAAAAGTCCTTAACTTTGATCGTTGCTTTGACTTTGTCTAGAGGTATTGGTTTGAAAAACGACTTGCCTTGGAAGAGGAAGTCTGACATGATGTTCTTTTCCAGAGTTACTTCTGGTCTGTTGGTCACCAGATCAACCGGTCAAATGAACGTCGTTTTGATGGGTCGTAAGACCTGGGAATCTTTACCAGCTCATTCTAGACCATTAAAG	MDWQKSLTLIVALTLSRGIGLKNDLPWKRKSDMMFFSRVTSGLLVTRSTGQMNVVLMGRKTWESLPAHSRPLK		168	168	166	67	105	110	TTG	L	29	R	AGG	0.000551972	0.000492828	0.00053005	0.000198193	0.000300373	0.000320836	-10.82311604	-10.98662933	-10.88158391	-12.30080927	-11.7009557	-11.60587511	-1.47769323	-0.714326369	-0.724291201	-0.724291201	F1	5.455162801	5.510961919	5.444600814	0.17021959	0.117499025	0.175643156	0.17021959	substitution
399	ATGGACTGGCAAAAGTCCTTAACTTTGATCGTTGCTTTGACTTTGTCTAGAGGTATTGGTTTGAAAAACGACTTGCCTCAGAAGTTGAAGTCTGACATGATGTTCTTTTCCAGAGTTACTTCTGGTCTGTTGGTCACCAGATCAACCGGTCAAATGAACGTCGTTTTGATGGGTCGTAAGACCTGGGAATCTTTACCAGCTCATTCTAGACCATTAAAG	MDWQKSLTLIVALTLSRGIGLKNDLPQKLKSDMMFFSRVTSGLLVTRSTGQMNVVLMGRKTWESLPAHSRPLK		167	180	155	148	176	159	TGG	W	27	Q	CAG	0.000548687	0.00052803	0.000494926	0.000437799	0.000503483	0.000463754	-10.83172917	-10.88709366	-10.98049894	-11.15744509	-10.9557696	-11.07435187	-0.325715925	-0.068675942	-0.093852934	-0.093852934	F1	5.455162801	5.510961919	5.444600814	0.256850535	0.263872259	0.256850535	0.250480113	substitution
400	ATGGACTGGCAAAAGTCCTTAACTTTGATCGTTGCTTTGACTTTGTCTAGAGGTATTGGTTTGAAAAACGACTTGCCTTGGAAGTTGAAGTCTGACATGATGTTCTTTTCCAGAGTTACTTCTGGTCTGTTGGTCACCCTGTCAACCGGTCAAATGAACGTCGTTTTGATGGGTCGTAAGACCTGGGAATCTTTACCAGCTCATTCTAGACCATTAAAG	MDWQKSLTLIVALTLSRGIGLKNDLPWKLKSDMMFFSRVTSGLLVTLSTGQMNVVLMGRKTWESLPAHSRPLK		167	171	152	6	16	16	AGA	R	47	L	CTG	0.000548687	0.000501628	0.000485347	1.77E-05	4.58E-05	4.67E-05	-10.83172917	-10.96109424	-11.00869583	-15.78193596	-14.41520122	-14.38723483	-4.950206789	-3.454106979	-3.378538997	-3.454106979	F1	5.455162801	5.510961919	5.444600814	-0.168955706	-0.323727584	-0.168955706	-0.167690284	substitution
401	ATGGACTGGCAAAAGTCCTTAACTTTGATCGTTGCTTTGACTTTGTCTAGAGGTATTGGTTTGAAAAACGACTTGCCTTGGAAGTTGAAGTCTGGGATGATGTTCTTTTCCAGAGTTACTTCTGGTCTGTTGGTCACCAGATCAACCGGTCAAATGAACGTCGTTTTGATGGGTCGTAAGACCTGGGAATCTTTACCAGCTCATTCTAGACCATTAAAG	MDWQKSLTLIVALTLSRGIGLKNDLPWKLKSGMMFFSRVTSGLLVTRSTGQMNVVLMGRKTWESLPAHSRPLK		167	234	181	2	3	2	GAC	D	32	G	GGG	0.000548687	0.000686438	0.000577946	5.92E-06	8.58E-06	5.83E-06	-10.83172917	-10.50858203	-10.75677746	-17.36689846	-16.83023872	-17.38723483	-6.53516929	-6.321656683	-6.630457371	-6.53516929	F1	5.455162801	5.510961919	5.444600814	-0.529624864	-0.525117044	-0.529624864	-0.581689056	substitution
402	ATGGACTAGCAAAAGTCCTTAACTTTGATCGTTGCTTTGACTTTGTCTAGAGGTATTGGTTTGAAAAACGACTTGCCTTGGAAGTTGAAGTCTGACATGATGTTCTTTTCCAGAGTTACTTCTGGTCTGTTGGTCACCAGATCAACCGGTCAAATGAACGTCGTTTTGATGGGTCGTAAGACCTGGGAATCTTTACCAGCTCATTCTAGACCATTAAAG	MD_QKSLTLIVALTLSRGIGLKNDLPWKLKSDMMFFSRVTSGLLVTRSTGQMNVVLMGRKTWESLPAHSRPLK		167	246	178	23	21	17	TGG	W	3	*	TAG	0.000548687	0.00072164	0.000568367	6.80E-05	6.01E-05	4.96E-05	-10.83172917	-10.43643225	-10.78088991	-13.8433365	-14.02288379	-14.29977199	-3.011607334	-3.586451547	-3.518882073	-3.518882073	F1	5.455162801	5.510961919	5.444600814	-0.185557233	-0.077404093	-0.185601487	-0.185557233	stop
403	ATGGACTGGCAAAAGTCCTTAACTTTGATCGTTGCTTTGACTTTGTCTAGAGGTATTGGTTTGAAAAACGACTTGCCTTGGAAGTTGAAGTCTGACATGATGTTCTTTTCCAGAGTTACTTCTGGTCTGTTGGTCACCAGATCAACCGGTCAAATGAACATTGTTTTGATGGGTCGTAAGACCTGGGAATCTTTACCAGCTCATTCTAGACCATTAAAG	MDWQKSLTLIVALTLSRGIGLKNDLPWKLKSDMMFFSRVTSGLLVTRSTGQMNIVLMGRKTWESLPAHSRPLK		167	157	186	11	16	8	GTC	V	54	I	ATT	0.000548687	0.000460559	0.000593911	3.25E-05	4.58E-05	2.33E-05	-10.83172917	-11.084326	-10.71746453	-14.90746684	-14.41520122	-15.38723483	-4.075737672	-3.330875213	-4.669770295	-4.075737672	F1	5.455162801	5.510961919	5.444600814	-0.212615263	-0.212615263	-0.153456098	-0.332075767	substitution
404	ATGGACTGGCAAAAGTCCTTAACTTTGATCGTTGCTTTGACTTTGTCTAGAGGTGTGGGTTTGAAAAACGACTTGCCTTGGAAGTTGAAGTCTGACATGATGTTCTTTTCCAGAGTTACTTCTGGTCTGTTGGTCACCAGATCAACCGGTCAAATGAACGTCGTTTTGATGGGTCGTAAGACCTGGGAATCTTTACCAGCTCATTCTAGACCATTAAAG	MDWQKSLTLIVALTLSRGVGLKNDLPWKLKSDMMFFSRVTSGLLVTRSTGQMNVVLMGRKTWESLPAHSRPLK		167	177	119	226	217	239	ATT	I	19	V	GTG	0.000548687	0.000519229	0.000379976	0.00066853	0.000620772	0.00069709	-10.83172917	-10.9113412	-11.36180558	-10.5467195	-10.65364999	-10.48636802	0.285009672	0.257691218	0.875437561	0.285009672	F1	5.455162801	5.510961919	5.444600814	0.341472642	0.341472642	0.297899716	0.373879605	substitution
405	ATGGACTGGCAAAAGTCCTTAACTTTGATCGTTGCTTTGACTTTGTCTAGAGGTATTGGTTTGAAAAACGACTTGCCTTGGAAGTTGAAGTCTGACATGATGTTCTTTTCCAGAGTTACTTCTGGTCTGTTGGTCACTAGATCAACCGGTCAAATGAACGTCGTTTTGATGGGTCGTAAGACCTGGGAATCTTTACCAGCTCATTCTAGACCATTAAAG	MDWQKSLTLIVALTLSRGIGLKNDLPWKLKSDMMFFSRVTSGLLVTRSTGQMNVVLMGRKTWESLPAHSRPLK		167	189	157	45	62	53	ACC	T	46	T	ACT	0.000548687	0.000554431	0.000501312	0.000133114	0.000177363	0.000154585	-10.83172917	-10.81670433	-10.9620026	-12.87504536	-12.46100491	-12.65931437	-2.043316194	-1.644300578	-1.697311778	-1.697311778	F1	5.455162801	5.510961919	5.444600814	0.046345225	0.045629499	0.058674646	0.046345225	silent
406	ATGGACTGGCAAAAGTCCTTAACTTTGATCGTTGCTTTGACTTTGTCTAGAGGTATTGGTTTGAAAAACGACTTGCCTTGGAAGTTGAAGTCTGACATGATGTTCTTTTCCAGAGTTACTTCTGGTCTGTTGGTCACCAGATCAACCGGTCAGATGAACGTCGTTTTGATGGGTCGTAAGACCTGGGAATCTTTACCAGCTCATTCTAGACCATTAAAG	MDWQKSLTLIVALTLSRGIGLKNDLPWKLKSDMMFFSRVTSGLLVTRSTGQMNVVLMGRKTWESLPAHSRPLK		167	186	175	41	70	61	CAA	Q	51	Q	CAG	0.000548687	0.000545631	0.000558788	0.000121282	0.000200249	0.000177918	-10.83172917	-10.83978794	-10.80541223	-13.00934646	-12.2859182	-12.45649749	-2.177617286	-1.446130259	-1.651085258	-1.651085258	F1	5.455162801	5.510961919	5.444600814	0.052230281	0.028564853	0.083599732	0.052230281	silent
407	ATGGACTGGCAAAAGTCCTTAACTTTGATCGTTGCTTTGACTTTGTCTAGAGGTATTGGTTTGAAAAACGACTTGCCTTGGAAGTTGAAGTCTGACATGATGTTCTTTTCCAGAGTTACTTCTGGTCTGTTGGTCACCAGATCAACCGGTCAAATGAACGTCGTTTTGATGGATCGTAAGACCTGGGAATCTTTACCAGCTCATTCTAGACCATTAAAG	MDWQKSLTLIVALTLSRGIGLKNDLPWKLKSDMMFFSRVTSGLLVTRSTGQMNVVLMDRKTWESLPAHSRPLK		167	213	164	4	2	5	GGT	G	58	D	GAT	0.000548687	0.000624835	0.000523664	1.18E-05	5.72E-06	1.46E-05	-10.83172917	-10.64423713	-10.89907134	-16.36689846	-17.41520122	-16.06530673	-5.53516929	-6.770964085	-5.166235393	-5.53516929	F1	5.455162801	5.510961919	5.444600814	-0.398054442	-0.398054442	-0.586136987	-0.395280287	substitution
408	ATGGACTGGCAAAAGTCCTTAACTTTGATCGTTGCTTTGACTTTGTCTAGAGGTATTGGTTTGAAACATGACTTGCCTTGGAAGTTGAAGTCTGACATGATGTTCTTTTCCAGAGTTACTTCTGGTCTGTTGGTCACCAGATCAACCGGTCAAATGAACGTCGTTTTGATGGGTCGTAAGACCTGGGAATCTTTACCAGCTCATTCTAGACCATTAAAG	MDWQKSLTLIVALTLSRGIGLKHDLPWKLKSDMMFFSRVTSGLLVTRSTGQMNVVLMGRKTWESLPAHSRPLK		166	240	152	49	63	89	AAC	N	23	H	CAT	0.000545401	0.000704039	0.000485347	0.000144947	0.000180224	0.000259586	-10.84039403	-10.47205616	-11.00869583	-12.75218862	-12.43792129	-11.9115014	-1.911794585	-1.965865136	-0.902805566	-1.911794585	F1	5.455162801	5.510961919	5.444600814	0.062340977	0.062340977	0.018229517	0.147493089	substitution
409	ATGGACTGGCAAAAGTCCTTAACTTTGATCGTTGCTTTGACTTTGTCTAGAGGTATTGGTTTGAAAAACGACTTGCCTTGGAAGTTGAAGTCTGACATGATGTTCTTTTCCAGAGTTACTTCTGGTCTGTTGGTCTATAGATCAACCGGTCAAATGAACGTCGTTTTGATGGGTCGTAAGACCTGGGAATCTTTACCAGCTCATTCTAGACCATTAAAG	MDWQKSLTLIVALTLSRGIGLKNDLPWKLKSDMMFFSRVTSGLLVYRSTGQMNVVLMGRKTWESLPAHSRPLK		166	173	177	10	4	16	ACC	T	46	Y	TAT	0.000545401	0.000507495	0.000565174	2.96E-05	1.14E-05	4.67E-05	-10.84039403	-10.94431853	-10.78901779	-15.04497037	-16.41520122	-14.38723483	-4.204576334	-5.470882692	-3.598217034	-4.204576334	F1	5.455162801	5.510961919	5.444600814	-0.228985838	-0.228985838	-0.422617847	-0.195657295	substitution
410	ATGGACTGGCAAAAGTCCTTAACTTTGATCGTTGCTTTGACTTTGTCTAGAGGTATTGGTTTGAAAAACGACTTGCCTTGGAAGTTGAAGTCTGACATGATGGCTTTTTCCAGAGTTACTTCTGGTCTGTTGGTCACCAGATCAACCGGTCAAATGAACGTCGTTTTGATGGGTCGTAAGACCTGGGAATCTTTACCAGCTCATTCTAGACCATTAAAG	MDWQKSLTLIVALTLSRGIGLKNDLPWKLKSDMMAFSRVTSGLLVTRSTGQMNVVLMGRKTWESLPAHSRPLK		166	199	161	444	632	664	TTC	F	35	A	GCT	0.000545401	0.000583766	0.000514085	0.001313396	0.001807961	0.001936684	-10.84039403	-10.74232213	-10.92570647	-9.572482594	-9.111420469	-9.012195397	1.267911437	1.630901663	1.91351107	1.630901663	F1	5.455162801	5.510961919	5.444600814	0.470616742	0.466362698	0.470616742	0.5060358	substitution
411	ATGGACTGGCAAAAGTCCTTAACTTTGATCGTTGCTTTGACTTTGTCTAGAGGTATTGGTTTGAAAAACGACTTGCCTTGGAAGTTGAAGTCTGACATGATGTTCTTTTCCAGAGTTACTTCTGGTCTGTTGGTCACCAGATCAACCGGTTCGATGAACGTCGTTTTGATGGGTCGTAAGACCTGGGAATCTTTACCAGCTCATTCTAGACCATTAAAG	MDWQKSLTLIVALTLSRGIGLKNDLPWKLKSDMMFFSRVTSGLLVTRSTGSMNVVLMGRKTWESLPAHSRPLK		166	197	172	30	35	19	CAA	Q	51	S	TCG	0.000545401	0.000577899	0.000549208	8.87E-05	0.000100124	5.54E-05	-10.84039403	-10.75689493	-10.83035859	-13.46000786	-13.2859182	-14.13930731	-2.619613833	-2.529023267	-3.308948725	-2.619613833	F1	5.455162801	5.510961919	5.444600814	-0.052602304	-0.027596379	-0.052602304	-0.15883081	substitution
412	ATGGACTGGCAAAAGTCCTTAACTTTGATCGTTGCTTTGACTTTGTCTAGAGGTATTGGTTTGAAAAACGACTTGCCTTGGAAGTTGAAGTCTGACATGATGTTCTTTTCCAGAGTTACTTCTGGTCTGTTGGTCTCTAGATCAACCGGTCAAATGAACGTCGTTTTGATGGGTCGTAAGACCTGGGAATCTTTACCAGCTCATTCTAGACCATTAAAG	MDWQKSLTLIVALTLSRGIGLKNDLPWKLKSDMMFFSRVTSGLLVSRSTGQMNVVLMGRKTWESLPAHSRPLK		166	180	168	45	40	52	ACC	T	46	S	TCT	0.000545401	0.00052803	0.000536436	0.000133114	0.000114428	0.000151668	-10.84039403	-10.88709366	-10.86430592	-12.87504536	-13.09327312	-12.68679511	-2.034651333	-2.206179466	-1.822489188	-2.034651333	F1	5.455162801	5.510961919	5.444600814	0.030409003	0.046730479	-0.011996277	0.030409003	substitution
413	ATGGACTGGCAAAAGTCCTTAACTTTGATCGTTGCTTTGATTTTGTCTAGAGGTATTGGTTTGAAAAACGACTTGCCTTGGAAGTTGAAGTCTGACATGATGTTCTTTTCCAGAGTTACTTCTGGTCTGTTGGTCACCAGATCAACCGGTCAAATGAACGTCGTTTTGATGGGTCGTAAGACCTGGGAATCTTTACCAGCTCATTCTAGACCATTAAAG	MDWQKSLTLIVALILSRGIGLKNDLPWKLKSDMMFFSRVTSGLLVTRSTGQMNVVLMGRKTWESLPAHSRPLK		166	191	163	31	32	29	ACT	T	14	I	ATT	0.000545401	0.000560298	0.000520471	9.17E-05	9.15E-05	8.46E-05	-10.84039403	-10.80151793	-10.90789519	-13.41270215	-13.41520122	-13.52925383	-2.572308119	-2.613683292	-2.621358643	-2.613683292	F1	5.455162801	5.510961919	5.444600814	-0.06325051	-0.021585591	-0.06325051	-0.071294341	substitution
414	ATGGACTGGCAAAAGTCCTTAACTTTGAGGGTTGCTTTGACTTTGTCTAGAGGTATTGGTTTGAAAAACGACTTGCCTTGGAAGTTGAAGTCTGACATGATGTTCTTTTCCAGAGTTACTTCTGGTCTGTTGGTCACCAGATCAACCGGTCAAATGAACGTCGTTTTGATGGGTCGTAAGACCTGGGAATCTTTACCAGCTCATTCTAGACCATTAAAG	MDWQKSLTLRVALTLSRGIGLKNDLPWKLKSDMMFFSRVTSGLLVTRSTGQMNVVLMGRKTWESLPAHSRPLK		165	182	164	13	10	11	ATC	I	10	R	AGG	0.000542116	0.000533897	0.000523664	3.85E-05	2.86E-05	3.21E-05	-10.84911125	-10.87115211	-10.89907134	-14.66645874	-15.09327312	-14.92780321	-3.817347494	-4.22212101	-4.02873187	-4.02873187	F1	5.455162801	5.510961919	5.444600814	-0.250465748	-0.179783534	-0.265553499	-0.250465748	substitution
415	ATGGACTGGCAAAAGTCCTTAACTTTGCGGGTTGCTTTGACTTTGTCTAGAGGTATTGGTTTGAAAAACGACTTGCCTTGGAAGTTGAAGTCTGACATGATGTTCTTTTCCAGAGTTACTTCTGGTCTGTTGGTCACCAGATCAACCGGTCAAATGAACGTCGTTTTGATGGGTCGTAAGACCTGGGAATCTTTACCAGCTCATTCTAGACCATTAAAG	MDWQKSLTLRVALTLSRGIGLKNDLPWKLKSDMMFFSRVTSGLLVTRSTGQMNVVLMGRKTWESLPAHSRPLK		165	190	192	15	11	11	ATC	I	10	R	CGG	0.000542116	0.000557365	0.00061307	4.44E-05	3.15E-05	3.21E-05	-10.84911125	-10.80909114	-10.67166084	-14.46000786	-14.9557696	-14.92780321	-3.610896616	-4.146678454	-4.256142366	-4.146678454	F1	5.455162801	5.510961919	5.444600814	-0.256064631	-0.153551349	-0.256064631	-0.279417171	substitution
416	ATGGACTGGCAAAAGTCCTTAACTTTGATCGTTGCTTTGACTTTGTCTAGAGGTATTGGTTTGAAAAACGACTTGCCTTGGAAGTTGAAGTCTGACATGATGTTCTTTTCCAGAGTTACTTCTGGTCTGTTGGTCACCGTTTCAACCGGTCAAATGAACGTCGTTTTGATGGGTCGTAAGACCTGGGAATCTTTACCAGCTCATTCTAGACCATTAAAG	MDWQKSLTLIVALTLSRGIGLKNDLPWKLKSDMMFFSRVTSGLLVTVSTGQMNVVLMGRKTWESLPAHSRPLK		165	191	161	3	13	12	AGA	R	47	V	GTT	0.000542116	0.000560298	0.000514085	8.87E-06	3.72E-05	3.50E-05	-10.84911125	-10.80151793	-10.92570647	-16.78193596	-14.7147615	-14.80227233	-5.932824711	-3.913243574	-3.876565861	-3.913243574	F1	5.455162801	5.510961919	5.444600814	-0.231093631	-0.448581574	-0.226704107	-0.231093631	substitution
417	ATGGACTGGCAAAAGTCCTTAACTTTGATCGTTGCTTTGACTTTGTCTAGAGGTATTGGTTTGAAAAACGACTTGCCTTGGAAGTTGAAGCATGACATGATGTTCTTTTCCAGAGTTACTTCTGGTCTGTTGGTCACCAGATCAACCGGTCAAATGAACGTCGTTTTGATGGGTCGTAAGACCTGGGAATCTTTACCAGCTCATTCTAGACCATTAAAG	MDWQKSLTLIVALTLSRGIGLKNDLPWKLKHDMMFFSRVTSGLLVTRSTGQMNVVLMGRKTWESLPAHSRPLK		164	174	140	51	72	85	TCT	S	31	H	CAT	0.00053883	0.000510429	0.00044703	0.000150863	0.00020597	0.000247919	-10.85788146	-10.93600326	-11.12734033	-12.69447312	-12.24527622	-11.97784389	-1.83659166	-1.309272959	-0.850503564	-1.309272959	F1	5.455162801	5.510961919	5.444600814	0.100813107	0.071896456	0.100813107	0.154151609	substitution
418	ATGGACTGGCAAAAGTCCTTAACTTTGATCGTTGCTTTGACTTTGTCTAGAGGTATTGGTTTGAAAAACGACTTGCCTTGGAAGTTGAAGTCTGACATGATGTTCTTTTCCAGAGTTACGTCTGGTCTGTTGGTCACCAGATCAACCGGTCAAATGAACGTCGTTTTGATGGGTCGTAAGACCTGGGAATCTTTACCAGCTCATTCTAGACCATTAAAG	MDWQKSLTLIVALTLSRGIGLKNDLPWKLKSDMMFFSRVTSGLLVTRSTGQMNVVLMGRKTWESLPAHSRPLK		164	157	135	29	31	44	ACT	T	40	T	ACG	0.00053883	0.000460559	0.000431065	8.58E-05	8.87E-05	0.000128335	-10.85788146	-11.084326	-11.17980775	-13.50891746	-13.46100491	-12.92780321	-2.651036007	-2.376678903	-1.747995462	-2.376678903	F1	5.455162801	5.510961919	5.444600814	-0.031588962	-0.031588962	-0.033441028	0.039892731	silent
419	ATGGACTGGCAAAAGTCCTTAACTTTGATCGTTGTTTTGACTTTGTCTAGAGGTATTGGTTTGAAAAACGACTTGCCTTGGAAGTTGAAGTCTGACATGATGTTCTTTTCCAGAGTTACTTCTGGTCTGTTGGTCACCAGATCAACCGGTCAAATGAACGTCGTTTTGATGGGTCGTAAGACCTGGGAATCTTTACCAGCTCATTCTAGACCATTAAAG	MDWQKSLTLIVVLTLSRGIGLKNDLPWKLKSDMMFFSRVTSGLLVTRSTGQMNVVLMGRKTWESLPAHSRPLK		164	197	145	103	124	128	GCT	A	12	V	GTT	0.00053883	0.000577899	0.000462995	0.000304684	0.000354727	0.000373337	-10.85788146	-10.75689493	-11.07671425	-11.68039793	-11.46100491	-11.38723483	-0.822516475	-0.704109973	-0.310520574	-0.704109973	F1	5.455162801	5.510961919	5.444600814	0.200747488	0.200747488	0.176928134	0.222896353	substitution
420	ATGGACTGGCAAAAGTCCTTAACTTTGTAGGTTGCTTTGACTTTGTCTAGAGGTATTGGTTTGAAAAACGACTTGCCTTGGAAGTTGAAGTCTGACATGATGTTCTTTTCCAGAGTTACTTCTGGTCTGTTGGTCACCAGATCAACCGGTCAAATGAACGTCGTTTTGATGGGTCGTAAGACCTGGGAATCTTTACCAGCTCATTCTAGACCATTAAAG	MDWQKSLTL_VALTLSRGIGLKNDLPWKLKSDMMFFSRVTSGLLVTRSTGQMNVVLMGRKTWESLPAHSRPLK		164	195	130	31	44	24	ATC	I	10	*	TAG	0.00053883	0.000572032	0.000415099	9.17E-05	0.000125871	7.00E-05	-10.85788146	-10.77161644	-11.23425553	-13.41270215	-12.9557696	-13.80227233	-2.554820692	-2.184153159	-2.568016796	-2.554820692	F1	5.455162801	5.510961919	5.444600814	-0.019363594	-0.019363594	-0.009225894	-0.064503439	stop
421	ATGGACTGGCAAAAGTCCTTAACTTTGATCGTTGCTTTGACTTTGTCTAGAGGTATTGGTTTGAAAAACGACTTGCCTTGGAAGTTGAAGTCTGACATGATGTTCTTTTCCAGAGTTACTTCTGGTCTGTTGGTCACCAGATCAACCGGTCAAATGAACGTCGTTTTGATGGGTCGTGGTACCTGGGAATCTTTACCAGCTCATTCTAGACCATTAAAG	MDWQKSLTLIVALTLSRGIGLKNDLPWKLKSDMMFFSRVTSGLLVTRSTGQMNVVLMGRGTWESLPAHSRPLK		164	164	167	31	46	36	AAG	K	60	G	GGT	0.00053883	0.000481094	0.000533243	9.17E-05	0.000131592	0.000105001	-10.85788146	-11.02139475	-10.87291905	-13.41270215	-12.89163926	-13.21730983	-2.554820692	-1.870244513	-2.344390775	-2.344390775	F1	5.455162801	5.510961919	5.444600814	-0.019363594	-0.019363594	0.030256304	-0.036033814	substitution
422	ATGGACTGGCAAAAGTCCTTAACTTTGATCGTTGCTTTGACTTTGTCTAGAGGTATTGGTTTGAAAAACGACTTGCCTTGGAAGTGGAAGTCTGACATGATGTTCTTTTCCAGAGTTACTTCTGGTCTGTTGGTCACCAGATCAACCGGTCAAATGAACGTCGTTTTGATGGGTCGTAAGACCTGGGAATCTTTACCAGCTCATTCTAGACCATTAAAG	MDWQKSLTLIVALTLSRGIGLKNDLPWKWKSDMMFFSRVTSGLLVTRSTGQMNVVLMGRKTWESLPAHSRPLK		164	146	200	31	39	32	TTG	L	29	W	TGG	0.00053883	0.000428291	0.000638614	9.17E-05	0.000111567	9.33E-05	-10.85788146	-11.18912219	-10.61276715	-13.41270215	-13.129799	-13.38723483	-2.554820692	-1.940676804	-2.774467673	-2.554820692	F1	5.455162801	5.510961919	5.444600814	-0.019363594	-0.019363594	0.021397607	-0.090786513	substitution
423	ATGGACTGGCAAAAGTCCTTAACTTTGATCGTTGCTTTGACTTTGTCTAGAGGTATTGGTTTGAAAAACGACTTGCCTGCGAAGTTGAAGTCTGACATGATGTTCTTTTCCAGAGTTACTTCTGGTCTGTTGGTCACCAGATCAACCGGTCAAATGAACGTCGTTTTGATGGGTCGTAAGACCTGGGAATCTTTACCAGCTCATTCTAGACCATTAAAG	MDWQKSLTLIVALTLSRGIGLKNDLPAKLKSDMMFFSRVTSGLLVTRSTGQMNVVLMGRKTWESLPAHSRPLK		164	177	181	57	93	50	TGG	W	27	A	GCG	0.00053883	0.000519229	0.000577946	0.000168612	0.000266045	0.000145835	-10.85788146	-10.9113412	-10.75677746	-12.53400845	-11.87604241	-12.74337864	-1.676126988	-0.964701203	-1.986601181	-1.676126988	F1	5.455162801	5.510961919	5.444600814	0.092285515	0.092285515	0.144151991	0.009516054	substitution
424	ATGGACTGGCAAAAGTCCTTAACTTTGATCGTTGCTTTGACTTTGTCTAGAGGTATTGGTTTGAAAAACGACTTGCCTTGGAAGTTGAAGTCTGACATGATGTTCTTTTCCAGAGTTACTTCTGGTCTGTTGGTCACCAGATCAACCGGTCAAATGAACGTCCTGTTGATGGGTCGTAAGACCTGGGAATCTTTACCAGCTCATTCTAGACCATTAAAG	MDWQKSLTLIVALTLSRGIGLKNDLPWKLKSDMMFFSRVTSGLLVTRSTGQMNVLLMGRKTWESLPAHSRPLK		164	164	179	10	13	15	GTT	V	55	L	CTG	0.00053883	0.000481094	0.00057156	2.96E-05	3.72E-05	4.38E-05	-10.85788146	-11.02139475	-10.77280757	-15.04497037	-14.7147615	-14.48034423	-4.187088907	-3.693366751	-3.707536665	-3.707536665	F1	5.455162801	5.510961919	5.444600814	-0.209574678	-0.22676384	-0.199048862	-0.209574678	substitution
425	ATGGACTGGCAAAAGTCCTTAACTTTGATCGTTGCTTTGACTTTGTCTAGAGGTATTGGTTTGAAATTGGACTTGCCTTGGAAGTTGAAGTCTGACATGATGTTCTTTTCCAGAGTTACTTCTGGTCTGTTGGTCACCAGATCAACCGGTCAAATGAACGTCGTTTTGATGGGTCGTAAGACCTGGGAATCTTTACCAGCTCATTCTAGACCATTAAAG	MDWQKSLTLIVALTLSRGIGLKLDLPWKLKSDMMFFSRVTSGLLVTRSTGQMNVVLMGRKTWESLPAHSRPLK		163	215	197	14	28	37	AAC	N	23	L	TTG	0.000535545	0.000630702	0.000629035	4.14E-05	8.01E-05	0.000107918	-10.86670531	-10.6307539	-10.63457153	-14.55954354	-13.6078463	-13.17778146	-3.69283823	-2.977092392	-2.543209937	-2.977092392	F1	5.455162801	5.510961919	5.444600814	-0.108958682	-0.163963063	-0.108958682	-0.061345301	substitution
426	ATGGACTGGCAAAAGTCCTTAACTTTGATCGTTGCTTTGACTTTGTCTAGAGGTATTGGTTTGAAAAACGACTTGCCTTGGAAGTTGAAGTCTGACATGATGTTCTTTTCCATTGTTACTTCTGGTCTGTTGGTCACCAGATCAACCGGTCAAATGAACGTCGTTTTGATGGGTCGTAAGACCTGGGAATCTTTACCAGCTCATTCTAGACCATTAAAG	MDWQKSLTLIVALTLSRGIGLKNDLPWKLKSDMMFFSIVTSGLLVTRSTGQMNVVLMGRKTWESLPAHSRPLK		163	177	149	11	22	15	AGA	R	38	I	ATT	0.000535545	0.000519229	0.000475768	3.25E-05	6.29E-05	4.38E-05	-10.86670531	-10.9113412	-11.03745482	-14.90746684	-13.9557696	-14.48034423	-4.040761533	-3.044428396	-3.442889408	-3.442889408	F1	5.455162801	5.510961919	5.444600814	-0.175882676	-0.208171103	-0.11742794	-0.175882676	substitution
427	ATGGACTGGCAAAAGTCCTTAACTTTGATCGTTGCTTTGACTTTGTCTAGAGGTATTGGTTTGAAAAACGACTTGCCTTGGAAGTTGAAGTCTGACATGATGTTCTTTTCCTAGGTTACTTCTGGTCTGTTGGTCACCAGATCAACCGGTCAAATGAACGTCGTTTTGATGGGTCGTAAGACCTGGGAATCTTTACCAGCTCATTCTAGACCATTAAAG	MDWQKSLTLIVALTLSRGIGLKNDLPWKLKSDMMFFS_VTSGLLVTRSTGQMNVVLMGRKTWESLPAHSRPLK		163	200	134	3	5	6	AGA	R	38	*	TAG	0.000535545	0.0005867	0.000427872	8.87E-06	1.43E-05	1.75E-05	-10.86670531	-10.73509056	-11.19053415	-16.78193596	-16.09327312	-15.80227233	-5.915230651	-5.358182559	-4.611738173	-5.358182559	F1	5.455162801	5.510961919	5.444600814	-0.408442866	-0.446346027	-0.408442866	-0.32468775	stop
428	ATGGACTGGCAAAAGTCCTTAACTTTGATCGTTGCTTTGACTTTGACGAGAGGTATTGGTTTGAAAAACGACTTGCCTTGGAAGTTGAAGTCTGACATGATGTTCTTTTCCAGAGTTACTTCTGGTCTGTTGGTCACCAGATCAACCGGTCAAATGAACGTCGTTTTGATGGGTCGTAAGACCTGGGAATCTTTACCAGCTCATTCTAGACCATTAAAG	MDWQKSLTLIVALTLTRGIGLKNDLPWKLKSDMMFFSRVTSGLLVTRSTGQMNVVLMGRKTWESLPAHSRPLK		163	146	128	65	103	98	TCT	S	16	T	ACG	0.000535545	0.000428291	0.000408713	0.000192276	0.000294652	0.000285836	-10.86670531	-11.18912219	-11.25662334	-12.34453065	-11.72870069	-11.77252498	-1.477825339	-0.539578496	-0.515901639	-0.539578496	F1	5.455162801	5.510961919	5.444600814	0.196749476	0.117482239	0.197622258	0.196749476	substitution
429	ATGGACTGGCAAAAGTCCTTAACTTTGATCGTTGCTTTGACTTTGTCTAGAGGTATTGGTTTGAAAAACGACTTGCCTTGGAAGTTGAAGTCTTCGATGATGTTCTTTTCCAGAGTTACTTCTGGTCTGTTGGTCACCAGATCAACCGGTCAAATGAACGTCGTTTTGATGGGTCGTAAGACCTGGGAATCTTTACCAGCTCATTCTAGACCATTAAAG	MDWQKSLTLIVALTLSRGIGLKNDLPWKLKSSMMFFSRVTSGLLVTRSTGQMNVVLMGRKTWESLPAHSRPLK		163	225	164	1	1	7	GAC	D	32	S	TCG	0.000535545	0.000660037	0.000523664	2.96E-06	2.86E-06	2.04E-05	-10.86670531	-10.56516556	-10.89907134	-18.36689846	-18.41520122	-15.57987991	-7.500193152	-7.850035656	-4.680808566	-7.500193152	F1	5.455162801	5.510961919	5.444600814	-0.647735487	-0.647735487	-0.721858378	-0.333481039	substitution
430	ATGGACTGGCAAAAGTCCTTAACTTTGATCGTTGCTTTGACTTTGTCTAGAGGTATTGGTTTGAAAAACGACTTGCCTTGGAAGTTGAAGTCTATGATGATGTTCTTTTCCAGAGTTACTTCTGGTCTGTTGGTCACCAGATCAACCGGTCAAATGAACGTCGTTTTGATGGGTCGTAAGACCTGGGAATCTTTACCAGCTCATTCTAGACCATTAAAG	MDWQKSLTLIVALTLSRGIGLKNDLPWKLKSMMMFFSRVTSGLLVTRSTGQMNVVLMGRKTWESLPAHSRPLK		163	226	159	1	1	1	GAC	D	32	M	ATG	0.000535545	0.00066297	0.000507698	2.96E-06	2.86E-06	2.92E-06	-10.86670531	-10.55876779	-10.94374039	-18.36689846	-18.41520122	-18.38723483	-7.500193152	-7.856433427	-7.443494439	-7.500193152	F1	5.455162801	5.510961919	5.444600814	-0.685196066	-0.647735487	-0.722663064	-0.685196066	substitution
431	ATGGACTGGCAAAAGTCCTTAACTTTGATCGTTGCTTTGACTTTGGCGAGAGGTATTGGTTTGAAAAACGACTTGCCTTGGAAGTTGAAGTCTGACATGATGTTCTTTTCCAGAGTTACTTCTGGTCTGTTGGTCACCAGATCAACCGGTCAAATGAACGTCGTTTTGATGGGTCGTAAGACCTGGGAATCTTTACCAGCTCATTCTAGACCATTAAAG	MDWQKSLTLIVALTLARGIGLKNDLPWKLKSDMMFFSRVTSGLLVTRSTGQMNVVLMGRKTWESLPAHSRPLK		163	167	142	14	36	13	TCT	S	16	A	GCG	0.000535545	0.000489894	0.000453416	4.14E-05	0.000102985	3.79E-05	-10.86670531	-10.99524246	-11.10687623	-14.55954354	-13.24527622	-14.68679511	-3.69283823	-2.250033755	-3.579918885	-3.579918885	F1	5.455162801	5.510961919	5.444600814	-0.163963063	-0.163963063	-0.017512097	-0.193327774	substitution
432	ATGGACTGGCAAAAGTCCTTAACTTTGATCGTTGCTTTGACTTTGTCTAGAGGTATTGGTTTGAAAAACGACTTGCCTTGGAAGTTGAAGTCTGACATGATGTTCTTTTCCAGAGTTACTTCTGGTCTGTTGGTCACCAGATCAACCGGTCAAATGAACGTCGTTTTGATGGGTCGTAAGACCTGGGAATCTTTACCAGCTCATTCTAGACCATTATGG	MDWQKSLTLIVALTLSRGIGLKNDLPWKLKSDMMFFSRVTSGLLVTRSTGQMNVVLMGRKTWESLPAHSRPLW		163	203	239	9	16	10	AAG	K	73	W	TGG	0.000535545	0.0005955	0.000763144	2.66E-05	4.58E-05	2.92E-05	-10.86670531	-10.71361084	-10.35575654	-15.19697346	-14.41520122	-15.06530673	-4.330268151	-3.701590382	-4.709550197	-4.330268151	F1	5.455162801	5.510961919	5.444600814	-0.244956568	-0.244956568	-0.200083198	-0.33714011	substitution
433	ATGGACTGGCAAAAGTCCTTAACTTTGATCGTTGCTTTGACTTTGTCTAGAGGTATTGGTCAGAAAAACGACTTGCCTTGGAAGTTGAAGTCTGACATGATGTTCTTTTCCAGAGTTACTTCTGGTCTGTTGGTCACCAGATCAACCGGTCAAATGAACGTCGTTTTGATGGGTCGTAAGACCTGGGAATCTTTACCAGCTCATTCTAGACCATTAAAG	MDWQKSLTLIVALTLSRGIGQKNDLPWKLKSDMMFFSRVTSGLLVTRSTGQMNVVLMGRKTWESLPAHSRPLK		163	177	154	193	202	280	TTG	L	21	Q	CAG	0.000535545	0.000519229	0.000491733	0.000570913	0.000577861	0.000816674	-10.86670531	-10.9113412	-10.9898368	-10.77444142	-10.75698973	-10.25795181	0.092263885	0.154351468	0.731884993	0.154351468	F1	5.455162801	5.510961919	5.444600814	0.316981861	0.316981861	0.284902048	0.355604058	substitution
434	ATGGACTGGCAAAAGTCCTTAACTTTGATCGTTGCTTTGACTTTGTCTAGAGGTATTGGTTTTAAAAACGACTTGCCTTGGAAGTTGAAGTCTGACATGATGTTCTTTTCCAGAGTTACTTCTGGTCTGTTGGTCACCAGATCAACCGGTCAAATGAACGTCGTTTTGATGGGTCGTAAGACCTGGGAATCTTTACCAGCTCATTCTAGACCATTAAAG	MDWQKSLTLIVALTLSRGIGFKNDLPWKLKSDMMFFSRVTSGLLVTRSTGQMNVVLMGRKTWESLPAHSRPLK		162	208	150	46	67	52	TTG	L	21	F	TTT	0.000532259	0.000610168	0.000478961	0.000136073	0.000191667	0.000151668	-10.87558346	-10.67850703	-11.02780465	-12.8433365	-12.34911203	-12.68679511	-1.967753045	-1.670604992	-1.658990456	-1.670604992	F1	5.455162801	5.510961919	5.444600814	0.055230749	0.055230749	0.05536618	0.051223878	substitution
435	ATGGACTGGCAAAAGTCCTTAACTTTGATCGTTGCTTTGACTTTGTCTAGAGGTATTGGTTTGAAAAACGACTTGCCTTGGAAGTTGAAGTCTGACATGATGTTCTTTTCCAGAGTTACTTCTGGTCTGTATGTCACCAGATCAACCGGTCAAATGAACGTCGTTTTGATGGGTCGTAAGACCTGGGAATCTTTACCAGCTCATTCTAGACCATTAAAG	MDWQKSLTLIVALTLSRGIGLKNDLPWKLKSDMMFFSRVTSGLYVTRSTGQMNVVLMGRKTWESLPAHSRPLK		162	171	204	19	32	24	TTG	L	44	Y	TAT	0.000532259	0.000501628	0.000651387	5.62E-05	9.15E-05	7.00E-05	-10.87558346	-10.96109424	-10.584198	-14.11897095	-13.41520122	-13.80227233	-3.243387487	-2.454106979	-3.218074325	-3.218074325	F1	5.455162801	5.510961919	5.444600814	-0.106854682	-0.106854682	-0.043179627	-0.147261672	substitution
436	ATGGACTGGCAAAAGTCCTTAACTTTGATCGTTGCTTTGACTTTGTCTAGAGGTATTGGTTTGAAAAACGACTTGCCTTGGAAGTTGAAGTCTGACATGATGTTCTTTTCCAGAGTTACTTCTGGTCTGTTGGTCTCGAGATCAACCGGTCAAATGAACGTCGTTTTGATGGGTCGTAAGACCTGGGAATCTTTACCAGCTCATTCTAGACCATTAAAG	MDWQKSLTLIVALTLSRGIGLKNDLPWKLKSDMMFFSRVTSGLLVSRSTGQMNVVLMGRKTWESLPAHSRPLK		162	180	168	27	52	54	ACC	T	46	S	TCG	0.000532259	0.00052803	0.000536436	7.99E-05	0.000148756	0.000157501	-10.87558346	-10.88709366	-10.86430592	-13.61201096	-12.7147615	-12.63234733	-2.736427498	-1.827667843	-1.768041404	-1.827667843	F1	5.455162801	5.510961919	5.444600814	0.035611431	-0.042439027	0.035611431	0.037340701	substitution
437	ATGGACTGGCAAAAGTCCTTAACTTTGATCGTTGCTTTGACTTTGTCTAGAGGTATTGGTTTGAAAAACGACTTGCCTTGGAAGTTGAAGTCTGACATGATGTTCTTTTCCAGAGTTACTTCTGGTCTGTTGGTCACCAGATCAACCGGTTGTATGAACGTCGTTTTGATGGGTCGTAAGACCTGGGAATCTTTACCAGCTCATTCTAGACCATTAAAG	MDWQKSLTLIVALTLSRGIGLKNDLPWKLKSDMMFFSRVTSGLLVTRSTGCMNVVLMGRKTWESLPAHSRPLK		162	217	197	33	53	16	CAA	Q	51	C	TGT	0.000532259	0.000636569	0.000629035	9.76E-05	0.000151617	4.67E-05	-10.87558346	-10.61739552	-10.63457153	-13.32250434	-12.68728076	-14.38723483	-2.446920881	-2.069885242	-3.752663303	-2.446920881	F1	5.455162801	5.510961919	5.444600814	-0.005653563	-0.005653563	0.005146276	-0.215319709	substitution
438	ATGGACTGGCAAAAGTCCTTAACTTTGATCGTTGCTTTGACTTTGTCTAGAGGTATTGGTTTGAAAAACGACTTGCCTTGGAAGTTGAAGTCTGACATGATGTTCTTTTCCAGAGTTACTTCTGGTTGTTTGGTCACCAGATCAACCGGTCAAATGAACGTCGTTTTGATGGGTCGTAAGACCTGGGAATCTTTACCAGCTCATTCTAGACCATTAAAG	MDWQKSLTLIVALTLSRGIGLKNDLPWKLKSDMMFFSRVTSGCLVTRSTGQMNVVLMGRKTWESLPAHSRPLK		162	187	143	17	46	38	CTG	L	43	C	TGT	0.000532259	0.000548564	0.000456609	5.03E-05	0.000131592	0.000110834	-10.87558346	-10.83205229	-11.09675201	-14.27943562	-12.89163926	-13.13930731	-3.403852159	-2.059586968	-2.042555307	-2.059586968	F1	5.455162801	5.510961919	5.444600814	0.002392585	-0.127243741	0.006441553	0.002392585	substitution
439	ATGGACTGGCAAAAGTCCTTAACTTTGATCGTTGATTTGACTTTGTCTAGAGGTATTGGTTTGAAAAACGACTTGCCTTGGAAGTTGAAGTCTGACATGATGTTCTTTTCCAGAGTTACTTCTGGTCTGTTGGTCACCAGATCAACCGGTCAAATGAACGTCGTTTTGATGGGTCGTAAGACCTGGGAATCTTTACCAGCTCATTCTAGACCATTAAAG	MDWQKSLTLIVDLTLSRGIGLKNDLPWKLKSDMMFFSRVTSGLLVTRSTGQMNVVLMGRKTWESLPAHSRPLK		162	179	168	8	4	9	GCT	A	12	D	GAT	0.000532259	0.000525096	0.000536436	2.37E-05	1.14E-05	2.63E-05	-10.87558346	-10.89513098	-10.86430592	-15.36689846	-16.41520122	-15.21730983	-4.491315001	-5.520070242	-4.353003905	-4.491315001	F1	5.455162801	5.510961919	5.444600814	-0.291748526	-0.265419599	-0.428804464	-0.291748526	substitution
440	ATGGACTGGCAAAAGTCCTTAACTTTGATCGTTGCTTTGACTCGGTCTAGAGGTATTGGTTTGAAAAACGACTTGCCTTGGAAGTTGAAGTCTGACATGATGTTCTTTTCCAGAGTTACTTCTGGTCTGTTGGTCACCAGATCAACCGGTCAAATGAACGTCGTTTTGATGGGTCGTAAGACCTGGGAATCTTTACCAGCTCATTCTAGACCATTAAAG	MDWQKSLTLIVALTRSRGIGLKNDLPWKLKSDMMFFSRVTSGLLVTRSTGQMNVVLMGRKTWESLPAHSRPLK		162	217	132	1028	1039	1043	TTG	L	15	R	CGG	0.000532259	0.000636569	0.000421486	0.003040925	0.002972266	0.003042111	-10.87558346	-10.61739552	-11.21222923	-8.361273911	-8.394221279	-8.360711386	2.514309549	2.223174242	2.85151784	2.514309549	F1	5.455162801	5.510961919	5.444600814	0.624733285	0.624733285	0.545110464	0.625452589	substitution
441	ATGGACTGGCAAAAGTCCTTAACTTTGATCGTTGCTTTGACTTTGTCTAGAGGTATTGGTTTGAAAAACGACTTGCCTTGGAAGTTGAAGTCTGACATGATGTTCTTTTCCAGAGTTACTTCTGGTCTGTTGGTCACCAGATCAACCGGTCAAATGAACGTCTTGTTGATGGGTCGTAAGACCTGGGAATCTTTACCAGCTCATTCTAGACCATTAAAG	MDWQKSLTLIVALTLSRGIGLKNDLPWKLKSDMMFFSRVTSGLLVTRSTGQMNVLLMGRKTWESLPAHSRPLK		162	159	172	4	7	14	GTT	V	55	L	TTG	0.000532259	0.000466426	0.000549208	1.18E-05	2.00E-05	4.08E-05	-10.87558346	-11.0660638	-10.83035859	-16.36689846	-15.6078463	-14.57987991	-5.491315001	-4.541782498	-3.749521316	-4.541782498	F1	5.455162801	5.510961919	5.444600814	-0.305759268	-0.392482202	-0.305759268	-0.214919706	substitution
442	ATGGACTGGCAAAAGTCCTTAACTTTGATCGTTGCTTTGACTTTGTCTAGAGGTATTGGTTTGAAAAACGACTTGCCTTGGAAGTTGAAGTCTGACATGATGTTCTTTTCCAGAGTTACTTCTGGTCTGTTGGTCACCAGATCAACCGGTCAAATGAACGTCGTTTTGATGTCGCGTAAGACCTGGGAATCTTTACCAGCTCATTCTAGACCATTAAAG	MDWQKSLTLIVALTLSRGIGLKNDLPWKLKSDMMFFSRVTSGLLVTRSTGQMNVVLMSRKTWESLPAHSRPLK		162	167	135	3	10	4	GGT	G	58	S	TCG	0.000532259	0.000489894	0.000431065	8.87E-06	2.86E-05	1.17E-05	-10.87558346	-10.99524246	-11.17980775	-16.78193596	-15.09327312	-16.38723483	-5.9063525	-4.098030662	-5.207427081	-5.207427081	F1	5.455162801	5.510961919	5.444600814	-0.400524363	-0.445217946	-0.249945902	-0.400524363	substitution
443	ATGGACTGGCAAAAGTCCTTAACTTTGATCGTTGCTTTGACTTTGTCTAGAGGTATTGGTTTGAAAAACGACTTGCCTTGGAAGTTGAAGTCTGACATGATGTTCTTTTCCCAGGTTACTTCTGGTCTGTTGGTCACCAGATCAACCGGTCAAATGAACGTCGTTTTGATGGGTCGTAAGACCTGGGAATCTTTACCAGCTCATTCTAGACCATTAAAG	MDWQKSLTLIVALTLSRGIGLKNDLPWKLKSDMMFFSQVTSGLLVTRSTGQMNVVLMGRKTWESLPAHSRPLK		162	186	141	52	75	83	AGA	R	38	Q	CAG	0.000532259	0.000545631	0.000450223	0.000153821	0.000214552	0.000242086	-10.87558346	-10.83978794	-11.11707199	-12.66645874	-12.18638253	-12.0121954	-1.790875282	-1.346594585	-0.895123405	-1.346594585	F1	5.455162801	5.510961919	5.444600814	0.096118939	0.077705298	0.096118939	0.148471098	substitution
444	ATGGACTGGCAAAAGTCCTTAACTTTGATCGTTGCTTTGACTTTGTCTAGAGGTATTGGTTTGAAAAACGACTTGCCTTGGAAGTTGAAGTCTGACATGATGTTCTTTTCCAGAGTTTCGTCTGGTCTGTTGGTCACCAGATCAACCGGTCAAATGAACGTCGTTTTGATGGGTCGTAAGACCTGGGAATCTTTACCAGCTCATTCTAGACCATTAAAG	MDWQKSLTLIVALTLSRGIGLKNDLPWKLKSDMMFFSRVSSGLLVTRSTGQMNVVLMGRKTWESLPAHSRPLK		162	170	165	209	260	219	ACT	T	40	S	TCG	0.000532259	0.000498695	0.000526857	0.000618243	0.000743782	0.000638756	-10.87558346	-10.96955582	-10.89030113	-10.65953933	-10.3928334	-10.61244777	0.216044131	0.576722413	0.277853362	0.277853362	F1	5.455162801	5.510961919	5.444600814	0.332709701	0.332709701	0.338026209	0.297801704	substitution
445	ATGGACTGGCAAAAGTCCTTAACTTTGATCGTTGCTTTGACTTTGTCTAGAGGTATTGGTTTGAAAAACGACTTGCCTTGGAAGTTGAAGTCTGACATGATGTTCTTTTCCAGAGTTACTTCTGGTCTGTTGGTCACCAGATCAACCGGTGGTATGAACGTCGTTTTGATGGGTCGTAAGACCTGGGAATCTTTACCAGCTCATTCTAGACCATTAAAG	MDWQKSLTLIVALTLSRGIGLKNDLPWKLKSDMMFFSRVTSGLLVTRSTGGMNVVLMGRKTWESLPAHSRPLK		162	228	187	29	49	58	CAA	Q	51	G	GGT	0.000532259	0.000668837	0.000597105	8.58E-05	0.000140174	0.000169168	-10.87558346	-10.54605674	-10.70972888	-13.50891746	-12.80049137	-12.52925383	-2.633334005	-2.254434634	-1.819524948	-2.254434634	F1	5.455162801	5.510961919	5.444600814	-0.018065623	-0.029339699	-0.018065623	0.030786377	substitution
446	ATGGACTGGCAAAAGTCCTTAACTTTGATCGTTGCTTTGACTTTGTCTAGAGGTATTGGTTTGAAAGGTGACTTGCCTTGGAAGTTGAAGTCTGACATGATGTTCTTTTCCAGAGTTACTTCTGGTCTGTTGGTCACCAGATCAACCGGTCAAATGAACGTCGTTTTGATGGGTCGTAAGACCTGGGAATCTTTACCAGCTCATTCTAGACCATTAAAG	MDWQKSLTLIVALTLSRGIGLKGDLPWKLKSDMMFFSRVTSGLLVTRSTGQMNVVLMGRKTWESLPAHSRPLK		161	191	167	16	26	38	AAC	N	23	G	GGT	0.000528974	0.000560298	0.000533243	4.73E-05	7.44E-05	0.000110834	-10.88451658	-10.80151793	-10.87291905	-14.36689846	-13.7147615	-13.13930731	-3.482381876	-2.913243574	-2.266388263	-2.913243574	F1	5.455162801	5.510961919	5.444600814	-0.100928028	-0.137221931	-0.100928028	-0.026103385	substitution
447	ATGGACTGGCAAAAGTCCTTAACTTTGATCGTTGCTTTGACTTTGTCTAGAGGTATTGGTTTGAAAAACGACTTGCCTTGGAAGTTGAAGTCTGACATGATGTTCTTTTCCAGAGTTACTTCTGGTCTTTTGGTCACCAGATCAACCGGTCAAATGAACGTCGTTTTGATGGGTCGTAAGACCTGGGAATCTTTACCAGCTCATTCTAGACCATTAAAG	MDWQKSLTLIVALTLSRGIGLKNDLPWKLKSDMMFFSRVTSGLLVTRSTGQMNVVLMGRKTWESLPAHSRPLK		161	198	158	31	49	47	CTG	L	43	L	CTT	0.000528974	0.000580833	0.000504505	9.17E-05	0.000140174	0.000137085	-10.88451658	-10.74959013	-10.9528426	-13.41270215	-12.80049137	-12.83264598	-2.528185565	-2.05090124	-1.87980338	-2.05090124	F1	5.455162801	5.510961919	5.444600814	0.007534009	-0.015979265	0.007534009	0.023112385	silent
448	ATGGACTGGCAAAAGTCCTTAACTTTGATCGTTGCTTTGACTTTGTCTAGAGGTATTGGTTTGAAAAACGACTTGCCTTGGAAGTTGAAGTCTGACATGATGTTCTTTTCCACGGTTACTTCTGGTCTGTTGGTCACCAGATCAACCGGTCAAATGAACGTCGTTTTGATGGGTCGTAAGACCTGGGAATCTTTACCAGCTCATTCTAGACCATTAAAG	MDWQKSLTLIVALTLSRGIGLKNDLPWKLKSDMMFFSTVTSGLLVTRSTGQMNVVLMGRKTWESLPAHSRPLK		161	200	157	55	64	92	AGA	R	38	T	ACG	0.000528974	0.0005867	0.000501312	0.000162695	0.000183085	0.000268336	-10.88451658	-10.73509056	-10.9620026	-12.58553875	-12.41520122	-11.86367287	-1.701022162	-1.680110654	-0.901670276	-1.680110654	F1	5.455162801	5.510961919	5.444600814	0.089122269	0.089122269	0.054170595	0.147637621	substitution
449	ATGGACTGGCAAAAGTCCTTAACTTTGATCGTTGCTTTGACTTTGTCTAGAGGTATTGGTTTGAAAAACGACTTGCCTTGGAAGTTGAAGTCTGACCTGATGTTCTTTTCCAGAGTTACTTCTGGTCTGTTGGTCACCAGATCAACCGGTCAAATGAACGTCGTTTTGATGGGTCGTAAGACCTGGGAATCTTTACCAGCTCATTCTAGACCATTAAAG	MDWQKSLTLIVALTLSRGIGLKNDLPWKLKSDLMFFSRVTSGLLVTRSTGQMNVVLMGRKTWESLPAHSRPLK		160	197	171	136	122	141	ATG	M	33	L	CTG	0.000525688	0.000577899	0.000546015	0.000402301	0.000349005	0.000411254	-10.89350537	-10.75689493	-10.83877083	-11.27943562	-11.48446388	-11.24768348	-0.385930251	-0.727568946	-0.408912646	-0.408912646	F1	5.455162801	5.510961919	5.444600814	0.210370147	0.25622127	0.173977556	0.210370147	substitution
450	ATGGACTGGCAAAAGTCCTTAACTTTGATCGTTGCTTTGACTTTGTCTAGAGGTATTGGTTTGAAAAACGACTTGCCTTGGAAGTTGAAGTCTGACATGATGTTCTTTTCCAGAGTTACTTCTGGTCTGGATGTCACCAGATCAACCGGTCAAATGAACGTCGTTTTGATGGGTCGTAAGACCTGGGAATCTTTACCAGCTCATTCTAGACCATTAAAG	MDWQKSLTLIVALTLSRGIGLKNDLPWKLKSDMMFFSRVTSGLDVTRSTGQMNVVLMGRKTWESLPAHSRPLK		160	224	162	272	289	318	TTG	L	44	D	GAT	0.000525688	0.000657103	0.000517278	0.000804603	0.000826742	0.000927509	-10.89350537	-10.57159183	-10.91677334	-10.27943562	-10.24027553	-10.07435187	0.614069749	0.331316296	0.842421469	0.614069749	F1	5.455162801	5.510961919	5.444600814	0.369676356	0.383283872	0.30715999	0.369676356	substitution
451	ATGGACTGGCAAAAGTCCTTAACTTTGATCGTTGCTTTGACTTTGTCTAGAGGTATTGGTTTGAAAAACGACTTGCCTTGGAAGTTGAAGTCTGACTTTATGTTCTTTTCCAGAGTTACTTCTGGTCTGTTGGTCACCAGATCAACCGGTCAAATGAACGTCGTTTTGATGGGTCGTAAGACCTGGGAATCTTTACCAGCTCATTCTAGACCATTAAAG	MDWQKSLTLIVALTLSRGIGLKNDLPWKLKSDFMFFSRVTSGLLVTRSTGQMNVVLMGRKTWESLPAHSRPLK		160	213	158	192	265	236	ATG	M	33	F	TTT	0.000525688	0.000624835	0.000504505	0.000567955	0.000758085	0.00068834	-10.89350537	-10.64423713	-10.9528426	-10.78193596	-10.36535267	-10.50459178	0.111569408	0.278884465	0.448250818	0.278884465	F1	5.455162801	5.510961919	5.444600814	0.319434871	0.319434871	0.30056532	0.319494849	substitution
452	ATGGACTGGCAAAAGTCCTTAACTTTGATCGTTGCTTTGACTTTGTCTAGAGGTATTGGTTTGAAAAACGACTTGCCTTGGAAGTTGAAGTCTGACATGATGTTCTTTTCCAGAGTTACTTCTGGTCTGTTGGTCACCAGATCAACCGGTCAAATGAACGTCGTTTTGATGGGTCGTAAGACCTGGGAATCTTTACCACGGCATTCTAGACCATTAAAG	MDWQKSLTLIVALTLSRGIGLKNDLPWKLKSDMMFFSRVTSGLLVTRSTGQMNVVLMGRKTWESLPRHSRPLK		160	183	182	23	42	23	GCT	A	67	R	CGG	0.000525688	0.00053683	0.000581139	6.80E-05	0.000120149	6.71E-05	-10.89350537	-10.86324691	-10.7488287	-13.8433365	-13.02288379	-13.86367287	-2.949831137	-2.15963688	-3.114844168	-2.949831137	F1	5.455162801	5.510961919	5.444600814	-0.069554648	-0.069554648	-0.006142333	-0.134119535	substitution
453	ATGGACTGGCAAAAGTCCTTAACTTTGATCGTTGCTTTGACTTTGTCTAGAGGTATTGGTTTGAAAAACGACTTGCCTTGGAAGTTGAAGTCTGACATGATGTTCTTTTCCAGAAAGACTTCTGGTCTGTTGGTCACCAGATCAACCGGTCAAATGAACGTCGTTTTGATGGGTCGTAAGACCTGGGAATCTTTACCAGCTCATTCTAGACCATTAAAG	MDWQKSLTLIVALTLSRGIGLKNDLPWKLKSDMMFFSRKTSGLLVTRSTGQMNVVLMGRKTWESLPAHSRPLK		160	194	206	1	1	7	GTT	V	39	K	AAG	0.000525688	0.000569099	0.000657773	2.96E-06	2.86E-06	2.04E-05	-10.89350537	-10.77903391	-10.57012282	-18.36689846	-18.41520122	-15.57987991	-7.473393093	-7.636167307	-5.009757089	-7.473393093	F1	5.455162801	5.510961919	5.444600814	-0.644330202	-0.644330202	-0.694958855	-0.375359176	substitution
454	ATGGACTGGCAAAAGTCCTTAACTTTGATCGTTGCTTTGACTTTGTCTAGAGGTATTGGTTTGAAAAACGACTTGCCTTGGAAGTTGAAGTCTGACATGATGTTCTTTTCCAGAGTTACTTCTGGTCTGTTGGTCACCAGATCAACCGGTCAAATGAACGTCGTTTTGATGGGTCGTAAGACCTGGGAAGTGTTACCAGCTCATTCTAGACCATTAAAG	MDWQKSLTLIVALTLSRGIGLKNDLPWKLKSDMMFFSRVTSGLLVTRSTGQMNVVLMGRKTWEVLPAHSRPLK		160	159	172	4	1	2	TCT	S	64	V	GTG	0.000525688	0.000466426	0.000549208	1.18E-05	2.86E-06	5.83E-06	-10.89350537	-11.0660638	-10.83035859	-16.36689846	-18.41520122	-17.38723483	-5.473393093	-7.34913742	-6.556876238	-6.556876238	F1	5.455162801	5.510961919	5.444600814	-0.572321509	-0.390204997	-0.658857362	-0.572321509	substitution
455	ATGGACTGGCAAAAGTCCTTAACTTTGATCGTTGCTTTGACTTTGTCTAGAGGTATTGGTTTGAAAAACGACTTGCCTTGGAAGTTGAAGTCTGACATGATGTTCTTTTCCAGAGTTACTTCTGGTCTGGAGGTCACCAGATCAACCGGTCAAATGAACGTCGTTTTGATGGGTCGTAAGACCTGGGAATCTTTACCAGCTCATTCTAGACCATTAAAG	MDWQKSLTLIVALTLSRGIGLKNDLPWKLKSDMMFFSRVTSGLEVTRSTGQMNVVLMGRKTWESLPAHSRPLK		160	200	144	150	251	212	TTG	L	44	E	GAG	0.000525688	0.0005867	0.000459802	0.000443715	0.000718035	0.000618339	-10.89350537	-10.73509056	-11.08669834	-11.13807977	-10.44365766	-10.65931437	-0.244574402	0.2914329	0.42738397	0.2914329	F1	5.455162801	5.510961919	5.444600814	0.302143613	0.274182312	0.302143613	0.316838309	substitution
456	ATGGACTGGCAAAAGTCCTTAACTTTGATCGTTGCTTTGACTTTGTCTAGAGGTATTGGTTTGAAAAACGACTTGCCTTGGAAGTTGAAGTCTGACATGATGTTCTTTTCCAGAGTTACTTCTGGTCTGTTGGTCACCAGATCAACCGGTCAAATGAAGGTCGTTTTGATGGGTCGTAAGACCTGGGAATCTTTACCAGCTCATTCTAGACCATTAAAG	MDWQKSLTLIVALTLSRGIGLKNDLPWKLKSDMMFFSRVTSGLLVTRSTGQMKVVLMGRKTWESLPAHSRPLK		160	162	204	5	7	3	AAC	N	53	K	AAG	0.000525688	0.000475227	0.000651387	1.48E-05	2.00E-05	8.75E-06	-10.89350537	-11.03909675	-10.584198	-16.04497037	-15.6078463	-16.80227233	-5.151464998	-4.568749545	-6.218074325	-5.151464998	F1	5.455162801	5.510961919	5.444600814	-0.349299976	-0.349299976	-0.309151077	-0.529188945	substitution
457	ATGGACTGGCAAAAGTCCTTAACTTTGATCGTTGCTTTGACTTTGTCTAGAGGTATTGGTTTGAAAAACGACTTGCCTTGGAAGTTGAAGTCTGACATGATGTTCTTTTCCAGAGTTACTTCTGGTCTGTTGGTCACCAGATCACCGGGTCAAATGAACGTCGTTTTGATGGGTCGTAAGACCTGGGAATCTTTACCAGCTCATTCTAGACCATTAAAG	MDWQKSLTLIVALTLSRGIGLKNDLPWKLKSDMMFFSRVTSGLLVTRSPGQMNVVLMGRKTWESLPAHSRPLK		160	176	187	36	46	51	ACC	T	49	P	CCG	0.000525688	0.000516296	0.000597105	0.000106492	0.000131592	0.000148751	-10.89350537	-10.91951513	-10.70972888	-13.19697346	-12.89163926	-12.71480949	-2.303468091	-1.972124127	-2.005080601	-2.005080601	F1	5.455162801	5.510961919	5.444600814	0.012573922	0.012573922	0.017442286	0.007163456	substitution
458	ATGGACTGGCAAAAGTCCTTAACTTTGATCGTTGCTTTGACTTTGTCTAGAGGTATTGGTTTGAAAAACGACTTGCCTTGGAAGTTGAAGTCTGACATGATGTTCTTTTCCAGAGTTCTGTCTGGTCTGTTGGTCACCAGATCAACCGGTCAAATGAACGTCGTTTTGATGGGTCGTAAGACCTGGGAATCTTTACCAGCTCATTCTAGACCATTAAAG	MDWQKSLTLIVALTLSRGIGLKNDLPWKLKSDMMFFSRVLSGLLVTRSTGQMNVVLMGRKTWESLPAHSRPLK		160	186	154	1	1	1	ACT	T	40	L	CTG	0.000525688	0.000545631	0.000491733	2.96E-06	2.86E-06	2.92E-06	-10.89350537	-10.83978794	-10.9898368	-18.36689846	-18.41520122	-18.38723483	-7.473393093	-7.575413275	-7.397398024	-7.473393093	F1	5.455162801	5.510961919	5.444600814	-0.679327574	-0.644330202	-0.687317452	-0.679327574	substitution
459	ATGGACTGGCAAAAGTCCTTAACTTTGATCCGGGCTTTGACTTTGTCTAGAGGTATTGGTTTGAAAAACGACTTGCCTTGGAAGTTGAAGTCTGACATGATGTTCTTTTCCAGAGTTACTTCTGGTCTGTTGGTCACCAGATCAACCGGTCAAATGAACGTCGTTTTGATGGGTCGTAAGACCTGGGAATCTTTACCAGCTCATTCTAGACCATTAAAG	MDWQKSLTLIRALTLSRGIGLKNDLPWKLKSDMMFFSRVTSGLLVTRSTGQMNVVLMGRKTWESLPAHSRPLK		160	188	201	10	9	7	GTT	V	11	R	CGG	0.000525688	0.000551498	0.000641808	2.96E-05	2.57E-05	2.04E-05	-10.89350537	-10.8243579	-10.60557165	-15.04497037	-15.24527622	-15.57987991	-4.151464998	-4.420918315	-4.974308253	-4.420918315	F1	5.455162801	5.510961919	5.444600814	-0.290557445	-0.222237374	-0.290557445	-0.370846217	substitution
460	ATGGACTGGCAAAAGTCCTTAACTTTGATCGTTGCTTTGACTTTGTCTAGAGGTATTGGTTTGAAAAACGACTTGCCTTGGAAGTTGAAGTCTGACATGATGTTCTTTTCCAGAGTTACTTCTGGTCGGTTGGTCACCAGATCAACCGGTCAAATGAACGTCGTTTTGATGGGTCGTAAGACCTGGGAATCTTTACCAGCTCATTCTAGACCATTAAAG	MDWQKSLTLIVALTLSRGIGLKNDLPWKLKSDMMFFSRVTSGRLVTRSTGQMNVVLMGRKTWESLPAHSRPLK		159	207	212	44	93	93	CTG	L	43	R	CGG	0.000522403	0.000607234	0.000676931	0.000130156	0.000266045	0.000271252	-10.90255051	-10.6854598	-10.52870289	-12.90746684	-11.87604241	-11.84807602	-2.004916334	-1.190582611	-1.319373127	-1.319373127	F1	5.455162801	5.510961919	5.444600814	0.094460251	0.050508685	0.115741513	0.094460251	substitution
461	ATGGACTGGCAAAAGTCCTTAACTTTGATCGTTGCTTTGACTTTGTCTAGAGGTATTGGTTTGAAAAACGACTTGCCTTGGAAGTTGAAGTCTGACATGATGTTCTTTTCCAGAGTTACTTCTGGTCTGTTGGTCACCAGATCAACCGGTCAAATGAACCTGGTTTTGATGGGTCGTAAGACCTGGGAATCTTTACCAGCTCATTCTAGACCATTAAAG	MDWQKSLTLIVALTLSRGIGLKNDLPWKLKSDMMFFSRVTSGLLVTRSTGQMNLVLMGRKTWESLPAHSRPLK		159	132	178	2	1	1	GTC	V	54	L	CTG	0.000522403	0.000387222	0.000568367	5.92E-06	2.86E-06	2.92E-06	-10.90255051	-11.33455263	-10.78088991	-17.36689846	-18.41520122	-18.38723483	-6.464347953	-7.080648584	-7.606344915	-7.080648584	F1	5.455162801	5.510961919	5.444600814	-0.625087889	-0.5161183	-0.625087889	-0.705928412	substitution
462	ATGGACTGGCAAAAGTCCTTAACTTTGATCGTGGCTTTGACTTTGTCTAGAGGTATTGGTTTGAAAAACGACTTGCCTTGGAAGTTGAAGTCTGACATGATGTTCTTTTCCAGAGTTACTTCTGGTCTGTTGGTCACCAGATCAACCGGTCAAATGAACGTCGTTTTGATGGGTCGTAAGACCTGGGAATCTTTACCAGCTCATTCTAGACCATTAAAG	MDWQKSLTLIVALTLSRGIGLKNDLPWKLKSDMMFFSRVTSGLLVTRSTGQMNVVLMGRKTWESLPAHSRPLK		159	171	149	82	116	90	GTT	V	11	V	GTG	0.000522403	0.000501628	0.000475768	0.000242564	0.000331841	0.000262502	-10.90255051	-10.96109424	-11.03745482	-12.00934646	-11.55722022	-11.89538173	-1.106795948	-0.596125984	-0.857926908	-0.857926908	F1	5.455162801	5.510961919	5.444600814	0.164626198	0.164626198	0.190509937	0.15320655	silent
463	ATGGACTGGCAAAAGTCCTTAACTTTGATCGTTGCTTTGACTTTGTCTAGAGGTATTGGTGCGAAAAACGACTTGCCTTGGAAGTTGAAGTCTGACATGATGTTCTTTTCCAGAGTTACTTCTGGTCTGTTGGTCACCAGATCAACCGGTCAAATGAACGTCGTTTTGATGGGTCGTAAGACCTGGGAATCTTTACCAGCTCATTCTAGACCATTAAAG	MDWQKSLTLIVALTLSRGIGAKNDLPWKLKSDMMFFSRVTSGLLVTRSTGQMNVVLMGRKTWESLPAHSRPLK		159	202	135	82	92	120	TTG	L	21	A	GCG	0.000522403	0.000592567	0.000431065	0.000242564	0.000263184	0.000350003	-10.90255051	-10.72073527	-11.17980775	-12.00934646	-11.89163926	-11.48034423	-1.106795948	-1.170903991	-0.300536485	-1.106795948	F1	5.455162801	5.510961919	5.444600814	0.164626198	0.164626198	0.118216613	0.224167418	substitution
464	ATGGACTGGCAAAAGTCCTTAACTTTGATCGTTGCTTTGACTTTGTCTAGAGGTATTGGTTTGAAAAACGACTTGCCTTGGAAGTTGAAGTCTGACATGATGTTCTTTTCCAGAGTTACTTCTGGTCTGTTGGTCCCGAGATCAACCGGTCAAATGAACGTCGTTTTGATGGGTCGTAAGACCTGGGAATCTTTACCAGCTCATTCTAGACCATTAAAG	MDWQKSLTLIVALTLSRGIGLKNDLPWKLKSDMMFFSRVTSGLLVPRSTGQMNVVLMGRKTWESLPAHSRPLK		159	213	212	60	119	89	ACC	T	46	P	CCG	0.000522403	0.000624835	0.000676931	0.000177486	0.000340423	0.000259586	-10.90255051	-10.64423713	-10.52870289	-12.46000786	-11.52038345	-11.9115014	-1.557457357	-0.876146321	-1.382798507	-1.382798507	F1	5.455162801	5.510961919	5.444600814	0.107363987	0.107363987	0.155290077	0.086385624	substitution
465	ATGGACTGGCAAAAGTCCTTAACTTTGATCGTTGCTTTGACTTTGTCTAGAGGTATTGGTTTGAAAAACGACTTGCCTTGGAAGTTGAAGTCTGACATGATGTTCTTTTCCAGAGTTACTTCTGGTCTGTTGGTCACCAGATCAACCGGTCAAATGAACGTCGTGTTGATGGGTCGTAAGACCTGGGAATCTTTACCAGCTCATTCTAGACCATTAAAG	MDWQKSLTLIVALTLSRGIGLKNDLPWKLKSDMMFFSRVTSGLLVTRSTGQMNVVLMGRKTWESLPAHSRPLK		159	168	142	30	37	47	GTT	V	55	V	GTG	0.000522403	0.000492828	0.000453416	8.87E-05	0.000105846	0.000137085	-10.90255051	-10.98662933	-11.10687623	-13.46000786	-13.20574785	-12.83264598	-2.557457357	-2.219118522	-1.725769751	-2.219118522	F1	5.455162801	5.510961919	5.444600814	-0.013623701	-0.019698615	-0.013623701	0.042722266	silent
466	ATGGACTGGCAAAAGTCCTTAACTTTGATCGTTGCTTTGACTTTGTCTAGAGGTATTGGTTTGAAAAACGACTTGCCTTGGAAGTTGAAGTCTGACATGATGTTCTTTTCCAGAGTTACTTCTGGTCTGTTGGTCACCAGATCAACCGGTCAAATGAACGTCGTTTTGATGGGTCGTAAGACCTGGGAATCGTTACCAGCTCATTCTAGACCATTAAAG	MDWQKSLTLIVALTLSRGIGLKNDLPWKLKSDMMFFSRVTSGLLVTRSTGQMNVVLMGRKTWESLPAHSRPLK		159	187	159	26	60	49	TCT	S	64	S	TCG	0.000522403	0.000548564	0.000507698	7.69E-05	0.000171642	0.000142918	-10.90255051	-10.83205229	-10.94374039	-13.66645874	-12.50831062	-12.77252498	-2.763908235	-1.676258329	-1.828784595	-1.828784595	F1	5.455162801	5.510961919	5.444600814	0.02960754	-0.045930801	0.054655126	0.02960754	silent
467	ATGGACTGGCAAAAGTCCTTAACTTTGATCGTTGCTTTGACTTTGTCTAGAGGTATTGGTTTGAAAAACGACTTGCCTTGGAAGTTGAAGTCTGCTATGATGTTCTTTTCCAGAGTTACTTCTGGTCTGTTGGTCACCAGATCAACCGGTCAAATGAACGTCGTTTTGATGGGTCGTAAGACCTGGGAATCTTTACCAGCTCATTCTAGACCATTAAAG	MDWQKSLTLIVALTLSRGIGLKNDLPWKLKSAMMFFSRVTSGLLVTRSTGQMNVVLMGRKTWESLPAHSRPLK		159	210	154	2	2	3	GAC	D	32	A	GCT	0.000522403	0.000616034	0.000491733	5.92E-06	5.72E-06	8.75E-06	-10.90255051	-10.66470124	-10.9898368	-17.36689846	-17.41520122	-16.80227233	-6.464347953	-6.750499982	-5.812435524	-6.464347953	F1	5.455162801	5.510961919	5.444600814	-0.5161183	-0.5161183	-0.583563092	-0.477547438	substitution
468	ATGGACTGGCAAAAGTCCTTAACTTTGATCGTTGCTTTGACTTTGTCTAGAGGTATTGGTTTGAAAAACGACTTGCCTTGGAAGTTGAAGTCTGACGGTATGTTCTTTTCCAGAGTTACTTCTGGTCTGTTGGTCACCAGATCAACCGGTCAAATGAACGTCGTTTTGATGGGTCGTAAGACCTGGGAATCTTTACCAGCTCATTCTAGACCATTAAAG	MDWQKSLTLIVALTLSRGIGLKNDLPWKLKSDGMFFSRVTSGLLVTRSTGQMNVVLMGRKTWESLPAHSRPLK		159	141	156	7827	7146	6723	ATG	M	33	G	GGT	0.000522403	0.000413623	0.000498119	0.023153037	0.02044255	0.01960893	-10.90255051	-11.2393954	-10.97122113	-5.43265473	-5.612281019	-5.672345394	5.469895777	5.627114382	5.298875732	5.469895777	F1	5.455162801	5.510961919	5.444600814	0.973244707	1.000277762	0.973244707	0.937023497	substitution
469	ATGGACTGGCAAAAGTCCTTAACTTTGATCGTTGCTTTGACTTTGTCTAGAGGTATTGGTTTGAAAAACGACTTGCCTTGGAGGTTGAAGTCTGACATGATGTTCTTTTCCAGAGTTACTTCTGGTCTGTTGGTCACCAGATCAACCGGTCAAATGAACGTCGTTTTGATGGGTCGTAAGACCTGGGAATCTTTACCAGCTCATTCTAGACCATTAAAG	MDWQKSLTLIVALTLSRGIGLKNDLPWRLKSDMMFFSRVTSGLLVTRSTGQMNVVLMGRKTWESLPAHSRPLK		159	142	138	25	32	41	AAG	K	28	R	AGG	0.000522403	0.000416557	0.000440644	7.40E-05	9.15E-05	0.000119584	-10.90255051	-11.22919963	-11.14809889	-13.72304227	-13.41520122	-13.02968282	-2.820491763	-2.186001584	-1.881583936	-2.186001584	F1	5.455162801	5.510961919	5.444600814	-0.009458382	-0.053120451	-0.009458382	0.022885704	substitution
470	ATGGACTGGCAAAAGTCCTTAACTTTGATCGTTGCTTTGACTTTGTCTAGAGGTATTGGTTTGAAAAACGACTTGCCTTGGAAGTTGAAGTCTGACATGATGTTCCGGTCCAGAGTTACTTCTGGTCTGTTGGTCACCAGATCAACCGGTCAAATGAACGTCGTTTTGATGGGTCGTAAGACCTGGGAATCTTTACCAGCTCATTCTAGACCATTAAAG	MDWQKSLTLIVALTLSRGIGLKNDLPWKLKSDMMFRSRVTSGLLVTRSTGQMNVVLMGRKTWESLPAHSRPLK		159	149	223	9	5	7	TTT	F	36	R	CGG	0.000522403	0.000437091	0.000712055	2.66E-05	1.43E-05	2.04E-05	-10.90255051	-11.15977823	-10.45572344	-15.19697346	-16.09327312	-15.57987991	-4.294422952	-4.93349489	-5.124156461	-4.93349489	F1	5.455162801	5.510961919	5.444600814	-0.355027317	-0.240401983	-0.355027317	-0.389923257	substitution
471	ATGGACTGGCAAAAGTCCTTAACTTTGATCGTTGCTTTGACTTTGTCTAGAGGTATTGGTTAGAAAAACGACTTGCCTTGGAAGTTGAAGTCTGACATGATGTTCTTTTCCAGAGTTACTTCTGGTCTGTTGGTCACCAGATCAACCGGTCAAATGAACGTCGTTTTGATGGGTCGTAAGACCTGGGAATCTTTACCAGCTCATTCTAGACCATTAAAG	MDWQKSLTLIVALTLSRGIG_KNDLPWKLKSDMMFFSRVTSGLLVTRSTGQMNVVLMGRKTWESLPAHSRPLK		158	255	172	10	12	14	TTG	L	21	*	TAG	0.000519117	0.000748042	0.000549208	2.96E-05	3.43E-05	4.08E-05	-10.91165271	-10.38459332	-10.83035859	-15.04497037	-14.83023872	-14.57987991	-4.133317651	-4.4456454	-3.749521316	-4.133317651	F1	5.455162801	5.510961919	5.444600814	-0.219931525	-0.219931525	-0.293667521	-0.214919706	stop
472	ATGGACTGGCAAAAGTCCTTAACTTTGATCGTTGCTTTGACTTTGTCTAGAGGTATTGGTTTGAAAAACGACTTGCCTTGGAAGTTGAAGTCTGACATGATGTTCTTTTCCAGAGTTACTTCTGGTCTGTTGGTCACCAGATCAACCGGTCAAATGAACGTCGTTTTGATGGGTCGTAAGACCTGGGAATCTTTACCAGCTCATTCTAGACCATTATTG	MDWQKSLTLIVALTLSRGIGLKNDLPWKLKSDMMFFSRVTSGLLVTRSTGQMNVVLMGRKTWESLPAHSRPLL		158	201	212	4	6	18	AAG	K	73	L	TTG	0.000519117	0.000589633	0.000676931	1.18E-05	1.72E-05	5.25E-05	-10.91165271	-10.72789506	-10.52870289	-16.36689846	-15.83023872	-14.21730983	-5.455245746	-5.102343655	-3.688606937	-5.102343655	F1	5.455162801	5.510961919	5.444600814	-0.376264452	-0.387899148	-0.376264452	-0.207164752	substitution
473	ATGGACTGGCAAAAGTCCTTAACTTTGATCGTTGCTTTGACTTTGTCTAGAGGTATTGGTTTGAAAAACGACTTGCCTTGGAAGTTGAAGTCTGACATGATGTTCTTTTCCGGTGTTACTTCTGGTCTGTTGGTCACCAGATCAACCGGTCAAATGAACGTCGTTTTGATGGGTCGTAAGACCTGGGAATCTTTACCAGCTCATTCTAGACCATTAAAG	MDWQKSLTLIVALTLSRGIGLKNDLPWKLKSDMMFFSGVTSGLLVTRSTGQMNVVLMGRKTWESLPAHSRPLK		158	182	148	50	74	81	AGA	R	38	G	GGT	0.000519117	0.000533897	0.000472575	0.000147905	0.000211692	0.000236252	-10.91165271	-10.87115211	-11.04716998	-12.72304227	-12.20574785	-12.04738483	-1.811389556	-1.334595739	-1.000214846	-1.334595739	F1	5.455162801	5.510961919	5.444600814	0.097628107	0.075098701	0.097628107	0.135092002	substitution
474	ATGGACTGGCAAAAGTCCTTAACTTTGATCGTTGCTTTGACTTTGTCTAGAGGTATTGGTTTGAAAGCGGACTTGCCTTGGAAGTTGAAGTCTGACATGATGTTCTTTTCCAGAGTTACTTCTGGTCTGTTGGTCACCAGATCAACCGGTCAAATGAACGTCGTTTTGATGGGTCGTAAGACCTGGGAATCTTTACCAGCTCATTCTAGACCATTAAAG	MDWQKSLTLIVALTLSRGIGLKADLPWKLKSDMMFFSRVTSGLLVTRSTGQMNVVLMGRKTWESLPAHSRPLK		158	170	164	41	40	52	AAC	N	23	A	GCG	0.000519117	0.000498695	0.000523664	0.000121282	0.000114428	0.000151668	-10.91165271	-10.96955582	-10.89907134	-13.00934646	-13.09327312	-12.68679511	-2.097693741	-2.123717306	-1.78772377	-2.097693741	F1	5.455162801	5.510961919	5.444600814	0.034834957	0.038720146	-0.00162451	0.034834957	substitution
475	ATGGACTGGCAAAAGTCCTTAACTTTGATCGTTGCTTTGACTTTGTCTAGAGGTATTGGTTTGAAAAACGACTTGCCTTGGAAGTTGAAGTCTGACATGATGTTCTTTTCCAGAGTTACTTCTGGTCTGTTGGTCACCAGAGGGACCGGTCAAATGAACGTCGTTTTGATGGGTCGTAAGACCTGGGAATCTTTACCAGCTCATTCTAGACCATTAAAG	MDWQKSLTLIVALTLSRGIGLKNDLPWKLKSDMMFFSRVTSGLLVTRGTGQMNVVLMGRKTWESLPAHSRPLK		158	168	144	43	45	45	TCA	S	48	G	GGG	0.000519117	0.000492828	0.000459802	0.000127198	0.000128731	0.000131251	-10.91165271	-10.98662933	-11.08669834	-12.94063371	-12.92334812	-12.89538173	-2.028980991	-1.936718791	-1.808683389	-1.936718791	F1	5.455162801	5.510961919	5.444600814	0.032166607	0.047450967	0.02189543	0.032166607	substitution
476	ATGGACTGGCAAAAGTCCTTAACTTTGATCGTTGCTTTGACTTTGTCTAGAGGTATTGGTTTGAAAAACGACTTGCCTTGGAAGTTGAAGTCTGACATGATGTTCTTTTCCAGAGTTACTTCTGGTCTGTCTGTCACCAGATCAACCGGTCAAATGAACGTCGTTTTGATGGGTCGTAAGACCTGGGAATCTTTACCAGCTCATTCTAGACCATTAAAG	MDWQKSLTLIVALTLSRGIGLKNDLPWKLKSDMMFFSRVTSGLSVTRSTGQMNVVLMGRKTWESLPAHSRPLK		158	217	170	67	105	99	TTG	L	44	S	TCT	0.000519117	0.000636569	0.000542822	0.000198193	0.000300373	0.000288753	-10.91165271	-10.61739552	-10.84723241	-12.30080927	-11.7009557	-11.75787821	-1.389156555	-1.083560179	-0.9106458	-1.083560179	F1	5.455162801	5.510961919	5.444600814	0.129202375	0.128748725	0.129202375	0.146494956	substitution
477	ATGGACTGGCAAAAGTCCTTAACTTTGATCGTTGCTTTGACTTTGTCTAGAGGTATTGGTTTGAAAAACGACTTGCCTTGGAAGTTGAAGTCTGACATGATGTTCTTTTCCAGAGTTACTTCTGGTCTGTTGGTCACCAGATCAACCTTTCAAATGAACGTCGTTTTGATGGGTCGTAAGACCTGGGAATCTTTACCAGCTCATTCTAGACCATTAAAG	MDWQKSLTLIVALTLSRGIGLKNDLPWKLKSDMMFFSRVTSGLLVTRSTFQMNVVLMGRKTWESLPAHSRPLK		158	177	173	5	6	10	GGT	G	50	F	TTT	0.000519117	0.000519229	0.000552402	1.48E-05	1.72E-05	2.92E-05	-10.91165271	-10.9113412	-10.82199512	-16.04497037	-15.83023872	-15.06530673	-5.133317651	-4.918897514	-4.243311616	-4.918897514	F1	5.455162801	5.510961919	5.444600814	-0.346994127	-0.346994127	-0.353191316	-0.2777837	substitution
478	ATGGACTGGGTGAAGTCCTTAACTTTGATCGTTGCTTTGACTTTGTCTAGAGGTATTGGTTTGAAAAACGACTTGCCTTGGAAGTTGAAGTCTGACATGATGTTCTTTTCCAGAGTTACTTCTGGTCTGTTGGTCACCAGATCAACCGGTCAAATGAACGTCGTTTTGATGGGTCGTAAGACCTGGGAATCTTTACCAGCTCATTCTAGACCATTAAAG	MDWVKSLTLIVALTLSRGIGLKNDLPWKLKSDMMFFSRVTSGLLVTRSTGQMNVVLMGRKTWESLPAHSRPLK		158	168	183	5	1	7	CAA	Q	4	V	GTG	0.000519117	0.000492828	0.000584332	1.48E-05	2.86E-06	2.04E-05	-10.91165271	-10.98662933	-10.74092351	-16.04497037	-18.41520122	-15.57987991	-5.133317651	-7.428571887	-4.8389564	-5.133317651	F1	5.455162801	5.510961919	5.444600814	-0.353614696	-0.346994127	-0.668848318	-0.353614696	substitution
479	ATGGACTGGCAAAAGTCCTTAACTTTGATCGTTGCTTTGACTTTGTCTAGAGGTATTGGTTTGAAAAACGACTTGCCTTGGAAGTTGAAGTCTGACATGATGTTCTTTTCCAGAGTTACTTCTGGTCTGTTGGTCACCAGATCAACCGGTCAAATGAACGTCGTTTTGATGGGTCGTAAGACCTGGGAATCTTTACCAGCTCATTCTAGACCATTAGGG	MDWQKSLTLIVALTLSRGIGLKNDLPWKLKSDMMFFSRVTSGLLVTRSTGQMNVVLMGRKTWESLPAHSRPLG		158	233	200	12	38	31	AAG	K	73	G	GGG	0.000519117	0.000683505	0.000638614	3.55E-05	0.000108707	9.04E-05	-10.91165271	-10.51476061	-10.61276715	-14.78193596	-13.1672737	-13.43303852	-3.870283245	-2.652513096	-2.820271363	-2.820271363	F1	5.455162801	5.510961919	5.444600814	-0.096617739	-0.186509689	-0.068134371	-0.096617739	substitution
480	ATGGACTGGCAAAAGTCCTTAACTTTGATCGTTGCTTTGACTTTGTCTAGAGGTATTGGTTTGAAAAACGACTTGCCTTGGAAGTTGAAGTCTGACATGATGTTCTTTTCCAGAGTTACTATTGGTCTGTTGGTCACCAGATCAACCGGTCAAATGAACGTCGTTTTGATGGGTCGTAAGACCTGGGAATCTTTACCAGCTCATTCTAGACCATTAAAG	MDWQKSLTLIVALTLSRGIGLKNDLPWKLKSDMMFFSRVTIGLLVTRSTGQMNVVLMGRKTWESLPAHSRPLK		157	197	179	1	2	4	TCT	S	41	I	ATT	0.000515831	0.000577899	0.00057156	2.96E-06	5.72E-06	1.17E-05	-10.92081271	-10.75689493	-10.77280757	-18.36689846	-17.41520122	-16.38723483	-7.446085747	-6.658306284	-5.614427261	-6.658306284	F1	5.455162801	5.510961919	5.444600814	-0.57196733	-0.640860459	-0.57196733	-0.452339186	substitution
481	ATGGACTGGCAAAAGTCCTTAACTTTGATCGTTGCTTTGACTTTGTCTAGAGGTATTGGTTTGAAAAACGACTTGCCTTGGAAGTTGAAGTCTGACATGATGTTCTTTTCCAGAGTTACTTCTGGTCTGTTGGTCACCAGATCAACCGGTCAAATGAACGTCGTTTTGATGGGTCGTAAGACCTGGGAATCTTTACCAGCTCATTCTAGAACGTTAAAG	MDWQKSLTLIVALTLSRGIGLKNDLPWKLKSDMMFFSRVTSGLLVTRSTGQMNVVLMGRKTWESLPAHSRTLK		157	204	154	196	383	341	CCA	P	71	T	ACG	0.000515831	0.000598434	0.000491733	0.000579787	0.001095647	0.000994592	-10.92081271	-10.70652141	-10.9898368	-10.75218862	-9.834000636	-9.973606899	0.168624097	0.872520776	1.016229905	0.872520776	F1	5.455162801	5.510961919	5.444600814	0.375230567	0.326684388	0.375230567	0.39180375	substitution
482	ATGGACTGGCAAAAGTCCTTAACTTTGATCGTTGCTTTGACTTTGTCTAGAGGTATTGGTTTGAAAAACGACTTGCCTCGTAAGTTGAAGTCTGACATGATGTTCTTTTCCAGAGTTACTTCTGGTCTGTTGGTCACCAGATCAACCGGTCAAATGAACGTCGTTTTGATGGGTCGTAAGACCTGGGAATCTTTACCAGCTCATTCTAGACCATTAAAG	MDWQKSLTLIVALTLSRGIGLKNDLPRKLKSDMMFFSRVTSGLLVTRSTGQMNVVLMGRKTWESLPAHSRPLK		157	178	179	10	20	15	TGG	W	27	R	CGT	0.000515831	0.000522163	0.00057156	2.96E-05	5.72E-05	4.38E-05	-10.92081271	-10.90321332	-10.77280757	-15.04497037	-14.09327312	-14.48034423	-4.124157652	-3.1900598	-3.707536665	-3.707536665	F1	5.455162801	5.510961919	5.444600814	-0.209574678	-0.218767631	-0.135744887	-0.209574678	substitution
483	ATGGACTGGATGAAGTCCTTAACTTTGATCGTTGCTTTGACTTTGTCTAGAGGTATTGGTTTGAAAAACGACTTGCCTTGGAAGTTGAAGTCTGACATGATGTTCTTTTCCAGAGTTACTTCTGGTCTGTTGGTCACCAGATCAACCGGTCAAATGAACGTCGTTTTGATGGGTCGTAAGACCTGGGAATCTTTACCAGCTCATTCTAGACCATTAAAG	MDWMKSLTLIVALTLSRGIGLKNDLPWKLKSDMMFFSRVTSGLLVTRSTGQMNVVLMGRKTWESLPAHSRPLK		157	161	191	215	310	273	CAA	Q	4	M	ATG	0.000515831	0.000472293	0.000609877	0.000635991	0.000886816	0.000796257	-10.92081271	-11.04802987	-10.67919452	-10.61870561	-10.13907681	-10.29447769	0.302107103	0.908953063	0.384716829	0.384716829	F1	5.455162801	5.510961919	5.444600814	0.343645086	0.343645086	0.379812877	0.311406395	substitution
484	ATGGACTGGCAAAAGTCCTTAACTTTGATCGTTGCTTTGACTTTGTCTAGAGGTATTGGTTTGAAAAACGACTTGCCTTGGAAGTTGGAGTCTGACATGATGTTCTTTTCCAGAGTTACTTCTGGTCTGTTGGTCACCAGATCAACCGGTCAAATGAACGTCGTTTTGATGGGTCGTAAGACCTGGGAATCTTTACCAGCTCATTCTAGACCATTAAAG	MDWQKSLTLIVALTLSRGIGLKNDLPWKLESDMMFFSRVTSGLLVTRSTGQMNVVLMGRKTWESLPAHSRPLK		157	189	144	58	75	58	AAG	K	30	E	GAG	0.000515831	0.000554431	0.000459802	0.00017157	0.000214552	0.000169168	-10.92081271	-10.81670433	-11.08669834	-12.50891746	-12.18638253	-12.52925383	-1.588104751	-1.369678198	-1.44255549	-1.44255549	F1	5.455162801	5.510961919	5.444600814	0.093215572	0.103469849	0.093215572	0.078778017	substitution
485	ATGGACTGGCAAAAGTCCTTAACTTTGATCGTTGCTTTGACTTTGTCTAGAGGTATTGGTTTGAAAAACGACTTGCCTTGGAAGTTGAAGTCTGACATGATGTTCTTTTCCAGAGTTACTTCTGGTCTGTTGGTCACCAGATCAACCGGTCAAATGAACGTCGTTTTGATGGGTCGTAAGACCTGGGAAAGGTTACCAGCTCATTCTAGACCATTAAAG	MDWQKSLTLIVALTLSRGIGLKNDLPWKLKSDMMFFSRVTSGLLVTRSTGQMNVVLMGRKTWERLPAHSRPLK		157	169	167	3	8	2	TCT	S	64	R	AGG	0.000515831	0.000495761	0.000533243	8.87E-06	2.29E-05	5.83E-06	-10.92081271	-10.97806732	-10.87291905	-16.78193596	-15.41520122	-17.38723483	-5.861123246	-4.437133901	-6.514315776	-5.861123246	F1	5.455162801	5.510961919	5.444600814	-0.439470999	-0.439470999	-0.292596978	-0.566903175	substitution
486	ATGGACTGGCAAAAGTCCTTAACTTTGATCGTTGCTTTGACTTTGTCTAGAGGTATTGGTTTGAAAAACGACTTGCCTTGGAAGTTGAAGTCTGACATGATGTTCTTTTCCAGAGTTACTTCTGGTCTGTTGGTCACCAGATCAACCGGTCAAATGAACGTCGTTTTGATGGGTCGTAAGACCTGGGAAAAGTTACCAGCTCATTCTAGACCATTAAAG	MDWQKSLTLIVALTLSRGIGLKNDLPWKLKSDMMFFSRVTSGLLVTRSTGQMNVVLMGRKTWEKLPAHSRPLK		157	153	149	4	3	10	TCT	S	64	K	AAG	0.000515831	0.000448825	0.000475768	1.18E-05	8.58E-06	2.92E-05	-10.92081271	-11.12155891	-11.03745482	-16.36689846	-16.83023872	-15.06530673	-5.446085747	-5.708679806	-4.027851909	-5.446085747	F1	5.455162801	5.510961919	5.444600814	-0.386735255	-0.386735255	-0.452527036	-0.250353721	substitution
487	ATGGACTGGCAAAAGTCCTTAACTTTGATCGTTGCTTTGACTTTGTCTAGAGGTATTGGTTTGAAAAACGACTTGCCTTGGAAGTTGAAGTCTGACATGATGTTCTTTTCCAGAGTTACTTCTGGTCTGTTGGTCACCAGATCAACCGGTCAAATGAACGTCGTTTTGGTGGGTCGTAAGACCTGGGAATCTTTACCAGCTCATTCTAGACCATTAAAG	MDWQKSLTLIVALTLSRGIGLKNDLPWKLKSDMMFFSRVTSGLLVTRSTGQMNVVLVGRKTWESLPAHSRPLK		157	140	186	10	6	3	ATG	M	57	V	GTG	0.000515831	0.00041069	0.000593911	2.96E-05	1.72E-05	8.75E-06	-10.92081271	-11.24966374	-10.71746453	-15.04497037	-15.83023872	-16.80227233	-4.124157652	-4.580574981	-6.084807794	-4.580574981	F1	5.455162801	5.510961919	5.444600814	-0.310638434	-0.218767631	-0.310638434	-0.512222905	substitution
488	ATGGACTGGCAAAAGTCCTTAACTTTGATCGTTGCTTTGACTTTGTCTAGAGGTATTGGTTTGAAAAACGACTTGCCTTGGAAGTTGAAGTCTGACATGATGTTCTTTTCCAGAGTTTAGTCTGGTCTGTTGGTCACCAGATCAACCGGTCAAATGAACGTCGTTTTGATGGGTCGTAAGACCTGGGAATCTTTACCAGCTCATTCTAGACCATTAAAG	MDWQKSLTLIVALTLSRGIGLKNDLPWKLKSDMMFFSRV_SGLLVTRSTGQMNVVLMGRKTWESLPAHSRPLK		157	219	133	3	3	1	ACT	T	40	*	TAG	0.000515831	0.000642436	0.000424679	8.87E-06	8.58E-06	2.92E-06	-10.92081271	-10.60415969	-11.20134091	-16.78193596	-16.83023872	-18.38723483	-5.861123246	-6.226079023	-7.185893919	-6.226079023	F1	5.455162801	5.510961919	5.444600814	-0.51760348	-0.439470999	-0.51760348	-0.652401178	stop
489	ATGGACTGGCAAAAGTCGTTAACTTTGATCGTTGCTTTGACTTTGTCTAGAGGTATTGGTTTGAAAAACGACTTGCCTTGGAAGTTGAAGTCTGACATGATGTTCTTTTCCAGAGTTACTTCTGGTCTGTTGGTCACCAGATCAACCGGTCAAATGAACGTCGTTTTGATGGGTCGTAAGACCTGGGAATCTTTACCAGCTCATTCTAGACCATTAAAG	MDWQKSLTLIVALTLSRGIGLKNDLPWKLKSDMMFFSRVTSGLLVTRSTGQMNVVLMGRKTWESLPAHSRPLK		156	175	190	59	71	69	TCC	S	6	S	TCG	0.000512546	0.000513362	0.000606684	0.000174528	0.00020311	0.000201252	-10.93003124	-10.92773564	-10.68676774	-12.48425541	-12.2654541	-12.27871037	-1.554224167	-1.337718457	-1.591942635	-1.554224167	F1	5.455162801	5.510961919	5.444600814	0.097235343	0.107774805	0.097235343	0.059759675	silent
490	ATGGACTGGCAAAAGTCCTTAACTTTGATCGTTGCTTTGACTTTGTCTAGAGGTATTGGTTTGAAAAACGACTTGCCTTGGAAGTTGAAGTCTGACATGATGTTCTTTTCCAGAGTTACTAAGGGTCTGTTGGTCACCAGATCAACCGGTCAAATGAACGTCGTTTTGATGGGTCGTAAGACCTGGGAATCTTTACCAGCTCATTCTAGACCATTAAAG	MDWQKSLTLIVALTLSRGIGLKNDLPWKLKSDMMFFSRVTKGLLVTRSTGQMNVVLMGRKTWESLPAHSRPLK		156	156	166	66	55	50	TCT	S	41	K	AAG	0.000512546	0.000457626	0.00053005	0.000195235	0.000157338	0.000145835	-10.93003124	-11.09354453	-10.88158391	-12.32250434	-12.6338415	-12.74337864	-1.392473097	-1.54029697	-1.861794725	-1.54029697	F1	5.455162801	5.510961919	5.444600814	0.071755812	0.128327316	0.071755812	0.025405051	substitution
491	ATGGACTGGCAAAAGTCCTTAACTTTGATCGTTGCTTTGACTTTGTCTAGAGGTATTGGTTTGAAAAACGACTTGCCTTGGAAGTTGAAGTCTGACATGATGTTCTTTTCCAGAGTTACTTCTGGTCTGTTGGTCACCAGATCAACCGGTCAAATGAACGTCGTTTTGATGGGTCGTGGGACCTGGGAATCTTTACCAGCTCATTCTAGACCATTAAAG	MDWQKSLTLIVALTLSRGIGLKNDLPWKLKSDMMFFSRVTSGLLVTRSTGQMNVVLMGRGTWESLPAHSRPLK		156	160	135	21	25	28	AAG	K	60	G	GGG	0.000512546	0.00046936	0.000431065	6.21E-05	7.15E-05	8.17E-05	-10.93003124	-11.05701866	-11.17980775	-13.97458104	-13.77134503	-13.57987991	-3.044549794	-2.714326369	-2.400072159	-2.714326369	F1	5.455162801	5.510961919	5.444600814	-0.075909002	-0.081589848	-0.075909002	-0.04312256	substitution
492	ATGGACTGGCAAAAGTCCTTAACTTTGATCGTTGCTTTGACTTTGTCTAGAGGTATTGGTTTGAAAAACGACTTGCCTTGGAAGTTGAAGTCTGACATGATGTTCTTTTCCAGAGTTACTTCTGGTCTGTTGGTCACCAGATCAACCGGTCAAATGAACGTCGTTTTGATGGGTCGTAAGACCTGGGAATCTTTACCAGCTCATTCTAGATCGTTAAAG	MDWQKSLTLIVALTLSRGIGLKNDLPWKLKSDMMFFSRVTSGLLVTRSTGQMNVVLMGRKTWESLPAHSRSLK		156	169	159	187	306	292	CCA	P	71	S	TCG	0.000512546	0.000495761	0.000507698	0.000553164	0.000875374	0.000851674	-10.93003124	-10.97806732	-10.94374039	-10.820004	-10.15781337	-10.19741027	0.110027243	0.820253942	0.74633012	0.74633012	F1	5.455162801	5.510961919	5.444600814	0.357443054	0.319238919	0.36865665	0.357443054	substitution
493	ATGGACTGGCAAAAGTCCTTAACTTTGATCGTTGCTTTGACTTTGTCTAGAGGTATTGGTTTGAAAAACGACTTGCCTTGGAAGTTGAAGTCTGACATGATGTTCTTTTCCAGAGTTACTTCTGGTCTGTTGGTCACCAGATCAACCGGTAGTATGAACGTCGTTTTGATGGGTCGTAAGACCTGGGAATCTTTACCAGCTCATTCTAGACCATTAAAG	MDWQKSLTLIVALTLSRGIGLKNDLPWKLKSDMMFFSRVTSGLLVTRSTGSMNVVLMGRKTWESLPAHSRPLK		156	177	179	31	28	36	CAA	Q	51	S	AGT	0.000512546	0.000519229	0.00057156	9.17E-05	8.01E-05	0.000105001	-10.93003124	-10.9113412	-10.77280757	-13.41270215	-13.6078463	-13.21730983	-2.482670906	-2.696505092	-2.444502259	-2.482670906	F1	5.455162801	5.510961919	5.444600814	-0.048778916	-0.010196054	-0.073667512	-0.048778916	substitution
494	ATGGACTGGCAAAAGTCCTTAACTTTGATCGTTGCTCTGACTTTGTCTAGAGGTATTGGTTTGAAAAACGACTTGCCTTGGAAGTTGAAGTCTGACATGATGTTCTTTTCCAGAGTTACTTCTGGTCTGTTGGTCACCAGATCAACCGGTCAAATGAACGTCGTTTTGATGGGTCGTAAGACCTGGGAATCTTTACCAGCTCATTCTAGACCATTAAAG	MDWQKSLTLIVALTLSRGIGLKNDLPWKLKSDMMFFSRVTSGLLVTRSTGQMNVVLMGRKTWESLPAHSRPLK		156	167	143	110	132	110	TTG	L	13	L	CTG	0.000512546	0.000489894	0.000456609	0.000325391	0.000377612	0.000320836	-10.93003124	-10.99524246	-11.09675201	-11.58553875	-11.3708071	-11.60587511	-0.655507503	-0.375564637	-0.509123107	-0.509123107	F1	5.455162801	5.510961919	5.444600814	0.218251278	0.221968083	0.218251278	0.197612445	silent
495	ATGGACTGGCAAAAGTCCTTAACTTGTATCGTTGCTTTGACTTTGTCTAGAGGTATTGGTTTGAAAAACGACTTGCCTTGGAAGTTGAAGTCTGACATGATGTTCTTTTCCAGAGTTACTTCTGGTCTGTTGGTCACCAGATCAACCGGTCAAATGAACGTCGTTTTGATGGGTCGTAAGACCTGGGAATCTTTACCAGCTCATTCTAGACCATTAAAG	MDWQKSLTCIVALTLSRGIGLKNDLPWKLKSDMMFFSRVTSGLLVTRSTGQMNVVLMGRKTWESLPAHSRPLK		156	204	184	64	99	125	TTG	L	9	C	TGT	0.000512546	0.000598434	0.000587525	0.000189318	0.000283209	0.000364587	-10.93003124	-10.70652141	-10.73306139	-12.36689846	-11.7858446	-11.42145054	-1.436867217	-1.079323186	-0.688389155	-1.079323186	F1	5.455162801	5.510961919	5.444600814	0.129735287	0.122686484	0.129735287	0.174790247	substitution
496	ATGGACTGGCAAAAGTCCTTAACTTTGATCGTTGCTTTGACTTTGTCTAGAGGTATTGGTTTGAGGAACGACTTGCCTTGGAAGTTGAAGTCTGACATGATGTTCTTTTCCAGAGTTACTTCTGGTCTGTTGGTCACCAGATCAACCGGTCAAATGAACGTCGTTTTGATGGGTCGTAAGACCTGGGAATCTTTACCAGCTCATTCTAGACCATTAAAG	MDWQKSLTLIVALTLSRGIGLRNDLPWKLKSDMMFFSRVTSGLLVTRSTGQMNVVLMGRKTWESLPAHSRPLK		156	150	125	22	28	31	AAA	K	22	R	AGG	0.000512546	0.000440025	0.000399134	6.51E-05	8.01E-05	9.04E-05	-10.93003124	-11.15012806	-11.29083906	-13.90746684	-13.6078463	-13.43303852	-2.977435598	-2.457718233	-2.142199458	-2.457718233	F1	5.455162801	5.510961919	5.444600814	-0.043633837	-0.073062143	-0.043633837	-0.010293021	substitution
497	ATGGACTGGCAAAAGTCCTTAACTTTGCCGGTTGCTTTGACTTTGTCTAGAGGTATTGGTTTGAAAAACGACTTGCCTTGGAAGTTGAAGTCTGACATGATGTTCTTTTCCAGAGTTACTTCTGGTCTGTTGGTCACCAGATCAACCGGTCAAATGAACGTCGTTTTGATGGGTCGTAAGACCTGGGAATCTTTACCAGCTCATTCTAGACCATTAAAG	MDWQKSLTLPVALTLSRGIGLKNDLPWKLKSDMMFFSRVTSGLLVTRSTGQMNVVLMGRKTWESLPAHSRPLK		155	242	166	39	27	38	ATC	I	10	P	CCG	0.00050926	0.000709906	0.00053005	0.000115366	7.72E-05	0.000110834	-10.93930906	-10.46008352	-10.88158391	-13.08149624	-13.66031372	-13.13930731	-2.142187184	-3.200230199	-2.257723401	-2.257723401	F1	5.455162801	5.510961919	5.444600814	-0.025000269	0.033066694	-0.13702408	-0.025000269	substitution
498	ATGGACTGGCAAAAGTCCTTAACTTTGATCGTTGCTTTGACTTTGTCTAGAGGTATTGGTTTGAAAAACGACTTGCCTTGGAAGTTGAAGTCTGACATGATGTTCTTTTCCAGAGTTACTTCTGGTCTGTTGGTCACCAGAATGACCGGTCAAATGAACGTCGTTTTGATGGGTCGTAAGACCTGGGAATCTTTACCAGCTCATTCTAGACCATTAAAG	MDWQKSLTLIVALTLSRGIGLKNDLPWKLKSDMMFFSRVTSGLLVTRMTGQMNVVLMGRKTWESLPAHSRPLK		155	172	169	15	22	32	TCA	S	48	M	ATG	0.00050926	0.000504562	0.000539629	4.44E-05	6.29E-05	9.33E-05	-10.93930906	-10.952682	-10.85574391	-14.46000786	-13.9557696	-13.38723483	-3.520698807	-3.0030876	-2.53149092	-3.0030876	F1	5.455162801	5.510961919	5.444600814	-0.112228257	-0.14209058	-0.112228257	-0.059853363	substitution
499	ATGGACTGGCAAAAGTCCTTAACTTTGATCGTTGCTTTGACTTTGTCTGGGGGTATTGGTTTGAAAAACGACTTGCCTTGGAAGTTGAAGTCTGACATGATGTTCTTTTCCAGAGTTACTTCTGGTCTGTTGGTCACCAGATCAACCGGTCAAATGAACGTCGTTTTGATGGGTCGTAAGACCTGGGAATCTTTACCAGCTCATTCTAGACCATTAAAG	MDWQKSLTLIVALTLSGGIGLKNDLPWKLKSDMMFFSRVTSGLLVTRSTGQMNVVLMGRKTWESLPAHSRPLK		155	179	124	56	85	80	AGA	R	17	G	GGG	0.00050926	0.000525096	0.000395941	0.000165654	0.000243159	0.000233335	-10.93930906	-10.89513098	-11.30242703	-12.55954354	-12.00581028	-12.06530673	-1.620234481	-1.110679305	-0.762879699	-1.110679305	F1	5.455162801	5.510961919	5.444600814	0.125791438	0.099387362	0.125791438	0.165306924	substitution
500	ATGGACTGGCAAAAGTCCTTAACTTTGATCGTTGCTTTGACTTTGTCTAGAGGTATTGGTTTGAAAAACGACTTGCCTTGGAAGTTGAAGTCTGACATGATGTTCTTTTCCAGAGTTACTTCTGGTCTGTTGGTCACCAGATCAACCGGTCAAATGAACGTCGTTTTGATGGGTCGTAAGACCTGGGATTCTTTACCAGCTCATTCTAGACCATTAAAG	MDWQKSLTLIVALTLSRGIGLKNDLPWKLKSDMMFFSRVTSGLLVTRSTGQMNVVLMGRKTWDSLPAHSRPLK		155	199	162	19	35	18	GAA	E	63	D	GAT	0.00050926	0.000583766	0.000517278	5.62E-05	0.000100124	5.25E-05	-10.93930906	-10.74232213	-10.91677334	-14.11897095	-13.2859182	-14.21730983	-3.17966189	-2.543596068	-3.300536485	-3.17966189	F1	5.455162801	5.510961919	5.444600814	-0.098757542	-0.098757542	-0.054435214	-0.157759855	substitution
501	ATGGACTGGCAAAAGTCCTTAACTGTTATCGTTGCTTTGACTTTGTCTAGAGGTATTGGTTTGAAAAACGACTTGCCTTGGAAGTTGAAGTCTGACATGATGTTCTTTTCCAGAGTTACTTCTGGTCTGTTGGTCACCAGATCAACCGGTCAAATGAACGTCGTTTTGATGGGTCGTAAGACCTGGGAATCTTTACCAGCTCATTCTAGACCATTAAAG	MDWQKSLTVIVALTLSRGIGLKNDLPWKLKSDMMFFSRVTSGLLVTRSTGQMNVVLMGRKTWESLPAHSRPLK		155	174	176	111	198	141	TTG	L	9	V	GTT	0.00050926	0.000510429	0.000561981	0.000328349	0.000566418	0.000411254	-10.93930906	-10.93600326	-10.79719173	-11.57248259	-10.7858446	-11.24768348	-0.633173537	0.15015866	-0.45049175	-0.45049175	F1	5.455162801	5.510961919	5.444600814	0.224805894	0.224805894	0.284374693	0.20507675	substitution
502	ATGGACTGGCAAAAGTCCTTAACTTTGATCGTTGCTTTGACTTTGTCTAGAGGTATTGGTTTGAAAAACGACTTGCCTTGGAAGTTGAAGTCTGACATGATGTTCTTTTCCAGAGTTTGGTCTGGTCTGTTGGTCACCAGATCAACCGGTCAAATGAACGTCGTTTTGATGGGTCGTAAGACCTGGGAATCTTTACCAGCTCATTCTAGACCATTAAAG	MDWQKSLTLIVALTLSRGIGLKNDLPWKLKSDMMFFSRVWSGLLVTRSTGQMNVVLMGRKTWESLPAHSRPLK		155	175	158	1	1	1	ACT	T	40	W	TGG	0.00050926	0.000513362	0.000504505	2.96E-06	2.86E-06	2.92E-06	-10.93930906	-10.92773564	-10.9528426	-18.36689846	-18.41520122	-18.38723483	-7.427589403	-7.487465576	-7.434392232	-7.434392232	F1	5.455162801	5.510961919	5.444600814	-0.676255735	-0.638510266	-0.676255735	-0.684037273	substitution
503	ATGGACTGGCAAAAGTCCTTAACTTTGATCGTTGCTTTGACTTTGTCTAGAGGTATTGGTTTGAAAAACGACTTGCCTTGGAAGTTGAAGTCTGACATGATGTTCTTTTCCAGAGTTACTTCTGGTCTGTTGGTCACCAGATCAACCGCGCAAATGAACGTCGTTTTGATGGGTCGTAAGACCTGGGAATCTTTACCAGCTCATTCTAGACCATTAAAG	MDWQKSLTLIVALTLSRGIGLKNDLPWKLKSDMMFFSRVTSGLLVTRSTAQMNVVLMGRKTWESLPAHSRPLK		155	162	133	11	18	18	GGT	G	50	A	GCG	0.00050926	0.000475227	0.000424679	3.25E-05	5.15E-05	5.25E-05	-10.93930906	-11.03909675	-11.20134091	-14.90746684	-14.24527622	-14.21730983	-3.968157784	-3.206179466	-3.015968918	-3.206179466	F1	5.455162801	5.510961919	5.444600814	-0.137772356	-0.198945882	-0.137772356	-0.121531817	substitution
504	ATGGACTGGCAAAAGTCCTTAACTTTGATCGTTGCTTTGGGGTTGTCTAGAGGTATTGGTTTGAAAAACGACTTGCCTTGGAAGTTGAAGTCTGACATGATGTTCTTTTCCAGAGTTACTTCTGGTCTGTTGGTCACCAGATCAACCGGTCAAATGAACGTCGTTTTGATGGGTCGTAAGACCTGGGAATCTTTACCAGCTCATTCTAGACCATTAAAG	MDWQKSLTLIVALGLSRGIGLKNDLPWKLKSDMMFFSRVTSGLLVTRSTGQMNVVLMGRKTWESLPAHSRPLK		155	170	127	36	39	48	ACT	T	14	G	GGG	0.00050926	0.000498695	0.00040552	0.000106492	0.000111567	0.000140001	-10.93930906	-10.96955582	-11.26793866	-13.19697346	-13.129799	-12.80227233	-2.257664402	-2.160243182	-1.53433367	-2.160243182	F1	5.455162801	5.510961919	5.444600814	0.018393858	0.018393858	-0.006218591	0.06709382	substitution
505	ATGGACTGGCAAAAGTCCTTAACTTTGATCGTTGCTTTGACTTTGTCTAGAGGTATTGGTTTGAAAAACGACTTGCCTTGGAAGTTGAAGTCTGACATGATGTTCTTTTCCAGAGTTACTTCTGGTCATTTGGTCACCAGATCAACCGGTCAAATGAACGTCGTTTTGATGGGTCGTAAGACCTGGGAATCTTTACCAGCTCATTCTAGACCATTAAAG	MDWQKSLTLIVALTLSRGIGLKNDLPWKLKSDMMFFSRVTSGHLVTRSTGQMNVVLMGRKTWESLPAHSRPLK		155	205	145	69	87	72	CTG	L	43	H	CAT	0.00050926	0.000601367	0.000462995	0.000204109	0.000248881	0.000210002	-10.93930906	-10.69946665	-11.07671425	-12.258374	-11.97225772	-12.21730983	-1.319064946	-1.272791068	-1.140595572	-1.272791068	F1	5.455162801	5.510961919	5.444600814	0.117220259	0.137654747	0.105401656	0.117220259	substitution
506	ATGGACTGGCAAAAGTCCTTAACTTTGATCGTTGCTTTGACTTTGTCTAGAGGTATTGGTTTGAAAAACGACTTGCCTTGGAAGTTGAAGTCTGACATGATGTTCTTTTCCAGAGTTCAGTCTGGTCTGTTGGTCACCAGATCAACCGGTCAAATGAACGTCGTTTTGATGGGTCGTAAGACCTGGGAATCTTTACCAGCTCATTCTAGACCATTAAAG	MDWQKSLTLIVALTLSRGIGLKNDLPWKLKSDMMFFSRVQSGLLVTRSTGQMNVVLMGRKTWESLPAHSRPLK		155	147	158	1	2	1	ACT	T	40	Q	CAG	0.00050926	0.000431224	0.000504505	2.96E-06	5.72E-06	2.92E-06	-10.93930906	-11.17927441	-10.9528426	-18.36689846	-17.41520122	-18.38723483	-7.427589403	-6.235926809	-7.434392232	-7.427589403	F1	5.455162801	5.510961919	5.444600814	-0.638510266	-0.638510266	-0.518842096	-0.684037273	substitution
507	ATGGACTGGCAAAAGTCCTTAACTTTGATCGTTGCTTTGACTTTGTCTAGAGGTATTGGTTTGAAAAACGACTTGCCTTGGAAGTAGAAGTCTGACATGATGTTCTTTTCCAGAGTTACTTCTGGTCTGTTGGTCACCAGATCAACCGGTCAAATGAACGTCGTTTTGATGGGTCGTAAGACCTGGGAATCTTTACCAGCTCATTCTAGACCATTAAAG	MDWQKSLTLIVALTLSRGIGLKNDLPWK_KSDMMFFSRVTSGLLVTRSTGQMNVVLMGRKTWESLPAHSRPLK		155	197	142	5	12	11	TTG	L	29	*	TAG	0.00050926	0.000577899	0.000453416	1.48E-05	3.43E-05	3.21E-05	-10.93930906	-10.75689493	-11.10687623	-16.04497037	-14.83023872	-14.92780321	-5.105661308	-4.073343783	-3.820926984	-4.073343783	F1	5.455162801	5.510961919	5.444600814	-0.246840883	-0.34348004	-0.246840883	-0.224010297	stop
508	ATGGACTGGCAAAAGTCCTTAACTTTGATCGTTGCTTTGACTTTGTCTAGAGGTATTGGTTTGAAAAACGACTTGCCTTGGAAGTTGAAGTCTGACATGATGTTCTTTTCCAGAGTTACTGTGGGTCTGTTGGTCACCAGATCAACCGGTCAAATGAACGTCGTTTTGATGGGTCGTAAGACCTGGGAATCTTTACCAGCTCATTCTAGACCATTAAAG	MDWQKSLTLIVALTLSRGIGLKNDLPWKLKSDMMFFSRVTVGLLVTRSTGQMNVVLMGRKTWESLPAHSRPLK		155	185	132	6	3	4	TCT	S	41	V	GTG	0.00050926	0.000542697	0.000421486	1.77E-05	8.58E-06	1.17E-05	-10.93930906	-10.84756529	-11.21222923	-15.78193596	-16.83023872	-16.38723483	-4.842626902	-5.982673424	-5.175005603	-5.175005603	F1	5.455162801	5.510961919	5.444600814	-0.396396815	-0.310058204	-0.486988879	-0.396396815	substitution
509	ATGGACTGGCAAAAGTCCTTAACTTTGATCGTTGCTTTGACTTTGTCTAGAGGTCTGGGTTTGAAAAACGACTTGCCTTGGAAGTTGAAGTCTGACATGATGTTCTTTTCCAGAGTTACTTCTGGTCTGTTGGTCACCAGATCAACCGGTCAAATGAACGTCGTTTTGATGGGTCGTAAGACCTGGGAATCTTTACCAGCTCATTCTAGACCATTAAAG	MDWQKSLTLIVALTLSRGLGLKNDLPWKLKSDMMFFSRVTSGLLVTRSTGQMNVVLMGRKTWESLPAHSRPLK		155	242	180	82	95	84	ATT	I	19	L	CTG	0.00050926	0.000709906	0.000574753	0.000242564	0.000271766	0.000245002	-10.93930906	-10.46008352	-10.76477025	-12.00934646	-11.84534561	-11.99491741	-1.070037398	-1.385262093	-1.230147157	-1.230147157	F1	5.455162801	5.510961919	5.444600814	0.105819528	0.169296835	0.091255491	0.105819528	substitution
510	ATGGACTGGCAAAAGTCCTTAACTTTGATCGTTGCTTTGACTTTGTCGAGAGGTATTGGTTTGAAAAACGACTTGCCTTGGAAGTTGAAGTCTGACATGATGTTCTTTTCCAGAGTTACTTCTGGTCTGTTGGTCACCAGATCAACCGGTCAAATGAACGTCGTTTTGATGGGTCGTAAGACCTGGGAATCTTTACCAGCTCATTCTAGACCATTAAAG	MDWQKSLTLIVALTLSRGIGLKNDLPWKLKSDMMFFSRVTSGLLVTRSTGQMNVVLMGRKTWESLPAHSRPLK		154	151	131	22	35	43	TCT	S	16	S	TCG	0.000505975	0.000442958	0.000418292	6.51E-05	0.000100124	0.000125418	-10.94864692	-11.14054201	-11.22320034	-13.90746684	-13.2859182	-12.96097007	-2.95881992	-2.145376187	-1.73776973	-2.145376187	F1	5.455162801	5.510961919	5.444600814	-0.004348679	-0.070696787	-0.004348679	0.04119456	silent
511	ATGGACTGGCAAAAGTCCTTAACTTTGATCGTTGCTTTGACTTTGTCTAGAGGTATTGGTTTGAAAAACGACTTGCCTTGGAAGTTGAAGTCTGACATGATGTTCTTTTCCAGATCGACTTCTGGTCTGTTGGTCACCAGATCAACCGGTCAAATGAACGTCGTTTTGATGGGTCGTAAGACCTGGGAATCTTTACCAGCTCATTCTAGACCATTAAAG	MDWQKSLTLIVALTLSRGIGLKNDLPWKLKSDMMFFSRSTSGLLVTRSTGQMNVVLMGRKTWESLPAHSRPLK		154	182	174	95	161	123	GTT	V	39	S	TCG	0.000505975	0.000533897	0.000555595	0.000281019	0.000460572	0.000358753	-10.94864692	-10.87115211	-10.81367985	-11.79704285	-11.08428434	-11.44472032	-0.84839593	-0.213132226	-0.631040474	-0.631040474	F1	5.455162801	5.510961919	5.444600814	0.197459177	0.197459177	0.23868139	0.182091256	substitution
512	ATGGACTGGCAAAAGTCCTTAACTTTGATCGTTGCTTTGACTTTGTCTAGAGGTATTGGTTTGAAAAACGACTTGCCTTGGAAGTTGAAGTCTGACATGATGTTCTTTACGAGAGTTACTTCTGGTCTGTTGGTCACCAGATCAACCGGTCAAATGAACGTCGTTTTGATGGGTCGTAAGACCTGGGAATCTTTACCAGCTCATTCTAGACCATTAAAG	MDWQKSLTLIVALTLSRGIGLKNDLPWKLKSDMMFFTRVTSGLLVTRSTGQMNVVLMGRKTWESLPAHSRPLK		154	184	185	17	29	24	TCC	S	37	T	ACG	0.000505975	0.000539764	0.000590718	5.03E-05	8.30E-05	7.00E-05	-10.94864692	-10.8553848	-10.72524188	-14.27943562	-13.55722022	-13.80227233	-3.330788697	-2.701835425	-3.077030443	-3.077030443	F1	5.455162801	5.510961919	5.444600814	-0.117960107	-0.117960107	-0.07433794	-0.129305504	substitution
513	ATGGACTGGCAAAAGTCCTTAACTTTGATCGTTGCTTTGACTTTGTCTAGAGGTTAGGGTTTGAAAAACGACTTGCCTTGGAAGTTGAAGTCTGACATGATGTTCTTTTCCAGAGTTACTTCTGGTCTGTTGGTCACCAGATCAACCGGTCAAATGAACGTCGTTTTGATGGGTCGTAAGACCTGGGAATCTTTACCAGCTCATTCTAGACCATTAAAG	MDWQKSLTLIVALTLSRG_GLKNDLPWKLKSDMMFFSRVTSGLLVTRSTGQMNVVLMGRKTWESLPAHSRPLK		154	268	163	33	36	21	ATT	I	19	*	TAG	0.000505975	0.000786177	0.000520471	9.76E-05	0.000102985	6.13E-05	-10.94864692	-10.31285756	-10.90789519	-13.32250434	-13.24527622	-13.99491741	-2.373857419	-2.932418653	-3.087022215	-2.932418653	F1	5.455162801	5.510961919	5.444600814	-0.103339794	0.003630071	-0.103339794	-0.130577547	stop
514	ATGGACTGGCAAAAGTCCTTAACTTTGATCGTTGCTTTGACTTTGTCTAGAGGTATTGGTTTGAAAAACGACTTGCCTTGGAAGTTGAAGTCTGACATGATGTTCTTTTCCAGAGTTACTTCTGGTCTGTTGGTCACCAGATCAACCGGTCAAATGAACGTCGTTTTGATGGGTCGTAAGACCTGGGAATCTTTACCAGCTCATTCTATGCCATTAAAG	MDWQKSLTLIVALTLSRGIGLKNDLPWKLKSDMMFFSRVTSGLLVTRSTGQMNVVLMGRKTWESLPAHSMPLK		154	135	146	7	20	15	AGA	R	70	M	ATG	0.000505975	0.000396022	0.000466189	2.07E-05	5.72E-05	4.38E-05	-10.94864692	-11.30213116	-11.06679879	-15.55954354	-14.09327312	-14.48034423	-4.610896616	-2.791141967	-3.413545447	-3.413545447	F1	5.455162801	5.510961919	5.444600814	-0.172146923	-0.280613951	-0.085570566	-0.172146923	substitution
515	ATGGACGCGCAAAAGTCCTTAACTTTGATCGTTGCTTTGACTTTGTCTAGAGGTATTGGTTTGAAAAACGACTTGCCTTGGAAGTTGAAGTCTGACATGATGTTCTTTTCCAGAGTTACTTCTGGTCTGTTGGTCACCAGATCAACCGGTCAAATGAACGTCGTTTTGATGGGTCGTAAGACCTGGGAATCTTTACCAGCTCATTCTAGACCATTAAAG	MDAQKSLTLIVALTLSRGIGLKNDLPWKLKSDMMFFSRVTSGLLVTRSTGQMNVVLMGRKTWESLPAHSRPLK		154	196	153	255	355	386	TGG	W	3	A	GCG	0.000505975	0.000574966	0.00048854	0.000754315	0.001015548	0.001125844	-10.94864692	-10.76423691	-10.9992355	-10.37254502	-9.943526003	-9.794777791	0.576101898	0.820710906	1.204457711	0.820710906	F1	5.455162801	5.510961919	5.444600814	0.378459578	0.378459578	0.368714125	0.415766861	substitution
516	ATGGACTGGCAAAAGTCCTTAACTTTGATCGTTGCTTTGACTTTGTCTAGAGGTATTGGTTTGAAAAACGACTTGCCTTGGAAGTTGAAGTCTGACATGATGTTCTTTTCCAGAGTTACTTCTGGTCTGTTGGTCACCAGATCAACCGGTCAAATGAACGTCGTTTTGATGGGTCGTAAGACCTGGGAATCTTTACCAGCTGAGTCTAGACCATTAAAG	MDWQKSLTLIVALTLSRGIGLKNDLPWKLKSDMMFFSRVTSGLLVTRSTGQMNVVLMGRKTWESLPAESRPLK		154	216	187	49	71	54	CAT	H	68	E	GAG	0.000505975	0.000633635	0.000597105	0.000144947	0.00020311	0.000157501	-10.94864692	-10.62405925	-10.70972888	-12.75218862	-12.2654541	-12.63234733	-1.803541694	-1.641394847	-1.922618441	-1.803541694	F1	5.455162801	5.510961919	5.444600814	0.059040118	0.076095871	0.059040118	0.017661639	substitution
517	ATGGACTGGCAAAAGTCCTTAACTTTGATCGTTGCTTTGACTTTGTCTAGAGGTATTGGTTTGAAAAACGACTTGCCTTGGAAGTTGAAGTCTGACATGATGTTCTTTTCCAGAGTTACTTCTGGTCTGTTGGTCACCAGATCAACCGGTCAAATGAACGTCGTTTTGATGGGTCGTAAGACCTGGGAATCTTTACCAGCTCATTCTGAGCCATTAAAG	MDWQKSLTLIVALTLSRGIGLKNDLPWKLKSDMMFFSRVTSGLLVTRSTGQMNVVLMGRKTWESLPAHSEPLK		154	169	164	40	88	84	AGA	R	70	E	GAG	0.000505975	0.000495761	0.000523664	0.000118324	0.000251741	0.000245002	-10.94864692	-10.97806732	-10.89907134	-13.04497037	-11.9557696	-11.99491741	-2.096323444	-0.977702282	-1.095846065	-1.095846065	F1	5.455162801	5.510961919	5.444600814	0.122917278	0.03889426	0.142516766	0.122917278	substitution
518	ATGGACTGGCAAAAGTCCTTAACTTTGATCGTTGCTTTGACTTTGTCTAGAGGTATTGGTTTGAAAAACGACTTGCCTTGGAAGTTGAAGTCTGACATGATGTTCTTTTCCAGAGTTACTTCTGGTCTGTTGGTCACCGAGTCAACCGGTCAAATGAACGTCGTTTTGATGGGTCGTAAGACCTGGGAATCTTTACCAGCTCATTCTAGACCATTAAAG	MDWQKSLTLIVALTLSRGIGLKNDLPWKLKSDMMFFSRVTSGLLVTESTGQMNVVLMGRKTWESLPAHSRPLK		154	261	173	119	209	163	AGA	R	47	E	GAG	0.000505975	0.000765643	0.000552402	0.000352014	0.000597886	0.000475421	-10.94864692	-10.35104076	-10.82199512	-11.4720807	-10.70784209	-11.03850667	-0.523433775	-0.356801329	-0.216511557	-0.356801329	F1	5.455162801	5.510961919	5.444600814	0.234864555	0.238749714	0.220611253	0.234864555	substitution
519	ATGGACTGGCAAAAGTCCTTAACTTTGATCGTTGCTTTGACTTTGTCTAGAGGTATTGGTTTGAAAAGGGACTTGCCTTGGAAGTTGAAGTCTGACATGATGTTCTTTTCCAGAGTTACTTCTGGTCTGTTGGTCACCAGATCAACCGGTCAAATGAACGTCGTTTTGATGGGTCGTAAGACCTGGGAATCTTTACCAGCTCATTCTAGACCATTAAAG	MDWQKSLTLIVALTLSRGIGLKRDLPWKLKSDMMFFSRVTSGLLVTRSTGQMNVVLMGRKTWESLPAHSRPLK		154	181	189	10	25	27	AAC	N	23	R	AGG	0.000505975	0.000530963	0.000603491	2.96E-05	7.15E-05	7.88E-05	-10.94864692	-10.87910087	-10.69438092	-15.04497037	-13.77134503	-13.63234733	-4.096323444	-2.892244162	-2.937966406	-2.937966406	F1	5.455162801	5.510961919	5.444600814	-0.111601388	-0.215230944	-0.098286804	-0.111601388	substitution
520	ATGGACTGGCAAAAGTCCTTAACTTTGATCGTTGCTTTGACTTTGGGGAGAGGTATTGGTTTGAAAAACGACTTGCCTTGGAAGTTGAAGTCTGACATGATGTTCTTTTCCAGAGTTACTTCTGGTCTGTTGGTCACCAGATCAACCGGTCAAATGAACGTCGTTTTGATGGGTCGTAAGACCTGGGAATCTTTACCAGCTCATTCTAGACCATTAAAG	MDWQKSLTLIVALTLGRGIGLKNDLPWKLKSDMMFFSRVTSGLLVTRSTGQMNVVLMGRKTWESLPAHSRPLK		154	188	145	46	71	67	TCT	S	16	G	GGG	0.000505975	0.000551498	0.000462995	0.000136073	0.00020311	0.000195418	-10.94864692	-10.8243579	-11.07671425	-12.8433365	-12.2654541	-12.32114564	-1.894689582	-1.441096197	-1.244431383	-1.441096197	F1	5.455162801	5.510961919	5.444600814	0.084232897	0.064514383	0.084232897	0.104001016	substitution
521	ATGGACTGGCAAAAGTCCTTAACTTTGATCGTTGCTTTGACTTTGTCTAGAGGTATTGGTTTGTAGAACGACTTGCCTTGGAAGTTGAAGTCTGACATGATGTTCTTTTCCAGAGTTACTTCTGGTCTGTTGGTCACCAGATCAACCGGTCAAATGAACGTCGTTTTGATGGGTCGTAAGACCTGGGAATCTTTACCAGCTCATTCTAGACCATTAAAG	MDWQKSLTLIVALTLSRGIGL_NDLPWKLKSDMMFFSRVTSGLLVTRSTGQMNVVLMGRKTWESLPAHSRPLK		154	167	129	4	3	4	AAA	K	22	*	TAG	0.000505975	0.000489894	0.000411906	1.18E-05	8.58E-06	1.17E-05	-10.94864692	-10.99524246	-11.24539609	-16.36689846	-16.83023872	-16.38723483	-5.418251538	-5.834996256	-5.141838739	-5.418251538	F1	5.455162801	5.510961919	5.444600814	-0.392174371	-0.383198568	-0.468414623	-0.392174371	stop
522	ATGGACTGGCAAAAGTCCTTAACTTTGATCGTTGCTTTGACTTTGTCTAGAGGTATTGGTTTGAAAAACGACTTGCCTTGGAAGTTGAAGTCTCGTATGATGTTCTTTTCCAGAGTTACTTCTGGTCTGTTGGTCACCAGATCAACCGGTCAAATGAACGTCGTTTTGATGGGTCGTAAGACCTGGGAATCTTTACCAGCTCATTCTAGACCATTAAAG	MDWQKSLTLIVALTLSRGIGLKNDLPWKLKSRMMFFSRVTSGLLVTRSTGQMNVVLMGRKTWESLPAHSRPLK		153	188	185	1	1	1	GAC	D	32	R	CGT	0.000502689	0.000551498	0.000590718	2.96E-06	2.86E-06	2.92E-06	-10.95804562	-10.8243579	-10.72524188	-18.36689846	-18.41520122	-18.38723483	-7.40885284	-7.590843316	-7.661992944	-7.590843316	F1	5.455162801	5.510961919	5.444600814	-0.689258182	-0.636129549	-0.689258182	-0.713012912	substitution
523	ATGGACTGGAGTAAGTCCTTAACTTTGATCGTTGCTTTGACTTTGTCTAGAGGTATTGGTTTGAAAAACGACTTGCCTTGGAAGTTGAAGTCTGACATGATGTTCTTTTCCAGAGTTACTTCTGGTCTGTTGGTCACCAGATCAACCGGTCAAATGAACGTCGTTTTGATGGGTCGTAAGACCTGGGAATCTTTACCAGCTCATTCTAGACCATTAAAG	MDWSKSLTLIVALTLSRGIGLKNDLPWKLKSDMMFFSRVTSGLLVTRSTGQMNVVLMGRKTWESLPAHSRPLK		153	167	179	27	24	37	CAA	Q	4	S	AGT	0.000502689	0.000489894	0.00057156	7.99E-05	6.87E-05	0.000107918	-10.95804562	-10.99524246	-10.77280757	-13.61201096	-13.83023872	-13.17778146	-2.653965338	-2.834996256	-2.404973895	-2.653965338	F1	5.455162801	5.510961919	5.444600814	-0.043746596	-0.03196117	-0.091086387	-0.043746596	substitution
524	ATGGACTGGCAACTGTCCTTAACTTTGATCGTTGCTTTGACTTTGTCTAGAGGTATTGGTTTGAAAAACGACTTGCCTTGGAAGTTGAAGTCTGACATGATGTTCTTTTCCAGAGTTACTTCTGGTCTGTTGGTCACCAGATCAACCGGTCAAATGAACGTCGTTTTGATGGGTCGTAAGACCTGGGAATCTTTACCAGCTCATTCTAGACCATTAAAG	MDWQLSLTLIVALTLSRGIGLKNDLPWKLKSDMMFFSRVTSGLLVTRSTGQMNVVLMGRKTWESLPAHSRPLK		153	145	148	10	16	20	AAG	K	5	L	CTG	0.000502689	0.000425357	0.000472575	2.96E-05	4.58E-05	5.83E-05	-10.95804562	-11.19903766	-11.04716998	-15.04497037	-14.41520122	-14.06530673	-4.086924746	-3.216163554	-3.018136754	-3.216163554	F1	5.455162801	5.510961919	5.444600814	-0.139028115	-0.214036721	-0.139028115	-0.121807802	substitution
525	ATGGACTGGCAAAAGTCCTTAACTTTGATCGTTGCTTTGACTTTGTCTAGAGGTATTGGTTTGAAAAACGACTTGCCTGCTAAGTTGAAGTCTGACATGATGTTCTTTTCCAGAGTTACTTCTGGTCTGTTGGTCACCAGATCAACCGGTCAAATGAACGTCGTTTTGATGGGTCGTAAGACCTGGGAATCTTTACCAGCTCATTCTAGACCATTAAAG	MDWQKSLTLIVALTLSRGIGLKNDLPAKLKSDMMFFSRVTSGLLVTRSTGQMNVVLMGRKTWESLPAHSRPLK		153	154	135	48	61	60	TGG	W	27	A	GCT	0.000502689	0.000451759	0.000431065	0.000141989	0.000174503	0.000175002	-10.95804562	-11.11216021	-11.17980775	-12.78193596	-12.48446388	-12.48034423	-1.82389034	-1.372303667	-1.300536485	-1.372303667	F1	5.455162801	5.510961919	5.444600814	0.092885351	0.073510319	0.092885351	0.096858327	substitution
526	ATGGACTGGCAAAAGGATTTAACTTTGATCGTTGCTTTGACTTTGTCTAGAGGTATTGGTTTGAAAAACGACTTGCCTTGGAAGTTGAAGTCTGACATGATGTTCTTTTCCAGAGTTACTTCTGGTCTGTTGGTCACCAGATCAACCGGTCAAATGAACGTCGTTTTGATGGGTCGTAAGACCTGGGAATCTTTACCAGCTCATTCTAGACCATTAAAG	MDWQKDLTLIVALTLSRGIGLKNDLPWKLKSDMMFFSRVTSGLLVTRSTGQMNVVLMGRKTWESLPAHSRPLK		153	199	143	1188	1498	1441	TCC	S	6	D	GAT	0.000502689	0.000583766	0.000456609	0.003514221	0.004285326	0.004202955	-10.95804562	-10.74232213	-11.09675201	-8.152579339	-7.866379309	-7.894380208	2.80546628	2.875942824	3.2023718	2.875942824	F1	5.455162801	5.510961919	5.444600814	0.661728417	0.661728417	0.627213137	0.670119488	substitution
527	ATGGACTGGCAAAAGTCCTTAACTTTGATCGTTGCTTTGACTTTGTCTAGAGGTATTGGTTTGAAAAACGACTTGCCTTGGAAGTTGAAGTCTGACATGATGTTCTTTTCCAGAGTTACTCTTGGTCTGTTGGTCACCAGATCAACCGGTCAAATGAACGTCGTTTTGATGGGTCGTAAGACCTGGGAATCTTTACCAGCTCATTCTAGACCATTAAAG	MDWQKSLTLIVALTLSRGIGLKNDLPWKLKSDMMFFSRVTLGLLVTRSTGQMNVVLMGRKTWESLPAHSRPLK		153	190	122	13	13	13	TCT	S	41	L	CTT	0.000502689	0.000557365	0.000389555	3.85E-05	3.72E-05	3.79E-05	-10.95804562	-10.80909114	-11.32588601	-14.66645874	-14.7147615	-14.68679511	-3.708413122	-3.905670355	-3.360909103	-3.708413122	F1	5.455162801	5.510961919	5.444600814	-0.16594205	-0.16594205	-0.225751577	-0.165445838	substitution
528	ATGGACTGGCAAAAGTCCTTAACTTTGATCGATGCTTTGACTTTGTCTAGAGGTATTGGTTTGAAAAACGACTTGCCTTGGAAGTTGAAGTCTGACATGATGTTCTTTTCCAGAGTTACTTCTGGTCTGTTGGTCACCAGATCAACCGGTCAAATGAACGTCGTTTTGATGGGTCGTAAGACCTGGGAATCTTTACCAGCTCATTCTAGACCATTAAAG	MDWQKSLTLIDALTLSRGIGLKNDLPWKLKSDMMFFSRVTSGLLVTRSTGQMNVVLMGRKTWESLPAHSRPLK		153	207	123	60	83	82	GTT	V	11	D	GAT	0.000502689	0.000607234	0.000392748	0.000177486	0.000237438	0.000239169	-10.95804562	-10.6854598	-11.31410884	-12.46000786	-12.04016179	-12.02968282	-1.501962245	-1.354701991	-0.715573984	-1.354701991	F1	5.455162801	5.510961919	5.444600814	0.11441534	0.11441534	0.095099221	0.171329371	substitution
529	ATGGACTGGCAAAAGTCCTTAACTTTGATCGTTGCTTTGACTTTGTCTAGAGGTATTGGTTTGAAAAACGACTTGCCTTGGAAGTTGAAGTCTGACATGATGTTCTTTTCCAGAGTTACTTCTGGTCTGTTGGTCACCAGATCAACCGGTGTTATGAACGTCGTTTTGATGGGTCGTAAGACCTGGGAATCTTTACCAGCTCATTCTAGACCATTAAAG	MDWQKSLTLIVALTLSRGIGLKNDLPWKLKSDMMFFSRVTSGLLVTRSTGVMNVVLMGRKTWESLPAHSRPLK		153	195	179	15	24	28	CAA	Q	51	V	GTT	0.000502689	0.000572032	0.00057156	4.44E-05	6.87E-05	8.17E-05	-10.95804562	-10.77161644	-10.77280757	-14.46000786	-13.83023872	-13.57987991	-3.501962245	-3.058622277	-2.807072339	-3.058622277	F1	5.455162801	5.510961919	5.444600814	-0.119213191	-0.139709864	-0.119213191	-0.094937383	substitution
530	ATGGACTGGCAAAAGTCCTTAACTTTGATCGTTGCTTTGACTTTGTCTAGAGGTATTAAGTTGAAAAACGACTTGCCTTGGAAGTTGAAGTCTGACATGATGTTCTTTTCCAGAGTTACTTCTGGTCTGTTGGTCACCAGATCAACCGGTCAAATGAACGTCGTTTTGATGGGTCGTAAGACCTGGGAATCTTTACCAGCTCATTCTAGACCATTAAAG	MDWQKSLTLIVALTLSRGIKLKNDLPWKLKSDMMFFSRVTSGLLVTRSTGQMNVVLMGRKTWESLPAHSRPLK		153	161	153	7	4	4	GGT	G	20	K	AAG	0.000502689	0.000472293	0.00048854	2.07E-05	1.14E-05	1.17E-05	-10.95804562	-11.04802987	-10.9992355	-15.55954354	-16.41520122	-16.38723483	-4.601497918	-5.367171342	-5.387999326	-5.367171342	F1	5.455162801	5.510961919	5.444600814	-0.40957344	-0.279419728	-0.40957344	-0.423512852	substitution
531	ATGGACTGGCAAAAGTCCTTAACTTTGATCGTTGCTCCGACTTTGTCTAGAGGTATTGGTTTGAAAAACGACTTGCCTTGGAAGTTGAAGTCTGACATGATGTTCTTTTCCAGAGTTACTTCTGGTCTGTTGGTCACCAGATCAACCGGTCAAATGAACGTCGTTTTGATGGGTCGTAAGACCTGGGAATCTTTACCAGCTCATTCTAGACCATTAAAG	MDWQKSLTLIVAPTLSRGIGLKNDLPWKLKSDMMFFSRVTSGLLVTRSTGQMNVVLMGRKTWESLPAHSRPLK		152	178	167	1680	1696	1771	TTG	L	13	P	CCG	0.000499404	0.000522163	0.000533243	0.004969606	0.004851744	0.005165464	-10.96750595	-10.90321332	-10.87291905	-7.652652942	-7.687280763	-7.596886332	3.314853006	3.215932559	3.276032721	3.276032721	F1	5.455162801	5.510961919	5.444600814	0.679497192	0.72645242	0.669975712	0.679497192	substitution
532	ATGGACTGGCAAAAGTCCTTAACTTTGATCGTTGCTTTGACTTTGTCTAGAGGTATTGGTTTGAAAAACGACTTGCCTTGGAAGGCGAAGTCTGACATGATGTTCTTTTCCAGAGTTACTTCTGGTCTGTTGGTCACCAGATCAACCGGTCAAATGAACGTCGTTTTGATGGGTCGTAAGACCTGGGAATCTTTACCAGCTCATTCTAGACCATTAAAG	MDWQKSLTLIVALTLSRGIGLKNDLPWKAKSDMMFFSRVTSGLLVTRSTGQMNVVLMGRKTWESLPAHSRPLK		152	166	135	428	411	358	TTG	L	29	A	GCG	0.000499404	0.000486961	0.000431065	0.001266066	0.001175747	0.001044176	-10.96750595	-11.00390732	-11.17980775	-9.625431474	-9.732206634	-9.903419051	1.342074475	1.271700688	1.276388697	1.276388697	F1	5.455162801	5.510961919	5.444600814	0.425437851	0.475786047	0.425437851	0.424924329	substitution
533	ATGGACTGGCAAAAGTCCTTAACTTTGATCGTTGCTTTGACTTTGTCTAGAGGTATTGGTTTGAAAAACGACTTGCCTTGGAAGTTGAAGTCTGACATGATGTTCTTTTCCAGAGTTACTTCTGGTCTGTTGGTCACCAGATCAACCGGTCAAATGAACGTCGTTGTTATGGGTCGTAAGACCTGGGAATCTTTACCAGCTCATTCTAGACCATTAAAG	MDWQKSLTLIVALTLSRGIGLKNDLPWKLKSDMMFFSRVTSGLLVTRSTGQMNVVVMGRKTWESLPAHSRPLK		152	177	181	23	34	43	TTG	L	56	V	GTT	0.000499404	0.000519229	0.000577946	6.80E-05	9.73E-05	0.000125418	-10.96750595	-10.9113412	-10.75677746	-13.8433365	-13.32773838	-12.96097007	-2.875830555	-2.416397173	-2.204192616	-2.416397173	F1	5.455162801	5.510961919	5.444600814	-0.038436636	-0.060151942	-0.038436636	-0.018185314	substitution
534	ATGGACTGGCAAAAGTCCTTAACTTTGATCGTTGCTTTGACTTTGTCTAGAGGTATTGGTTTGAAAAACGACTTGCCTTGGAAGTTGAAGTCTGACATGATGTTCTTTTCCAGAGTTACTTCTGGTCTGTTGGTCACCAGATCAACCGGTCAAATGAACGTCGTTTTGATGGGTCGTAAGACCTGGGAATCTTTACCAGGTCATTCTAGACCATTAAAG	MDWQKSLTLIVALTLSRGIGLKNDLPWKLKSDMMFFSRVTSGLLVTRSTGQMNVVLMGRKTWESLPGHSRPLK		152	187	182	14	19	20	GCT	A	67	G	GGT	0.000499404	0.000548564	0.000581139	4.14E-05	5.44E-05	5.83E-05	-10.96750595	-10.83205229	-10.7488287	-14.55954354	-14.1672737	-14.06530673	-3.592037589	-3.335221411	-3.316478029	-3.335221411	F1	5.455162801	5.510961919	5.444600814	-0.154002746	-0.151155071	-0.154002746	-0.159789359	substitution
535	ATGGACTGGCAAAAGTCCATGACTTTGATCGTTGCTTTGACTTTGTCTAGAGGTATTGGTTTGAAAAACGACTTGCCTTGGAAGTTGAAGTCTGACATGATGTTCTTTTCCAGAGTTACTTCTGGTCTGTTGGTCACCAGATCAACCGGTCAAATGAACGTCGTTTTGATGGGTCGTAAGACCTGGGAATCTTTACCAGCTCATTCTAGACCATTAAAG	MDWQKSMTLIVALTLSRGIGLKNDLPWKLKSDMMFFSRVTSGLLVTRSTGQMNVVLMGRKTWESLPAHSRPLK		152	129	131	13	24	8	TTA	L	7	M	ATG	0.000499404	0.000378421	0.000418292	3.85E-05	6.87E-05	2.33E-05	-10.96750595	-11.3677195	-11.22320034	-14.66645874	-13.83023872	-15.38723483	-3.698952793	-2.462519219	-4.164034485	-3.698952793	F1	5.455162801	5.510961919	5.444600814	-0.164739995	-0.164739995	-0.044237686	-0.267691001	substitution
536	ATGGACTGGCAAAAGTCCTTAACTTTGATCGTTGCTTTGACTTTGTCTAGAGGTATTGGTTTGAAAAACGACTTGCCTTGGAAGTTGAAGTCTGACATGATGTTCTTTTCCAGAGTTACTTCTATGCTGTTGGTCACCAGATCAACCGGTCAAATGAACGTCGTTTTGATGGGTCGTAAGACCTGGGAATCTTTACCAGCTCATTCTAGACCATTAAAG	MDWQKSLTLIVALTLSRGIGLKNDLPWKLKSDMMFFSRVTSMLLVTRSTGQMNVVLMGRKTWESLPAHSRPLK		152	177	145	23	40	29	GGT	G	42	M	ATG	0.000499404	0.000519229	0.000462995	6.80E-05	0.000114428	8.46E-05	-10.96750595	-10.9113412	-11.07671425	-13.8433365	-13.09327312	-13.52925383	-2.875830555	-2.18193192	-2.452539578	-2.452539578	F1	5.455162801	5.510961919	5.444600814	-0.04980214	-0.060151942	-0.008946516	-0.04980214	substitution
537	ATGGACTGGCAAAAGTCCTTAACTTTGATCGTTGCTTTGACTGAGTCTAGAGGTATTGGTTTGAAAAACGACTTGCCTTGGAAGTTGAAGTCTGACATGATGTTCTTTTCCAGAGTTACTTCTGGTCTGTTGGTCACCAGATCAACCGGTCAAATGAACGTCGTTTTGATGGGTCGTAAGACCTGGGAATCTTTACCAGCTCATTCTAGACCATTAAAG	MDWQKSLTLIVALTESRGIGLKNDLPWKLKSDMMFFSRVTSGLLVTRSTGQMNVVLMGRKTWESLPAHSRPLK		152	182	141	99	165	152	TTG	L	15	E	GAG	0.000499404	0.000533897	0.000450223	0.000292852	0.000472015	0.000443337	-10.96750595	-10.87115211	-11.11707199	-11.73754184	-11.048879	-11.13930731	-0.770035891	-0.17772689	-0.022235323	-0.17772689	F1	5.455162801	5.510961919	5.444600814	0.243134534	0.207415808	0.243134534	0.259597686	substitution
538	ATGGACTGGCAAAAGTCCTTAACTTTGATCTGGGCTTTGACTTTGTCTAGAGGTATTGGTTTGAAAAACGACTTGCCTTGGAAGTTGAAGTCTGACATGATGTTCTTTTCCAGAGTTACTTCTGGTCTGTTGGTCACCAGATCAACCGGTCAAATGAACGTCGTTTTGATGGGTCGTAAGACCTGGGAATCTTTACCAGCTCATTCTAGACCATTAAAG	MDWQKSLTLIWALTLSRGIGLKNDLPWKLKSDMMFFSRVTSGLLVTRSTGQMNVVLMGRKTWESLPAHSRPLK		151	216	182	67	64	78	GTT	V	11	W	TGG	0.000496118	0.000633635	0.000581139	0.000198193	0.000183085	0.000227502	-10.97702872	-10.62405925	-10.7488287	-12.30080927	-12.41520122	-12.10183261	-1.323780547	-1.791141967	-1.353003905	-1.353003905	F1	5.455162801	5.510961919	5.444600814	0.090178747	0.137055571	0.040205512	0.090178747	substitution
539	ATGGACTGGCAAAAGTCCAGTACTTTGATCGTTGCTTTGACTTTGTCTAGAGGTATTGGTTTGAAAAACGACTTGCCTTGGAAGTTGAAGTCTGACATGATGTTCTTTTCCAGAGTTACTTCTGGTCTGTTGGTCACCAGATCAACCGGTCAAATGAACGTCGTTTTGATGGGTCGTAAGACCTGGGAATCTTTACCAGCTCATTCTAGACCATTAAAG	MDWQKSSTLIVALTLSRGIGLKNDLPWKLKSDMMFFSRVTSGLLVTRSTGQMNVVLMGRKTWESLPAHSRPLK		151	188	149	3	7	6	TTA	L	7	S	AGT	0.000496118	0.000551498	0.000475768	8.87E-06	2.00E-05	1.75E-05	-10.97702872	-10.8243579	-11.03745482	-16.78193596	-15.6078463	-15.80227233	-5.804907236	-4.783488394	-4.764817503	-4.783488394	F1	5.455162801	5.510961919	5.444600814	-0.344176141	-0.432328047	-0.336160088	-0.344176141	substitution
540	ATGGACTGGGATAAGTCCTTAACTTTGATCGTTGCTTTGACTTTGTCTAGAGGTATTGGTTTGAAAAACGACTTGCCTTGGAAGTTGAAGTCTGACATGATGTTCTTTTCCAGAGTTACTTCTGGTCTGTTGGTCACCAGATCAACCGGTCAAATGAACGTCGTTTTGATGGGTCGTAAGACCTGGGAATCTTTACCAGCTCATTCTAGACCATTAAAG	MDWDKSLTLIVALTLSRGIGLKNDLPWKLKSDMMFFSRVTSGLLVTRSTGQMNVVLMGRKTWESLPAHSRPLK		151	203	181	43	60	55	CAA	Q	4	D	GAT	0.000496118	0.0005955	0.000577946	0.000127198	0.000171642	0.000160418	-10.97702872	-10.71361084	-10.75677746	-12.94063371	-12.50831062	-12.60587511	-1.963604982	-1.794699786	-1.849097657	-1.849097657	F1	5.455162801	5.510961919	5.444600814	0.039758024	0.055757813	0.039758024	0.027021503	substitution
541	ATGGACTGGCAAAAGTCCTTAACTTTGATCGTTGCTTTGACTTTGTCTAGAGGTATTGGTTTGAAAAACGACTTGCCTTGGAAGTTGACGTCTGACATGATGTTCTTTTCCAGAGTTACTTCTGGTCTGTTGGTCACCAGATCAACCGGTCAAATGAACGTCGTTTTGATGGGTCGTAAGACCTGGGAATCTTTACCAGCTCATTCTAGACCATTAAAG	MDWQKSLTLIVALTLSRGIGLKNDLPWKLTSDMMFFSRVTSGLLVTRSTGQMNVVLMGRKTWESLPAHSRPLK		151	171	147	102	119	80	AAG	K	30	T	ACG	0.000496118	0.000501628	0.000469382	0.000301726	0.000340423	0.000233335	-10.97702872	-10.96109424	-11.056951	-11.69447312	-11.52038345	-12.06530673	-0.717444395	-0.559289216	-1.008355734	-0.717444395	F1	5.455162801	5.510961919	5.444600814	0.195143121	0.21409822	0.195143121	0.134055593	substitution
542	ATGGACTGGCAAAAGTCCTTAACTTTGATCGTTGCTTTGACTTTGTCTAGAGGTATTGGTTTGAAAAACGACTTGCCTTGGAAGTTGAAGTCTGACATGATGAAGTTTTCCAGAGTTACTTCTGGTCTGTTGGTCACCAGATCAACCGGTCAAATGAACGTCGTTTTGATGGGTCGTAAGACCTGGGAATCTTTACCAGCTCATTCTAGACCATTAAAG	MDWQKSLTLIVALTLSRGIGLKNDLPWKLKSDMMKFSRVTSGLLVTRSTGQMNVVLMGRKTWESLPAHSRPLK		151	181	200	5	12	9	TTC	F	35	K	AAG	0.000496118	0.000530963	0.000638614	1.48E-05	3.43E-05	2.63E-05	-10.97702872	-10.87910087	-10.61276715	-16.04497037	-14.83023872	-15.21730983	-5.067941642	-3.951137851	-4.604542672	-4.604542672	F1	5.455162801	5.510961919	5.444600814	-0.323771697	-0.338687281	-0.2314703	-0.323771697	substitution
543	ATGGACTGGCAAAAGTCCTTAACTTTGATCGTTGCTTTGACTTTGTCTAGAGGTATTGGTTTGAAAAACGACTTGCCTTGGAAGTTGAAGTCTGACATGATGTTCTTTTCCGCGGTTACTTCTGGTCTGTTGGTCACCAGATCAACCGGTCAAATGAACGTCGTTTTGATGGGTCGTAAGACCTGGGAATCTTTACCAGCTCATTCTAGACCATTAAAG	MDWQKSLTLIVALTLSRGIGLKNDLPWKLKSDMMFFSAVTSGLLVTRSTGQMNVVLMGRKTWESLPAHSRPLK		151	151	125	28	61	47	AGA	R	38	A	GCG	0.000496118	0.000442958	0.000399134	8.28E-05	0.000174503	0.000137085	-10.97702872	-11.14054201	-11.29083906	-13.55954354	-12.48446388	-12.83264598	-2.582514815	-1.343921866	-1.541806917	-1.541806917	F1	5.455162801	5.510961919	5.444600814	0.066142408	-0.022882481	0.096455103	0.066142408	substitution
544	ATGGACTGGCAAAAGTCCTTAACTTTGATCGTTGCTTTGACTTTGTCTAGAGGTATTGGTTTGAAAAACGACTTGCCTTGGAAGTTGAAGTCTGACATGATGTTCTTTTCCAGAGTTACTCAGGGTCTGTTGGTCACCAGATCAACCGGTCAAATGAACGTCGTTTTGATGGGTCGTAAGACCTGGGAATCTTTACCAGCTCATTCTAGACCATTAAAG	MDWQKSLTLIVALTLSRGIGLKNDLPWKLKSDMMFFSRVTQGLLVTRSTGQMNVVLMGRKTWESLPAHSRPLK		151	164	150	16	38	48	TCT	S	41	Q	CAG	0.000496118	0.000481094	0.000478961	4.73E-05	0.000108707	0.000140001	-10.97702872	-11.02139475	-11.02780465	-14.36689846	-13.1672737	-12.80227233	-3.389869737	-2.145878956	-1.774467673	-2.145878956	F1	5.455162801	5.510961919	5.444600814	-0.004411915	-0.125467098	-0.004411915	0.036522578	substitution
545	ATGGACTGGCAAAAGTCCTTAACTTTGATCGTTGCTTTGCTGTTGTCTAGAGGTATTGGTTTGAAAAACGACTTGCCTTGGAAGTTGAAGTCTGACATGATGTTCTTTTCCAGAGTTACTTCTGGTCTGTTGGTCACCAGATCAACCGGTCAAATGAACGTCGTTTTGATGGGTCGTAAGACCTGGGAATCTTTACCAGCTCATTCTAGACCATTAAAG	MDWQKSLTLIVALLLSRGIGLKNDLPWKLKSDMMFFSRVTSGLLVTRSTGQMNVVLMGRKTWESLPAHSRPLK		151	183	149	2	5	4	ACT	T	14	L	CTG	0.000496118	0.00053683	0.000475768	5.92E-06	1.43E-05	1.17E-05	-10.97702872	-10.86324691	-11.03745482	-17.36689846	-16.09327312	-16.38723483	-6.389869737	-5.230026208	-5.349780004	-5.349780004	F1	5.455162801	5.510961919	5.444600814	-0.418647185	-0.506654905	-0.392323863	-0.418647185	substitution
546	ATGGACTGGCAAAAGTCCTTAACTTTGATCGTTGCTTTGACTTTGTCTAGAGGTATTGGTTTGAAAAACGACTTGCCTTGGAAGTTGAAGTCTGACATGATGTTCTTTTCCAGAGTTACTTCTGGTCTGTTGGTCACCAGATCAACCGGTCAAATGCATGTCGTTTTGATGGGTCGTAAGACCTGGGAATCTTTACCAGCTCATTCTAGACCATTAAAG	MDWQKSLTLIVALTLSRGIGLKNDLPWKLKSDMMFFSRVTSGLLVTRSTGQMHVVLMGRKTWESLPAHSRPLK		151	145	166	17	20	11	AAC	N	53	H	CAT	0.000496118	0.000425357	0.00053005	5.03E-05	5.72E-05	3.21E-05	-10.97702872	-11.19903766	-10.88158391	-14.27943562	-14.09327312	-14.92780321	-3.302406896	-2.894235459	-4.046219296	-3.302406896	F1	5.455162801	5.510961919	5.444600814	-0.114353842	-0.114353842	-0.098537262	-0.252692056	substitution
547	ATGGACTGGCAAAAGTCCTTAACTTTGATCGTTGCTTTGACTTTGTCTAGAGGTATTGGTTTGAAAAACGACTTGCCTTGGAAGTTGAAGTCTGACATGATGTTCTTTTCCAGAGTTACTTCTGGTCTGTTGGTCACCAGATCAACCCTGCAAATGAACGTCGTTTTGATGGGTCGTAAGACCTGGGAATCTTTACCAGCTCATTCTAGACCATTAAAG	MDWQKSLTLIVALTLSRGIGLKNDLPWKLKSDMMFFSRVTSGLLVTRSTLQMNVVLMGRKTWESLPAHSRPLK		151	156	174	8	9	13	GGT	G	50	L	CTG	0.000496118	0.000457626	0.000555595	2.37E-05	2.57E-05	3.79E-05	-10.97702872	-11.09354453	-10.81367985	-15.36689846	-15.24527622	-14.68679511	-4.389869737	-4.151731682	-3.873115261	-4.151731682	F1	5.455162801	5.510961919	5.444600814	-0.2525297	-0.2525297	-0.256700206	-0.230654339	substitution
548	ATGGACTGGCAAAAGTCCTTAACTTTGATCGTTGCTTTGACTTTGTCTAGAGGTATTGGTTTGAAAAACGACTTGCCTTGGAAGTTGAAGTCTGACATGATGTTCTTTTCCAGAGTTACTTCTGGTCTGATTGTCACCAGATCAACCGGTCAAATGAACGTCGTTTTGATGGGTCGTAAGACCTGGGAATCTTTACCAGCTCATTCTAGACCATTAAAG	MDWQKSLTLIVALTLSRGIGLKNDLPWKLKSDMMFFSRVTSGLIVTRSTGQMNVVLMGRKTWESLPAHSRPLK		151	199	200	8	21	38	TTG	L	44	I	ATT	0.000496118	0.000583766	0.000638614	2.37E-05	6.01E-05	0.000110834	-10.97702872	-10.74232213	-10.61276715	-15.36689846	-14.02288379	-13.13930731	-4.389869737	-3.280561662	-2.52654016	-3.280561662	F1	5.455162801	5.510961919	5.444600814	-0.147127857	-0.2525297	-0.147127857	-0.059223086	substitution
549	ATGGACTGGCAAAAGTCCTTAACTTTGATCGTTGCTTTGACTTTGTCTAGAGGTATTGGTTTGAAAAACGACTTGCCTTGGAAGTTGAAGTCTGACATGATGTTCTTTTCCAGAGTTACTATGGGTCTGTTGGTCACCAGATCAACCGGTCAAATGAACGTCGTTTTGATGGGTCGTAAGACCTGGGAATCTTTACCAGCTCATTCTAGACCATTAAAG	MDWQKSLTLIVALTLSRGIGLKNDLPWKLKSDMMFFSRVTMGLLVTRSTGQMNVVLMGRKTWESLPAHSRPLK		151	194	168	5	16	4	TCT	S	41	M	ATG	0.000496118	0.000569099	0.000536436	1.48E-05	4.58E-05	1.17E-05	-10.97702872	-10.77903391	-10.86430592	-16.04497037	-14.41520122	-16.38723483	-5.067941642	-3.636167307	-5.522928906	-5.067941642	F1	5.455162801	5.510961919	5.444600814	-0.338687281	-0.338687281	-0.19185454	-0.440690614	substitution
550	ATGGACTGGCAAAAGTCCTTAACTTTGATCGTTGCTTTGACTGTGTCTAGAGGTATTGGTTTGAAAAACGACTTGCCTTGGAAGTTGAAGTCTGACATGATGTTCTTTTCCAGAGTTACTTCTGGTCTGTTGGTCACCAGATCAACCGGTCAAATGAACGTCGTTTTGATGGGTCGTAAGACCTGGGAATCTTTACCAGCTCATTCTAGACCATTAAAG	MDWQKSLTLIVALTVSRGIGLKNDLPWKLKSDMMFFSRVTSGLLVTRSTGQMNVVLMGRKTWESLPAHSRPLK		150	141	115	44	43	51	TTG	L	15	V	GTG	0.000492833	0.000413623	0.000367203	0.000130156	0.00012301	0.000148751	-10.98661477	-11.2393954	-11.41113329	-12.90746684	-12.98893646	-12.71480949	-1.92085207	-1.749541062	-1.303676193	-1.749541062	F1	5.455162801	5.510961919	5.444600814	0.061190109	0.061190109	0.045437911	0.096458614	substitution
551	ATGGACTGGCAAAAGTCCTTAACTTTTATCGTTGCTTTGACTTTGTCTAGAGGTATTGGTTTGAAAAACGACTTGCCTTGGAAGTTGAAGTCTGACATGATGTTCTTTTCCAGAGTTACTTCTGGTCTGTTGGTCACCAGATCAACCGGTCAAATGAACGTCGTTTTGATGGGTCGTAAGACCTGGGAATCTTTACCAGCTCATTCTAGACCATTAAAG	MDWQKSLTFIVALTLSRGIGLKNDLPWKLKSDMMFFSRVTSGLLVTRSTGQMNVVLMGRKTWESLPAHSRPLK		150	157	186	82	143	143	TTG	L	9	F	TTT	0.000492833	0.000460559	0.000593911	0.000242564	0.00040908	0.000417087	-10.98661477	-11.084326	-10.71746453	-12.00934646	-11.25532988	-11.22736349	-1.022731684	-0.171003876	-0.509898958	-0.509898958	F1	5.455162801	5.510961919	5.444600814	0.197513672	0.175307623	0.243980128	0.197513672	substitution
552	ATGGACTGGCAAAAGTCCTTAACTTTGATCGTTGCTTTGACTTTGTCTAGAGGTATTGGTTTGAAACAGGACTTGCCTTGGAAGTTGAAGTCTGACATGATGTTCTTTTCCAGAGTTACTTCTGGTCTGTTGGTCACCAGATCAACCGGTCAAATGAACGTCGTTTTGATGGGTCGTAAGACCTGGGAATCTTTACCAGCTCATTCTAGACCATTAAAG	MDWQKSLTLIVALTLSRGIGLKQDLPWKLKSDMMFFSRVTSGLLVTRSTGQMNVVLMGRKTWESLPAHSRPLK		150	170	141	16	50	41	AAC	N	23	Q	CAG	0.000492833	0.000498695	0.000450223	4.73E-05	0.000143035	0.000119584	-10.98661477	-10.96955582	-11.11707199	-14.36689846	-12.77134503	-13.02968282	-3.380283688	-1.801789211	-1.912610831	-1.912610831	F1	5.455162801	5.510961919	5.444600814	0.018935698	-0.12424907	0.038866344	0.018935698	substitution
553	ATGGACTGGCAAAAGTCCTTAACTTTGATCGTTGCTTTGACTTTGTCTAGAGGTATTGGTTTGAAAAACGACTTGCCTTGGAAGTTGAAGTCTGACATGATGTTCTTTTCCAGAGTTACTTCTGGTCTGTTGGTCACCAGATCAACCGGTCAAATGAACGTCGTTTTGATGGGTCGTAAGACCTGGGAATCTTTACCAAAGCATTCTAGACCATTAAAG	MDWQKSLTLIVALTLSRGIGLKNDLPWKLKSDMMFFSRVTSGLLVTRSTGQMNVVLMGRKTWESLPKHSRPLK		150	153	144	23	51	55	GCT	A	67	K	AAG	0.000492833	0.000448825	0.000459802	6.80E-05	0.000145896	0.000160418	-10.98661477	-11.12155891	-11.08669834	-13.8433365	-12.74277588	-12.60587511	-2.856721732	-1.621216965	-1.519176771	-1.621216965	F1	5.455162801	5.510961919	5.444600814	0.061578013	-0.057723925	0.061578013	0.069023431	substitution
554	ATGGACTGGCAAAAGTCCTTAACTTTGATCGTTGCTTTGACTTTGTCTAGAGGTATTGGTTTGAAAAACGACTTGCCTTGGAAGTTGAAGTCTGACATGATGTTCTTTTCCAGAGTTACTTCTGGTCTGTTGGTCACCAGATCAACCGGTACTATGAACGTCGTTTTGATGGGTCGTAAGACCTGGGAATCTTTACCAGCTCATTCTAGACCATTAAAG	MDWQKSLTLIVALTLSRGIGLKNDLPWKLKSDMMFFSRVTSGLLVTRSTGTMNVVLMGRKTWESLPAHSRPLK		150	183	163	22	51	52	CAA	Q	51	T	ACT	0.000492833	0.00053683	0.000520471	6.51E-05	0.000145896	0.000151668	-10.98661477	-10.86324691	-10.90789519	-13.90746684	-12.74277588	-12.68679511	-2.92085207	-1.879528961	-1.77889992	-1.879528961	F1	5.455162801	5.510961919	5.444600814	0.029088543	-0.065872493	0.029088543	0.035958313	substitution
555	ATGGACTGGCAAAAGTCCTTAACTTTGATCGTTGCTTTGACTTTGTCTAGAGGTATTGGTTTGAAAAACGACTTGCCTTGGAAGTTGAAGCGTGACATGATGTTCTTTTCCAGAGTTACTTCTGGTCTGTTGGTCACCAGATCAACCGGTCAAATGAACGTCGTTTTGATGGGTCGTAAGACCTGGGAATCTTTACCAGCTCATTCTAGACCATTAAAG	MDWQKSLTLIVALTLSRGIGLKNDLPWKLKRDMMFFSRVTSGLLVTRSTGQMNVVLMGRKTWESLPAHSRPLK		150	141	146	31	20	47	TCT	S	31	R	CGT	0.000492833	0.000413623	0.000466189	9.17E-05	5.72E-05	0.000137085	-10.98661477	-11.2393954	-11.06679879	-13.41270215	-14.09327312	-12.83264598	-2.426087378	-2.853877722	-1.765847191	-2.426087378	F1	5.455162801	5.510961919	5.444600814	-0.003006404	-0.003006404	-0.093461224	0.037620044	substitution
556	ATGGACTGGCAAAAGTCCTTAACTTTGATCGTTGCTTTGACTTTGTCTAGAGGTATTGGTTTGAAAAACGACTTGCCTTGGAAGTTGAAGTCTGACATGATGTTCTTTTCCAGAGTTACTTCTGGTCTGTTGGTCACCAGATCAACCGGTCAAATGAACGTCGTTTTGATGGGTCGTAAGACCTGGGAATCTTTACCAGCTCGGTCTAGACCATTAAAG	MDWQKSLTLIVALTLSRGIGLKNDLPWKLKSDMMFFSRVTSGLLVTRSTGQMNVVLMGRKTWESLPARSRPLK		150	154	159	10	15	15	CAT	H	68	R	CGG	0.000492833	0.000451759	0.000507698	2.96E-05	4.29E-05	4.38E-05	-10.98661477	-11.11216021	-10.94374039	-15.04497037	-14.50831062	-14.48034423	-4.058355593	-3.396150409	-3.536603843	-3.536603843	F1	5.455162801	5.510961919	5.444600814	-0.187813376	-0.21040665	-0.161666156	-0.187813376	substitution
557	ATGGACTGGCAAAAGTCCTTAACTTTGATCGTTGCTTTGACTTTGTCTAGAGGTATTGGTTTGAAAAACGACTTGCCTTGGAAGTTGAAGTCTGACATGATGTTCTTTTCCAGAGTTACTTCTGGTTCTTTGGTCACCAGATCAACCGGTCAAATGAACGTCGTTTTGATGGGTCGTAAGACCTGGGAATCTTTACCAGCTCATTCTAGACCATTAAAG	MDWQKSLTLIVALTLSRGIGLKNDLPWKLKSDMMFFSRVTSGSLVTRSTGQMNVVLMGRKTWESLPAHSRPLK		150	217	150	99	120	94	CTG	L	43	S	TCT	0.000492833	0.000636569	0.000478961	0.000292852	0.000343284	0.000274169	-10.98661477	-10.61739552	-11.02780465	-11.73754184	-11.50831062	-11.83264598	-0.750927068	-0.890915101	-0.804841322	-0.804841322	F1	5.455162801	5.510961919	5.444600814	0.159964828	0.209843824	0.153432517	0.159964828	substitution
558	ATGGACTGGCAAAAGTCCTTAACTTTGATCGTTGCTTTGACTTTGTCTAGAGGTATTGGTTTGAAACCGGACTTGCCTTGGAAGTTGAAGTCTGACATGATGTTCTTTTCCAGAGTTACTTCTGGTCTGTTGGTCACCAGATCAACCGGTCAAATGAACGTCGTTTTGATGGGTCGTAAGACCTGGGAATCTTTACCAGCTCATTCTAGACCATTAAAG	MDWQKSLTLIVALTLSRGIGLKPDLPWKLKSDMMFFSRVTSGLLVTRSTGQMNVVLMGRKTWESLPAHSRPLK		150	173	152	16	41	29	AAC	N	23	P	CCG	0.000492833	0.000507495	0.000485347	4.73E-05	0.000117289	8.46E-05	-10.98661477	-10.94431853	-11.00869583	-14.36689846	-13.05764921	-13.52925383	-3.380283688	-2.113330687	-2.520558002	-2.520558002	F1	5.455162801	5.510961919	5.444600814	-0.058461503	-0.12424907	-0.000318122	-0.058461503	substitution
559	ATGGACTGGCAAAAGTCCTTAACTTTGATCGTTGCTTTGACTTTGTCTAGAGGTATTGGTTTGAAAAACGACTTGCCTTGGAAGTTGAAGTCTGACATGATGTTCTTTTCCAGAGTTACTTCTGGTCTGTTGGTCACCAGATCAACCGGTTAGATGAACGTCGTTTTGATGGGTCGTAAGACCTGGGAATCTTTACCAGCTCATTCTAGACCATTAAAG	MDWQKSLTLIVALTLSRGIGLKNDLPWKLKSDMMFFSRVTSGLLVTRSTG_MNVVLMGRKTWESLPAHSRPLK		150	216	164	2	6	4	CAA	Q	51	*	TAG	0.000492833	0.000633635	0.000523664	5.92E-06	1.72E-05	1.17E-05	-10.98661477	-10.62405925	-10.89907134	-17.36689846	-15.83023872	-16.38723483	-6.380283688	-5.206179466	-5.488163488	-5.488163488	F1	5.455162801	5.510961919	5.444600814	-0.43626466	-0.505436876	-0.389324513	-0.43626466	stop
560	ATGGACTGGCAAAAGTCCTTAACTTTGATCGTTGCTTTGACTTTGTCTAGAGGTATTGGTTTGAAAAACGACTTGCCTCTGAAGTTGAAGTCTGACATGATGTTCTTTTCCAGAGTTACTTCTGGTCTGTTGGTCACCAGATCAACCGGTCAAATGAACGTCGTTTTGATGGGTCGTAAGACCTGGGAATCTTTACCAGCTCATTCTAGACCATTAAAG	MDWQKSLTLIVALTLSRGIGLKNDLPLKLKSDMMFFSRVTSGLLVTRSTGQMNVVLMGRKTWESLPAHSRPLK		150	164	141	120	128	129	TGG	W	27	L	CTG	0.000492833	0.000481094	0.000450223	0.000354972	0.000366169	0.000376253	-10.98661477	-11.02139475	-11.11707199	-11.46000786	-11.41520122	-11.37600757	-0.473393093	-0.393806469	-0.258935581	-0.393806469	F1	5.455162801	5.510961919	5.444600814	0.229463591	0.245108013	0.215956892	0.229463591	substitution
561	ATGGACTGGCAAAAGTCCTTAACTTTGATCGTTGCTTTGACTTTGTCTAGAGGTATTGGTTTGAAAAACGACTTGCCTTGGAAGTTGAAGTCTGACATGATGTTCTTTTCCAGAGTTACTTCTGGTCTGTTGGTCACCAGATCAACCGGTCAAATGAACGTCGTTTTGATGGGTCGTAAGACCTGTGAATCTTTACCAGCTCATTCTAGACCATTAAAG	MDWQKSLTLIVALTLSRGIGLKNDLPWKLKSDMMFFSRVTSGLLVTRSTGQMNVVLMGRKTCESLPAHSRPLK		150	146	158	1	1	6	TGG	W	62	C	TGT	0.000492833	0.000428291	0.000504505	2.96E-06	2.86E-06	1.75E-05	-10.98661477	-11.18912219	-10.9528426	-18.36689846	-18.41520122	-15.80227233	-7.380283688	-7.226079023	-4.849429731	-7.226079023	F1	5.455162801	5.510961919	5.444600814	-0.632499478	-0.632499478	-0.643379559	-0.354948046	substitution
562	ATGGACTGGCAAAAGTCCTTAACTTTGATCGTTGCTTTGACTTTGTCTAGAGGTATTGGTTTGAAACGGGACTTGCCTTGGAAGTTGAAGTCTGACATGATGTTCTTTTCCAGAGTTACTTCTGGTCTGTTGGTCACCAGATCAACCGGTCAAATGAACGTCGTTTTGATGGGTCGTAAGACCTGGGAATCTTTACCAGCTCATTCTAGACCATTAAAG	MDWQKSLTLIVALTLSRGIGLKRDLPWKLKSDMMFFSRVTSGLLVTRSTGQMNVVLMGRKTWESLPAHSRPLK		150	183	173	11	31	15	AAC	N	23	R	CGG	0.000492833	0.00053683	0.000552402	3.25E-05	8.87E-05	4.38E-05	-10.98661477	-10.86324691	-10.82199512	-14.90746684	-13.46100491	-14.48034423	-3.92085207	-2.597757992	-3.658349116	-3.658349116	F1	5.455162801	5.510961919	5.444600814	-0.192935095	-0.192935095	-0.061247488	-0.203312656	substitution
563	ATGGACTGGCAAAAGTCCAGGACTTTGATCGTTGCTTTGACTTTGTCTAGAGGTATTGGTTTGAAAAACGACTTGCCTTGGAAGTTGAAGTCTGACATGATGTTCTTTTCCAGAGTTACTTCTGGTCTGTTGGTCACCAGATCAACCGGTCAAATGAACGTCGTTTTGATGGGTCGTAAGACCTGGGAATCTTTACCAGCTCATTCTAGACCATTAAAG	MDWQKSRTLIVALTLSRGIGLKNDLPWKLKSDMMFFSRVTSGLLVTRSTGQMNVVLMGRKTWESLPAHSRPLK		150	217	177	5	6	6	TTA	L	7	R	AGG	0.000492833	0.000636569	0.000565174	1.48E-05	1.72E-05	1.75E-05	-10.98661477	-10.61739552	-10.78901779	-16.04497037	-15.83023872	-15.80227233	-5.058355593	-5.212843196	-5.013254533	-5.058355593	F1	5.455162801	5.510961919	5.444600814	-0.375804433	-0.337469253	-0.390162651	-0.375804433	substitution
564	ATGGACTGGCAAAAGTCCTTAACTTTGATCGTTGCTTTGACTTTGTCTAGAGGTATTGGTTTGAAAAACGACTTGCCTTGGAAGTTGAAGTCTGACATGATGTTCTTTTCCAGAGTTACTTCTGGTCTGTTGGTCACCAGATCAACCGGTCAAATGAACGTCGTTTTGATGGGTCGTAAGACCTGGGAATCTTTACCAGCTGGTTCTAGACCATTAAAG	MDWQKSLTLIVALTLSRGIGLKNDLPWKLKSDMMFFSRVTSGLLVTRSTGQMNVVLMGRKTWESLPAGSRPLK		149	164	120	18	30	29	CAT	H	68	G	GGT	0.000489547	0.000481094	0.000383169	5.32E-05	8.58E-05	8.46E-05	-10.99626494	-11.02139475	-11.34973275	-14.19697346	-13.50831062	-13.52925383	-3.200708517	-2.486915873	-2.179521084	-2.486915873	F1	5.455162801	5.510961919	5.444600814	-0.047306201	-0.101431781	-0.047306201	-0.015044403	substitution
565	ATGGACGTGCAAAAGTCCTTAACTTTGATCGTTGCTTTGACTTTGTCTAGAGGTATTGGTTTGAAAAACGACTTGCCTTGGAAGTTGAAGTCTGACATGATGTTCTTTTCCAGAGTTACTTCTGGTCTGTTGGTCACCAGATCAACCGGTCAAATGAACGTCGTTTTGATGGGTCGTAAGACCTGGGAATCTTTACCAGCTCATTCTAGACCATTAAAG	MDVQKSLTLIVALTLSRGIGLKNDLPWKLKSDMMFFSRVTSGLLVTRSTGQMNVVLMGRKTWESLPAHSRPLK		149	196	198	137	223	224	TGG	W	3	V	GTG	0.000489547	0.000574966	0.000632228	0.000405259	0.000637936	0.000653339	-10.99626494	-10.76423691	-10.62726672	-11.26886638	-10.61430132	-10.57987991	-0.272601435	0.149935591	0.047386818	0.047386818	F1	5.455162801	5.510961919	5.444600814	0.270621124	0.270621124	0.284346636	0.268461217	substitution
566	ATGGACTGGCAAAAGTCCTTAACTTTGATCGTTGCTTTGACTTTGTCTAGAGGTATTGGTTTGAAAAACGACTTGCCTTGGAAGTTGAAGTCTGACATGATGTTCTTTTCCAGAGTTACTTCTGGTCTGTTGGTCACCAGATCAACCGGTCAAATGAACGTCGTTTTGATGGGTCGTAAGACCTGGGAATTGTTACCAGCTCATTCTAGACCATTAAAG	MDWQKSLTLIVALTLSRGIGLKNDLPWKLKSDMMFFSRVTSGLLVTRSTGQMNVVLMGRKTWELLPAHSRPLK		149	161	143	3	2	1	TCT	S	64	L	TTG	0.000489547	0.000472293	0.000456609	8.87E-06	5.72E-06	2.92E-06	-10.99626494	-11.04802987	-11.09675201	-16.78193596	-17.41520122	-18.38723483	-5.785671017	-6.367171342	-7.29048282	-6.367171342	F1	5.455162801	5.510961919	5.444600814	-0.535349519	-0.429883843	-0.535349519	-0.665716296	substitution
567	ATGGACTGGCAAAAGTCCTTAACTTTGATCGTTGCTTTGACTTTGTCTAGAGGTACGGGTTTGAAAAACGACTTGCCTTGGAAGTTGAAGTCTGACATGATGTTCTTTTCCAGAGTTACTTCTGGTCTGTTGGTCACCAGATCAACCGGTCAAATGAACGTCGTTTTGATGGGTCGTAAGACCTGGGAATCTTTACCAGCTCATTCTAGACCATTAAAG	MDWQKSLTLIVALTLSRGTGLKNDLPWKLKSDMMFFSRVTSGLLVTRSTGQMNVVLMGRKTWESLPAHSRPLK		149	207	153	401	490	391	ATT	I	19	T	ACG	0.000489547	0.000607234	0.00048854	0.001186198	0.001401742	0.001140427	-10.99626494	-10.6854598	-10.9992355	-9.719440033	-9.478563278	-9.776210031	1.276824908	1.206896517	1.223025471	1.223025471	F1	5.455162801	5.510961919	5.444600814	0.418130706	0.467495267	0.417287037	0.418130706	substitution
568	ATGGACTGGCAAAAGTCCTTAACTTTGATCGTTGCTTTGACTTTGTCTAGAGGTATTGGTTTGAAAAACGACTTGCCTTGGATGTTGAAGTCTGACATGATGTTCTTTTCCAGAGTTACTTCTGGTCTGTTGGTCACCAGATCAACCGGTCAAATGAACGTCGTTTTGATGGGTCGTAAGACCTGGGAATCTTTACCAGCTCATTCTAGACCATTAAAG	MDWQKSLTLIVALTLSRGIGLKNDLPWMLKSDMMFFSRVTSGLLVTRSTGQMNVVLMGRKTWESLPAHSRPLK		149	174	117	47	50	53	AAG	K	28	M	ATG	0.000489547	0.000510429	0.000373589	0.000139031	0.000143035	0.000154585	-10.99626494	-10.93600326	-11.38625863	-12.81230961	-12.77134503	-12.65931437	-1.816044667	-1.83534177	-1.273055749	-1.816044667	F1	5.455162801	5.510961919	5.444600814	0.074507211	0.074507211	0.034646234	0.100356875	substitution
569	ATGGACTGGCAAAAGTCCTTAACTTTGATCGTTGCTTTGACTTTGTCTAGAGGTATTGGTTTGAAAAACGACTTGCCTTGGAAGTTGAAGTCTGACATGATGTTCTTTTCCAGAGTTACTTCTGGTCTGTTGGTCACCATTTCAACCGGTCAAATGAACGTCGTTTTGATGGGTCGTAAGACCTGGGAATCTTTACCAGCTCATTCTAGACCATTAAAG	MDWQKSLTLIVALTLSRGIGLKNDLPWKLKSDMMFFSRVTSGLLVTISTGQMNVVLMGRKTWESLPAHSRPLK		149	165	144	9	4	8	AGA	R	47	I	ATT	0.000489547	0.000484027	0.000459802	2.66E-05	1.14E-05	2.33E-05	-10.99626494	-11.01262454	-11.08669834	-15.19697346	-16.41520122	-15.38723483	-4.200708517	-5.402576679	-4.300536485	-4.300536485	F1	5.455162801	5.510961919	5.444600814	-0.285068946	-0.228494383	-0.414026585	-0.285068946	substitution
570	ATGGACTGGCAAAAGTCCTTAACTTTGATCGTTGCTTTGACTTTGTCTAGAGGTATTGGTTTGAAAAACGACTTGCCTTGGAAGTTGAAGTCTGACATGATGTTCTTTTCCAGAGTTACTTCTGGTCTGTTGGTCACCAGATCAACCGGTCAAATGAACGTCATTTTGATGGGTCGTAAGACCTGGGAATCTTTACCAGCTCATTCTAGACCATTAAAG	MDWQKSLTLIVALTLSRGIGLKNDLPWKLKSDMMFFSRVTSGLLVTRSTGQMNVILMGRKTWESLPAHSRPLK		149	161	149	9	20	17	GTT	V	55	I	ATT	0.000489547	0.000472293	0.000475768	2.66E-05	5.72E-05	4.96E-05	-10.99626494	-11.04802987	-11.03745482	-15.19697346	-14.09327312	-14.29977199	-4.200708517	-3.045243248	-3.262317163	-3.262317163	F1	5.455162801	5.510961919	5.444600814	-0.152894188	-0.228494383	-0.117530429	-0.152894188	substitution
571	ATGGACTGGCAAAAGTCCTTAACTTTGATCGTTGCTTTGACTTTGTCTAGAGGTATTGGTTTGAAAAACGACTTGCCTTGGAAGTTGAAGTCTGACAGTATGTTCTTTTCCAGAGTTACTTCTGGTCTGTTGGTCACCAGATCAACCGGTCAAATGAACGTCGTTTTGATGGGTCGTAAGACCTGGGAATCTTTACCAGCTCATTCTAGACCATTAAAG	MDWQKSLTLIVALTLSRGIGLKNDLPWKLKSDSMFFSRVTSGLLVTRSTGQMNVVLMGRKTWESLPAHSRPLK		149	205	160	9864	8967	8630	ATG	M	33	S	AGT	0.000489547	0.000601367	0.000510892	0.029178684	0.025651882	0.025171064	-10.99626494	-10.69946665	-10.93469525	-5.098941376	-5.284791535	-5.312089984	5.897323566	5.414675119	5.622605266	5.622605266	F1	5.455162801	5.510961919	5.444600814	0.97823721	1.05458785	0.94652493	0.97823721	substitution
572	ATGGACTGGCAAAAGTCCTTAACTTTGATCGTTGCTTTGACTTTGTCTAGAGGTATTGGTTTGAAAAACGACTTGCCTTGGAAGTTGAAGAAGGACATGATGTTCTTTTCCAGAGTTACTTCTGGTCTGTTGGTCACCAGATCAACCGGTCAAATGAACGTCGTTTTGATGGGTCGTAAGACCTGGGAATCTTTACCAGCTCATTCTAGACCATTAAAG	MDWQKSLTLIVALTLSRGIGLKNDLPWKLKKDMMFFSRVTSGLLVTRSTGQMNVVLMGRKTWESLPAHSRPLK		149	175	177	34	46	39	TCT	S	31	K	AAG	0.000489547	0.000513362	0.000565174	0.000100575	0.000131592	0.000113751	-10.99626494	-10.92773564	-10.78901779	-13.27943562	-12.89163926	-13.10183261	-2.283170677	-1.96390362	-2.312814815	-2.283170677	F1	5.455162801	5.510961919	5.444600814	0.015152964	0.015152964	0.018476229	-0.032013907	substitution
573	ATGGACTGGCAAAAGTCCTTAACTTTGATCGTTGCTTTGACTTTGTCTAGAGGTATTGGTTTGAAAAACGACTTGCCTTGGAAGTTGAAGTCTGACATGATGTTCTTTTCCAGAGTTACTTCTGGTCTGTTGGTCACCAGATCAACCGGTAGGATGAACGTCGTTTTGATGGGTCGTAAGACCTGGGAATCTTTACCAGCTCATTCTAGACCATTAAAG	MDWQKSLTLIVALTLSRGIGLKNDLPWKLKSDMMFFSRVTSGLLVTRSTGRMNVVLMGRKTWESLPAHSRPLK		148	139	154	14	20	29	CAA	Q	51	R	AGG	0.000486261	0.000407756	0.000491733	4.14E-05	5.72E-05	8.46E-05	-11.0059801	-11.26000568	-10.9898368	-14.55954354	-14.09327312	-13.52925383	-3.553563441	-2.833267442	-2.539417029	-2.833267442	F1	5.455162801	5.510961919	5.444600814	-0.090868944	-0.146266446	-0.090868944	-0.060862429	substitution
574	ATGGACTGGCAAAAGTCCTTAACTTTGATCGTTGCTTTGACTTTGTTGAGAGGTATTGGTTTGAAAAACGACTTGCCTTGGAAGTTGAAGTCTGACATGATGTTCTTTTCCAGAGTTACTTCTGGTCTGTTGGTCACCAGATCAACCGGTCAAATGAACGTCGTTTTGATGGGTCGTAAGACCTGGGAATCTTTACCAGCTCATTCTAGACCATTAAAG	MDWQKSLTLIVALTLLRGIGLKNDLPWKLKSDMMFFSRVTSGLLVTRSTGQMNVVLMGRKTWESLPAHSRPLK		148	149	104	5	7	3	TCT	S	16	L	TTG	0.000486261	0.000437091	0.00033208	1.48E-05	2.00E-05	8.75E-06	-11.0059801	-11.15977823	-11.55618363	-16.04497037	-15.6078463	-16.80227233	-5.038990268	-4.448068063	-5.246088701	-5.038990268	F1	5.455162801	5.510961919	5.444600814	-0.335008644	-0.335008644	-0.293972234	-0.405446339	substitution
575	ATGGACTGGCAAAAGTCCTTAACTTTGATCGTTGCTTTGACTTTGTCTACGGGTATTGGTTTGAAAAACGACTTGCCTTGGAAGTTGAAGTCTGACATGATGTTCTTTTCCAGAGTTACTTCTGGTCTGTTGGTCACCAGATCAACCGGTCAAATGAACGTCGTTTTGATGGGTCGTAAGACCTGGGAATCTTTACCAGCTCATTCTAGACCATTAAAG	MDWQKSLTLIVALTLSTGIGLKNDLPWKLKSDMMFFSRVTSGLLVTRSTGQMNVVLMGRKTWESLPAHSRPLK		148	146	115	85	101	101	AGA	R	17	T	ACG	0.000486261	0.000428291	0.000367203	0.000251438	0.000288931	0.000294586	-11.0059801	-11.18912219	-11.41113329	-11.95750752	-11.75698973	-11.72902335	-0.951527427	-0.56786754	-0.317890052	-0.56786754	F1	5.455162801	5.510961919	5.444600814	0.194064173	0.184355021	0.194064173	0.221958151	substitution
576	ATGGACTGGCAAAAGTCCTTAACTTTGATCGTTGCTTTGACTTTGTCTAGAGGTATTGGTTTGAAAAACGACTTGCCTTGGAAGTTGAAGTCTGACATGATGTTCTTTTCCAGAGTTACTTCTGGTCTGTTGGTCACCAGATCAACCGGTCAAATGAACGTCGTTTTGATGGGTCGTAAGACCTGGGAATCTTTACCAGCTCATTCTAGACCAGGGAAG	MDWQKSLTLIVALTLSRGIGLKNDLPWKLKSDMMFFSRVTSGLLVTRSTGQMNVVLMGRKTWESLPAHSRPGK		148	159	168	2	2	4	TTA	L	72	G	GGG	0.000486261	0.000466426	0.000536436	5.92E-06	5.72E-06	1.17E-05	-11.0059801	-11.0660638	-10.86430592	-17.36689846	-17.41520122	-16.38723483	-6.360918363	-6.34913742	-5.522928906	-6.34913742	F1	5.455162801	5.510961919	5.444600814	-0.502976268	-0.502976268	-0.533081283	-0.440690614	substitution
577	ATGGACTGGCAAAAGTCCTTAACTTTGATCGTTGCTTTGACTTTGTCTAGAGGTATTGGTTTGAAAAACGACTTGCCTTGGAAGTTGAAGTCTGACATGATGTTCTTTTCCAGAGTTACTTCTGGTCTGTTGGTCACCAGATCAACCTCTCAAATGAACGTCGTTTTGATGGGTCGTAAGACCTGGGAATCTTTACCAGCTCATTCTAGACCATTAAAG	MDWQKSLTLIVALTLSRGIGLKNDLPWKLKSDMMFFSRVTSGLLVTRSTSQMNVVLMGRKTWESLPAHSRPLK		148	124	148	13	27	28	GGT	G	50	S	TCT	0.000486261	0.000363754	0.000472575	3.85E-05	7.72E-05	8.17E-05	-11.0059801	-11.42475044	-11.04716998	-14.66645874	-13.66031372	-13.57987991	-3.660478645	-2.235563273	-2.532709927	-2.532709927	F1	5.455162801	5.510961919	5.444600814	-0.060008554	-0.15985137	-0.015692057	-0.060008554	substitution
578	ATGGACTGGCAAAAGTCCTTAACTTTGATCGTTGCTTTGACTTTGTCTAGAGGTATTGGTTTGAAAAACGACTTGCCTTGGAAGTTGAAGTCTGACATGATGTTCTTTTCCAGAGTTACTTCTGGTCTGTTGGTCACCAAGTCAACCGGTCAAATGAACGTCGTTTTGATGGGTCGTAAGACCTGGGAATCTTTACCAGCTCATTCTAGACCATTAAAG	MDWQKSLTLIVALTLSRGIGLKNDLPWKLKSDMMFFSRVTSGLLVTKSTGQMNVVLMGRKTWESLPAHSRPLK		148	148	121	33	45	49	AGA	R	47	K	AAG	0.000486261	0.000434158	0.000386362	9.76E-05	0.000128731	0.000142918	-11.0059801	-11.16949339	-11.33776011	-13.32250434	-12.92334812	-12.77252498	-2.316524244	-1.753854734	-1.434764877	-1.753854734	F1	5.455162801	5.510961919	5.444600814	0.044895354	0.010914973	0.044895354	0.079769832	substitution
579	ATGGACTGGCAAAAGTCCTTAACTTTGATCGTTGCTTTGACTTTGTCTAGAGGTATTGGTTTGAAAAACGACTTGCCTTGGAAGTTGAAGTCTGACATGATGTTCTTTTCCAGAGTTACTTCTGGTCTGTTGGTCACCAGAACGACCGGTCAAATGAACGTCGTTTTGATGGGTCGTAAGACCTGGGAATCTTTACCAGCTCATTCTAGACCATTAAAG	MDWQKSLTLIVALTLSRGIGLKNDLPWKLKSDMMFFSRVTSGLLVTRTTGQMNVVLMGRKTWESLPAHSRPLK		148	160	147	26	30	27	TCA	S	48	T	ACG	0.000486261	0.00046936	0.000469382	7.69E-05	8.58E-05	7.88E-05	-11.0059801	-11.05701866	-11.056951	-13.66645874	-13.50831062	-13.63234733	-2.660478645	-2.451291964	-2.575396326	-2.575396326	F1	5.455162801	5.510961919	5.444600814	-0.042825566	-0.032788768	-0.042825566	-0.065442921	substitution
580	ATGGACTGGCAAAAGTCCTTAACTTTGATCGTTGCTTTGACTTTGTCTAGAGGTGCGGGTTTGAAAAACGACTTGCCTTGGAAGTTGAAGTCTGACATGATGTTCTTTTCCAGAGTTACTTCTGGTCTGTTGGTCACCAGATCAACCGGTCAAATGAACGTCGTTTTGATGGGTCGTAAGACCTGGGAATCTTTACCAGCTCATTCTAGACCATTAAAG	MDWQKSLTLIVALTLSRGAGLKNDLPWKLKSDMMFFSRVTSGLLVTRSTGQMNVVLMGRKTWESLPAHSRPLK		148	202	145	3016	2819	2913	ATT	I	19	A	GCG	0.000486261	0.000592567	0.000462995	0.008921625	0.008064308	0.008496328	-11.0059801	-10.72073527	-11.07671425	-6.808477747	-6.954233455	-6.878944842	4.19750235	3.766501815	4.197769413	4.19750235	F1	5.455162801	5.510961919	5.444600814	0.796842653	0.838604143	0.739224155	0.796842653	substitution
581	ATGGACTGGCAAAAGTCCTTAACTTTGATCGTTGCTTTGACTTTGTCTAGAGGTATTGGTTTGAAAAACGACTTGCCTTGGAAGTTGAAGTCTGACATGATGTTCTTTTCCAGACTGACTTCTGGTCTGTTGGTCACCAGATCAACCGGTCAAATGAACGTCGTTTTGATGGGTCGTAAGACCTGGGAATCTTTACCAGCTCATTCTAGACCATTAAAG	MDWQKSLTLIVALTLSRGIGLKNDLPWKLKSDMMFFSRLTSGLLVTRSTGQMNVVLMGRKTWESLPAHSRPLK		148	140	160	140	186	148	GTT	V	39	L	CTG	0.000486261	0.00041069	0.000510892	0.000414134	0.00053209	0.000431671	-11.0059801	-11.24966374	-10.93469525	-11.23761544	-10.87604241	-11.17778146	-0.231635346	0.37362133	-0.243086213	-0.231635346	F1	5.455162801	5.510961919	5.444600814	0.275826382	0.275826382	0.312480951	0.23148136	substitution
582	ATGGACTGGCAAAAGTCCTTAACTTTGATCGTTGCTTTGACTTTGTCTAGAGGTATTGGTTTGAAAAACGACTTGCCTTAGAAGTTGAAGTCTGACATGATGTTCTTTTCCAGAGTTACTTCTGGTCTGTTGGTCACCAGATCAACCGGTCAAATGAACGTCGTTTTGATGGGTCGTAAGACCTGGGAATCTTTACCAGCTCATTCTAGACCATTAAAG	MDWQKSLTLIVALTLSRGIGLKNDLP_KLKSDMMFFSRVTSGLLVTRSTGQMNVVLMGRKTWESLPAHSRPLK		148	172	147	86	34	46	TGG	W	27	*	TAG	0.000486261	0.000504562	0.000469382	0.000254396	9.73E-05	0.000134168	-11.0059801	-10.952682	-11.056951	-11.94063371	-13.32773838	-12.86367287	-0.934653609	-2.375056378	-1.806721872	-1.806721872	F1	5.455162801	5.510961919	5.444600814	0.032416325	0.186499052	-0.033236953	0.032416325	stop
583	ATGGACTGGCAAAAGTCCTTAACTTTGATCGTTGCTTTGACTTTGTCTAGAGGTATTGGTTTGAAAAACGACTTGCCTTGGAAGTTGAAGTCTGACATGATGTTCAATTCCAGAGTTACTTCTGGTCTGTTGGTCACCAGATCAACCGGTCAAATGAACGTCGTTTTGATGGGTCGTAAGACCTGGGAATCTTTACCAGCTCATTCTAGACCATTAAAG	MDWQKSLTLIVALTLSRGIGLKNDLPWKLKSDMMFNSRVTSGLLVTRSTGQMNVVLMGRKTWESLPAHSRPLK		148	130	149	5	14	4	TTT	F	36	N	AAT	0.000486261	0.000381355	0.000475768	1.48E-05	4.00E-05	1.17E-05	-11.0059801	-11.35657894	-11.03745482	-16.04497037	-14.6078463	-16.38723483	-5.038990268	-3.251267355	-5.349780004	-5.038990268	F1	5.455162801	5.510961919	5.444600814	-0.335008644	-0.335008644	-0.143443334	-0.418647185	substitution
584	ATGGACTGGCAAAAGTCCTTAACTTTGATCGTTGCTTTGACTTTGTCTAGAGGTATTGGTTTGAAAAACGACTTGCCTTGGAAGTTGAAGTCTGACATGATGTTCTTTTCCAGAGTTACTTCTGGTCTGTTGGTCACCAGATCAACCGGTCAAATGAACGTCGTTCTGATGGGTCGTAAGACCTGGGAATCTTTACCAGCTCATTCTAGACCATTAAAG	MDWQKSLTLIVALTLSRGIGLKNDLPWKLKSDMMFFSRVTSGLLVTRSTGQMNVVLMGRKTWESLPAHSRPLK		148	174	133	22	44	33	TTG	L	56	L	CTG	0.000486261	0.000510429	0.000424679	6.51E-05	0.000125871	9.63E-05	-11.0059801	-10.93600326	-11.20134091	-13.90746684	-12.9557696	-13.34284071	-2.901486745	-2.019766342	-2.1414998	-2.1414998	F1	5.455162801	5.510961919	5.444600814	-0.010203948	-0.063411884	0.011450035	-0.010203948	silent
585	ATGGACTGGCAAAAGTCCTTAACTTTGATCGTTGCTTTGACTTTGTCTAGAGGTATTGGTTTGAAAAACGACTTGCCTTGGAAGTTGAAGTCTGAGATGATGTTCTTTTCCAGAGTTACTTCTGGTCTGTTGGTCACCAGATCAACCGGTCAAATGAACGTCGTTTTGATGGGTCGTAAGACCTGGGAATCTTTACCAGCTCATTCTAGACCATTAAAG	MDWQKSLTLIVALTLSRGIGLKNDLPWKLKSEMMFFSRVTSGLLVTRSTGQMNVVLMGRKTWESLPAHSRPLK		148	161	175	406	476	472	GAC	D	32	E	GAG	0.000486261	0.000472293	0.000558788	0.001200988	0.001361692	0.001376679	-11.0059801	-11.04802987	-10.80541223	-9.701562543	-9.520383454	-9.504591779	1.304417554	1.527646421	1.300820454	1.304417554	F1	5.455162801	5.510961919	5.444600814	0.457629702	0.47100126	0.457629702	0.428034714	substitution
586	ATGGACTGGCAAAAGTCCTTAACTTTGATCGTTGCTTTGACTTTGTCTAGAGGTATTGGTTTGAAAAACGACTTGCCTTGGAAGTTGAAGTCTGACATGATGTTCTTTTCCAGAGTTACTTCTGGTCTGTTGGTCACCAGATCAACCGGTCAAATGAACCCGGTTTTGATGGGTCGTAAGACCTGGGAATCTTTACCAGCTCATTCTAGACCATTAAAG	MDWQKSLTLIVALTLSRGIGLKNDLPWKLKSDMMFFSRVTSGLLVTRSTGQMNPVLMGRKTWESLPAHSRPLK		148	149	179	6	18	14	GTC	V	54	P	CCG	0.000486261	0.000437091	0.00057156	1.77E-05	5.15E-05	4.08E-05	-11.0059801	-11.15977823	-10.77280757	-15.78193596	-14.24527622	-14.57987991	-4.775955863	-3.085497983	-3.807072339	-3.807072339	F1	5.455162801	5.510961919	5.444600814	-0.222246474	-0.301586808	-0.122593512	-0.222246474	substitution
587	ATGGACTGGCAAAAGTCCTTAACTTTGATCGTTGCTTTGACTTTGTCTAGAGGTATTGGTTTGAAAAACGACTTGCCTTGGAAGTTGAAGTCTGACATGATGTTCTTTTCCAGAGTTACTTCTGGTCTGTTGGTCACCAGATCAACCGGTCAAATGAACGTCGTTTTGATGGGTCGTAAGGGGTGGGAATCTTTACCAGCTCATTCTAGACCATTAAAG	MDWQKSLTLIVALTLSRGIGLKNDLPWKLKSDMMFFSRVTSGLLVTRSTGQMNVVLMGRKGWESLPAHSRPLK		148	113	140	2	2	3	ACC	T	61	G	GGG	0.000486261	0.000331485	0.00044703	5.92E-06	5.72E-06	8.75E-06	-11.0059801	-11.55876779	-11.12734033	-17.36689846	-17.41520122	-16.80227233	-6.360918363	-5.856433427	-5.674932	-5.856433427	F1	5.455162801	5.510961919	5.444600814	-0.471110907	-0.502976268	-0.471110907	-0.46004199	substitution
588	ATGGACTGGCAAAAGTCCTTAACTTTGATCGTTGCTTTGACTTTGTCTAGAGGTATTGGTTTGAAAAACGACTTGCCTTGGAAGTTGAAGTCTGACATGATGTTCTTTTCCAGAGTTAATTCTGGTCTGTTGGTCACCAGATCAACCGGTCAAATGAACGTCGTTTTGATGGGTCGTAAGACCTGGGAATCTTTACCAGCTCATTCTAGACCATTAAAG	MDWQKSLTLIVALTLSRGIGLKNDLPWKLKSDMMFFSRVNSGLLVTRSTGQMNVVLMGRKTWESLPAHSRPLK		148	196	188	2	2	4	ACT	T	40	N	AAT	0.000486261	0.000574966	0.000600298	5.92E-06	5.72E-06	1.17E-05	-11.0059801	-10.76423691	-10.70203449	-17.36689846	-17.41520122	-16.38723483	-6.360918363	-6.650964308	-5.685200335	-6.360918363	F1	5.455162801	5.510961919	5.444600814	-0.502976268	-0.502976268	-0.571043885	-0.461349242	substitution
589	ATGGACTGGCAAAAGTCCTTAACTTTGATCGTTGCTTTGACTTTGTCTAGAGGTATTGGTCTGAAAAACGACTTGCCTTGGAAGTTGAAGTCTGACATGATGTTCTTTTCCAGAGTTACTTCTGGTCTGTTGGTCACCAGATCAACCGGTCAAATGAACGTCGTTTTGATGGGTCGTAAGACCTGGGAATCTTTACCAGCTCATTCTAGACCATTAAAG	MDWQKSLTLIVALTLSRGIGLKNDLPWKLKSDMMFFSRVTSGLLVTRSTGQMNVVLMGRKTWESLPAHSRPLK		147	175	174	115	160	146	TTG	L	21	L	CTG	0.000482976	0.000513362	0.000555595	0.000340181	0.000457712	0.000425837	-11.01576112	-10.92773564	-10.81367985	-11.52140841	-11.09327312	-11.19741027	-0.505647292	-0.165537481	-0.383730421	-0.383730421	F1	5.455162801	5.510961919	5.444600814	0.241009711	0.241009711	0.24466767	0.213576074	silent
590	ATGGACTGGCAAAAGTCCTTAACTTTGATCGTTGCTTTGACTTTGTCTAGAGGTATTGGTTTGAAAAACGACTTGCCTTGGAAGTTGAAGTCTGACATGATGTTCTTTTCCAGAGTTACTTCTGGTCTGTTGGTCACCAGATCAACCGGTCAAATGAACTGTGTTTTGATGGGTCGTAAGACCTGGGAATCTTTACCAGCTCATTCTAGACCATTAAAG	MDWQKSLTLIVALTLSRGIGLKNDLPWKLKSDMMFFSRVTSGLLVTRSTGQMNCVLMGRKTWESLPAHSRPLK		147	140	180	19	21	13	GTC	V	54	C	TGT	0.000482976	0.00041069	0.000574753	5.62E-05	6.01E-05	3.79E-05	-11.01576112	-11.24966374	-10.76477025	-14.11897095	-14.02288379	-14.68679511	-3.103209829	-2.773220059	-3.922024862	-3.103209829	F1	5.455162801	5.510961919	5.444600814	-0.089043344	-0.089043344	-0.083316419	-0.236880975	substitution
591	ATGGACTGGCAAAAGTCCTTAACTTTGATCGTTGCTTTGACTTTGTCTAGAGGTATTGGTTTGAAAAACGACTTGCCTTGGAAGTTGAAGTCTGACATGATGTTCTTTTCCAGAGTTACTTCTGGTCTGTTGGTCACCAGATCAACCGGTCAAATGAACGTCGTTTTGATGGGTCGTAAGGTGTGGGAATCTTTACCAGCTCATTCTAGACCATTAAAG	MDWQKSLTLIVALTLSRGIGLKNDLPWKLKSDMMFFSRVTSGLLVTRSTGQMNVVLMGRKVWESLPAHSRPLK		147	125	135	6	2	5	ACC	T	61	V	GTG	0.000482976	0.000366687	0.000431065	1.77E-05	5.72E-06	1.46E-05	-11.01576112	-11.41316247	-11.17980775	-15.78193596	-17.41520122	-16.06530673	-4.766174842	-6.002038749	-4.885498986	-4.885498986	F1	5.455162801	5.510961919	5.444600814	-0.35953999	-0.300344006	-0.489424573	-0.35953999	substitution
592	ATGGACTGGCAAAAGTCCTTAACTTTGATCGTTGCTTTGACTTTGTCTAGAGGTATTGGTTTGAAAAACGACTTGCCTTGGAAGTTGAAGTCTGACATGATGTTCTTTGTGAGAGTTACTTCTGGTCTGTTGGTCACCAGATCAACCGGTCAAATGAACGTCGTTTTGATGGGTCGTAAGACCTGGGAATCTTTACCAGCTCATTCTAGACCATTAAAG	MDWQKSLTLIVALTLSRGIGLKNDLPWKLKSDMMFFVRVTSGLLVTRSTGQMNVVLMGRKTWESLPAHSRPLK		147	174	147	3	1	3	TCC	S	37	V	GTG	0.000482976	0.000510429	0.000469382	8.87E-06	2.86E-06	8.75E-06	-11.01576112	-10.93600326	-11.056951	-16.78193596	-18.41520122	-16.80227233	-5.766174842	-7.47919796	-5.745321328	-5.766174842	F1	5.455162801	5.510961919	5.444600814	-0.469003191	-0.427406608	-0.675215867	-0.469003191	substitution
593	ATGGACTGGCAAAAGTCCTTAACTTTGATCGTTGCTTTGACTTTGTCTAGAGGTATTGGTTTGAAAAACGACTTGCCTTGGAAGTTGAAGTCTGACATGATGTTCTTTTCCAGAGTTACTTCTGATCTGTTGGTCACCAGATCAACCGGTCAAATGAACGTCGTTTTGATGGGTCGTAAGACCTGGGAATCTTTACCAGCTCATTCTAGACCATTAAAG	MDWQKSLTLIVALTLSRGIGLKNDLPWKLKSDMMFFSRVTSDLLVTRSTGQMNVVLMGRKTWESLPAHSRPLK		147	157	134	118	155	157	GGT	G	42	D	GAT	0.000482976	0.000460559	0.000427872	0.000349056	0.000443408	0.000457921	-11.01576112	-11.084326	-11.19053415	-11.48425541	-11.13907681	-11.09261408	-0.468494293	-0.054750808	0.097920075	-0.054750808	F1	5.455162801	5.510961919	5.444600814	0.258601983	0.245730468	0.258601983	0.27489456	substitution
594	ATGGACTGGCAAAAGTCCTTAACTTTGATCGTTGCTTTGACTTTGTCTAGAGGTATTGGTTTGAAAAACGACTTGCCTTGGAAGTTGAAGTCTGACATGATGTTCTTTTCCAGAGCGACTTCTGGTCTGTTGGTCACCAGATCAACCGGTCAAATGAACGTCGTTTTGATGGGTCGTAAGACCTGGGAATCTTTACCAGCTCATTCTAGACCATTAAAG	MDWQKSLTLIVALTLSRGIGLKNDLPWKLKSDMMFFSRATSGLLVTRSTGQMNVVLMGRKTWESLPAHSRPLK		147	181	179	181	226	195	GTT	V	39	A	GCG	0.000482976	0.000530963	0.00057156	0.000535416	0.000646518	0.000568755	-11.01576112	-10.87910087	-10.77280757	-10.86705257	-10.59502226	-10.77990451	0.148708545	0.284078611	-0.007096947	0.148708545	F1	5.455162801	5.510961919	5.444600814	0.301218619	0.324153866	0.301218619	0.261524939	substitution
595	ATGGACTGGCAAAAGAGGTTAACTTTGATCGTTGCTTTGACTTTGTCTAGAGGTATTGGTTTGAAAAACGACTTGCCTTGGAAGTTGAAGTCTGACATGATGTTCTTTTCCAGAGTTACTTCTGGTCTGTTGGTCACCAGATCAACCGGTCAAATGAACGTCGTTTTGATGGGTCGTAAGACCTGGGAATCTTTACCAGCTCATTCTAGACCATTAAAG	MDWQKRLTLIVALTLSRGIGLKNDLPWKLKSDMMFFSRVTSGLLVTRSTGQMNVVLMGRKTWESLPAHSRPLK		147	115	147	52	84	71	TCC	S	6	R	AGG	0.000482976	0.000337352	0.000469382	0.000153821	0.000240299	0.000207085	-11.01576112	-11.5334567	-11.056951	-12.66645874	-12.02288379	-12.23748771	-1.650697624	-0.489427093	-1.180536709	-1.180536709	F1	5.455162801	5.510961919	5.444600814	0.112135389	0.095516636	0.203930105	0.112135389	substitution
596	ATGGACTGGCAAAAGTCCTTAACTTTGATCGTTGCTTTGACTTTGTCTAGAGGTATTGGTTTGAAAAACGACTTGCCTTGGAAGTTGAAGTCTCTGATGATGTTCTTTTCCAGAGTTACTTCTGGTCTGTTGGTCACCAGATCAACCGGTCAAATGAACGTCGTTTTGATGGGTCGTAAGACCTGGGAATCTTTACCAGCTCATTCTAGACCATTAAAG	MDWQKSLTLIVALTLSRGIGLKNDLPWKLKSLMMFFSRVTSGLLVTRSTGQMNVVLMGRKTWESLPAHSRPLK		147	201	129	2	6	1	GAC	D	32	L	CTG	0.000482976	0.000589633	0.000411906	5.92E-06	1.72E-05	2.92E-06	-11.01576112	-10.72789506	-11.24539609	-17.36689846	-15.83023872	-18.38723483	-6.351137343	-5.102343655	-7.141838739	-6.351137343	F1	5.455162801	5.510961919	5.444600814	-0.501733466	-0.501733466	-0.376264452	-0.646792553	substitution
597	ATGGACTGGCAAAAGTCCTTAACTTTGATCGTTGCTTTGACTTTGTCTAGAGGTATTGGTTTGAAACTGGACTTGCCTTGGAAGTTGAAGTCTGACATGATGTTCTTTTCCAGAGTTACTTCTGGTCTGTTGGTCACCAGATCAACCGGTCAAATGAACGTCGTTTTGATGGGTCGTAAGACCTGGGAATCTTTACCAGCTCATTCTAGACCATTAAAG	MDWQKSLTLIVALTLSRGIGLKLDLPWKLKSDMMFFSRVTSGLLVTRSTGQMNVVLMGRKTWESLPAHSRPLK		147	143	154	20	27	22	AAC	N	23	L	CTG	0.000482976	0.00041949	0.000491733	5.92E-05	7.72E-05	6.42E-05	-11.01576112	-11.21907542	-10.9898368	-14.04497037	-13.66031372	-13.92780321	-3.029209248	-2.441238299	-2.937966406	-2.937966406	F1	5.455162801	5.510961919	5.444600814	-0.079640638	-0.079640638	-0.041561055	-0.111601388	substitution
598	ATGGACTGGCAAAAGTCCTTAACTTTGATCGTTGCTTTGACTTTGTCTAGAGGTATTGGTTTGAAAAACGACTTGCCTTGGAAGTTGAAGTCTGACATGATGTTCTTTTCCAGAGTTACTTCTGGTCTGTTGGTCACCAGATCAACCGGTCTGATGAACGTCGTTTTGATGGGTCGTAAGACCTGGGAATCTTTACCAGCTCATTCTAGACCATTAAAG	MDWQKSLTLIVALTLSRGIGLKNDLPWKLKSDMMFFSRVTSGLLVTRSTGLMNVVLMGRKTWESLPAHSRPLK		147	168	158	14	31	33	CAA	Q	51	L	CTG	0.000482976	0.000492828	0.000504505	4.14E-05	8.87E-05	9.63E-05	-11.01576112	-10.98662933	-10.9528426	-14.55954354	-13.46100491	-13.34284071	-3.543782421	-2.474375577	-2.389998112	-2.474375577	F1	5.455162801	5.510961919	5.444600814	-0.045728932	-0.145023644	-0.045728932	-0.041840043	substitution
599	ATGGACTGGCAAAAGTCCTTAACTTTGATCGTTGCTTTGACTTTGTCTAGAGGTATTGGTTTGAAAAACGACTTGCCTTGGAAGTTGAAGTCTGACATGATGTTCTTTTCCAGAGTTACTTCTGGTCTGTTGGTCACCAGGTCAACCGGTCAAATGAACGTCGTTTTGATGGGTCGTAAGACCTGGGAATCTTTACCAGCTCATTCTAGACCATTAAAG	MDWQKSLTLIVALTLSRGIGLKNDLPWKLKSDMMFFSRVTSGLLVTRSTGQMNVVLMGRKTWESLPAHSRPLK		147	204	159	30	32	48	AGA	R	47	R	AGG	0.000482976	0.000598434	0.000507698	8.87E-05	9.15E-05	0.000140001	-11.01576112	-10.70652141	-10.94374039	-13.46000786	-13.41520122	-12.80227233	-2.444246747	-2.708679806	-1.858531938	-2.444246747	F1	5.455162801	5.510961919	5.444600814	-0.00531378	-0.00531378	-0.075198799	0.025820433	silent
600	ATGGACTGGCAAAAGTCCTTAACTTTGATCGTTGCTTTGACTTTGTCTAGAGGTATTGGTTTGAAAAACGACTTGCCTTGGAAGTTGAAGTCTGACATGATGTTCTTTTCCAGAGTTACTTCTTGGCTGTTGGTCACCAGATCAACCGGTCAAATGAACGTCGTTTTGATGGGTCGTAAGACCTGGGAATCTTTACCAGCTCATTCTAGACCATTAAAG	MDWQKSLTLIVALTLSRGIGLKNDLPWKLKSDMMFFSRVTSWLLVTRSTGQMNVVLMGRKTWESLPAHSRPLK		147	145	153	1	8	6	GGT	G	42	W	TGG	0.000482976	0.000425357	0.00048854	2.96E-06	2.29E-05	1.75E-05	-11.01576112	-11.19903766	-10.9992355	-18.36689846	-15.41520122	-15.80227233	-7.351137343	-4.216163554	-4.803036826	-4.803036826	F1	5.455162801	5.510961919	5.444600814	-0.349041808	-0.628796068	-0.264804194	-0.349041808	substitution
601	ATGGACTGGCAAAAGTCCTTAACTTTGATCGTTGCTTTGGTGTTGTCTAGAGGTATTGGTTTGAAAAACGACTTGCCTTGGAAGTTGAAGTCTGACATGATGTTCTTTTCCAGAGTTACTTCTGGTCTGTTGGTCACCAGATCAACCGGTCAAATGAACGTCGTTTTGATGGGTCGTAAGACCTGGGAATCTTTACCAGCTCATTCTAGACCATTAAAG	MDWQKSLTLIVALVLSRGIGLKNDLPWKLKSDMMFFSRVTSGLLVTRSTGQMNVVLMGRKTWESLPAHSRPLK		147	158	145	94	93	75	ACT	T	14	V	GTG	0.000482976	0.000463493	0.000462995	0.000278061	0.000266045	0.000218752	-11.01576112	-11.075166	-11.07671425	-11.81230961	-11.87604241	-12.15841614	-0.796548491	-0.800876401	-1.081701883	-0.800876401	F1	5.455162801	5.510961919	5.444600814	0.164757232	0.204047048	0.164757232	0.124717961	substitution
602	ATGGACTGGCAAAAGTCCCGGACTTTGATCGTTGCTTTGACTTTGTCTAGAGGTATTGGTTTGAAAAACGACTTGCCTTGGAAGTTGAAGTCTGACATGATGTTCTTTTCCAGAGTTACTTCTGGTCTGTTGGTCACCAGATCAACCGGTCAAATGAACGTCGTTTTGATGGGTCGTAAGACCTGGGAATCTTTACCAGCTCATTCTAGACCATTAAAG	MDWQKSRTLIVALTLSRGIGLKNDLPWKLKSDMMFFSRVTSGLLVTRSTGQMNVVLMGRKTWESLPAHSRPLK		146	166	163	3	3	3	TTA	L	7	R	CGG	0.00047969	0.000486961	0.000520471	8.87E-06	8.58E-06	8.75E-06	-11.0256089	-11.00390732	-10.90789519	-16.78193596	-16.83023872	-16.80227233	-5.756327056	-5.826331395	-5.894377137	-5.826331395	F1	5.455162801	5.510961919	5.444600814	-0.467324791	-0.426155323	-0.467324791	-0.487979351	substitution
603	ATGGACTGGCAAAAGTCCTTAACTTTGATCGTTGCTTTGACTTTGTCTAGAGGTATTGGTTTGAAAAACGACTTGCCTTGGAAGTTGAAGTCTGACATGATGTTCTTTTCCAGATTTACTTCTGGTCTGTTGGTCACCAGATCAACCGGTCAAATGAACGTCGTTTTGATGGGTCGTAAGACCTGGGAATCTTTACCAGCTCATTCTAGACCATTAAAG	MDWQKSLTLIVALTLSRGIGLKNDLPWKLKSDMMFFSRFTSGLLVTRSTGQMNVVLMGRKTWESLPAHSRPLK		146	117	139	90	110	120	GTT	V	39	F	TTT	0.00047969	0.000343219	0.000443837	0.000266229	0.000314677	0.000350003	-11.0256089	-11.50858203	-11.13768227	-11.87504536	-11.6338415	-11.48034423	-0.84943646	-0.12525947	-0.342661961	-0.342661961	F1	5.455162801	5.510961919	5.444600814	0.218804462	0.197326965	0.24973368	0.218804462	substitution
604	ATGGACTGGCAAAAGTCCTTAACTTTGATCGTTGCTTTGACTTTGTCTAGAGGTATTGGTTTGAAAAACGACTTGCCTTGGAAGTTGAAGTCTGACATGATGTTCTTTTCCAGAGTTACTGTTGGTCTGTTGGTCACCAGATCAACCGGTCAAATGAACGTCGTTTTGATGGGTCGTAAGACCTGGGAATCTTTACCAGCTCATTCTAGACCATTAAAG	MDWQKSLTLIVALTLSRGIGLKNDLPWKLKSDMMFFSRVTVGLLVTRSTGQMNVVLMGRKTWESLPAHSRPLK		146	137	122	6	7	6	TCT	S	41	V	GTT	0.00047969	0.000401889	0.000389555	1.77E-05	2.00E-05	1.75E-05	-11.0256089	-11.28091467	-11.32588601	-15.78193596	-15.6078463	-15.80227233	-4.756327056	-4.326931625	-4.47638632	-4.47638632	F1	5.455162801	5.510961919	5.444600814	-0.299092721	-0.299092721	-0.278736168	-0.307456229	substitution
605	ATGGACTGGCAAAAGTCCTTAACTTTGATCGTTGCTTTGACTTTGTCTAGAGGTTCGGGTTTGAAAAACGACTTGCCTTGGAAGTTGAAGTCTGACATGATGTTCTTTTCCAGAGTTACTTCTGGTCTGTTGGTCACCAGATCAACCGGTCAAATGAACGTCGTTTTGATGGGTCGTAAGACCTGGGAATCTTTACCAGCTCATTCTAGACCATTAAAG	MDWQKSLTLIVALTLSRGSGLKNDLPWKLKSDMMFFSRVTSGLLVTRSTGQMNVVLMGRKTWESLPAHSRPLK		146	196	140	291	400	285	ATT	I	19	S	TCG	0.00047969	0.000574966	0.00044703	0.000860807	0.001144279	0.000831258	-11.0256089	-10.76423691	-11.12734033	-10.18202312	-9.771345028	-10.23241672	0.843585786	0.992891881	0.894923609	0.894923609	F1	5.455162801	5.510961919	5.444600814	0.390370373	0.412446777	0.390370373	0.376360356	substitution
606	ATGGACTGGCAAAAGTCCTTAACTTTGATCGTTGCTTTGACTTTGTCTAGAGGTATTGGTTTGAAAAACGACTTGCCTTGGAAGTTGAAGTCTGACATGATGTTCTTTTCCAGAGTTACTTCTGGTCTGTTGGTCACCAGATCAACCGGTCAAATGAACGTCGTTTTGATGACTCGTAAGACCTGGGAATCTTTACCAGCTCATTCTAGACCATTAAAG	MDWQKSLTLIVALTLSRGIGLKNDLPWKLKSDMMFFSRVTSGLLVTRSTGQMNVVLMTRKTWESLPAHSRPLK		146	134	103	8	6	5	GGT	G	58	T	ACT	0.00047969	0.000393089	0.000328886	2.37E-05	1.72E-05	1.46E-05	-11.0256089	-11.31285756	-11.57012282	-15.36689846	-15.83023872	-16.06530673	-4.341289557	-4.517381154	-4.495183916	-4.495183916	F1	5.455162801	5.510961919	5.444600814	-0.302690163	-0.246356976	-0.302690163	-0.309849334	substitution
607	ATGGACTGGCAAAAGTCCTTAACTTTGATCGTTGCTCAGACTTTGTCTAGAGGTATTGGTTTGAAAAACGACTTGCCTTGGAAGTTGAAGTCTGACATGATGTTCTTTTCCAGAGTTACTTCTGGTCTGTTGGTCACCAGATCAACCGGTCAAATGAACGTCGTTTTGATGGGTCGTAAGACCTGGGAATCTTTACCAGCTCATTCTAGACCATTAAAG	MDWQKSLTLIVAQTLSRGIGLKNDLPWKLKSDMMFFSRVTSGLLVTRSTGQMNVVLMGRKTWESLPAHSRPLK		146	155	98	602	824	729	TTG	L	13	Q	CAG	0.00047969	0.000454692	0.000312921	0.001780775	0.002357215	0.002126269	-11.0256089	-11.10282235	-11.6419135	-9.133278783	-8.72870069	-8.877459824	1.89233012	2.374121658	2.764453677	2.374121658	F1	5.455162801	5.510961919	5.444600814	0.564096038	0.545702961	0.564096038	0.614368529	substitution
608	ATGGACTGGCAAAAGTCCTTAACTTTGATCGTTGCTTTGACTTTGTCTAGAGGTATTGGTTTGAAAAACGACTTGCCTTGGAAGTTGAAGTCTGACATGATGTTCTTTTCCAGAGTTACTTCTGGTCTGTTGGTCACCAGATCAACCGGTCAAATGGAGGTCGTTTTGATGGGTCGTAAGACCTGGGAATCTTTACCAGCTCATTCTAGACCATTAAAG	MDWQKSLTLIVALTLSRGIGLKNDLPWKLKSDMMFFSRVTSGLLVTRSTGQMEVVLMGRKTWESLPAHSRPLK		146	190	186	99	144	142	AAC	N	53	E	GAG	0.00047969	0.000557365	0.000593911	0.000292852	0.000411941	0.00041417	-11.0256089	-10.80909114	-10.71746453	-11.73754184	-11.24527622	-11.23748771	-0.711932937	-0.436185071	-0.520023175	-0.520023175	F1	5.455162801	5.510961919	5.444600814	0.210626678	0.21479852	0.210626678	0.196224767	substitution
609	ATGGACTGGCAAAAGTCCTTAACTTTGATCGTTGCTTTGACTTTGTCTAGAGGTATTGGTTTGAAAAACGACTTGCCTTGGAAGTTGAAGTCTGACATGATGTTCTTTTCCAGAGTTCGGTCTGGTCTGTTGGTCACCAGATCAACCGGTCAAATGAACGTCGTTTTGATGGGTCGTAAGACCTGGGAATCTTTACCAGCTCATTCTAGACCATTAAAG	MDWQKSLTLIVALTLSRGIGLKNDLPWKLKSDMMFFSRVRSGLLVTRSTGQMNVVLMGRKTWESLPAHSRPLK		146	133	142	1	1	1	ACT	T	40	R	CGG	0.00047969	0.000390155	0.000453416	2.96E-06	2.86E-06	2.92E-06	-11.0256089	-11.32366432	-11.10687623	-18.36689846	-18.41520122	-18.38723483	-7.341289557	-7.0915369	-7.280358603	-7.280358603	F1	5.455162801	5.510961919	5.444600814	-0.627544783	-0.627544783	-0.626457378	-0.664427391	substitution
610	ATGGACTGGCAAAAGTCCTTAACTTTGATCGTTGCTTTGTCGTTGTCTAGAGGTATTGGTTTGAAAAACGACTTGCCTTGGAAGTTGAAGTCTGACATGATGTTCTTTTCCAGAGTTACTTCTGGTCTGTTGGTCACCAGATCAACCGGTCAAATGAACGTCGTTTTGATGGGTCGTAAGACCTGGGAATCTTTACCAGCTCATTCTAGACCATTAAAG	MDWQKSLTLIVALSLSRGIGLKNDLPWKLKSDMMFFSRVTSGLLVTRSTGQMNVVLMGRKTWESLPAHSRPLK		146	148	131	16	29	27	ACT	T	14	S	TCG	0.00047969	0.000434158	0.000418292	4.73E-05	8.30E-05	7.88E-05	-11.0256089	-11.16949339	-11.22320034	-14.36689846	-13.55722022	-13.63234733	-3.341289557	-2.387726835	-2.409146983	-2.409146983	F1	5.455162801	5.510961919	5.444600814	-0.044277868	-0.119294374	-0.034830593	-0.044277868	substitution
611	ATGGACTGGCAAGTGTCCTTAACTTTGATCGTTGCTTTGACTTTGTCTAGAGGTATTGGTTTGAAAAACGACTTGCCTTGGAAGTTGAAGTCTGACATGATGTTCTTTTCCAGAGTTACTTCTGGTCTGTTGGTCACCAGATCAACCGGTCAAATGAACGTCGTTTTGATGGGTCGTAAGACCTGGGAATCTTTACCAGCTCATTCTAGACCATTAAAG	MDWQVSLTLIVALTLSRGIGLKNDLPWKLKSDMMFFSRVTSGLLVTRSTGQMNVVLMGRKTWESLPAHSRPLK		146	180	146	28	38	31	AAG	K	5	V	GTG	0.00047969	0.00052803	0.000466189	8.28E-05	0.000108707	9.04E-05	-11.0256089	-10.88709366	-11.06679879	-13.55954354	-13.1672737	-13.43303852	-2.533934635	-2.280180047	-2.366239732	-2.366239732	F1	5.455162801	5.510961919	5.444600814	-0.02130378	-0.016709757	-0.02130378	-0.038815385	substitution
612	ATGGACTGGCAAAAGTCCTTAACTTTGATCGTTGCTTTGACTTTGTCTAGAGGTATTGGTTTGAAAAACGACTTGCCTTGGAAGTTGAAGTCTGACATGATGTTCTTTTCCAGAGTTACTTCTGGTCTGTTGGTCACCAGATCAACCGGTCAAATGTATGTCGTTTTGATGGGTCGTAAGACCTGGGAATCTTTACCAGCTCATTCTAGACCATTAAAG	MDWQKSLTLIVALTLSRGIGLKNDLPWKLKSDMMFFSRVTSGLLVTRSTGQMYVVLMGRKTWESLPAHSRPLK		146	153	161	7	8	4	AAC	N	53	Y	TAT	0.00047969	0.000448825	0.000514085	2.07E-05	2.29E-05	1.17E-05	-11.0256089	-11.12155891	-10.92570647	-15.55954354	-15.41520122	-16.38723483	-4.533934635	-4.293642307	-5.461528362	-4.533934635	F1	5.455162801	5.510961919	5.444600814	-0.274549168	-0.270834961	-0.274549168	-0.432873767	substitution
613	ATGGACTGGTATAAGTCCTTAACTTTGATCGTTGCTTTGACTTTGTCTAGAGGTATTGGTTTGAAAAACGACTTGCCTTGGAAGTTGAAGTCTGACATGATGTTCTTTTCCAGAGTTACTTCTGGTCTGTTGGTCACCAGATCAACCGGTCAAATGAACGTCGTTTTGATGGGTCGTAAGACCTGGGAATCTTTACCAGCTCATTCTAGACCATTAAAG	MDWYKSLTLIVALTLSRGIGLKNDLPWKLKSDMMFFSRVTSGLLVTRSTGQMNVVLMGRKTWESLPAHSRPLK		146	127	163	6	8	6	CAA	Q	4	Y	TAT	0.00047969	0.000372554	0.000520471	1.77E-05	2.29E-05	1.75E-05	-11.0256089	-11.39026207	-10.90789519	-15.78193596	-15.41520122	-15.80227233	-4.756327056	-4.024939151	-4.894377137	-4.756327056	F1	5.455162801	5.510961919	5.444600814	-0.299092721	-0.299092721	-0.240752738	-0.36067026	substitution
614	ATGGACTGGCAAAAGTCCTTAACTTTGATCGTTGCTTTGACTTTGTCTAGAGGTATTGGTTTGAAAAACGACTTGCCTTGGAAGTTGAAGTCTGACATGATGTTCTTTTCCAGAGTTACTTCTGGTCTGTTGGTCACCAGATCAACCGGTCAAATGAACGTCGTTTTGATGGGTCGTAAGACCTGGGAATCTTTACCAGCTCATTCTAGAGTGTTAAAG	MDWQKSLTLIVALTLSRGIGLKNDLPWKLKSDMMFFSRVTSGLLVTRSTGQMNVVLMGRKTWESLPAHSRVLK		145	210	188	176	344	322	CCA	P	71	V	GTG	0.000476405	0.000616034	0.000600298	0.000520625	0.00098408	0.000939175	-11.03552437	-10.66470124	-10.70203449	-10.90746684	-9.988936463	-10.05631795	0.128057531	0.675764773	0.645716543	0.645716543	F1	5.455162801	5.510961919	5.444600814	0.344634031	0.321529895	0.350483369	0.344634031	substitution
615	ATGGACTGGCAAAAGTCCTTAACTTTGATCGTTGCTTTGACTTTGTCTAGAGGTATTGGTTTGAAAAACGACTTGCCTTGGAAGTTGAAGTCTGACATGATGTTCTTTTCCAGAGTTACTTCTGGTCTGTTGGTCACCAGATCAACCGGTCAAATGAACGTCGTTTTGATGGGTCGTAAGACCTGGGAGTCTTTACCAGCTCATTCTAGACCATTAAAG	MDWQKSLTLIVALTLSRGIGLKNDLPWKLKSDMMFFSRVTSGLLVTRSTGQMNVVLMGRKTWESLPAHSRPLK		145	213	140	35	32	34	GAA	E	63	E	GAG	0.000476405	0.000624835	0.00044703	0.000103533	9.15E-05	9.92E-05	-11.03552437	-10.64423713	-11.12734033	-13.23761544	-13.41520122	-13.29977199	-2.202091071	-2.770964085	-2.172431659	-2.202091071	F1	5.455162801	5.510961919	5.444600814	-0.014141855	0.02545515	-0.083032672	-0.014141855	silent
616	ATGGACTGGCAAAAGTCCTCGACTTTGATCGTTGCTTTGACTTTGTCTAGAGGTATTGGTTTGAAAAACGACTTGCCTTGGAAGTTGAAGTCTGACATGATGTTCTTTTCCAGAGTTACTTCTGGTCTGTTGGTCACCAGATCAACCGGTCAAATGAACGTCGTTTTGATGGGTCGTAAGACCTGGGAATCTTTACCAGCTCATTCTAGACCATTAAAG	MDWQKSSTLIVALTLSRGIGLKNDLPWKLKSDMMFFSRVTSGLLVTRSTGQMNVVLMGRKTWESLPAHSRPLK		145	190	144	11	17	11	TTA	L	7	S	TCG	0.000476405	0.000557365	0.000459802	3.25E-05	4.86E-05	3.21E-05	-11.03552437	-10.80909114	-11.08669834	-14.90746684	-14.32773838	-14.92780321	-3.871942469	-3.518647231	-3.841104866	-3.841104866	F1	5.455162801	5.510961919	5.444600814	-0.186720514	-0.186720514	-0.177073326	-0.226579124	substitution
617	ATGGACTGGCAAAAGTCCTTAACTTTGATCGTTGCTTTGACTTTGTCTAGAGGTATTGGTTTGAAAAACGACTTGCCTTGGAAGTTGAAGTCTGACATGATGTTCTTTTCCAGAGTTACTTCTGGTCTGAATGTCACCAGATCAACCGGTCAAATGAACGTCGTTTTGATGGGTCGTAAGACCTGGGAATCTTTACCAGCTCATTCTAGACCATTAAAG	MDWQKSLTLIVALTLSRGIGLKNDLPWKLKSDMMFFSRVTSGLNVTRSTGQMNVVLMGRKTWESLPAHSRPLK		145	186	177	125	175	149	TTG	L	44	N	AAT	0.000476405	0.000545631	0.000565174	0.000369762	0.000500622	0.000434587	-11.03552437	-10.83978794	-10.78901779	-11.40111418	-10.96399011	-11.16806631	-0.365589803	-0.124202164	-0.379048513	-0.365589803	F1	5.455162801	5.510961919	5.444600814	0.249866664	0.25880578	0.249866664	0.214172123	substitution
618	ATGGACTGGCAAAAGTCCTTAACTTTGATCGTTGCTTTGACTTTGTCTAGAGGTATTGGTTTGAAAAACGACTTGCCTGGGAAGTTGAAGTCTGACATGATGTTCTTTTCCAGAGTTACTTCTGGTCTGTTGGTCACCAGATCAACCGGTCAAATGAACGTCGTTTTGATGGGTCGTAAGACCTGGGAATCTTTACCAGCTCATTCTAGACCATTAAAG	MDWQKSLTLIVALTLSRGIGLKNDLPGKLKSDMMFFSRVTSGLLVTRSTGQMNVVLMGRKTWESLPAHSRPLK		145	170	162	70	53	66	TGG	W	27	G	GGG	0.000476405	0.000498695	0.000517278	0.000207067	0.000151617	0.000192502	-11.03552437	-10.96955582	-10.91677334	-12.23761544	-12.68728076	-12.34284071	-1.202091071	-1.717724946	-1.426067367	-1.426067367	F1	5.455162801	5.510961919	5.444600814	0.080877104	0.152517752	0.049439617	0.080877104	substitution
619	ATGGATTGGCAAAAGTCCTTAACTTTGATCGTTGCTTTGACTTTGTCTAGAGGTATTGGTTTGAAAAACGACTTGCCTTGGAAGTTGAAGTCTGACATGATGTTCTTTTCCAGAGTTACTTCTGGTCTGTTGGTCACCAGATCAACCGGTCAAATGAACGTCGTTTTGATGGGTCGTAAGACCTGGGAATCTTTACCAGCTCATTCTAGACCATTAAAG	MDWQKSLTLIVALTLSRGIGLKNDLPWKLKSDMMFFSRVTSGLLVTRSTGQMNVVLMGRKTWESLPAHSRPLK		145	166	181	169	222	235	GAC	D	2	D	GAT	0.000476405	0.000486961	0.000577946	0.000499919	0.000635075	0.000685423	-11.03552437	-11.00390732	-10.75677746	-10.96601902	-10.62078535	-10.51071788	0.069505349	0.383121971	0.246059576	0.246059576	F1	5.455162801	5.510961919	5.444600814	0.313675905	0.314090102	0.313675905	0.293754066	silent
620	ATGGACTGGCAAAAGTCCTTAACTTTGATCGTTGCTTTGACTTTGTCTAGAGGTATTGGTTTGAAAAACGACTTGCCTTGGAAGTTGAAGTCTGACATGATGTTCTTTTCCAGTGTTACTTCTGGTCTGTTGGTCACCAGATCAACCGGTCAAATGAACGTCGTTTTGATGGGTCGTAAGACCTGGGAATCTTTACCAGCTCATTCTAGACCATTAAAG	MDWQKSLTLIVALTLSRGIGLKNDLPWKLKSDMMFFSSVTSGLLVTRSTGQMNVVLMGRKTWESLPAHSRPLK		145	163	129	31	32	52	AGA	R	38	S	AGT	0.000476405	0.00047816	0.000411906	9.17E-05	9.15E-05	0.000151668	-11.03552437	-11.0302186	-11.24539609	-13.41270215	-13.41520122	-12.68679511	-2.377177777	-2.384982619	-1.441399021	-2.377177777	F1	5.455162801	5.510961919	5.444600814	0.003208177	0.003208177	-0.034485436	0.078925246	substitution
621	ATGGACTGGCAAAAGTCCTTAACTTTGATCGTTGCTTTGACTTTGTCTAGAGGTATTGGTTTGAAAAACGACTTGCCTTGGTGGTTGAAGTCTGACATGATGTTCTTTTCCAGAGTTACTTCTGGTCTGTTGGTCACCAGATCAACCGGTCAAATGAACGTCGTTTTGATGGGTCGTAAGACCTGGGAATCTTTACCAGCTCATTCTAGACCATTAAAG	MDWQKSLTLIVALTLSRGIGLKNDLPWWLKSDMMFFSRVTSGLLVTRSTGQMNVVLMGRKTWESLPAHSRPLK		145	170	153	13	15	16	AAG	K	28	W	TGG	0.000476405	0.000498695	0.00048854	3.85E-05	4.29E-05	4.67E-05	-11.03552437	-10.96955582	-10.9992355	-14.66645874	-14.50831062	-14.38723483	-3.63093437	-3.538754805	-3.387999326	-3.538754805	F1	5.455162801	5.510961919	5.444600814	-0.16889467	-0.156097398	-0.179602378	-0.16889467	substitution
622	ATGGACTGGCAAAAGTCCTTAACTTTGATCGTTGCTTTGACTTTGTCTAGAGGTATTGGTTTGAAAAACGACTTGCCTTGGAAGTTGAAGTCTGACATGATGTTCTTTTCCAGAGTTACTTCTGGTCTGTTGGTCACCAGATCAACCGGTCAAATGAACGTCGTTTTGATGGGTCGTAAGACCTGGGAATCTTTACCAGCGCATTCTAGACCATTAAAG	MDWQKSLTLIVALTLSRGIGLKNDLPWKLKSDMMFFSRVTSGLLVTRSTGQMNVVLMGRKTWESLPAHSRPLK		145	180	131	24	30	40	GCT	A	67	A	GCG	0.000476405	0.00052803	0.000418292	7.10E-05	8.58E-05	0.000116668	-11.03552437	-10.88709366	-11.22320034	-13.78193596	-13.50831062	-13.06530673	-2.746411587	-2.621216965	-1.84210639	-2.621216965	F1	5.455162801	5.510961919	5.444600814	-0.043707631	-0.043707631	-0.064198066	0.027911555	silent
623	ATGGACTGGCAAAAGTCCTTAACTTTGATCGTTGCTTTGACTTTGTCTAGAGGTATTGGTTTGAAAAACGACTTGCCTTGGAAGTTGAAGTCTGACATGATGTTCTTTTCCAGAGTTACTTCTGGTCTGTTGGTCACCAGATCAACCGGTCAAATGAACGTCGTTTTGATTGGTCGTAAGACCTGGGAATCTTTACCAGCTCATTCTAGACCATTAAAG	MDWQKSLTLIVALTLSRGIGLKNDLPWKLKSDMMFFSRVTSGLLVTRSTGQMNVVLIGRKTWESLPAHSRPLK		145	176	189	10	10	10	ATG	M	57	I	ATT	0.000476405	0.000516296	0.000603491	2.96E-05	2.86E-05	2.92E-05	-11.03552437	-10.91951513	-10.69438092	-15.04497037	-15.09327312	-15.06530673	-4.009445993	-4.173757988	-4.370925813	-4.173757988	F1	5.455162801	5.510961919	5.444600814	-0.259470588	-0.204192069	-0.259470588	-0.294030147	substitution
624	ATGGACTGGCAAAAGTCCTTAACTTTGATCGTTGCTTTGACTTTGTCTAGAGGTATTGGTTTGAAAGTTGACTTGCCTTGGAAGTTGAAGTCTGACATGATGTTCTTTTCCAGAGTTACTTCTGGTCTGTTGGTCACCAGATCAACCGGTCAAATGAACGTCGTTTTGATGGGTCGTAAGACCTGGGAATCTTTACCAGCTCATTCTAGACCATTAAAG	MDWQKSLTLIVALTLSRGIGLKVDLPWKLKSDMMFFSRVTSGLLVTRSTGQMNVVLMGRKTWESLPAHSRPLK		144	175	132	37	50	29	AAC	N	23	V	GTT	0.000473119	0.000513362	0.000421486	0.00010945	0.000143035	8.46E-05	-11.04550846	-10.92773564	-11.21222923	-13.15744509	-12.77134503	-13.52925383	-2.111936634	-1.843609386	-2.317024608	-2.111936634	F1	5.455162801	5.510961919	5.444600814	0.033606366	0.036910407	0.033606366	-0.032549852	substitution
625	ATGGACTGGCAAAAGTCCTTAACTTTGATCGTTGCTTTGACTTTGTCTAGAGGTATTGGTTTGAAAAACGACTTGCCTTGGACTTTGAAGTCTGACATGATGTTCTTTTCCAGAGTTACTTCTGGTCTGTTGGTCACCAGATCAACCGGTCAAATGAACGTCGTTTTGATGGGTCGTAAGACCTGGGAATCTTTACCAGCTCATTCTAGACCATTAAAG	MDWQKSLTLIVALTLSRGIGLKNDLPWTLKSDMMFFSRVTSGLLVTRSTGQMNVVLMGRKTWESLPAHSRPLK		144	156	137	51	56	71	AAG	K	28	T	ACT	0.000473119	0.000457626	0.000437451	0.000150863	0.000160199	0.000207085	-11.04550846	-11.09354453	-11.15859126	-12.69447312	-12.6078463	-12.23748771	-1.648964657	-1.514301761	-1.078896447	-1.514301761	F1	5.455162801	5.510961919	5.444600814	0.095736831	0.095736831	0.075025388	0.125075119	substitution
[truncated: 8,260 more rows]
