# Supplementary material for: Deep mutational scanning of Pneumocystis jirovecii dihydrofolate reductase reveals allosteric mechanism of resistance to an antifolate
Source: PLoS Genet. 2024 Apr 29;20(4):e1011252. doi: 10.1371/journal.pgen.1011252 (PMC11125491; doi:10.1371/journal.pgen.1011252)
Supplement: S3 File — Demultiplexed and analyzed data for pooled competition assay in MTX IC90 condition. Detailed readme is available in table Tab. (CSV) [file pgen.1011252.s022.csv]

	nt_seq	aa_seq	WT	T0-1	T0-2	T0-3	MTX20-1	MTX20-2	MTX20-3	codon_WT	aa_WT	position	aa_mut	codon_mut	T0-1_freq	T0-2_freq	T0-3_freq	MTX20-1_freq	MTX20-2_freq	MTX20-3_freq	T0-1_freq_log2	T0-2_freq_log2	T0-3_freq_log2	MTX20-1_freq_log2	MTX20-2_freq_log2	MTX20-3_freq_log2	MTX20-1_log2FC	MTX20-2_log2FC	MTX20-3_log2FC	median_FC	fragment	MTX20-1_gen	MTX20-2_gen	MTX20-3_gen	median_CoS	MTX20-1_CoS	MTX20-2_CoS	MTX20-3_CoS	nature
0	ATGGACTGGCAAAAGTCCTTAACTTTGATCGTTGCTTTGACTTTGTCTAGAGGTATTGGTTTGAAAAACGACTTGCCTTGGAAGTTGAAGTCTGACATGATGTTCTTTTCCAGAGTTACTTCTGGTCTGTTGGTCACCAGATCAACCGGTCAAATGAACGTCGTTTTGATGGGTCGTAAGACCTGGGAATCTTTACCAGCTCATTCTAGACCATTAAAG	MDWQKSLTLIVALTLSRGIGLKNDLPWKLKSDMMFFSRVTSGLLVTRSTGQMNVVLMGRKTWESLPAHSRPLK	TRUE	34868	32054	30012	8019	5743	5690	ATG	M	1	M	ATG	0.114560574	0.094030332	0.095830486	0.025237775	0.019030356	0.019130102	-3.125817468	-3.410729972	-3.383371502	-5.308271492	-5.715553605	-5.708011661	-2.182454024	-2.304823633	-2.32464016	-2.304823633	F1	5.468909092	5.496334513	5.408032466	0.224894244	0.224894244	0.230903618	0.196317692	WT
1	ATGGACTGGCAAAAGTCCTTAACTTTGATCGTTGCTTTGACTTTGTCTAGAGGTATTGGTTTGAAAAACGACTTGCCTTGGAAGTTGAAGTCTGACATGATGTTCTTTTCCAGAGTTACTTCTGGTCTGTTGGGTACCAGATCAACCGGTCAAATGAACGTCGTTTTGATGGGTCGTAAGACCTGGGAATCTTTACCAGCTCATTCTAGACCATTAAAG	MDWQKSLTLIVALTLSRGIGLKNDLPWKLKSDMMFFSRVTSGLLGTRSTGQMNVVLMGRKTWESLPAHSRPLK		883	1036	938	110	136	151	GTC	V	45	G	GGT	0.002901141	0.003039104	0.002995102	0.000346197	0.000450658	0.000507671	-8.429163835	-8.362138465	-8.383179232	-11.4961184	-11.11567961	-10.94381986	-3.066954566	-2.753541145	-2.560640627	-2.753541145	F1	5.468909092	5.496334513	5.408032466	0.166069526	0.112789792	0.174315491	0.166069526	substitution
2	ATGGACTGGCAAAAGTCCTTAACTTTGATCGTTGCTTTGACTTTGTCTAGAGGTATTGGTTTGAAAAACGACTTGCCTTGGAAGTTGAAGTCTGACATGATGTTCTTTTCCAGAGTTACTTCTGGTCTGTTGTGTACCAGATCAACCGGTCAAATGAACGTCGTTTTGATGGGTCGTAAGACCTGGGAATCTTTACCAGCTCATTCTAGACCATTAAAG	MDWQKSLTLIVALTLSRGIGLKNDLPWKLKSDMMFFSRVTSGLLCTRSTGQMNVVLMGRKTWESLPAHSRPLK		521	529	448	30	24	52	GTC	V	45	C	TGT	0.001711772	0.00155182	0.001430496	9.44E-05	7.95E-05	0.000174827	-9.1902939	-9.331822841	-9.449268423	-13.37058752	-13.61817995	-12.48178488	-4.180293619	-4.28635711	-3.032516458	-4.180293619	F1	5.468909092	5.496334513	5.408032466	-0.018989168	-0.028318391	-0.018989168	0.105589231	substitution
3	ATGGACTGGCAATGGTCCTTAACTTTGATCGTTGCTTTGACTTTGTCTAGAGGTATTGGTTTGAAAAACGACTTGCCTTGGAAGTTGAAGTCTGACATGATGTTCTTTTCCAGAGTTACTTCTGGTCTGTTGGTCACCAGATCAACCGGTCAAATGAACGTCGTTTTGATGGGTCGTAAGACCTGGGAATCTTTACCAGCTCATTCTAGACCATTAAAG	MDWQWSLTLIVALTLSRGIGLKNDLPWKLKSDMMFFSRVTSGLLVTRSTGQMNVVLMGRKTWESLPAHSRPLK		516	593	430	11	11	3	AAG	K	5	W	TGG	0.001695344	0.001739564	0.001373021	3.46E-05	3.65E-05	1.01E-05	-9.204206207	-9.167058459	-9.508430495	-14.8180465	-14.74371083	-16.5972621	-5.613840289	-5.576652375	-7.088831603	-5.613840289	F1	5.468909092	5.496334513	5.408032466	-0.210010721	-0.210010721	-0.181709345	-0.414308426	substitution
4	ATGGACTGGCAAAAGTCCTTAACTTTGATCGTTGCTTTGACTTTGTCTAGAGGTATTGGTTTGAAAAACGACTTGCCTTGGAAGTTGAAGTCTGACATGGGGTTCTTTTCCAGAGTTACTTCTGGTCTGTTGGTCACCAGATCAACCGGTCAAATGAACGTCGTTTTGATGGGTCGTAAGACCTGGGAATCTTTACCAGCTCATTCTAGACCATTAAAG	MDWQKSLTLIVALTLSRGIGLKNDLPWKLKSDMGFFSRVTSGLLVTRSTGQMNVVLMGRKTWESLPAHSRPLK		426	460	484	20	37	43	ATG	M	34	G	GGG	0.001399645	0.001349409	0.001545447	6.29E-05	0.000122605	0.000144568	-9.480723842	-9.533456702	-9.337760107	-13.95555002	-12.99368909	-12.75595984	-4.474826178	-3.460232384	-3.418199736	-3.460232384	F1	5.468909092	5.496334513	5.408032466	0.056156229	-0.065648398	0.085194088	0.056156229	substitution
5	ATGGACTGGCAAAAGTCCTTAACTTTGATCGTTGCTTTGACTTTGTCTAGAGGTATTGGTTTGAAAAACGACTTGCCTTGGAAGTTGAAGTCTGACATGATGTTCTTTTCCAGAGTTACTTCTGGTCTGTTGGTTACCAGATCAACCGGTCAAATGAACGTCGTTTTGATGGGTCGTAAGACCTGGGAATCTTTACCAGCTCATTCTAGACCATTAAAG	MDWQKSLTLIVALTLSRGIGLKNDLPWKLKSDMMFFSRVTSGLLVTRSTGQMNVVLMGRKTWESLPAHSRPLK		404	443	386	28	33	39	GTC	V	45	V	GTT	0.001327362	0.001299539	0.001232526	8.81E-05	0.000109351	0.00013112	-9.557221979	-9.587783865	-9.664166308	-13.47012319	-13.15874833	-12.89682238	-3.912901213	-3.570964468	-3.232656072	-3.570964468	F1	5.468909092	5.496334513	5.408032466	0.071229576	0.005571785	0.071229576	0.079937349	silent
6	ATGGACTGGCAAAAGTCCTTAACTTTGATCGTTGCTTTGACTTTGTCTAGAGGTATTGGTTTGAAAAACGACTTGCCTTGGAAGTTGAAGTCTGACATGATGTTCGGGTCCAGAGTTACTTCTGGTCTGTTGGTCACCAGATCAACCGGTCAAATGAACGTCGTTTTGATGGGTCGTAAGACCTGGGAATCTTTACCAGCTCATTCTAGACCATTAAAG	MDWQKSLTLIVALTLSRGIGLKNDLPWKLKSDMMFGSRVTSGLLVTRSTGQMNVVLMGRKTWESLPAHSRPLK		399	331	398	15	15	18	TTT	F	36	G	GGG	0.001310935	0.000970988	0.001270843	4.72E-05	4.97E-05	6.05E-05	-9.575188526	-10.00825935	-9.619998724	-14.37058752	-14.29625186	-14.0122996	-4.795398993	-4.28799251	-4.392300873	-4.392300873	F1	5.468909092	5.496334513	5.408032466	-0.068694252	-0.106278831	-0.019195409	-0.068694252	substitution
7	ATGGACTGGCAAAAGTCCTTAACTTTGATCGTTGCTTTGACTTTGTCTAGAGGTATTGGTGGGAAAAACGACTTGCCTTGGAAGTTGAAGTCTGACATGATGTTCTTTTCCAGAGTTACTTCTGGTCTGTTGGTCACCAGATCAACCGGTCAAATGAACGTCGTTTTGATGGGTCGTAAGACCTGGGAATCTTTACCAGCTCATTCTAGACCATTAAAG	MDWQKSLTLIVALTLSRGIGGKNDLPWKLKSDMMFFSRVTSGLLVTRSTGQMNVVLMGRKTWESLPAHSRPLK		373	363	342	113	113	119	TTG	L	21	G	GGG	0.00122551	0.00106486	0.001092031	0.000355639	0.000374444	0.000400085	-9.672401642	-9.875121015	-9.83877083	-11.45729915	-11.38296349	-11.28740684	-1.78489751	-1.507842474	-1.448636005	-1.507842474	F1	5.468909092	5.496334513	5.408032466	0.308595089	0.275281839	0.331411555	0.308595089	substitution
8	ATGGACTGGCAAAAGTCCTTAACTTTGATCGTTGCTTTGACTTTGTCTAGAGGTATTGGTTTGAAAAACGACTTGCCTTGGAAGTTGAAGTCTGACATGATGGGGTTTTCCAGAGTTACTTCTGGTCTGTTGGTCACCAGATCAACCGGTCAAATGAACGTCGTTTTGATGGGTCGTAAGACCTGGGAATCTTTACCAGCTCATTCTAGACCATTAAAG	MDWQKSLTLIVALTLSRGIGLKNDLPWKLKSDMMGFSRVTSGLLVTRSTGQMNVVLMGRKTWESLPAHSRPLK		373	491	443	123	146	108	TTC	F	35	G	GGG	0.00122551	0.001440347	0.001414531	0.000387111	0.000483795	0.000363102	-9.672401642	-9.439367539	-9.465460456	-11.33496361	-11.01331789	-11.4273371	-1.662561967	-1.573950354	-1.96187664	-1.662561967	F1	5.468909092	5.496334513	5.408032466	0.29078704	0.29078704	0.323074637	0.242813069	substitution
9	ATGGACTGGCAAAAGTCCTTAACTTTGATCGTTGCTTTGACTTTGTCTAGAGGTATTGGTTTGAAAAACGACTTGCCTTGGAAGTTGAAGTCTGACATGATGAGGTTTTCCAGAGTTACTTCTGGTCTGTTGGTCACCAGATCAACCGGTCAAATGAACGTCGTTTTGATGGGTCGTAAGACCTGGGAATCTTTACCAGCTCATTCTAGACCATTAAAG	MDWQKSLTLIVALTLSRGIGLKNDLPWKLKSDMMRFSRVTSGLLVTRSTGQMNVVLMGRKTWESLPAHSRPLK		360	371	395	75	73	78	TTC	F	35	R	AGG	0.001182798	0.001088328	0.001261264	0.000236044	0.000241897	0.00026224	-9.723580366	-9.843671376	-9.630914502	-12.04865942	-12.01331789	-11.89682238	-2.325079058	-2.169646516	-2.265907878	-2.265907878	F1	5.468909092	5.496334513	5.408032466	0.206817487	0.206817487	0.247950913	0.203845404	substitution
10	ATGGACTGGCAAAAGTCCTTAACTTTGATCGTTGCTTTGACTTTGTCTAGAGGTATTGGTTTGAAAAACGACTTGCCTTGGAAGTTGAAGTCTGACATGATGTTCGGTTCCAGAGTTACTTCTGGTCTGTTGGTCACCAGATCAACCGGTCAAATGAACGTCGTTTTGATGGGTCGTAAGACCTGGGAATCTTTACCAGCTCATTCTAGACCATTAAAG	MDWQKSLTLIVALTLSRGIGLKNDLPWKLKSDMMFGSRVTSGLLVTRSTGQMNVVLMGRKTWESLPAHSRPLK		358	362	400	4	6	7	TTT	F	36	G	GGT	0.001176227	0.001061926	0.001277229	1.26E-05	1.99E-05	2.35E-05	-9.731617685	-9.879100866	-9.612767155	-16.27747811	-15.61817995	-15.37486968	-6.54586043	-5.739079085	-5.762102522	-5.762102522	F1	5.468909092	5.496334513	5.408032466	-0.244261643	-0.32813796	-0.202193108	-0.244261643	substitution
11	ATGGACTGGCAAAAGTCCTTAACTTTGATCGTTGCTTTGACTTTGTCTAGAGGTATTGGGTTGAAAAACGACTTGCCTTGGAAGTTGAAGTCTGACATGATGTTCTTTTCCAGAGTTACTTCTGGTCTGTTGGTCACCAGATCAACCGGTCAAATGAACGTCGTTTTGATGGGTCGTAAGACCTGGGAATCTTTACCAGCTCATTCTAGACCATTAAAG	MDWQKSLTLIVALTLSRGIGLKNDLPWKLKSDMMFFSRVTSGLLVTRSTGQMNVVLMGRKTWESLPAHSRPLK		348	354	359	27	40	23	GGT	G	20	G	GGG	0.001143372	0.001038458	0.001146313	8.50E-05	0.000132546	7.73E-05	-9.772489966	-9.911341203	-9.768783311	-13.52259061	-12.88121436	-13.65866264	-3.750100646	-2.969873154	-3.889879332	-3.750100646	F1	5.468909092	5.496334513	5.408032466	0.026205654	0.026205654	0.147033686	-0.004298915	silent
12	ATGGACTGGCAAAAGTCCTTAACTTTGATCGTTGCTTTGACTTTGTCTAGAGGTATTGGTTTGAAAAACGACTTGCCTTGGAAGTTGAAGTCTGACATGATGTTCTTTTCCAGAGGGACTTCTGGTCTGTTGGTCACCAGATCAACCGGTCAAATGAACGTCGTTTTGATGGGTCGTAAGACCTGGGAATCTTTACCAGCTCATTCTAGACCATTAAAG	MDWQKSLTLIVALTLSRGIGLKNDLPWKLKSDMMFFSRGTSGLLVTRSTGQMNVVLMGRKTWESLPAHSRPLK		344	367	360	30	32	35	GTT	V	39	G	GGG	0.001130229	0.001076594	0.001149506	9.44E-05	0.000106037	0.000117672	-9.789168707	-9.8593105	-9.764770248	-13.37058752	-13.20314245	-13.05294158	-3.581418811	-3.343831951	-3.288171333	-3.343831951	F1	5.468909092	5.496334513	5.408032466	0.072821962	0.047584934	0.099873441	0.072821962	substitution
13	ATGGACTGGCAAAAGTCCTTAACTTTGATCGTTGCTTTGACTTTGTCTAGAGGTATTGGTTTGAAAAACGACTTGCCTTGGAAGTTGAAGTCTGACATGATGTTCGTGTCCAGAGTTACTTCTGGTCTGTTGGTCACCAGATCAACCGGTCAAATGAACGTCGTTTTGATGGGTCGTAAGACCTGGGAATCTTTACCAGCTCATTCTAGACCATTAAAG	MDWQKSLTLIVALTLSRGIGLKNDLPWKLKSDMMFVSRVTSGLLVTRSTGQMNVVLMGRKTWESLPAHSRPLK		343	306	353	1002	949	861	TTT	F	36	V	GTG	0.001126944	0.00089765	0.001127155	0.003153542	0.003144665	0.002894731	-9.793368696	-10.12155891	-9.793098972	-8.308811321	-8.312878175	-8.432355171	1.484557375	1.808680736	1.3607438	1.484557375	F1	5.468909092	5.496334513	5.408032466	0.689663098	0.689663098	0.749660973	0.668673122	substitution
14	ATGGACTGGCAAAAGTCCTTAACTTTGATCGTTGCTTTGACTTTGTCTAGAGGTATTGGTTGGAAAAACGACTTGCCTTGGAAGTTGAAGTCTGACATGATGTTCTTTTCCAGAGTTACTTCTGGTCTGTTGGTCACCAGATCAACCGGTCAAATGAACGTCGTTTTGATGGGTCGTAAGACCTGGGAATCTTTACCAGCTCATTCTAGACCATTAAAG	MDWQKSLTLIVALTLSRGIGWKNDLPWKLKSDMMFFSRVTSGLLVTRSTGQMNVVLMGRKTWESLPAHSRPLK		340	382	304	23	20	17	TTG	L	21	W	TGG	0.001117087	0.001120596	0.000970694	7.24E-05	6.63E-05	5.72E-05	-9.806042526	-9.801517925	-10.00869583	-13.75391616	-13.88121436	-14.09476176	-3.947873632	-4.079696432	-4.086065926	-4.079696432	F1	5.468909092	5.496334513	5.408032466	0.001139267	0.001139267	0.007072977	-0.029444138	substitution
15	ATGGACTGGCAAAAGTCCTTAACTTTGATCGTTGCTGGGACTTTGTCTAGAGGTATTGGTTTGAAAAACGACTTGCCTTGGAAGTTGAAGTCTGACATGATGTTCTTTTCCAGAGTTACTTCTGGTCTGTTGGTCACCAGATCAACCGGTCAAATGAACGTCGTTTTGATGGGTCGTAAGACCTGGGAATCTTTACCAGCTCATTCTAGACCATTAAAG	MDWQKSLTLIVAGTLSRGIGLKNDLPWKLKSDMMFFSRVTSGLLVTRSTGQMNVVLMGRKTWESLPAHSRPLK		340	417	324	565	639	611	TTG	L	13	G	GGG	0.001117087	0.001223269	0.001034555	0.001778195	0.00211743	0.002054217	-9.806042526	-9.67504318	-9.916773342	-9.135371057	-8.883470331	-8.927196029	0.670671469	0.791572849	0.989577313	0.791572849	F1	5.468909092	5.496334513	5.408032466	0.621100736	0.586508573	0.621392677	0.621100736	substitution
16	ATGGACTGGCAAAAGTCCTTAACTTTGATCGTTGCTTTGACTTTGTCTAGAGGGATTGGTTTGAAAAACGACTTGCCTTGGAAGTTGAAGTCTGACATGATGTTCTTTTCCAGAGTTACTTCTGGTCTGTTGGTCACCAGATCAACCGGTCAAATGAACGTCGTTTTGATGGGTCGTAAGACCTGGGAATCTTTACCAGCTCATTCTAGACCATTAAAG	MDWQKSLTLIVALTLSRGIGLKNDLPWKLKSDMMFFSRVTSGLLVTRSTGQMNVVLMGRKTWESLPAHSRPLK		339	454	373	14	25	15	GGT	G	18	G	GGG	0.001113802	0.001331808	0.001191016	4.41E-05	8.28E-05	5.04E-05	-9.810291999	-9.552398266	-9.713591525	-14.47012319	-13.55928626	-14.275334	-4.659831193	-4.006887996	-4.561742478	-4.561742478	F1	5.468909092	5.496334513	5.408032466	-0.089096531	-0.089096531	0.016254908	-0.090411572	silent
17	ATGGACTGGCAAAAGTAGTTAACTTTGATCGTTGCTTTGACTTTGTCTAGAGGTATTGGTTTGAAAAACGACTTGCCTTGGAAGTTGAAGTCTGACATGATGTTCTTTTCCAGAGTTACTTCTGGTCTGTTGGTCACCAGATCAACCGGTCAAATGAACGTCGTTTTGATGGGTCGTAAGACCTGGGAATCTTTACCAGCTCATTCTAGACCATTAAAG	MDWQK_LTLIVALTLSRGIGLKNDLPWKLKSDMMFFSRVTSGLLVTRSTGQMNVVLMGRKTWESLPAHSRPLK		326	378	244	10	22	5	TCC	S	6	*	TAG	0.001071089	0.001108862	0.00077911	3.15E-05	7.29E-05	1.68E-05	-9.866705308	-9.816704329	-10.32588601	-14.95555002	-13.74371083	-15.8602965	-5.088844712	-3.927006504	-5.534410497	-5.088844712	F1	5.468909092	5.496334513	5.408032466	-0.143471088	-0.143471088	0.026328827	-0.21507837	stop
18	ATGGACTGGCAAAAGTCCTTAACTTTGATCGTTGCTTTGACTTTGTCTAGAGGTATTGGTTTGAAAAACGACTTGCCTTGGAAGTTGAAGTCTGACATGATGTTCGAGTCCAGAGTTACTTCTGGTCTGTTGGTCACCAGATCAACCGGTCAAATGAACGTCGTTTTGATGGGTCGTAAGACCTGGGAATCTTTACCAGCTCATTCTAGACCATTAAAG	MDWQKSLTLIVALTLSRGIGLKNDLPWKLKSDMMFESRVTSGLLVTRSTGQMNVVLMGRKTWESLPAHSRPLK		322	284	331	11	24	21	TTT	F	36	E	GAG	0.001057947	0.000833113	0.001056907	3.46E-05	7.95E-05	7.06E-05	-9.884516584	-10.22919963	-9.885935938	-14.8180465	-13.61817995	-13.78990718	-4.933529912	-3.388980317	-3.903971238	-3.903971238	F1	5.468909092	5.496334513	5.408032466	-0.006105073	-0.123785989	0.094179744	-0.006105073	substitution
19	ATGGACTGGCAAAAGTCCTTAACTTTGATCGTTGCTTTGACTTTGTCTAGAGGTATTGGTTTGAAAAACGACTTGCCTTGGAAGTTGAAGTCTGACTGGATGTTCTTTTCCAGAGTTACTTCTGGTCTGTTGGTCACCAGATCAACCGGTCAAATGAACGTCGTTTTGATGGGTCGTAAGACCTGGGAATCTTTACCAGCTCATTCTAGACCATTAAAG	MDWQKSLTLIVALTLSRGIGLKNDLPWKLKSDWMFFSRVTSGLLVTRSTGQMNVVLMGRKTWESLPAHSRPLK		317	409	293	14551	12371	13256	ATG	M	33	W	TGG	0.00104152	0.001199801	0.00093557	0.045795593	0.040993303	0.044567421	-9.907094432	-9.70298972	-10.06186649	-4.448647431	-4.608467948	-4.487866711	5.458447001	5.094521772	5.573999779	5.458447001	F1	5.468909092	5.496334513	5.408032466	1.193326688	1.193326688	1.164041038	1.208685875	substitution
20	ATGGACTGGCAAAAGTCCTTAACTTTGATCGTTGCTTTGACTTTGTCTAGAGGTATTGGTTTGAAAAACGACTTGCCTTGGAAGTTGAAGTCTGACATGATGTTCTTTTCCAGAGGTACTTCTGGTCTGTTGGTCACCAGATCAACCGGTCAAATGAACGTCGTTTTGATGGGTCGTAAGACCTGGGAATCTTTACCAGCTCATTCTAGACCATTAAAG	MDWQKSLTLIVALTLSRGIGLKNDLPWKLKSDMMFFSRGTSGLLVTRSTGQMNVVLMGRKTWESLPAHSRPLK		311	350	342	23	31	29	GTT	V	39	G	GGT	0.001021806	0.001026724	0.001092031	7.24E-05	0.000102723	9.75E-05	-9.934662692	-9.927735641	-9.83877083	-13.75391616	-13.24894614	-13.3242436	-3.819253466	-3.3212105	-3.485472774	-3.485472774	F1	5.468909092	5.496334513	5.408032466	0.047533849	0.017441002	0.10272625	0.047533849	substitution
21	ATGGACTGGCAAAAGTCCTTAACTTTGATCGTTGCTTTGACTTTGTCTAGAGGTATTGGTTTGAAAAACGACTTGCCTTGGAAGTTGAAGTCTGACATGATGTTCTTTTAGAGAGTTACTTCTGGTCTGTTGGTCACCAGATCAACCGGTCAAATGAACGTCGTTTTGATGGGTCGTAAGACCTGGGAATCTTTACCAGCTCATTCTAGACCATTAAAG	MDWQKSLTLIVALTLSRGIGLKNDLPWKLKSDMMFF_RVTSGLLVTRSTGQMNVVLMGRKTWESLPAHSRPLK		310	402	323	8	7	15	TCC	S	37	*	TAG	0.001018521	0.001179266	0.001031362	2.52E-05	2.32E-05	5.04E-05	-9.939309057	-9.727895062	-9.92123299	-15.27747811	-15.39578753	-14.275334	-5.338169058	-5.667892468	-4.354101013	-5.338169058	F1	5.468909092	5.496334513	5.408032466	-0.17507126	-0.17507126	-0.193215706	-0.063798178	stop
22	ATGGACTGGCAAAAGTCCTTAACTTTGATCGTTGCTTTGACTTTGTCTAGAGGTATTGGTTTGAAAAACGACTTGCCTTGGAAGTTGAAGTCTGACATGATGTTCTTTTCCAGAGTTACTTCTGGTCTGTTGGTCACCAGATCAACCGGTCAAATGAACGTCGTTTTGTAGGGTCGTAAGACCTGGGAATCTTTACCAGCTCATTCTAGACCATTAAAG	MDWQKSLTLIVALTLSRGIGLKNDLPWKLKSDMMFFSRVTSGLLVTRSTGQMNVVL_GRKTWESLPAHSRPLK		305	349	229	1	7	3	ATG	M	57	*	TAG	0.001002093	0.001023791	0.000731214	3.15E-06	2.32E-05	1.01E-05	-9.96276803	-9.931863527	-10.41741956	-18.27747811	-15.39578753	-16.5972621	-8.314710085	-5.463924003	-6.179842541	-6.179842541	F1	5.468909092	5.496334513	5.408032466	-0.297803355	-0.552327672	-0.167493079	-0.297803355	stop
23	ATGGACTGGCAAAAGTCCTTAACTTTGATCGTTGCTTTGACTTTGTCTAGAGGTATTGGTTTGAAAAACGACGGGCCTTGGAAGTTGAAGTCTGACATGATGTTCTTTTCCAGAGTTACTTCTGGTCTGTTGGTCACCAGATCAACCGGTCAAATGAACGTCGTTTTGATGGGTCGTAAGACCTGGGAATCTTTACCAGCTCATTCTAGACCATTAAAG	MDWQKSLTLIVALTLSRGIGLKNDGPWKLKSDMMFFSRVTSGLLVTRSTGQMNVVLMGRKTWESLPAHSRPLK		303	302	317	7	7	9	TTG	L	25	G	GGG	0.000995522	0.000885916	0.001012204	2.20E-05	2.32E-05	3.03E-05	-9.972259479	-10.14054201	-9.948284315	-15.47012319	-15.39578753	-15.0122996	-5.497863714	-5.255245516	-5.064015283	-5.255245516	F1	5.468909092	5.496334513	5.408032466	-0.154787845	-0.195311476	-0.141176466	-0.154787845	substitution
24	ATGGACTGGCAAAAGTCCTTAACTTTGATCGTTGCTTTGACTTTGTCTAGAGGTATTGGTCGGAAAAACGACTTGCCTTGGAAGTTGAAGTCTGACATGATGTTCTTTTCCAGAGTTACTTCTGGTCTGTTGGTCACCAGATCAACCGGTCAAATGAACGTCGTTTTGATGGGTCGTAAGACCTGGGAATCTTTACCAGCTCATTCTAGACCATTAAAG	MDWQKSLTLIVALTLSRGIGRKNDLPWKLKSDMMFFSRVTSGLLVTRSTGQMNVVLMGRKTWESLPAHSRPLK		302	274	264	91	81	91	TTG	L	21	R	CGG	0.000992236	0.000803778	0.000842971	0.000286399	0.000268407	0.000305947	-9.977028723	-10.28091467	-10.21222923	-11.76968347	-11.86329245	-11.67442996	-1.792654751	-1.582377779	-1.462200733	-1.582377779	F1	5.468909092	5.496334513	5.408032466	0.306856499	0.274298661	0.322011848	0.306856499	substitution
25	ATGGACTGGCAAAAGTCCTTAACTTTGATCGTTGCTTTGACTTTGTCTAGAGGTATTGGTTTGAAAAACGACTTGCCTTGGAAGTTGAAGTCTGACATGGTGTTCTTTTCCAGAGTTACTTCTGGTCTGTTGGTCACCAGATCAACCGGTCAAATGAACGTCGTTTTGATGGGTCGTAAGACCTGGGAATCTTTACCAGCTCATTCTAGACCATTAAAG	MDWQKSLTLIVALTLSRGIGLKNDLPWKLKSDMVFFSRVTSGLLVTRSTGQMNVVLMGRKTWESLPAHSRPLK		302	302	286	13	9	13	ATG	M	34	V	GTG	0.000992236	0.000885916	0.000913219	4.09E-05	2.98E-05	4.37E-05	-9.977028723	-10.14054201	-10.09675201	-14.5770384	-15.03321745	-14.48178488	-4.600009673	-4.892675436	-4.385032872	-4.600009673	F1	5.468909092	5.496334513	5.408032466	-0.081514558	-0.081514558	-0.095452461	-0.067762713	substitution
26	ATGGACTGGCAAAAGTCCTTAACTTTGATCGTTGCTTTGACTTTGTCTAGAGGTATTGGTTTGAAAAACGACTTGCCTTGGAAGTTGAAGTCTGACATGATGTTCTTTTCCAGAGTTACTTCTGGTCTGTTGGTCACCAGATTGACCGGTCAAATGAACGTCGTTTTGATGGGTCGTAAGACCTGGGAATCTTTACCAGCTCATTCTAGACCATTAAAG	MDWQKSLTLIVALTLSRGIGLKNDLPWKLKSDMMFFSRVTSGLLVTRLTGQMNVVLMGRKTWESLPAHSRPLK		297	333	330	7	10	13	TCA	S	48	L	TTG	0.000975808	0.000976855	0.001053714	2.20E-05	3.31E-05	4.37E-05	-10.00111434	-9.999568386	-9.890301131	-15.47012319	-14.88121436	-14.48178488	-5.469008851	-4.881645971	-4.59148375	-4.881645971	F1	5.468909092	5.496334513	5.408032466	-0.094223509	-0.191654317	-0.094061526	-0.094223509	substitution
27	ATGGACTGGCAAAAGTCCTTAACTTTGATCGTTGCTTTGACTTTGTCTAGAGGTATTGGTTTGAAAAACGACTAGCCTTGGAAGTTGAAGTCTGACATGATGTTCTTTTCCAGAGTTACTTCTGGTCTGTTGGTCACCAGATCAACCGGTCAAATGAACGTCGTTTTGATGGGTCGTAAGACCTGGGAATCTTTACCAGCTCATTCTAGACCATTAAAG	MDWQKSLTLIVALTLSRGIGLKND_PWKLKSDMMFFSRVTSGLLVTRSTGQMNVVLMGRKTWESLPAHSRPLK		296	474	356	8	6	6	TTG	L	25	*	TAG	0.000972523	0.001390478	0.001136734	2.52E-05	1.99E-05	2.02E-05	-10.0059801	-9.490203504	-9.780889914	-15.27747811	-15.61817995	-15.5972621	-5.271498018	-6.127976447	-5.816372184	-5.816372184	F1	5.468909092	5.496334513	5.408032466	-0.251217382	-0.166621157	-0.251237268	-0.251217382	stop
28	ATGGACTGGCAAAAGTCCTTAACTTTGATCGTTGCTTTGACTTTGTCTAGAGGTATTGGTTTGAAAAACGACTTGCCTTGGAAGTTGAAGTCTGACATGATGTTCTTTTCCAGAGTTACTTCTGGTTCGTTGGTCACCAGATCAACCGGTCAAATGAACGTCGTTTTGATGGGTCGTAAGACCTGGGAATCTTTACCAGCTCATTCTAGACCATTAAAG	MDWQKSLTLIVALTLSRGIGLKNDLPWKLKSDMMFFSRVTSGSLVTRSTGQMNVVLMGRKTWESLPAHSRPLK		294	336	257	42	66	53	CTG	L	43	S	TCG	0.000965952	0.000985655	0.00082062	0.000132184	0.000218702	0.000178189	-10.01576112	-9.98662933	-10.2509988	-12.88516069	-12.15874833	-12.45430414	-2.869399574	-2.172119002	-2.203305348	-2.203305348	F1	5.468909092	5.496334513	5.408032466	0.211869167	0.137828549	0.247639106	0.211869167	substitution
29	ATGGACTGGCAAAAGTCCTTAACTTTGATCGTTGCTTTGACTTTGTCTAGAGGTATTGGTTTGAAAAACGACTTGCCTTGGAAGTTGAAGTCTGACATGAGGTTCTTTTCCAGAGTTACTTCTGGTCTGTTGGTCACCAGATCAACCGGTCAAATGAACGTCGTTTTGATGGGTCGTAAGACCTGGGAATCTTTACCAGCTCATTCTAGACCATTAAAG	MDWQKSLTLIVALTLSRGIGLKNDLPWKLKSDMRFFSRVTSGLLVTRSTGQMNVVLMGRKTWESLPAHSRPLK		294	327	344	12	11	15	ATG	M	34	R	AGG	0.000965952	0.000959254	0.001098417	3.78E-05	3.65E-05	5.04E-05	-10.01576112	-10.02579993	-9.83035859	-14.69251561	-14.74371083	-14.275334	-4.676754496	-4.717910905	-4.444975413	-4.676754496	F1	5.468909092	5.496334513	5.408032466	-0.075445544	-0.091241445	-0.073412765	-0.075445544	substitution
30	ATGGACTGGCAAAAGTCCTTAACTTTGATCGTTGCTTTGACTTTGTCTAGAGGTATTGGTTTGAAAAACGACTTGCCTTGGAAGTTGAAGTCTGACGGGATGTTCTTTTCCAGAGTTACTTCTGGTCTGTTGGTCACCAGATCAACCGGTCAAATGAACGTCGTTTTGATGGGTCGTAAGACCTGGGAATCTTTACCAGCTCATTCTAGACCATTAAAG	MDWQKSLTLIVALTLSRGIGLKNDLPWKLKSDGMFFSRVTSGLLVTRSTGQMNVVLMGRKTWESLPAHSRPLK		291	350	265	20181	19818	19408	ATG	M	33	G	GGG	0.000956095	0.001026724	0.000846164	0.063514594	0.065670138	0.065250793	-10.03055812	-9.927735641	-10.2067748	-3.976768071	-3.928618697	-3.937860763	6.053790048	5.999116945	6.268914032	6.053790048	F1	5.468909092	5.496334513	5.408032466	1.278120265	1.268782387	1.278120265	1.297752991	substitution
31	ATGGACTGGCAAAAGTCCTTAACTTTGATCGTTGCTTTGACTTTGTCTAGAGGTATTGGTTTGAAAAACGACTTGCCTTGGAAGTTGAAGTCTGACATGATGTTCTTTTCCAGAGTTACTTCTGGTCTGTTGGTCACCAGATCAACCGGTCAAATGAACGTCGTTTTGATGGGTCGTAAGACCTGGGAATCTTTACCAGGGCATTCTAGACCATTAAAG	MDWQKSLTLIVALTLSRGIGLKNDLPWKLKSDMMFFSRVTSGLLVTRSTGQMNVVLMGRKTWESLPGHSRPLK		291	290	309	7	10	5	GCT	A	67	G	GGG	0.000956095	0.000850714	0.000986659	2.20E-05	3.31E-05	1.68E-05	-10.03055812	-10.19903766	-9.985160317	-15.47012319	-14.88121436	-15.8602965	-5.439565073	-4.682176694	-5.875136187	-5.439565073	F1	5.468909092	5.496334513	5.408032466	-0.187922518	-0.187922518	-0.068906295	-0.258749161	substitution
32	ATGGACTGGCAAAAGTCCTTAACTTTGATCGTTGCTTTGACTTTGTCTAGAGGTATTGGTTTGAAAAACGACTTGCCTTGGAAGTTGAAGTCTGACATGATGTAGTTTTCCAGAGTTACTTCTGGTCTGTTGGTCACCAGATCAACCGGTCAAATGAACGTCGTTTTGATGGGTCGTAAGACCTGGGAATCTTTACCAGCTCATTCTAGACCATTAAAG	MDWQKSLTLIVALTLSRGIGLKNDLPWKLKSDMM_FSRVTSGLLVTRSTGQMNVVLMGRKTWESLPAHSRPLK		288	350	257	23	26	49	TTC	F	35	*	TAG	0.000946239	0.001026724	0.00082062	7.24E-05	8.62E-05	0.000164741	-10.04550846	-9.927735641	-10.2509988	-13.75391616	-13.50270273	-12.56751475	-3.708407698	-3.574967092	-2.316515959	-3.574967092	F1	5.468909092	5.496334513	5.408032466	0.070724802	0.031489952	0.070724802	0.19735897	stop
33	ATGGACTGGCAAAAGTCCTTAACTTTGATCGTTGCTTTGACTTTGTCTAGAGGTATTGGTGGTAAAAACGACTTGCCTTGGAAGTTGAAGTCTGACATGATGTTCTTTTCCAGAGTTACTTCTGGTCTGTTGGTCACCAGATCAACCGGTCAAATGAACGTCGTTTTGATGGGTCGTAAGACCTGGGAATCTTTACCAGCTCATTCTAGACCATTAAAG	MDWQKSLTLIVALTLSRGIGGKNDLPWKLKSDMMFFSRVTSGLLVTRSTGQMNVVLMGRKTWESLPAHSRPLK		288	313	228	93	114	107	TTG	L	21	G	GGT	0.000946239	0.000918185	0.00072802	0.000292694	0.000377757	0.00035974	-10.04550846	-10.08892791	-10.42373333	-11.7383193	-11.37025244	-11.44075761	-1.692810843	-1.281324531	-1.017024282	-1.281324531	F1	5.468909092	5.496334513	5.408032466	0.359977916	0.2869532	0.359977916	0.363914736	substitution
34	ATGGACTGGCAAAAGTCCTTAACTTTGATCGTTGCTTTGACTTTGTCTAGAGGTATTGGTTTGAAAAACGACTTGCCTTGGAAGTTGAAGTCTGCGATGATGTTCTTTTCCAGAGTTACTTCTGGTCTGTTGGTCACCAGATCAACCGGTCAAATGAACGTCGTTTTGATGGGTCGTAAGACCTGGGAATCTTTACCAGCTCATTCTAGACCATTAAAG	MDWQKSLTLIVALTLSRGIGLKNDLPWKLKSAMMFFSRVTSGLLVTRSTGQMNVVLMGRKTWESLPAHSRPLK		284	354	263	2	11	3	GAC	D	32	A	GCG	0.000933096	0.001038458	0.000839778	6.29E-06	3.65E-05	1.01E-05	-10.06568634	-9.911341203	-10.21770436	-17.27747811	-14.74371083	-16.5972621	-7.211791772	-4.83236963	-6.379557742	-6.379557742	F1	5.468909092	5.496334513	5.408032466	-0.32340084	-0.412540247	-0.087847247	-0.32340084	substitution
35	ATGGACTGGCAAAAGTCCTTAACTTTGATCGTTGCTTTGACTTTGTCTAGAGGTATTGGTTTGAAAAACGACTTGCCTTGGAAGTTGAAGTCTGACATGATGTTCTGGTCCAGAGTTACTTCTGGTCTGTTGGTCACCAGATCAACCGGTCAAATGAACGTCGTTTTGATGGGTCGTAAGACCTGGGAATCTTTACCAGCTCATTCTAGACCATTAAAG	MDWQKSLTLIVALTLSRGIGLKNDLPWKLKSDMMFWSRVTSGLLVTRSTGQMNVVLMGRKTWESLPAHSRPLK		283	273	343	57	28	48	TTT	F	36	W	TGG	0.000929811	0.000800845	0.001095224	0.000179393	9.28E-05	0.000161379	-10.07077522	-10.28618961	-9.834558579	-12.4445881	-13.39578753	-12.5972621	-2.373812881	-3.109597917	-2.762703519	-2.762703519	F1	5.468909092	5.496334513	5.408032466	0.140171138	0.200640805	0.129412884	0.140171138	substitution
36	ATGGACTGGCAAAAGTCCTTAACTTTGATCGTTGCTTTGACTTTGTCTAGAGGTATTGGTTTGAAAAACGACTTGCCTTGGAAGTTGAAGTCTGACATGATGTTCAGGTCCAGAGTTACTTCTGGTCTGTTGGTCACCAGATCAACCGGTCAAATGAACGTCGTTTTGATGGGTCGTAAGACCTGGGAATCTTTACCAGCTCATTCTAGACCATTAAAG	MDWQKSLTLIVALTLSRGIGLKNDLPWKLKSDMMFRSRVTSGLLVTRSTGQMNVVLMGRKTWESLPAHSRPLK		283	322	350	7	10	6	TTT	F	36	R	AGG	0.000929811	0.000944586	0.001117575	2.20E-05	3.31E-05	2.02E-05	-10.07077522	-10.04802987	-9.805412233	-15.47012319	-14.88121436	-15.5972621	-5.399347973	-4.833184482	-5.791849865	-5.399347973	F1	5.468909092	5.496334513	5.408032466	-0.182825273	-0.182825273	-0.087950009	-0.248074358	substitution
37	ATGGACTGGCAAAAGTCCTTAACTTTGATCGTTGCTTTGACTTTGTCTAGAGGTATTGGTTTGAAAAACGACTTGCCTTGGAAGTTGAAGTCTGACATGATGTTCTAGTCCAGAGTTACTTCTGGTCTGTTGGTCACCAGATCAACCGGTCAAATGAACGTCGTTTTGATGGGTCGTAAGACCTGGGAATCTTTACCAGCTCATTCTAGACCATTAAAG	MDWQKSLTLIVALTLSRGIGLKNDLPWKLKSDMMF_SRVTSGLLVTRSTGQMNVVLMGRKTWESLPAHSRPLK		281	397	267	76	57	76	TTT	F	36	*	TAG	0.00092324	0.001164599	0.00085255	0.000239191	0.000188879	0.000255516	-10.08100714	-9.745951556	-10.19592741	-12.0295506	-12.37025244	-11.93429709	-1.948543459	-2.624300882	-1.738369672	-1.948543459	F1	5.468909092	5.496334513	5.408032466	0.254540823	0.254540823	0.190614084	0.271459943	stop
38	ATGGACTGGCAAAAGTCCTTAACTTTGATCGTTGCTTTGACTTTGTCTAGAGGTATTGGTTTGAAAAACGACTTGCCTTGGAAGTTGAAGTCTGACATGATGGTGTTTTCCAGAGTTACTTCTGGTCTGTTGGTCACCAGATCAACCGGTCAAATGAACGTCGTTTTGATGGGTCGTAAGACCTGGGAATCTTTACCAGCTCATTCTAGACCATTAAAG	MDWQKSLTLIVALTLSRGIGLKNDLPWKLKSDMMVFSRVTSGLLVTRSTGQMNVVLMGRKTWESLPAHSRPLK		278	285	267	88	76	78	TTC	F	35	V	GTG	0.000913383	0.000836047	0.00085255	0.000276958	0.000251838	0.00026224	-10.09649239	-10.22412864	-10.19592741	-11.8180465	-11.95521494	-11.89682238	-1.721554106	-1.731086294	-1.700894967	-1.721554106	F1	5.468909092	5.496334513	5.408032466	0.283310186	0.283310186	0.303258097	0.276263074	substitution
39	ATGGACTGGCAAAAGTCCTTAACTTTGATCGTTGCTTTGACTTTGTCTAGAGGTATTGGTTTGAAAAACGACTTGCCTTGGAAGTTGAAGTCTGACATGATGTTCTTTTCCAGAGTGACTTCTGGTCTGTTGGTCACCAGATCAACCGGTCAAATGAACGTCGTTTTGATGGGTCGTAAGACCTGGGAATCTTTACCAGCTCATTCTAGACCATTAAAG	MDWQKSLTLIVALTLSRGIGLKNDLPWKLKSDMMFFSRVTSGLLVTRSTGQMNVVLMGRKTWESLPAHSRPLK		278	247	265	15	18	22	GTT	V	39	V	GTG	0.000913383	0.000724574	0.000846164	4.72E-05	5.96E-05	7.40E-05	-10.09649239	-10.43057952	-10.2067748	-14.37058752	-14.03321745	-13.72279298	-4.274095129	-3.602637929	-3.516018185	-3.602637929	F1	5.468909092	5.496334513	5.408032466	0.043618845	-0.040207098	0.06723521	0.043618845	silent
40	ATGGACTGGCAAAAGTCCTTAACTTTGATCGTTGCTTTGACTTTGTCTAGAGGTATTGGTTTGAAAAACGACTTGCCTTGGAAGTTGAAGTCTGACATGCGGTTCTTTTCCAGAGTTACTTCTGGTCTGTTGGTCACCAGATCAACCGGTCAAATGAACGTCGTTTTGATGGGTCGTAAGACCTGGGAATCTTTACCAGCTCATTCTAGACCATTAAAG	MDWQKSLTLIVALTLSRGIGLKNDLPWKLKSDMRFFSRVTSGLLVTRSTGQMNVVLMGRKTWESLPAHSRPLK		276	293	308	19	23	12	ATG	M	34	R	CGG	0.000906812	0.000859515	0.000983466	5.98E-05	7.62E-05	4.03E-05	-10.10690901	-10.1841899	-9.989836804	-14.0295506	-13.6795805	-14.5972621	-3.922641596	-3.495390597	-4.607425294	-3.922641596	F1	5.468909092	5.496334513	5.408032466	0.004337257	0.004337257	0.080760258	-0.096266735	substitution
41	ATGGACTGGCAAAAGTCCTTAACTTTGATCGTTGCTTTGACTTTGTCTAGAGGTATTGGTTTGAAAAACGACTTGCCTTGGAAGTTGAAGTCTGACATGATGTTCTTTTCCAGAGTTACTTCTGGTAGGTTGGTCACCAGATCAACCGGTCAAATGAACGTCGTTTTGATGGGTCGTAAGACCTGGGAATCTTTACCAGCTCATTCTAGACCATTAAAG	MDWQKSLTLIVALTLSRGIGLKNDLPWKLKSDMMFFSRVTSGRLVTRSTGQMNVVLMGRKTWESLPAHSRPLK		276	251	256	20	33	18	CTG	L	43	R	AGG	0.000906812	0.000736308	0.000817427	6.29E-05	0.000109351	6.05E-05	-10.10690901	-10.4074032	-10.25662334	-13.95555002	-13.15874833	-14.0122996	-3.848641014	-2.751345133	-3.755676252	-3.755676252	F1	5.468909092	5.496334513	5.408032466	0.01371633	0.01371633	0.174592431	0.012901886	substitution
42	ATGGACTGGCAAAAGTCCTTAACTTTGATCGTTGCTTTGACTTTGTCTAGAGGTATTGGTTTGAAAAACGACTTGCCTTGGAAGTTGAAGTCTGACATGATGTTCTTTTCCAGATGGACTTCTGGTCTGTTGGTCACCAGATCAACCGGTCAAATGAACGTCGTTTTGATGGGTCGTAAGACCTGGGAATCTTTACCAGCTCATTCTAGACCATTAAAG	MDWQKSLTLIVALTLSRGIGLKNDLPWKLKSDMMFFSRWTSGLLVTRSTGQMNVVLMGRKTWESLPAHSRPLK		276	245	320	9	17	8	GTT	V	39	W	TGG	0.000906812	0.000718707	0.001021783	2.83E-05	5.63E-05	2.69E-05	-10.10690901	-10.44230881	-9.93469525	-15.10755311	-14.11567961	-15.1822246	-5.000644108	-3.673370796	-5.247529349	-5.000644108	F1	5.468909092	5.496334513	5.408032466	-0.132292259	-0.132292259	0.058315031	-0.178308832	substitution
43	ATGGACTGGCAAAAGTCCTTAACTTTGATCGTTGCTTTGACTTTGTCTAGAGGTATTGGTTTGAAAAACGACTTGCCTTGGAAGTTGAAGTCTGACATGATGTTCTTTTCCGGGGTTACTTCTGGTCTGTTGGTCACCAGATCAACCGGTCAAATGAACGTCGTTTTGATGGGTCGTAAGACCTGGGAATCTTTACCAGCTCATTCTAGACCATTAAAG	MDWQKSLTLIVALTLSRGIGLKNDLPWKLKSDMMFFSGVTSGLLVTRSTGQMNVVLMGRKTWESLPAHSRPLK		275	364	273	46	46	46	AGA	R	38	G	GGG	0.000903526	0.001067793	0.000871709	0.000144773	0.000152428	0.000154655	-10.11214565	-9.871152113	-10.1638662	-12.75391616	-12.6795805	-12.65866264	-2.641770505	-2.808428383	-2.494796439	-2.641770505	F1	5.468909092	5.496334513	5.408032466	0.167393617	0.166678991	0.167393617	0.174508772	substitution
44	ATGGACTGGCAAAAGTCCTTAACTTTGATCGTTGCTTTGACTTTGTCTAGAGGTATTGGTTTGAAAAACGACTTGCCTTGGAAGTTGAAGTCTGACATGATGTTCTTGTCCAGAGTTACTTCTGGTCTGTTGGTCACCAGATCAACCGGTCAAATGAACGTCGTTTTGATGGGTCGTAAGACCTGGGAATCTTTACCAGCTCATTCTAGACCATTAAAG	MDWQKSLTLIVALTLSRGIGLKNDLPWKLKSDMMFLSRVTSGLLVTRSTGQMNVVLMGRKTWESLPAHSRPLK		275	228	259	65	103	92	TTT	F	36	L	TTG	0.000903526	0.000668837	0.000827006	0.000204571	0.000341307	0.000309309	-10.11214565	-10.54605674	-10.23981506	-12.2551103	-11.51664192	-11.65866264	-2.142964648	-0.970585186	-1.418847585	-1.418847585	F1	5.468909092	5.496334513	5.408032466	0.312413069	0.229899255	0.399165505	0.312413069	substitution
45	ATGGACTGGCAAAAGTCCTTAACTTTGATCGTTGCTTTGACTTTGTCTAGAGGTATTGGTTTGAAAAACGACTTGCCTTGGAAGTTGAAGTCTGACGTGATGTTCTTTTCCAGAGTTACTTCTGGTCTGTTGGTCACCAGATCAACCGGTCAAATGAACGTCGTTTTGATGGGTCGTAAGACCTGGGAATCTTTACCAGCTCATTCTAGACCATTAAAG	MDWQKSLTLIVALTLSRGIGLKNDLPWKLKSDVMFFSRVTSGLLVTRSTGQMNVVLMGRKTWESLPAHSRPLK		272	262	229	262	218	253	ATG	M	33	V	GTG	0.00089367	0.000768576	0.000731214	0.000824579	0.000722378	0.0008506	-10.12797062	-10.34552375	-10.41741956	-10.24405511	-10.43495813	-10.19923102	-0.116084492	-0.089434375	0.218188533	-0.089434375	F1	5.468909092	5.496334513	5.408032466	0.510288145	0.486792584	0.510288145	0.522231885	substitution
46	ATGGACTGGCAAAAGTCCTTAACTTTGATCGTTGGTTTGACTTTGTCTAGAGGTATTGGTTTGAAAAACGACTTGCCTTGGAAGTTGAAGTCTGACATGATGTTCTTTTCCAGAGTTACTTCTGGTCTGTTGGTCACCAGATCAACCGGTCAAATGAACGTCGTTTTGATGGGTCGTAAGACCTGGGAATCTTTACCAGCTCATTCTAGACCATTAAAG	MDWQKSLTLIVGLTLSRGIGLKNDLPWKLKSDMMFFSRVTSGLLVTRSTGQMNVVLMGRKTWESLPAHSRPLK		271	323	240	428	415	407	GCT	A	12	G	GGT	0.000890384	0.00094752	0.000766337	0.001347022	0.001375169	0.001368357	-10.13328442	-10.0435564	-10.34973275	-9.536011128	-9.506174925	-9.513339614	0.597273293	0.537381473	0.836393135	0.597273293	F1	5.468909092	5.496334513	5.408032466	0.589336397	0.577205851	0.589336397	0.60146713	substitution
47	ATGGACTGGCAAAAGTCCTTAACTTTGATCGTTGCTTTGACTTTGTCTAGAGGTATTGGTTTGAAAAACGACTGGCCTTGGAAGTTGAAGTCTGACATGATGTTCTTTTCCAGAGTTACTTCTGGTCTGTTGGTCACCAGATCAACCGGTCAAATGAACGTCGTTTTGATGGGTCGTAAGACCTGGGAATCTTTACCAGCTCATTCTAGACCATTAAAG	MDWQKSLTLIVALTLSRGIGLKNDWPWKLKSDMMFFSRVTSGLLVTRSTGQMNVVLMGRKTWESLPAHSRPLK		271	283	306	15	7	4	TTG	L	25	W	TGG	0.000890384	0.00083018	0.00097708	4.72E-05	2.32E-05	1.34E-05	-10.13328442	-10.23428851	-9.999235502	-14.37058752	-15.39578753	-16.1822246	-4.237303098	-5.161499019	-6.182989097	-5.161499019	F1	5.468909092	5.496334513	5.408032466	-0.12935402	-0.035543957	-0.12935402	-0.298206649	substitution
48	ATGGACGGGCAAAAGTCCTTAACTTTGATCGTTGCTTTGACTTTGTCTAGAGGTATTGGTTTGAAAAACGACTTGCCTTGGAAGTTGAAGTCTGACATGATGTTCTTTTCCAGAGTTACTTCTGGTCTGTTGGTCACCAGATCAACCGGTCAAATGAACGTCGTTTTGATGGGTCGTAAGACCTGGGAATCTTTACCAGCTCATTCTAGACCATTAAAG	MDGQKSLTLIVALTLSRGIGLKNDLPWKLKSDMMFFSRVTSGLLVTRSTGQMNVVLMGRKTWESLPAHSRPLK		271	416	354	204	253	235	TGG	W	3	G	GGG	0.000890384	0.001220335	0.001130348	0.000642038	0.000838356	0.000790083	-10.13328442	-9.678507035	-9.789017795	-10.60505277	-10.22014888	-10.30570765	-0.471768352	-0.541641842	-0.516689857	-0.516689857	F1	5.468909092	5.496334513	5.408032466	0.441712064	0.441712064	0.453259897	0.428042568	substitution
49	ATGGACTGGCAAAAGTCCTTAACTTTGATCGTTGCTTTGACTTTGTCTAGAGGTATTTGGTTGAAAAACGACTTGCCTTGGAAGTTGAAGTCTGACATGATGTTCTTTTCCAGAGTTACTTCTGGTCTGTTGGTCACCAGATCAACCGGTCAAATGAACGTCGTTTTGATGGGTCGTAAGACCTGGGAATCTTTACCAGCTCATTCTAGACCATTAAAG	MDWQKSLTLIVALTLSRGIWLKNDLPWKLKSDMMFFSRVTSGLLVTRSTGQMNVVLMGRKTWESLPAHSRPLK		271	311	281	2	6	3	GGT	G	20	W	TGG	0.000890384	0.000912318	0.000897253	6.29E-06	1.99E-05	1.01E-05	-10.13328442	-10.09817598	-10.12219702	-17.27747811	-15.61817995	-16.5972621	-7.144193694	-5.520003968	-6.475065073	-6.475065073	F1	5.468909092	5.496334513	5.408032466	-0.335642008	-0.403972648	-0.174565368	-0.335642008	substitution
50	ATGGACTGGCAAAAGTCCTTAACTTTGATCGTTGCTTTGACTTTGTCTAGAGGTATTGGTTTGAAAAACGACCGGCCTTGGAAGTTGAAGTCTGACATGATGTTCTTTTCCAGAGTTACTTCTGGTCTGTTGGTCACCAGATCAACCGGTCAAATGAACGTCGTTTTGATGGGTCGTAAGACCTGGGAATCTTTACCAGCTCATTCTAGACCATTAAAG	MDWQKSLTLIVALTLSRGIGLKNDRPWKLKSDMMFFSRVTSGLLVTRSTGQMNVVLMGRKTWESLPAHSRPLK		270	289	290	613	612	546	TTG	L	25	R	CGG	0.000887099	0.000847781	0.000925991	0.001929262	0.002027961	0.001835683	-10.13861787	-10.20402107	-10.07671425	-9.017734851	-8.945754609	-9.089467458	1.120883014	1.258266462	0.987246797	1.120883014	F1	5.468909092	5.496334513	5.408032466	0.643569836	0.643569836	0.680247785	0.620802034	substitution
51	ATGGACTGGCAAAAGGGGTTAACTTTGATCGTTGCTTTGACTTTGTCTAGAGGTATTGGTTTGAAAAACGACTTGCCTTGGAAGTTGAAGTCTGACATGATGTTCTTTTCCAGAGTTACTTCTGGTCTGTTGGTCACCAGATCAACCGGTCAAATGAACGTCGTTTTGATGGGTCGTAAGACCTGGGAATCTTTACCAGCTCATTCTAGACCATTAAAG	MDWQKGLTLIVALTLSRGIGLKNDLPWKLKSDMMFFSRVTSGLLVTRSTGQMNVVLMGRKTWESLPAHSRPLK		269	320	274	203	209	236	TCC	S	6	G	GGG	0.000883813	0.000938719	0.000874902	0.000638891	0.000692555	0.000793445	-10.1439711	-10.05701866	-10.15859126	-10.6121422	-10.49578332	-10.29958155	-0.468171098	-0.438764661	-0.140990287	-0.438764661	F1	5.468909092	5.496334513	5.408032466	0.466233821	0.442167992	0.466233821	0.476195958	substitution
52	ATGGACTGGCAAAAGTCCTTAACTTTGATCGTTGCTTTGACTTTGTCTAGAGGTATTGGTTTGAAAAACGACTTGCCTTGGAAGTTGAAGTCTGACATGATGTTCTTTTCCCCGGTTACTTCTGGTCTGTTGGTCACCAGATCAACCGGTCAAATGAACGTCGTTTTGATGGGTCGTAAGACCTGGGAATCTTTACCAGCTCATTCTAGACCATTAAAG	MDWQKSLTLIVALTLSRGIGLKNDLPWKLKSDMMFFSPVTSGLLVTRSTGQMNVVLMGRKTWESLPAHSRPLK		267	278	245	102	135	89	AGA	R	38	P	CCG	0.000877242	0.000815512	0.000782303	0.000321019	0.000447344	0.000299223	-10.15473753	-10.26000568	-10.31998541	-11.60505277	-11.12632685	-11.70649117	-1.450315242	-0.866321174	-1.386505762	-1.386505762	F1	5.468909092	5.496334513	5.408032466	0.317687875	0.317687875	0.412314324	0.316558318	substitution
53	ATGGACTGGCAAAAGTCCTTAACTTTGATCGTTGCTTTGACTTTGTCTAGAGGTATTGGTTTGAAAAACGACTTGCCTTGGAAGTTGAAGTCTGACATGATGGGTTTTTCCAGAGTTACTTCTGGTCTGTTGGTCACCAGATCAACCGGTCAAATGAACGTCGTTTTGATGGGTCGTAAGACCTGGGAATCTTTACCAGCTCATTCTAGACCATTAAAG	MDWQKSLTLIVALTLSRGIGLKNDLPWKLKSDMMGFSRVTSGLLVTRSTGQMNVVLMGRKTWESLPAHSRPLK		267	326	272	84	90	79	TTC	F	35	G	GGT	0.000877242	0.00095632	0.000868516	0.000264369	0.00029823	0.000265602	-10.15473753	-10.0302186	-10.1691605	-11.88516069	-11.71128936	-11.87844385	-1.730423161	-1.681070757	-1.709283347	-1.709283347	F1	5.468909092	5.496334513	5.408032466	0.282186093	0.282186093	0.309565597	0.275187935	substitution
54	ATGGACTGGCAAAAGTCCTTAACTTTGATCGTTGCTTTGACTTTGTCTAGAGGTATTGGTTTGAAAAACGACTTGCCTTGGAAGTTGAAGTCTGACATGATGTTCTTTTCCAGAGTTACTTCTGGTCTGTAGGTCACCAGATCAACCGGTCAAATGAACGTCGTTTTGATGGGTCGTAAGACCTGGGAATCTTTACCAGCTCATTCTAGACCATTAAAG	MDWQKSLTLIVALTLSRGIGLKNDLPWKLKSDMMFFSRVTSGL_VTRSTGQMNVVLMGRKTWESLPAHSRPLK		266	326	261	9	6	12	TTG	L	44	*	TAG	0.000873956	0.00095632	0.000833392	2.83E-05	1.99E-05	4.03E-05	-10.16015103	-10.0302186	-10.22871735	-15.10755311	-15.61817995	-14.5972621	-4.947402086	-5.587961352	-4.36854475	-4.947402086	F1	5.468909092	5.496334513	5.408032466	-0.125544193	-0.125544193	-0.183135529	-0.065649431	stop
55	ATGGACTGGCAAAAGTCCTTAACTTTGATCGTTGCTTTGACTTTGTCTAGAGGTATTGGTTTGAAAAACGACTTGCCTTGGTAGTTGAAGTCTGACATGATGTTCTTTTCCAGAGTTACTTCTGGTCTGTTGGTCACCAGATCAACCGGTCAAATGAACGTCGTTTTGATGGGTCGTAAGACCTGGGAATCTTTACCAGCTCATTCTAGACCATTAAAG	MDWQKSLTLIVALTLSRGIGLKNDLPW_LKSDMMFFSRVTSGLLVTRSTGQMNVVLMGRKTWESLPAHSRPLK		266	309	218	6	7	4	AAG	K	28	*	TAG	0.000873956	0.000906451	0.00069609	1.89E-05	2.32E-05	1.34E-05	-10.16015103	-10.10748373	-10.48843902	-15.69251561	-15.39578753	-16.1822246	-5.532364587	-5.288303804	-5.693785579	-5.532364587	F1	5.468909092	5.496334513	5.408032466	-0.199684228	-0.199684228	-0.145345474	-0.235505465	stop
56	ATGGACTGGCAAAAGTCCTTAACTTTGATCGTTGCTTTGACTTTGTCTAGAGGTATTGGTTTGAAAAACGACTTGCCTTGGAAGTTGAAGTCTGACATGATGTTCAGTTCCAGAGTTACTTCTGGTCTGTTGGTCACCAGATCAACCGGTCAAATGAACGTCGTTTTGATGGGTCGTAAGACCTGGGAATCTTTACCAGCTCATTCTAGACCATTAAAG	MDWQKSLTLIVALTLSRGIGLKNDLPWKLKSDMMFSSRVTSGLLVTRSTGQMNVVLMGRKTWESLPAHSRPLK		265	274	287	32	44	24	TTT	F	36	S	AGT	0.000870671	0.000803778	0.000916412	0.000100712	0.000145801	8.07E-05	-10.16558491	-10.28091467	-10.09171642	-13.27747811	-12.74371083	-13.5972621	-3.111893202	-2.462796163	-3.50554568	-3.111893202	F1	5.468909092	5.496334513	5.408032466	0.107094124	0.107094124	0.210981575	0.044961105	substitution
57	ATGGACTGGCAAAAGTCCTTAACTTTGATCGTTGCTTTGACTTTGTCTAGAGGTATTGGTTTGAAAAACGACTTGCCTTGGAAGTTGAAGTCTGACATGATGTTCTTTTCCAGAGTTACTTCTGGTCTGTTGGTCACCAGATCAACCGGTCAAATGAACGTCGTTTTGATGTAGCGTAAGACCTGGGAATCTTTACCAGCTCATTCTAGACCATTAAAG	MDWQKSLTLIVALTLSRGIGLKNDLPWKLKSDMMFFSRVTSGLLVTRSTGQMNVVLM_RKTWESLPAHSRPLK		264	341	235	4	5	3	GGT	G	58	*	TAG	0.000867385	0.001000323	0.000750372	1.26E-05	1.66E-05	1.01E-05	-10.17103934	-9.965318824	-10.3801064	-16.27747811	-15.88121436	-16.5972621	-6.106438772	-5.915895533	-6.2171557	-6.106438772	F1	5.468909092	5.496334513	5.408032466	-0.272444242	-0.272444242	-0.224491573	-0.30258578	stop
58	ATGGACTGGCAAAAGTCCTTAACTTTGATCGTTGCTTTGACTTTGTCTAGAGGTATTGGTTTGAAAAACGACTTGCCTTGGAAGTTGAAGTCTGACATGATGTTCTTTTCCAGAGTTACTTCTGGTCTGTTGGTCACCAGATCAACCGGTCAAATGAACGTCGTTTTGATGGGTCGTAAGACCTGGGAATCTTTGCCAGCTCATTCTAGACCATTAAAG	MDWQKSLTLIVALTLSRGIGLKNDLPWKLKSDMMFFSRVTSGLLVTRSTGQMNVVLMGRKTWESLPAHSRPLK		264	283	212	13	18	13	TTA	L	65	L	TTG	0.000867385	0.00083018	0.000676931	4.09E-05	5.96E-05	4.37E-05	-10.17103934	-10.23428851	-10.52870289	-14.5770384	-14.03321745	-14.48178488	-4.405999054	-3.79892894	-3.95308199	-3.95308199	F1	5.468909092	5.496334513	5.408032466	-0.012399595	-0.056925026	0.042480792	-0.012399595	silent
59	ATGGACTGGCAAAAGTCCTTAACTTTGATCGTTGCTTTGACTTTGTCTAGAGGTATTGGTTTGAAAAACGACTTGCCTTGGAAGTTGAAGTCTGACATGATGTTCTTTTCCAGATAGACTTCTGGTCTGTTGGTCACCAGATCAACCGGTCAAATGAACGTCGTTTTGATGGGTCGTAAGACCTGGGAATCTTTACCAGCTCATTCTAGACCATTAAAG	MDWQKSLTLIVALTLSRGIGLKNDLPWKLKSDMMFFSR_TSGLLVTRSTGQMNVVLMGRKTWESLPAHSRPLK		263	325	237	3	2	11	GTT	V	39	*	TAG	0.0008641	0.000953387	0.000756758	9.44E-06	6.63E-06	3.70E-05	-10.17651447	-10.03465085	-10.3678801	-16.69251561	-17.20314245	-14.72279298	-6.516001141	-7.168491607	-4.354912884	-6.516001141	F1	5.468909092	5.496334513	5.408032466	-0.324353498	-0.324353498	-0.382457475	-0.063902236	stop
60	ATGGACTGGCAAAAGTCCTTAACTTTGATCGTTGCTTTGACTTTGTCTAGAGGTATTGGTTTGAAATGGGACTTGCCTTGGAAGTTGAAGTCTGACATGATGTTCTTTTCCAGAGTTACTTCTGGTCTGTTGGTCACCAGATCAACCGGTCAAATGAACGTCGTTTTGATGGGTCGTAAGACCTGGGAATCTTTACCAGCTCATTCTAGACCATTAAAG	MDWQKSLTLIVALTLSRGIGLKWDLPWKLKSDMMFFSRVTSGLLVTRSTGQMNVVLMGRKTWESLPAHSRPLK		263	307	239	9	14	36	AAC	N	23	W	TGG	0.0008641	0.000900584	0.000763144	2.83E-05	4.64E-05	0.000121034	-10.17651447	-10.11685191	-10.35575654	-15.10755311	-14.39578753	-13.0122996	-4.93103864	-4.278935622	-2.65654306	-4.278935622	F1	5.468909092	5.496334513	5.408032466	-0.018053238	-0.123470237	-0.018053238	0.153777718	substitution
61	ATGGACTGGCAAAAGTCCTTAACTTTGATCGTTGGGTTGACTTTGTCTAGAGGTATTGGTTTGAAAAACGACTTGCCTTGGAAGTTGAAGTCTGACATGATGTTCTTTTCCAGAGTTACTTCTGGTCTGTTGGTCACCAGATCAACCGGTCAAATGAACGTCGTTTTGATGGGTCGTAAGACCTGGGAATCTTTACCAGCTCATTCTAGACCATTAAAG	MDWQKSLTLIVGLTLSRGIGLKNDLPWKLKSDMMFFSRVTSGLLVTRSTGQMNVVLMGRKTWESLPAHSRPLK		260	299	259	351	318	310	GCT	A	12	G	GGG	0.000854243	0.000877116	0.000827006	0.001104684	0.001053744	0.001042238	-10.19306565	-10.15494508	-10.23981506	-9.822150894	-9.890259496	-9.906100193	0.370914755	0.264685582	0.333714864	0.333714864	F1	5.468909092	5.496334513	5.408032466	0.54851644	0.54851644	0.554946499	0.537038887	substitution
62	ATGGACTGGCAAAAGTCCTTAACTTTGATCGTTGCTTTGACTTTGTCTAGAGGTATTGGTTTGAAAAACGACTTGCCTTGGAAGTTGAAGTCTGACATGATGTGGTTTTCCAGAGTTACTTCTGGTCTGTTGGTCACCAGATCAACCGGTCAAATGAACGTCGTTTTGATGGGTCGTAAGACCTGGGAATCTTTACCAGCTCATTCTAGACCATTAAAG	MDWQKSLTLIVALTLSRGIGLKNDLPWKLKSDMMWFSRVTSGLLVTRSTGQMNVVLMGRKTWESLPAHSRPLK		259	287	342	18	18	16	TTC	F	35	W	TGG	0.000850958	0.000841914	0.001092031	5.67E-05	5.96E-05	5.38E-05	-10.19862517	-10.21403983	-9.83877083	-14.10755311	-14.03321745	-14.1822246	-3.908927939	-3.819177624	-4.343453769	-3.908927939	F1	5.468909092	5.496334513	5.408032466	0.00607537	0.00607537	0.039927214	-0.062433522	substitution
63	ATGGACTGGGGGAAGTCCTTAACTTTGATCGTTGCTTTGACTTTGTCTAGAGGTATTGGTTTGAAAAACGACTTGCCTTGGAAGTTGAAGTCTGACATGATGTTCTTTTCCAGAGTTACTTCTGGTCTGTTGGTCACCAGATCAACCGGTCAAATGAACGTCGTTTTGATGGGTCGTAAGACCTGGGAATCTTTACCAGCTCATTCTAGACCATTAAAG	MDWGKSLTLIVALTLSRGIGLKNDLPWKLKSDMMFFSRVTSGLLVTRSTGQMNVVLMGRKTWESLPAHSRPLK		259	287	266	10	6	8	CAA	Q	4	G	GGG	0.000850958	0.000841914	0.000849357	3.15E-05	1.99E-05	2.69E-05	-10.19862517	-10.21403983	-10.20134091	-14.95555002	-15.61817995	-15.1822246	-4.756924845	-5.404140125	-4.980883689	-4.980883689	F1	5.468909092	5.496334513	5.408032466	-0.144132874	-0.101402493	-0.159953686	-0.144132874	substitution
64	ATGGACTGGCAAAAGTCCTTAACTTTGATCGTTGCTTTGACTTTGTCTAGAGGTATTGGTTTGAAAAACGACTTGCCTTGGAAGTTGAAGTCTGACTTGATGTTCTTTTCCAGAGTTACTTCTGGTCTGTTGGTCACCAGATCAACCGGTCAAATGAACGTCGTTTTGATGGGTCGTAAGACCTGGGAATCTTTACCAGCTCATTCTAGACCATTAAAG	MDWQKSLTLIVALTLSRGIGLKNDLPWKLKSDLMFFSRVTSGLLVTRSTGQMNVVLMGRKTWESLPAHSRPLK		258	301	246	108	116	100	ATG	M	33	L	TTG	0.000847672	0.000882983	0.000785496	0.000339903	0.000384385	0.000336206	-10.20420621	-10.14532708	-10.31410884	-11.52259061	-11.34516146	-11.53836841	-1.318384406	-1.19983438	-1.224259569	-1.224259569	F1	5.468909092	5.496334513	5.408032466	0.337353402	0.334409215	0.370254704	0.337353402	substitution
65	ATGGACTGGCAAAAGTCCTTAACTTTGATCGTTGCTTTGACTTTGTCTAGAGGTATTGGTTTGAAAAACGACTTGCCTTGGAAGTTGAAGTCTTTGATGATGTTCTTTTCCAGAGTTACTTCTGGTCTGTTGGTCACCAGATCAACCGGTCAAATGAACGTCGTTTTGATGGGTCGTAAGACCTGGGAATCTTTACCAGCTCATTCTAGACCATTAAAG	MDWQKSLTLIVALTLSRGIGLKNDLPWKLKSLMMFFSRVTSGLLVTRSTGQMNVVLMGRKTWESLPAHSRPLK		258	339	240	1	4	3	GAC	D	32	L	TTG	0.000847672	0.000994456	0.000766337	3.15E-06	1.33E-05	1.01E-05	-10.20420621	-9.97380529	-10.34973275	-18.27747811	-16.20314245	-16.5972621	-8.073271908	-6.229337162	-6.247529349	-6.247529349	F1	5.468909092	5.496334513	5.408032466	-0.306478769	-0.521727018	-0.26401995	-0.306478769	substitution
66	ATGGACTGGTAGAAGTCCTTAACTTTGATCGTTGCTTTGACTTTGTCTAGAGGTATTGGTTTGAAAAACGACTTGCCTTGGAAGTTGAAGTCTGACATGATGTTCTTTTCCAGAGTTACTTCTGGTCTGTTGGTCACCAGATCAACCGGTCAAATGAACGTCGTTTTGATGGGTCGTAAGACCTGGGAATCTTTACCAGCTCATTCTAGACCATTAAAG	MDW_KSLTLIVALTLSRGIGLKNDLPWKLKSDMMFFSRVTSGLLVTRSTGQMNVVLMGRKTWESLPAHSRPLK		258	299	250	4	3	1	CAA	Q	4	*	TAG	0.000847672	0.000877116	0.000798268	1.26E-05	9.94E-06	3.36E-06	-10.20420621	-10.15494508	-10.29083906	-16.27747811	-16.61817995	-18.1822246	-6.073271908	-6.463234872	-7.891385539	-6.463234872	F1	5.468909092	5.496334513	5.408032466	-0.293516979	-0.268240566	-0.293516979	-0.517171713	stop
67	ATGGACTGGCAAAAGTCCTTAACTTTGATCGTTGCTTTGACTTTGTCTAGAGGTATTGGTTTGAAAAACGACTTGCCTTGGAAGTTGAAGTCTGACATGATGTTCTTTTCCAGAGAGACTTCTGGTCTGTTGGTCACCAGATCAACCGGTCAAATGAACGTCGTTTTGATGGGTCGTAAGACCTGGGAATCTTTACCAGCTCATTCTAGACCATTAAAG	MDWQKSLTLIVALTLSRGIGLKNDLPWKLKSDMMFFSRETSGLLVTRSTGQMNVVLMGRKTWESLPAHSRPLK		258	331	236	15	10	11	GTT	V	39	E	GAG	0.000847672	0.000970988	0.000753565	4.72E-05	3.31E-05	3.70E-05	-10.20420621	-10.00825935	-10.3739803	-14.37058752	-14.88121436	-14.72279298	-4.166381312	-4.872955011	-4.348812685	-4.348812685	F1	5.468909092	5.496334513	5.408032466	-0.063120374	-0.026555101	-0.092965502	-0.063120374	substitution
68	ATGGACTGGCAATAGTCCTTAACTTTGATCGTTGCTTTGACTTTGTCTAGAGGTATTGGTTTGAAAAACGACTTGCCTTGGAAGTTGAAGTCTGACATGATGTTCTTTTCCAGAGTTACTTCTGGTCTGTTGGTCACCAGATCAACCGGTCAAATGAACGTCGTTTTGATGGGTCGTAAGACCTGGGAATCTTTACCAGCTCATTCTAGACCATTAAAG	MDWQ_SLTLIVALTLSRGIGLKNDLPWKLKSDMMFFSRVTSGLLVTRSTGQMNVVLMGRKTWESLPAHSRPLK		257	302	251	6	2	6	AAG	K	5	*	TAG	0.000844386	0.000885916	0.000801461	1.89E-05	6.63E-06	2.02E-05	-10.20980891	-10.14054201	-10.28507979	-15.69251561	-17.20314245	-15.5972621	-5.482706701	-7.062600438	-5.312182307	-5.482706701	F1	5.468909092	5.496334513	5.408032466	-0.193390427	-0.193390427	-0.369103454	-0.186595397	stop
69	ATGGACTGGCAAAAGTCCTTAACTTTGATCGTTGCTTTGACTTTGTCTAGAGGTATTGGTTTGAAAAACGACCAGCCTTGGAAGTTGAAGTCTGACATGATGTTCTTTTCCAGAGTTACTTCTGGTCTGTTGGTCACCAGATCAACCGGTCAAATGAACGTCGTTTTGATGGGTCGTAAGACCTGGGAATCTTTACCAGCTCATTCTAGACCATTAAAG	MDWQKSLTLIVALTLSRGIGLKNDQPWKLKSDMMFFSRVTSGLLVTRSTGQMNVVLMGRKTWESLPAHSRPLK		257	264	284	210	186	213	TTG	L	25	Q	CAG	0.000844386	0.000774443	0.000906833	0.000660922	0.000616341	0.000716118	-10.20980891	-10.33455263	-10.10687623	-10.5632326	-10.66398364	-10.44751498	-0.353423684	-0.329431007	-0.340638753	-0.340638753	F1	5.468909092	5.496334513	5.408032466	0.456711449	0.456711449	0.480021976	0.450607027	substitution
70	ATGGACTGGCAAAAGTCCTTAACTTTGATCGTTGCTTTGACTTTGTCTAGAGGTATTGGTTTGAAAAACGACGTGCCTTGGAAGTTGAAGTCTGACATGATGTTCTTTTCCAGAGTTACTTCTGGTCTGTTGGTCACCAGATCAACCGGTCAAATGAACGTCGTTTTGATGGGTCGTAAGACCTGGGAATCTTTACCAGCTCATTCTAGACCATTAAAG	MDWQKSLTLIVALTLSRGIGLKNDVPWKLKSDMMFFSRVTSGLLVTRSTGQMNVVLMGRKTWESLPAHSRPLK		256	285	306	21	32	30	TTG	L	25	V	GTG	0.000841101	0.000836047	0.00097708	6.61E-05	0.000106037	0.000100862	-10.21543346	-10.22412864	-9.999235502	-13.88516069	-13.20314245	-13.275334	-3.66972723	-2.979013808	-3.276098501	-3.276098501	F1	5.468909092	5.496334513	5.408032466	0.074369336	0.03639244	0.145880951	0.074369336	substitution
71	ATGGACTGGCAAAAGTCCTTAACTTTGATCGTTGCTTTGACTTAGTCTAGAGGTATTGGTTTGAAAAACGACTTGCCTTGGAAGTTGAAGTCTGACATGATGTTCTTTTCCAGAGTTACTTCTGGTCTGTTGGTCACCAGATCAACCGGTCAAATGAACGTCGTTTTGATGGGTCGTAAGACCTGGGAATCTTTACCAGCTCATTCTAGACCATTAAAG	MDWQKSLTLIVALT_SRGIGLKNDLPWKLKSDMMFFSRVTSGLLVTRSTGQMNVVLMGRKTWESLPAHSRPLK		256	257	218	7	13	7	TTG	L	15	*	TAG	0.000841101	0.000753909	0.00069609	2.20E-05	4.31E-05	2.35E-05	-10.21543346	-10.3733222	-10.48843902	-15.47012319	-14.50270273	-15.37486968	-5.25468973	-4.12938053	-4.886430657	-4.886430657	F1	5.468909092	5.496334513	5.408032466	-0.132026835	-0.164490821	0.000807276	-0.132026835	stop
72	ATGGACTGGCAAAAGTCCTTAACTTTGATCGTTGCTTTGACTTTGTCTAGAGGTATTGGTTTGAAAAACGACTTGCCTTGGAAGTTGAAGTCTGACATGATGTTCTTTTCCAGAGTTACTTCTGGTCTGTTGGTCACCAGATCAACCGGTCAAATGAACGTCGTTTAGATGGGTCGTAAGACCTGGGAATCTTTACCAGCTCATTCTAGACCATTAAAG	MDWQKSLTLIVALTLSRGIGLKNDLPWKLKSDMMFFSRVTSGLLVTRSTGQMNVV_MGRKTWESLPAHSRPLK		254	337	236	5	2	5	TTG	L	56	*	TAG	0.00083453	0.000988589	0.000753565	1.57E-05	6.63E-06	1.68E-05	-10.22674878	-9.982341972	-10.3739803	-15.95555002	-17.20314245	-15.8602965	-5.728801244	-7.22080048	-5.486316208	-5.728801244	F1	5.468909092	5.496334513	5.408032466	-0.224581243	-0.224581243	-0.389054189	-0.208914129	stop
73	ATGGACTGGCAAAAGTCCTTAACTTTGATCGTTGCTTTGACTTTGTCTAGAGGTATTGGTTTGAAAAACGACTTGCCTTGGAAGTTGAAGTCTGACATGATGTTCTTTTCCAGAGTTACTTCTGGTCTGTTGGTCACCAGATAGACCGGTCAAATGAACGTCGTTTTGATGGGTCGTAAGACCTGGGAATCTTTACCAGCTCATTCTAGACCATTAAAG	MDWQKSLTLIVALTLSRGIGLKNDLPWKLKSDMMFFSRVTSGLLVTR_TGQMNVVLMGRKTWESLPAHSRPLK		252	328	242	8	1	3	TCA	S	48	*	TAG	0.000827959	0.000962187	0.000772723	2.52E-05	3.31E-06	1.01E-05	-10.23815354	-10.02139475	-10.33776011	-15.27747811	-18.20314245	-16.5972621	-5.039324576	-8.181747703	-6.25950199	-6.25950199	F1	5.468909092	5.496334513	5.408032466	-0.308013301	-0.137194746	-0.510240019	-0.308013301	stop
74	ATGGACTGGCAAAAGTCCTTAACTTTGATCGTTGCTTTGACTTTGTCTAGAGGTATTGGTTTGAAAAACGACTTGCCTTGGAAGTTGAAGTCTTGGATGATGTTCTTTTCCAGAGTTACTTCTGGTCTGTTGGTCACCAGATCAACCGGTCAAATGAACGTCGTTTTGATGGGTCGTAAGACCTGGGAATCTTTACCAGCTCATTCTAGACCATTAAAG	MDWQKSLTLIVALTLSRGIGLKNDLPWKLKSWMMFFSRVTSGLLVTRSTGQMNVVLMGRKTWESLPAHSRPLK		252	303	189	4	3	3	GAC	D	32	W	TGG	0.000827959	0.00088885	0.000603491	1.26E-05	9.94E-06	1.01E-05	-10.23815354	-10.13577277	-10.69438092	-16.27747811	-16.61817995	-16.5972621	-6.039324576	-6.482407181	-5.902881177	-6.039324576	F1	5.468909092	5.496334513	5.408032466	-0.263937972	-0.263937972	-0.295934814	-0.262305234	substitution
75	ATGGACTGGCAAAAGTCCTTAACTTTGATCGTTGCTTTGACTTTGTCTAGAGGTATTGGTTTGAAAAACGACTTGCCTTGGAAGTTGAAGTCTGACATGATGTTCTTTTCCAGAGTTACTTCTGGTCTGTTGTTTACCAGATCAACCGGTCAAATGAACGTCGTTTTGATGGGTCGTAAGACCTGGGAATCTTTACCAGCTCATTCTAGACCATTAAAG	MDWQKSLTLIVALTLSRGIGLKNDLPWKLKSDMMFFSRVTSGLLFTRSTGQMNVVLMGRKTWESLPAHSRPLK		251	268	266	13	7	17	GTC	V	45	F	TTT	0.000824673	0.000786177	0.000849357	4.09E-05	2.32E-05	5.72E-05	-10.24388991	-10.31285756	-10.20134091	-14.5770384	-15.39578753	-14.09476176	-4.333148488	-5.082929967	-3.893420848	-4.333148488	F1	5.468909092	5.496334513	5.408032466	-0.047691711	-0.047691711	-0.119445613	-0.004752831	substitution
76	ATGGACTGGCAACGGTCCTTAACTTTGATCGTTGCTTTGACTTTGTCTAGAGGTATTGGTTTGAAAAACGACTTGCCTTGGAAGTTGAAGTCTGACATGATGTTCTTTTCCAGAGTTACTTCTGGTCTGTTGGTCACCAGATCAACCGGTCAAATGAACGTCGTTTTGATGGGTCGTAAGACCTGGGAATCTTTACCAGCTCATTCTAGACCATTAAAG	MDWQRSLTLIVALTLSRGIGLKNDLPWKLKSDMMFFSRVTSGLLVTRSTGQMNVVLMGRKTWESLPAHSRPLK		251	282	236	8	8	7	AAG	K	5	R	CGG	0.000824673	0.000827246	0.000753565	2.52E-05	2.65E-05	2.35E-05	-10.24388991	-10.2393954	-10.3739803	-15.27747811	-15.20314245	-15.37486968	-5.033588206	-4.963747051	-5.000889381	-5.000889381	F1	5.468909092	5.496334513	5.408032466	-0.1364677	-0.1364677	-0.10441536	-0.146697003	substitution
77	ATGGACTGGCAAAAGTCCTTAACTTTGATCGTTGCTTTGACTTTGTCTAGAGGTATTGGTTTGAAAAACGACTTGCCTTGGAAGTTGAAGTCTGACATGATGTTCTTTTCCAGAGTTACTTCTGGTCTGTTGGTCACCAGATCAACCGGTCAAATGAACGTCTAGTTGATGGGTCGTAAGACCTGGGAATCTTTACCAGCTCATTCTAGACCATTAAAG	MDWQKSLTLIVALTLSRGIGLKNDLPWKLKSDMMFFSRVTSGLLVTRSTGQMNV_LMGRKTWESLPAHSRPLK		249	310	216	2	2	1	GTT	V	55	*	TAG	0.000818102	0.000909384	0.000689704	6.29E-06	6.63E-06	3.36E-06	-10.25543153	-10.10282235	-10.50173584	-17.27747811	-17.20314245	-18.1822246	-7.022046584	-7.100320104	-7.680488756	-7.100320104	F1	5.468909092	5.496334513	5.408032466	-0.38849133	-0.38849133	-0.373860311	-0.490141086	stop
78	ATGGACTGGCAAAAGTCCTTAACTTTGATCGTTGCTTTGACTTTGTCTAGAGGTATTGGTTTGAAAAACGACTTGCCTTGGAAGTTGAAGTCTGACTAGATGTTCTTTTCCAGAGTTACTTCTGGTCTGTTGGTCACCAGATCAACCGGTCAAATGAACGTCGTTTTGATGGGTCGTAAGACCTGGGAATCTTTACCAGCTCATTCTAGACCATTAAAG	MDWQKSLTLIVALTLSRGIGLKNDLPWKLKSD_MFFSRVTSGLLVTRSTGQMNVVLMGRKTWESLPAHSRPLK		249	353	204	123	149	87	ATG	M	33	*	TAG	0.000818102	0.001035525	0.000651387	0.000387111	0.000493736	0.000292499	-10.25543153	-9.91542238	-10.584198	-11.33496361	-10.98397393	-11.7392811	-1.079532079	-1.068551551	-1.1550831	-1.079532079	F1	5.468909092	5.496334513	5.408032466	0.364682129	0.364682129	0.386810888	0.346219746	stop
79	ATGGACTGGCAAAAGTCCTTAACTTTGATCGTTGCTTTGACTTTGTCTAGAGGTATTGGTTTGAAAAACGACTTGCCTTGGAAGTTGAAGTCTGACATGTAGTTCTTTTCCAGAGTTACTTCTGGTCTGTTGGTCACCAGATCAACCGGTCAAATGAACGTCGTTTTGATGGGTCGTAAGACCTGGGAATCTTTACCAGCTCATTCTAGACCATTAAAG	MDWQKSLTLIVALTLSRGIGLKNDLPWKLKSDM_FFSRVTSGLLVTRSTGQMNVVLMGRKTWESLPAHSRPLK		249	354	276	6	6	7	ATG	M	34	*	TAG	0.000818102	0.001038458	0.000881288	1.89E-05	1.99E-05	2.35E-05	-10.25543153	-9.911341203	-10.14809889	-15.69251561	-15.61817995	-15.37486968	-5.437084084	-5.706838748	-5.226770789	-5.437084084	F1	5.468909092	5.496334513	5.408032466	-0.187608069	-0.187608069	-0.198127253	-0.175648208	stop
80	ATGGACTGGCAAAAGTCCTTAACTTTGATCGTTGCTTTGACTTTGTCTAGAGGTATTGGTTTGAAAAACGACTTGCCTTGGAAGTTGAAGGGGGACATGATGTTCTTTTCCAGAGTTACTTCTGGTCTGTTGGTCACCAGATCAACCGGTCAAATGAACGTCGTTTTGATGGGTCGTAAGACCTGGGAATCTTTACCAGCTCATTCTAGACCATTAAAG	MDWQKSLTLIVALTLSRGIGLKNDLPWKLKGDMMFFSRVTSGLLVTRSTGQMNVVLMGRKTWESLPAHSRPLK		248	279	190	11	4	6	TCT	S	31	G	GGG	0.000814817	0.000818446	0.000606684	3.46E-05	1.33E-05	2.02E-05	-10.26123715	-10.25482544	-10.68676774	-14.8180465	-16.20314245	-15.5972621	-4.556809344	-5.94831701	-4.910494361	-4.910494361	F1	5.468909092	5.496334513	5.408032466	-0.135111079	-0.076039209	-0.228580272	-0.135111079	substitution
81	ATGGACTGGCAAAAGTCCTTAACTTTGATCGTTGCTTTGACTTTGTCTAGAGGTATTGGTTTGAAAAACGACTTGCCTTGGAAGTTGAAGTCTGACATGAAGTTCTTTTCCAGAGTTACTTCTGGTCTGTTGGTCACCAGATCAACCGGTCAAATGAACGTCGTTTTGATGGGTCGTAAGACCTGGGAATCTTTACCAGCTCATTCTAGACCATTAAAG	MDWQKSLTLIVALTLSRGIGLKNDLPWKLKSDMKFFSRVTSGLLVTRSTGQMNVVLMGRKTWESLPAHSRPLK		248	238	232	23	21	18	ATG	M	34	K	AAG	0.000814817	0.000698172	0.000740793	7.24E-05	6.96E-05	6.05E-05	-10.26123715	-10.48412899	-10.39864235	-13.75391616	-13.81082503	-14.0122996	-3.492679007	-3.326696039	-3.613657248	-3.492679007	F1	5.468909092	5.496334513	5.408032466	0.058832103	0.058832103	0.102034464	0.031104453	substitution
82	ATGGACTGGCAAAAGTCCTTAACTTTGATCGTTGCTTTGACTTTGTCTAGAGGTATTGGTTTGAAAAACGACTTGCCTTGGAAGTTGAAGTCTGACATGATGTTCTTTTCCAGAGTTACTTCTGGTCTGTTGGTCACCAGATCAACCGGTCAAATGAACGTCGTTTTGATGGGTCGTAAGACCTAGGAATCTTTACCAGCTCATTCTAGACCATTAAAG	MDWQKSLTLIVALTLSRGIGLKNDLPWKLKSDMMFFSRVTSGLLVTRSTGQMNVVLMGRKT_ESLPAHSRPLK		248	296	222	7	7	3	TGG	W	62	*	TAG	0.000814817	0.000868315	0.000708862	2.20E-05	2.32E-05	1.01E-05	-10.26123715	-10.16949339	-10.46220748	-15.47012319	-15.39578753	-16.5972621	-5.208886041	-5.226294142	-6.135054619	-5.226294142	F1	5.468909092	5.496334513	5.408032466	-0.158685513	-0.158685513	-0.137525385	-0.29206289	stop
83	ATGGACTGGCAAAAGTCCTTAACTTTGATCGTTGCTTTGACTTTGTCTAGAGGTATTGGTTTGAAAAACGACTTGCCTTGGAAGTTGAAGTCTGACATGATGTTCCAGTCCAGAGTTACTTCTGGTCTGTTGGTCACCAGATCAACCGGTCAAATGAACGTCGTTTTGATGGGTCGTAAGACCTGGGAATCTTTACCAGCTCATTCTAGACCATTAAAG	MDWQKSLTLIVALTLSRGIGLKNDLPWKLKSDMMFQSRVTSGLLVTRSTGQMNVVLMGRKTWESLPAHSRPLK		247	261	300	3435	3040	3352	TTT	F	36	Q	CAG	0.000811531	0.000765643	0.000957922	0.010810794	0.01007353	0.011269613	-10.26706623	-10.35104076	-10.02780465	-6.531383731	-6.633286843	-6.471418165	3.7356825	3.717753913	3.556386489	3.717753913	F1	5.468909092	5.496334513	5.408032466	0.974977958	0.974977958	0.990415732	0.950088507	substitution
84	ATGGACTGGCAAAAGTCCTTAACTTTGATCGTTGCTTTGACTTTGTCTAGAGGTATTGGTTTGAAAAACGACTTGCCTTGGAAGTTGAAGTCTGACATGATGTTCAAGTCCAGAGTTACTTCTGGTCTGTTGGTCACCAGATCAACCGGTCAAATGAACGTCGTTTTGATGGGTCGTAAGACCTGGGAATCTTTACCAGCTCATTCTAGACCATTAAAG	MDWQKSLTLIVALTLSRGIGLKNDLPWKLKSDMMFKSRVTSGLLVTRSTGQMNVVLMGRKTWESLPAHSRPLK		246	200	250	6	6	11	TTT	F	36	K	AAG	0.000808245	0.0005867	0.000798268	1.89E-05	1.99E-05	3.70E-05	-10.27291896	-10.73509056	-10.29083906	-15.69251561	-15.61817995	-14.72279298	-5.419596657	-4.883089388	-4.43195392	-4.883089388	F1	5.468909092	5.496334513	5.408032466	-0.094243557	-0.185391656	-0.094243557	-0.07377658	substitution
85	ATGGACTGGCAAAAGTCCTTAACTTTGATCGTTGCTTTGACTTTGTCTAGAGGTATTGGTTTGAAAAACGACTTGCCTTGGAAGTTGAAGTCTGACATGATGTTCTTTGAGAGAGTTACTTCTGGTCTGTTGGTCACCAGATCAACCGGTCAAATGAACGTCGTTTTGATGGGTCGTAAGACCTGGGAATCTTTACCAGCTCATTCTAGACCATTAAAG	MDWQKSLTLIVALTLSRGIGLKNDLPWKLKSDMMFFERVTSGLLVTRSTGQMNVVLMGRKTWESLPAHSRPLK		244	282	258	263	294	303	TCC	S	37	E	GAG	0.000801674	0.000827246	0.000823813	0.000827726	0.000974216	0.001018703	-10.28469612	-10.2393954	-10.24539609	-10.23855913	-10.00347011	-9.939050615	0.046136999	0.235925294	0.306345474	0.235925294	F1	5.468909092	5.496334513	5.408032466	0.533530955	0.507353059	0.551319515	0.533530955	substitution
86	ATGGACAGGCAAAAGTCCTTAACTTTGATCGTTGCTTTGACTTTGTCTAGAGGTATTGGTTTGAAAAACGACTTGCCTTGGAAGTTGAAGTCTGACATGATGTTCTTTTCCAGAGTTACTTCTGGTCTGTTGGTCACCAGATCAACCGGTCAAATGAACGTCGTTTTGATGGGTCGTAAGACCTGGGAATCTTTACCAGCTCATTCTAGACCATTAAAG	MDRQKSLTLIVALTLSRGIGLKNDLPWKLKSDMMFFSRVTSGLLVTRSTGQMNVVLMGRKTWESLPAHSRPLK		244	299	238	84	84	70	TGG	W	3	R	AGG	0.000801674	0.000877116	0.000759951	0.000264369	0.000278348	0.000235344	-10.28469612	-10.15494508	-10.36180558	-11.88516069	-11.81082503	-12.05294158	-1.600464567	-1.65587995	-1.691136	-1.65587995	F1	5.468909092	5.496334513	5.408032466	0.298657465	0.298657465	0.31274243	0.27751388	substitution
87	ATGGACTGGCAAAAGTCCTTAACTTTGATCGTTGCTTTGACTTTGTCTAGAGGTATTGGTTTGAAAAACGACTTGCCTTGGAAGTTGAAGTCTGACATGTGGTTCTTTTCCAGAGTTACTTCTGGTCTGTTGGTCACCAGATCAACCGGTCAAATGAACGTCGTTTTGATGGGTCGTAAGACCTGGGAATCTTTACCAGCTCATTCTAGACCATTAAAG	MDWQKSLTLIVALTLSRGIGLKNDLPWKLKSDMWFFSRVTSGLLVTRSTGQMNVVLMGRKTWESLPAHSRPLK		244	268	237	7	2	7	ATG	M	34	W	TGG	0.000801674	0.000786177	0.000756758	2.20E-05	6.63E-06	2.35E-05	-10.28469612	-10.31285756	-10.3678801	-15.47012319	-17.20314245	-15.37486968	-5.185427068	-6.890284889	-5.006989581	-5.185427068	F1	5.468909092	5.496334513	5.408032466	-0.155712247	-0.155712247	-0.347372601	-0.147478865	substitution
88	ATGGACTGGCAAAAGTCCTTAACTTTGATCGTTGCTTTGACTTTGTCTAGAGGTATTGGTTTGAAAAACGACTTGCCTTGGAAGTTGAAGTCTGACATGATGTTCTTTTCCAGAGTTACTTCTGGTCTGTTGGTCTAGAGATCAACCGGTCAAATGAACGTCGTTTTGATGGGTCGTAAGACCTGGGAATCTTTACCAGCTCATTCTAGACCATTAAAG	MDWQKSLTLIVALTLSRGIGLKNDLPWKLKSDMMFFSRVTSGLLV_RSTGQMNVVLMGRKTWESLPAHSRPLK		243	323	194	7	2	3	ACC	T	46	*	TAG	0.000798389	0.00094752	0.000619456	2.20E-05	6.63E-06	1.01E-05	-10.29062096	-10.0435564	-10.6567105	-15.47012319	-17.20314245	-16.5972621	-5.179502234	-7.159586053	-5.940551595	-5.940551595	F1	5.468909092	5.496334513	5.408032466	-0.267133449	-0.154961315	-0.381334388	-0.267133449	stop
89	ATGGACTGGCAAAAGTCCTTAACTTTGATCGTTGCTTTGACTTTGTCTAGAGGTATTGGTTTGAAAAACGACTTGCCTTGGAAGTTGAAGTCTGACCGGATGTTCTTTTCCAGAGTTACTTCTGGTCTGTTGGTCACCAGATCAACCGGTCAAATGAACGTCGTTTTGATGGGTCGTAAGACCTGGGAATCTTTACCAGCTCATTCTAGACCATTAAAG	MDWQKSLTLIVALTLSRGIGLKNDLPWKLKSDRMFFSRVTSGLLVTRSTGQMNVVLMGRKTWESLPAHSRPLK		243	243	251	19108	17655	18167	ATG	M	33	R	CGG	0.000798389	0.00071284	0.000801461	0.060137598	0.058502689	0.06107848	-10.29062096	-10.45413425	-10.28507979	-4.055588953	-4.095353251	-4.033192019	6.235032006	6.358780998	6.251887772	6.251887772	F1	5.468909092	5.496334513	5.408032466	1.295570736	1.291753577	1.323477789	1.295570736	substitution
90	ATGGACTGGCAAAAGTCCTTAACTTTGATCGTTGCTTTGACTTTGTCTAGAGGTATTGGTTTGAAAAACGACTTGCCTTGGAAGTTGAAGTCTGACATGATGTTCTTTTCCAGAGTTACTTCTGGTCTGTTGGTCACCAGATCAACCGGTCAAATGGATGTCGTTTTGATGGGTCGTAAGACCTGGGAATCTTTACCAGCTCATTCTAGACCATTAAAG	MDWQKSLTLIVALTLSRGIGLKNDLPWKLKSDMMFFSRVTSGLLVTRSTGQMDVVLMGRKTWESLPAHSRPLK		243	300	232	415	395	382	AAC	N	53	D	GAT	0.000798389	0.000880049	0.000740793	0.001306108	0.001308896	0.001284306	-10.29062096	-10.15012806	-10.39864235	-9.580510588	-9.577433609	-9.604795771	0.71011037	0.572694454	0.793846579	0.71011037	F1	5.468909092	5.496334513	5.408032466	0.593789746	0.591507186	0.593789746	0.59601394	substitution
91	ATGGACTGGCAAAAGTCCTTAACTTTGATCGTTGCTTTGACTTTGTCTAGAGGTATTGGTTTGAAAAACGACATGCCTTGGAAGTTGAAGTCTGACATGATGTTCTTTTCCAGAGTTACTTCTGGTCTGTTGGTCACCAGATCAACCGGTCAAATGAACGTCGTTTTGATGGGTCGTAAGACCTGGGAATCTTTACCAGCTCATTCTAGACCATTAAAG	MDWQKSLTLIVALTLSRGIGLKNDMPWKLKSDMMFFSRVTSGLLVTRSTGQMNVVLMGRKTWESLPAHSRPLK		242	215	245	26	20	26	TTG	L	25	M	ATG	0.000795103	0.000630702	0.000782303	8.18E-05	6.63E-05	8.74E-05	-10.29657022	-10.6307539	-10.31998541	-13.5770384	-13.88121436	-13.48178488	-3.280468171	-3.250460453	-3.161799475	-3.250460453	F1	5.468909092	5.496334513	5.408032466	0.089019035	0.085728388	0.111648596	0.089019035	substitution
92	ATGGACTGGCAAAAGTCCTTAACTTTGATCGTTGCTTTGACTTTGTCTAGAGGTATTGGTTTGAAAAACGACTTGCCTTGGAAGTTGAAGTCTGACATGATGTTCTTTTCCAGAGTTACTTCTTAGCTGTTGGTCACCAGATCAACCGGTCAAATGAACGTCGTTTTGATGGGTCGTAAGACCTGGGAATCTTTACCAGCTCATTCTAGACCATTAAAG	MDWQKSLTLIVALTLSRGIGLKNDLPWKLKSDMMFFSRVTS_LLVTRSTGQMNVVLMGRKTWESLPAHSRPLK		242	298	216	4	9	1	GGT	G	42	*	TAG	0.000795103	0.000874182	0.000689704	1.26E-05	2.98E-05	3.36E-06	-10.29657022	-10.15977823	-10.50173584	-16.27747811	-15.03321745	-18.1822246	-5.98090789	-4.873439218	-7.680488756	-5.98090789	F1	5.468909092	5.496334513	5.408032466	-0.256534053	-0.256534053	-0.093026566	-0.490141086	stop
93	ATGGACTGGCAAAAGTCCTTAACTTTGATCGTTGCTTTGACTTTGTCTAGAGGTATTGGTTTGAAAAACGACGGTCCTTGGAAGTTGAAGTCTGACATGATGTTCTTTTCCAGAGTTACTTCTGGTCTGTTGGTCACCAGATCAACCGGTCAAATGAACGTCGTTTTGATGGGTCGTAAGACCTGGGAATCTTTACCAGCTCATTCTAGACCATTAAAG	MDWQKSLTLIVALTLSRGIGLKNDGPWKLKSDMMFFSRVTSGLLVTRSTGQMNVVLMGRKTWESLPAHSRPLK		240	329	256	8	5	4	TTG	L	25	G	GGT	0.000788532	0.000965121	0.000817427	2.52E-05	1.66E-05	1.34E-05	-10.30854287	-10.01700298	-10.25662334	-15.27747811	-15.88121436	-16.1822246	-4.968935248	-5.864211377	-5.925601254	-5.864211377	F1	5.468909092	5.496334513	5.408032466	-0.217973643	-0.128273376	-0.217973643	-0.265217265	substitution
94	ATGGACTGGCAAAAGTCCTTAACTTTGATCGTTGCTTTGACTTTGTCTAGAGGTATTGGTTTGAAAAACGACTTGCCTTGGAAGTTGAAGTCTGACATGATGTTCTTTTCCAGAGTTACTTCTGGTCTGTTGGTCACCAGATCAACCGGTCAAATGAACGTCGTTTTGATGGGTCGTAAGACCTGGGAATCTTTACCAGCTCATTCTAGGCCATTAAAG	MDWQKSLTLIVALTLSRGIGLKNDLPWKLKSDMMFFSRVTSGLLVTRSTGQMNVVLMGRKTWESLPAHSRPLK		240	297	231	11	16	16	AGA	R	70	R	AGG	0.000788532	0.000871249	0.0007376	3.46E-05	5.30E-05	5.38E-05	-10.30854287	-10.16462763	-10.4048743	-14.8180465	-14.20314245	-14.1822246	-4.509503629	-4.038514819	-3.777350295	-4.038514819	F1	5.468909092	5.496334513	5.408032466	0.010123925	-0.07004353	0.012266424	0.010123925	silent
95	ATGGACTGGCAAAAGTCCTTAACTTTGATCGTTGCTTTGACTTTGTCTAGAGGTATTGGTTTGAAAAACGACTTGCCTTGGAAGTTGAAGTCTGACATGATGTTCTTTTCCAGATGTACTTCTGGTCTGTTGGTCACCAGATCAACCGGTCAAATGAACGTCGTTTTGATGGGTCGTAAGACCTGGGAATCTTTACCAGCTCATTCTAGACCATTAAAG	MDWQKSLTLIVALTLSRGIGLKNDLPWKLKSDMMFFSRCTSGLLVTRSTGQMNVVLMGRKTWESLPAHSRPLK		239	228	262	23	19	22	GTT	V	39	C	TGT	0.000785247	0.000668837	0.000836585	7.24E-05	6.30E-05	7.40E-05	-10.31456665	-10.54605674	-10.22320034	-13.75391616	-13.95521494	-13.72279298	-3.439349504	-3.409158199	-3.499592637	-3.439349504	F1	5.468909092	5.496334513	5.408032466	0.065591256	0.065591256	0.091635095	0.045724107	substitution
96	ATGGACTGGCAAAAGTCCTTAACTTTGATCGTTGCTGGTACTTTGTCTAGAGGTATTGGTTTGAAAAACGACTTGCCTTGGAAGTTGAAGTCTGACATGATGTTCTTTTCCAGAGTTACTTCTGGTCTGTTGGTCACCAGATCAACCGGTCAAATGAACGTCGTTTTGATGGGTCGTAAGACCTGGGAATCTTTACCAGCTCATTCTAGACCATTAAAG	MDWQKSLTLIVAGTLSRGIGLKNDLPWKLKSDMMFFSRVTSGLLVTRSTGQMNVVLMGRKTWESLPAHSRPLK		239	231	206	338	360	322	TTG	L	13	G	GGT	0.000785247	0.000677638	0.000657773	0.00106377	0.001192918	0.001082582	-10.31456665	-10.52719771	-10.57012282	-9.876598678	-9.711289355	-9.85130772	0.437967976	0.815908356	0.718815097	0.718815097	F1	5.468909092	5.496334513	5.408032466	0.58639716	0.557014981	0.624461647	0.58639716	substitution
97	ATGGACTGGCAAAAGTCCTTAACTTTGATCGTTGCTTTGACTTTGTCTAGAGGTATTGGTTTGAAAAACGACTTGCCTTGGAAGTTGAAGTCTGACATGATGTTCTTTTCCAGAGTTACTTCTGGTCTGTTGGTCACCAGATCAACCGGTCAAATGAACGTCGTTTTGATGGGTCGTAAGACCTGGGAATCTTTACCAGCTTAGTCTAGACCATTAAAG	MDWQKSLTLIVALTLSRGIGLKNDLPWKLKSDMMFFSRVTSGLLVTRSTGQMNVVLMGRKTWESLPA_SRPLK		237	319	202	6	1	1	CAT	H	68	*	TAG	0.000778675	0.000935786	0.000645001	1.89E-05	3.31E-06	3.36E-06	-10.32669021	-10.06153414	-10.59841186	-15.69251561	-18.20314245	-18.1822246	-5.3658254	-8.141608312	-7.583812737	-7.583812737	F1	5.468909092	5.496334513	5.408032466	-0.477750126	-0.178576514	-0.505178008	-0.477750126	stop
98	ATGGACTGGCAAGGGTCCTTAACTTTGATCGTTGCTTTGACTTTGTCTAGAGGTATTGGTTTGAAAAACGACTTGCCTTGGAAGTTGAAGTCTGACATGATGTTCTTTTCCAGAGTTACTTCTGGTCTGTTGGTCACCAGATCAACCGGTCAAATGAACGTCGTTTTGATGGGTCGTAAGACCTGGGAATCTTTACCAGCTCATTCTAGACCATTAAAG	MDWQGSLTLIVALTLSRGIGLKNDLPWKLKSDMMFFSRVTSGLLVTRSTGQMNVVLMGRKTWESLPAHSRPLK		236	308	248	23	26	27	AAG	K	5	G	GGG	0.00077539	0.000903517	0.000791882	7.24E-05	8.62E-05	9.08E-05	-10.33279041	-10.11216021	-10.30242703	-13.75391616	-13.50270273	-13.4273371	-3.421125746	-3.390542521	-3.124910062	-3.390542521	F1	5.468909092	5.496334513	5.408032466	0.093747149	0.067900994	0.093982733	0.093747149	substitution
99	ATGGACTGGCAAAAGTCCTTAACTTTGATCGTTGCTTTGACTTTGTCTAGAGGTATTGGTTTGAAAAACGACTTGCCTTGGAAGTTGAAGTCTGACATGATGTTCTTTTCCAGATTGACTTCTGGTCTGTTGGTCACCAGATCAACCGGTCAAATGAACGTCGTTTTGATGGGTCGTAAGACCTGGGAATCTTTACCAGCTCATTCTAGACCATTAAAG	MDWQKSLTLIVALTLSRGIGLKNDLPWKLKSDMMFFSRLTSGLLVTRSTGQMNVVLMGRKTWESLPAHSRPLK		236	249	249	72	68	72	GTT	V	39	L	TTG	0.00077539	0.000730441	0.000795075	0.000226602	0.000225329	0.000242068	-10.33279041	-10.41894482	-10.29662141	-12.10755311	-12.11567961	-12.0122996	-1.7747627	-1.696734789	-1.715678184	-1.715678184	F1	5.468909092	5.496334513	5.408032466	0.276566357	0.276566357	0.307590193	0.27436831	substitution
100	ATGGACTGGCAAAAGTCCTTAACTTTGATCGTTGCTTTGACTTTGTCTAGAGGTATTGGTTTGAAAAACGACTTGCCTTGGAAGTTGAAGTCTGACATGATGTTCTTTTCCAGAGTTACTTCTGGTCTGTGTGTCACCAGATCAACCGGTCAAATGAACGTCGTTTTGATGGGTCGTAAGACCTGGGAATCTTTACCAGCTCATTCTAGACCATTAAAG	MDWQKSLTLIVALTLSRGIGLKNDLPWKLKSDMMFFSRVTSGLCVTRSTGQMNVVLMGRKTWESLPAHSRPLK		235	241	288	60	57	63	TTG	L	44	C	TGT	0.000772104	0.000706973	0.000919605	0.000188835	0.000188879	0.00021181	-10.33891652	-10.46605742	-10.08669834	-12.37058752	-12.37025244	-12.20494468	-2.031671003	-1.904195021	-2.118246332	-2.031671003	F1	5.468909092	5.496334513	5.408032466	0.24400497	0.24400497	0.281427216	0.222771175	substitution
101	ATGGACTGGCAAAAGTCCTTAACTTTGATCGTTGCTTTGACTTTGTCTAGAGGTATTGGTTTGAAAAACGACTTGCCTTGGAAGTTGAAGTCTGACATGGAGTTCTTTTCCAGAGTTACTTCTGGTCTGTTGGTCACCAGATCAACCGGTCAAATGAACGTCGTTTTGATGGGTCGTAAGACCTGGGAATCTTTACCAGCTCATTCTAGACCATTAAAG	MDWQKSLTLIVALTLSRGIGLKNDLPWKLKSDMEFFSRVTSGLLVTRSTGQMNVVLMGRKTWESLPAHSRPLK		234	330	257	64	27	42	ATG	M	34	E	GAG	0.000768819	0.000968054	0.00082062	0.000201424	8.95E-05	0.000141206	-10.34506874	-10.01262454	-10.2509988	-12.27747811	-13.44825495	-12.78990718	-1.932409372	-3.435630411	-2.53890838	-2.53890838	F1	5.468909092	5.496334513	5.408032466	0.168854947	0.256585709	0.088296663	0.168854947	substitution
102	ATGGACTGGCAAAAGTCCTTAACTTTGATCGTTGCTTTGACTTTGTCTAGAGGTATTGGTTTGAAAAACGACTTGCCTTGGAAGTTGAAGTCTGACATGTTGTTCTTTTCCAGAGTTACTTCTGGTCTGTTGGTCACCAGATCAACCGGTCAAATGAACGTCGTTTTGATGGGTCGTAAGACCTGGGAATCTTTACCAGCTCATTCTAGACCATTAAAG	MDWQKSLTLIVALTLSRGIGLKNDLPWKLKSDMLFFSRVTSGLLVTRSTGQMNVVLMGRKTWESLPAHSRPLK		234	270	273	16	13	12	ATG	M	34	L	TTG	0.000768819	0.000792044	0.000871709	5.04E-05	4.31E-05	4.03E-05	-10.34506874	-10.30213116	-10.1638662	-14.27747811	-14.50270273	-14.5972621	-3.932409372	-4.200571578	-4.433395894	-4.200571578	F1	5.468909092	5.496334513	5.408032466	-0.008170685	0.003099258	-0.008170685	-0.073961398	substitution
103	ATGGACTGGCAAAAGTCCTTAACTTTGATCGTTGCTTTGACTTTGTCTAGAGGTATTGGTTTGAAAAACGACTGTCCTTGGAAGTTGAAGTCTGACATGATGTTCTTTTCCAGAGTTACTTCTGGTCTGTTGGTCACCAGATCAACCGGTCAAATGAACGTCGTTTTGATGGGTCGTAAGACCTGGGAATCTTTACCAGCTCATTCTAGACCATTAAAG	MDWQKSLTLIVALTLSRGIGLKNDCPWKLKSDMMFFSRVTSGLLVTRSTGQMNVVLMGRKTWESLPAHSRPLK		233	275	257	12	4	9	TTG	L	25	C	TGT	0.000765533	0.000806712	0.00082062	3.78E-05	1.33E-05	3.03E-05	-10.35124732	-10.27565894	-10.2509988	-14.69251561	-16.20314245	-15.0122996	-4.341268296	-5.927483507	-4.761300802	-4.761300802	F1	5.468909092	5.496334513	5.408032466	-0.115988949	-0.048720841	-0.225952942	-0.115988949	substitution
104	ATGGACTGGCAAAAGTCCTTAACTTTGATCGTTGCTTTGACTTTGTCTAGAGGTATTGGTTTGAAAAACGACTTGCCTTGGAAGTTGAAGTCTGACATGATGGCGTTTTCCAGAGTTACTTCTGGTCTGTTGGTCACCAGATCAACCGGTCAAATGAACGTCGTTTTGATGGGTCGTAAGACCTGGGAATCTTTACCAGCTCATTCTAGACCATTAAAG	MDWQKSLTLIVALTLSRGIGLKNDLPWKLKSDMMAFSRVTSGLLVTRSTGQMNVVLMGRKTWESLPAHSRPLK		233	239	223	516	434	461	TTC	F	35	A	GCG	0.000765533	0.000701106	0.000712055	0.00162398	0.001438129	0.001549908	-10.35124732	-10.47807995	-10.45572344	-9.266250859	-9.441591219	-9.333601658	1.084996458	1.036488726	1.122121787	1.084996458	F1	5.468909092	5.496334513	5.408032466	0.639021458	0.639021458	0.652279216	0.638088953	substitution
105	ATGGACTGGCAAAAGTCCTTAACTTTGATCGTTGCTTTGACTTTGTCTAGAGGTATTGGTTTGAAAAACGACTTGCCTTGGAAGTTGAAGTCTGACATGGCGTTCTTTTCCAGAGTTACTTCTGGTCTGTTGGTCACCAGATCAACCGGTCAAATGAACGTCGTTTTGATGGGTCGTAAGACCTGGGAATCTTTACCAGCTCATTCTAGACCATTAAAG	MDWQKSLTLIVALTLSRGIGLKNDLPWKLKSDMAFFSRVTSGLLVTRSTGQMNVVLMGRKTWESLPAHSRPLK		233	278	232	31	21	25	ATG	M	34	A	GCG	0.000765533	0.000815512	0.000740793	9.76E-05	6.96E-05	8.41E-05	-10.35124732	-10.26000568	-10.39864235	-13.3232818	-13.81082503	-13.53836841	-2.972034487	-3.550819349	-3.139726059	-3.139726059	F1	5.468909092	5.496334513	5.408032466	0.091848183	0.124820269	0.073770093	0.091848183	substitution
106	ATGGACTGGCAAAAGTCCTTAACTTTGATCGTTGCTTTGACCTTGTCTAGAGGTATTGGTTTGAAAAACGACTTGCCTTGGAAGTTGAAGTCTGACATGATGTTCTTTTCCAGAGTTACTTCTGGTCTGTTGGTCACCAGATCAACCGGTCAAATGAACGTCGTTTTGATGGGTCGTAAGACCTGGGAATCTTTACCAGCTCATTCTAGACCATTAAAG	MDWQKSLTLIVALTLSRGIGLKNDLPWKLKSDMMFFSRVTSGLLVTRSTGQMNVVLMGRKTWESLPAHSRPLK		232	222	196	67	37	57	ACT	T	14	T	ACC	0.000762248	0.000651236	0.000625842	0.000210866	0.000122605	0.000191637	-10.35745247	-10.58453089	-10.6419135	-12.21138892	-12.99368909	-12.34933458	-1.853936457	-2.409158199	-1.707421084	-1.853936457	F1	5.468909092	5.496334513	5.408032466	0.26653162	0.26653162	0.217745902	0.275426622	silent
107	ATGGACTGGCAAAAGTCCTTAACTTTGATCGTTGCTTTGACTTTGTCTAGAGGTATTGGTTTGAAAAACGACTTGCCTTGGAAGTTGAAGTCTGACATGATGTTCGCGTCCAGAGTTACTTCTGGTCTGTTGGTCACCAGATCAACCGGTCAAATGAACGTCGTTTTGATGGGTCGTAAGACCTGGGAATCTTTACCAGCTCATTCTAGACCATTAAAG	MDWQKSLTLIVALTLSRGIGLKNDLPWKLKSDMMFASRVTSGLLVTRSTGQMNVVLMGRKTWESLPAHSRPLK		231	213	225	163	166	159	TTT	F	36	A	GCG	0.000758962	0.000624835	0.000718441	0.000513001	0.000550068	0.000534567	-10.36368442	-10.64423713	-10.44284215	-10.92874996	-10.82810302	-10.86934164	-0.565065539	-0.183865887	-0.42649949	-0.42649949	F1	5.468909092	5.496334513	5.408032466	0.439602262	0.429887278	0.498379311	0.439602262	substitution
108	ATGGACTGGCAAAAGTCCTTAACTTTGATCGTTGCTTTGACTTTGTCTAGAGGTATTGGTTTGAAAAACGACTTGCCTTGGAAGTTGAAGTCTGACATGATGTTCTTTCGGAGAGTTACTTCTGGTCTGTTGGTCACCAGATCAACCGGTCAAATGAACGTCGTTTTGATGGGTCGTAAGACCTGGGAATCTTTACCAGCTCATTCTAGACCATTAAAG	MDWQKSLTLIVALTLSRGIGLKNDLPWKLKSDMMFFRRVTSGLLVTRSTGQMNVVLMGRKTWESLPAHSRPLK		231	209	249	10	10	11	TCC	S	37	R	CGG	0.000758962	0.000613101	0.000795075	3.15E-05	3.31E-05	3.70E-05	-10.36368442	-10.67158762	-10.29662141	-14.95555002	-14.88121436	-14.72279298	-4.591865599	-4.209626736	-4.426171567	-4.426171567	F1	5.468909092	5.496334513	5.408032466	-0.073035457	-0.080482352	-0.009312638	-0.073035457	substitution
109	ATGGACTGGCAAAAGTCCTTAACTTTGATCGTTGCTTTGACTTTGTCTAGAGGTATTGGTTTGAAAAACGACAGGCCTTGGAAGTTGAAGTCTGACATGATGTTCTTTTCCAGAGTTACTTCTGGTCTGTTGGTCACCAGATCAACCGGTCAAATGAACGTCGTTTTGATGGGTCGTAAGACCTGGGAATCTTTACCAGCTCATTCTAGACCATTAAAG	MDWQKSLTLIVALTLSRGIGLKNDRPWKLKSDMMFFSRVTSGLLVTRSTGQMNVVLMGRKTWESLPAHSRPLK		231	242	229	154	173	164	TTG	L	25	R	AGG	0.000758962	0.000709906	0.000731214	0.000484676	0.000573263	0.000551377	-10.36368442	-10.46008352	-10.41741956	-11.01069157	-10.76851422	-10.82467259	-0.647007153	-0.308430708	-0.407253037	-0.407253037	F1	5.468909092	5.496334513	5.408032466	0.442069078	0.419501733	0.482670341	0.442069078	substitution
110	ATGGACTGGCAAAAGTCCTTAACTTTGATCGTTGCTTTGACTTTGTCTAGAGGTATTGGTTTGAAAAACGACTTGCCTTGGAAGTTGAAGTCTGACATGATGTTCTGTTCCAGAGTTACTTCTGGTCTGTTGGTCACCAGATCAACCGGTCAAATGAACGTCGTTTTGATGGGTCGTAAGACCTGGGAATCTTTACCAGCTCATTCTAGACCATTAAAG	MDWQKSLTLIVALTLSRGIGLKNDLPWKLKSDMMFCSRVTSGLLVTRSTGQMNVVLMGRKTWESLPAHSRPLK		230	216	246	78	56	52	TTT	F	36	C	TGT	0.000755677	0.000633635	0.000785496	0.000245485	0.000185565	0.000174827	-10.36994341	-10.62405925	-10.31410884	-11.9920759	-12.39578753	-12.48178488	-1.622132484	-1.771728279	-2.167676041	-1.771728279	F1	5.468909092	5.496334513	5.408032466	0.295911203	0.295911203	0.298132703	0.216435773	substitution
111	ATGGACTGGCAAAAGTCCTTAACTTTGATCGTTGCTTTGACTTTGTCTAGAGGTATTGGTTTGAAAAACGACTTGCCTTGGAAGGGTAAGTCTGACATGATGTTCTTTTCCAGAGTTACTTCTGGTCTGTTGGTCACCAGATCAACCGGTCAAATGAACGTCGTTTTGATGGGTCGTAAGACCTGGGAATCTTTACCAGCTCATTCTAGACCATTAAAG	MDWQKSLTLIVALTLSRGIGLKNDLPWKGKSDMMFFSRVTSGLLVTRSTGQMNVVLMGRKTWESLPAHSRPLK		230	243	184	42	68	45	TTG	L	29	G	GGT	0.000755677	0.00071284	0.000587525	0.000132184	0.000225329	0.000151293	-10.36994341	-10.45413425	-10.73306139	-12.88516069	-12.11567961	-12.6903715	-2.51521728	-1.661545361	-1.957310114	-1.957310114	F1	5.468909092	5.496334513	5.408032466	0.24339836	0.182718755	0.31202796	0.24339836	substitution
112	ATGGACTGGCAAAAGTCCTTAACTTTGATCGTTGCTTTGACTTTGTCTAGAGGTATTGGTTTGAAAAACGACTTGCCTTGGAAGTTGAAGTCTGACATGATGTTCTTTTCCAGAGTTACTTCTGGTCTGTTGGTCACCTGGTCAACCGGTCAAATGAACGTCGTTTTGATGGGTCGTAAGACCTGGGAATCTTTACCAGCTCATTCTAGACCATTAAAG	MDWQKSLTLIVALTLSRGIGLKNDLPWKLKSDMMFFSRVTSGLLVTWSTGQMNVVLMGRKTWESLPAHSRPLK		230	216	222	1	6	4	AGA	R	47	W	TGG	0.000755677	0.000633635	0.000708862	3.15E-06	1.99E-05	1.34E-05	-10.36994341	-10.62405925	-10.46220748	-18.27747811	-15.61817995	-16.1822246	-7.907534703	-4.9941207	-5.72001712	-5.72001712	F1	5.468909092	5.496334513	5.408032466	-0.23886756	-0.50072095	-0.108245805	-0.23886756	substitution
113	ATGGACTGGCAAAAGTCCTTAACTTAGATCGTTGCTTTGACTTTGTCTAGAGGTATTGGTTTGAAAAACGACTTGCCTTGGAAGTTGAAGTCTGACATGATGTTCTTTTCCAGAGTTACTTCTGGTCTGTTGGTCACCAGATCAACCGGTCAAATGAACGTCGTTTTGATGGGTCGTAAGACCTGGGAATCTTTACCAGCTCATTCTAGACCATTAAAG	MDWQKSLT_IVALTLSRGIGLKNDLPWKLKSDMMFFSRVTSGLLVTRSTGQMNVVLMGRKTWESLPAHSRPLK		229	240	199	4	4	4	TTG	L	9	*	TAG	0.000752391	0.000704039	0.000635421	1.26E-05	1.33E-05	1.34E-05	-10.37622967	-10.47205616	-10.61999872	-16.27747811	-16.20314245	-16.1822246	-5.90124844	-5.731086294	-5.562225874	-5.731086294	F1	5.468909092	5.496334513	5.408032466	-0.218643466	-0.246437757	-0.201185131	-0.218643466	stop
114	ATGGACTGGCAAAAGTCCTTAACTTTGATCGTTGCTTTGACTTTGTCTAGAGGTATTGGTAGGAAAAACGACTTGCCTTGGAAGTTGAAGTCTGACATGATGTTCTTTTCCAGAGTTACTTCTGGTCTGTTGGTCACCAGATCAACCGGTCAAATGAACGTCGTTTTGATGGGTCGTAAGACCTGGGAATCTTTACCAGCTCATTCTAGACCATTAAAG	MDWQKSLTLIVALTLSRGIGRKNDLPWKLKSDMMFFSRVTSGLLVTRSTGQMNVVLMGRKTWESLPAHSRPLK		229	263	219	12	20	14	TTG	L	21	R	AGG	0.000752391	0.00077151	0.000699283	3.78E-05	6.63E-05	4.71E-05	-10.37622967	-10.34002776	-10.48183629	-14.69251561	-13.88121436	-14.37486968	-4.31628594	-3.541186593	-3.893033391	-3.893033391	F1	5.468909092	5.496334513	5.408032466	-0.00470317	-0.045554497	0.074984888	-0.00470317	substitution
115	ATGGACTGGCAAAAGTCCTTAACTTTGATCGTTGCTTTGACTTTGTCTAGAGGTATTGGTTTGAAAAACGACTTGCCTTGGAAGTTGAAGTCTGACATGATGTTCTTTTCCAGAGTTTTGTCTGGTCTGTTGGTCACCAGATCAACCGGTCAAATGAACGTCGTTTTGATGGGTCGTAAGACCTGGGAATCTTTACCAGCTCATTCTAGACCATTAAAG	MDWQKSLTLIVALTLSRGIGLKNDLPWKLKSDMMFFSRVLSGLLVTRSTGQMNVVLMGRKTWESLPAHSRPLK		228	238	216	9	4	6	ACT	T	40	L	TTG	0.000749106	0.000698172	0.000689704	2.83E-05	1.33E-05	2.02E-05	-10.38254345	-10.48412899	-10.50173584	-15.10755311	-16.20314245	-15.5972621	-4.725009665	-5.719013462	-5.095526255	-5.095526255	F1	5.468909092	5.496334513	5.408032466	-0.158826605	-0.09735746	-0.199662616	-0.158826605	substitution
116	ATGGACTGGCAAAGGTCCTTAACTTTGATCGTTGCTTTGACTTTGTCTAGAGGTATTGGTTTGAAAAACGACTTGCCTTGGAAGTTGAAGTCTGACATGATGTTCTTTTCCAGAGTTACTTCTGGTCTGTTGGTCACCAGATCAACCGGTCAAATGAACGTCGTTTTGATGGGTCGTAAGACCTGGGAATCTTTACCAGCTCATTCTAGACCATTAAAG	MDWQRSLTLIVALTLSRGIGLKNDLPWKLKSDMMFFSRVTSGLLVTRSTGQMNVVLMGRKTWESLPAHSRPLK		227	273	268	7	9	4	AAG	K	5	R	AGG	0.00074582	0.000800845	0.000855743	2.20E-05	2.98E-05	1.34E-05	-10.38888497	-10.28618961	-10.19053415	-15.47012319	-15.03321745	-16.1822246	-5.081238218	-4.747027838	-5.991690444	-5.081238218	F1	5.468909092	5.496334513	5.408032466	-0.142507016	-0.142507016	-0.077084725	-0.273687912	substitution
117	ATGGACTGGCAAATGTCCTTAACTTTGATCGTTGCTTTGACTTTGTCTAGAGGTATTGGTTTGAAAAACGACTTGCCTTGGAAGTTGAAGTCTGACATGATGTTCTTTTCCAGAGTTACTTCTGGTCTGTTGGTCACCAGATCAACCGGTCAAATGAACGTCGTTTTGATGGGTCGTAAGACCTGGGAATCTTTACCAGCTCATTCTAGACCATTAAAG	MDWQMSLTLIVALTLSRGIGLKNDLPWKLKSDMMFFSRVTSGLLVTRSTGQMNVVLMGRKTWESLPAHSRPLK		226	207	180	97	97	90	AAG	K	5	M	ATG	0.000742534	0.000607234	0.000574753	0.000305283	0.000321425	0.000302585	-10.3952545	-10.6854598	-10.76477025	-11.67756527	-11.60322961	-11.6903715	-1.282310773	-0.917769814	-0.925601254	-0.925601254	F1	5.468909092	5.496334513	5.408032466	0.37563242	0.338981303	0.405826094	0.37563242	substitution
118	ATGGACTGGCAAAAGTCCTTAACTTTGATCGTTGCTTTGACTTTGTCTAGAGGTATTGGTTTGAAAAACGACTTGCCTTGGAAGTTGAAGTCTGACATGATGTTCTTTTCCAGAGTTACTTCTGGTCTGTTGGTCACCAGATCAACCGGTCAAATGTCGGTCGTTTTGATGGGTCGTAAGACCTGGGAATCTTTACCAGCTCATTCTAGACCATTAAAG	MDWQKSLTLIVALTLSRGIGLKNDLPWKLKSDMMFFSRVTSGLLVTRSTGQMSVVLMGRKTWESLPAHSRPLK		226	252	270	10	12	15	AAC	N	53	S	TCG	0.000742534	0.000739241	0.00086213	3.15E-05	3.98E-05	5.04E-05	-10.3952545	-10.40166683	-10.17980775	-14.95555002	-14.61817995	-14.275334	-4.56029552	-4.216513121	-4.095526255	-4.216513121	F1	5.468909092	5.496334513	5.408032466	-0.030656668	-0.076481058	-0.010181086	-0.030656668	substitution
119	ATGGACTGGCAAAAGTCCTTAACTTTGATCGTTGCTTTGACTTTGTCTAGAGGTATTGGTTTGAAAAACGACTTGCCTTGGAAGTTGAAGTCTGACATGATGTTCTTTTCCAGAGTTACTTCTGGTCTGTTGGTCACCGTGTCAACCGGTCAAATGAACGTCGTTTTGATGGGTCGTAAGACCTGGGAATCTTTACCAGCTCATTCTAGACCATTAAAG	MDWQKSLTLIVALTLSRGIGLKNDLPWKLKSDMMFFSRVTSGLLVTVSTGQMNVVLMGRKTWESLPAHSRPLK		226	259	200	4	9	5	AGA	R	47	V	GTG	0.000742534	0.000759776	0.000638614	1.26E-05	2.98E-05	1.68E-05	-10.3952545	-10.36213847	-10.61276715	-16.27747811	-15.03321745	-15.8602965	-5.882223615	-4.671078985	-5.247529349	-5.247529349	F1	5.468909092	5.496334513	5.408032466	-0.178308832	-0.244026489	-0.067506754	-0.178308832	substitution
120	ATGGACTGGCAAAAGTCCTTAACTTTGATCGTTGCTTTGACTTTGTCTAGAGGTATTGGTTTGAAAAACGACTTGCCTTGGAAGTTGAAGTCTGACATGATGTTCTTTTCCAGAGTTACTTCTGGTCTGTTGGTCACCAGATCAACCGGTCAAATGAACGTGGTTTTGATGGGTCGTAAGACCTGGGAATCTTTACCAGCTCATTCTAGACCATTAAAG	MDWQKSLTLIVALTLSRGIGLKNDLPWKLKSDMMFFSRVTSGLLVTRSTGQMNVVLMGRKTWESLPAHSRPLK		226	252	213	8	14	14	GTC	V	54	V	GTG	0.000742534	0.000739241	0.000680124	2.52E-05	4.64E-05	4.71E-05	-10.3952545	-10.40166683	-10.52191372	-15.27747811	-14.39578753	-14.37486968	-4.882223615	-3.9941207	-3.852955952	-3.9941207	F1	5.468909092	5.496334513	5.408032466	0.000433553	-0.117283264	0.017865002	0.000433553	silent
121	ATGGACTGGCAAAAGTCCTTAACTTTGATCGTTGCTTTGACTTTGTCTAGAGGTATTGGTTTGAAAAACGACTTGCCTTGGAAGTTGAAGTCTGACATGATGTTCTTTTCCAGAGTTACTTCTGGTCTGTTGGTCACCAGATCGACCGGTCAAATGAACGTCGTTTTGATGGGTCGTAAGACCTGGGAATCTTTACCAGCTCATTCTAGACCATTAAAG	MDWQKSLTLIVALTLSRGIGLKNDLPWKLKSDMMFFSRVTSGLLVTRSTGQMNVVLMGRKTWESLPAHSRPLK		225	238	196	12	17	13	TCA	S	48	S	TCG	0.000739249	0.000698172	0.000625842	3.78E-05	5.63E-05	4.37E-05	-10.40165227	-10.48412899	-10.6419135	-14.69251561	-14.11567961	-14.48178488	-4.290863343	-3.631550621	-3.83987138	-3.83987138	F1	5.468909092	5.496334513	5.408032466	0.002110601	-0.042332355	0.063589007	0.002110601	silent
122	ATGGACTGGCAAAAGTCCTTAACTTTGATCGTTGCTTTGACTTTGTCTAGAGGTATTGGTTTGAAATGTGACTTGCCTTGGAAGTTGAAGTCTGACATGATGTTCTTTTCCAGAGTTACTTCTGGTCTGTTGGTCACCAGATCAACCGGTCAAATGAACGTCGTTTTGATGGGTCGTAAGACCTGGGAATCTTTACCAGCTCATTCTAGACCATTAAAG	MDWQKSLTLIVALTLSRGIGLKCDLPWKLKSDMMFFSRVTSGLLVTRSTGQMNVVLMGRKTWESLPAHSRPLK		225	289	208	9	3	21	AAC	N	23	C	TGT	0.000739249	0.000847781	0.000664159	2.83E-05	9.94E-06	7.06E-05	-10.40165227	-10.20402107	-10.55618363	-15.10755311	-16.61817995	-13.78990718	-4.705900842	-6.41415888	-3.233723549	-4.705900842	F1	5.468909092	5.496334513	5.408032466	-0.094935547	-0.094935547	-0.287327966	0.079800531	substitution
123	ATGGACTGGCAAAAGTCCTTAACTTTGATCGTTGCTTTGACTTTGTCTAGAGGTATTGGTTTGAAAAACGACTTGCCTTGGAAGTTGAAGTCTGACATGATGTTCTTTTCCAGAGTTGGTTCTGGTCTGTTGGTCACCAGATCAACCGGTCAAATGAACGTCGTTTTGATGGGTCGTAAGACCTGGGAATCTTTACCAGCTCATTCTAGACCATTAAAG	MDWQKSLTLIVALTLSRGIGLKNDLPWKLKSDMMFFSRVGSGLLVTRSTGQMNVVLMGRKTWESLPAHSRPLK		224	192	190	2	4	2	ACT	T	40	G	GGT	0.000735963	0.000563232	0.000606684	6.29E-06	1.33E-05	6.72E-06	-10.40807854	-10.79398425	-10.68676774	-17.27747811	-16.20314245	-17.1822246	-6.869399574	-5.409158199	-6.495456862	-6.495456862	F1	5.468909092	5.496334513	5.408032466	-0.338255623	-0.369144355	-0.160586519	-0.338255623	substitution
124	ATGGACTGGCAAAAGTCCTTAACTTTGATCGTTGCTTTGACTTTGTCTAGAGGTATTGGTTTGAAAAACGACTTGCCTCGGAAGTTGAAGTCTGACATGATGTTCTTTTCCAGAGTTACTTCTGGTCTGTTGGTCACCAGATCAACCGGTCAAATGAACGTCGTTTTGATGGGTCGTAAGACCTGGGAATCTTTACCAGCTCATTCTAGACCATTAAAG	MDWQKSLTLIVALTLSRGIGLKNDLPRKLKSDMMFFSRVTSGLLVTRSTGQMNVVLMGRKTWESLPAHSRPLK		224	248	210	18	11	10	TGG	W	27	R	CGG	0.000735963	0.000727507	0.000670545	5.67E-05	3.65E-05	3.36E-05	-10.40807854	-10.42475044	-10.54237783	-14.10755311	-14.74371083	-14.8602965	-3.699474573	-4.31896039	-4.317918677	-4.317918677	F1	5.468909092	5.496334513	5.408032466	-0.023100794	0.032622165	-0.023100794	-0.05916069	substitution
125	ATGGACTGGCAAAAGTCCTTAACTTTGATCGTTGCTTTGACTTTGTCTAGAGGTATTGGTTTGAAAAACGACTTGCCTTGGAAGTTGAAGTCTGACATGATGTTCTTTTCCAGAGTTACTTCTGGTCTGTTGGTCACCAGATCAACCGGTCAAATGAACGTCGTTTTGATGGGTCGTAAGACCTGGGAATCTTTACCAGCTCATTCTGGGCCATTAAAG	MDWQKSLTLIVALTLSRGIGLKNDLPWKLKSDMMFFSRVTSGLLVTRSTGQMNVVLMGRKTWESLPAHSGPLK		223	263	343	17	15	6	AGA	R	70	G	GGG	0.000732678	0.00077151	0.001095224	5.35E-05	4.97E-05	2.02E-05	-10.41453356	-10.34002776	-9.834558579	-14.19001527	-14.29625186	-15.5972621	-3.775481711	-3.956224092	-5.762703519	-3.956224092	F1	5.468909092	5.496334513	5.408032466	0.022644174	0.022988776	0.022644174	-0.244338673	substitution
126	ATGGACTGGCAAAAGTCCTTAACTTTGATCGTTGCTTTGACTTTGTCTAGAGGTATTGGTTTGAAAAACGACTTGCCTTGGAAGTTGAAGTCTGACATGATGTTCTTTTCCAGAGTTACTTAGGGTCTGTTGGTCACCAGATCAACCGGTCAAATGAACGTCGTTTTGATGGGTCGTAAGACCTGGGAATCTTTACCAGCTCATTCTAGACCATTAAAG	MDWQKSLTLIVALTLSRGIGLKNDLPWKLKSDMMFFSRVT_GLLVTRSTGQMNVVLMGRKTWESLPAHSRPLK		223	307	179	1	7	3	TCT	S	41	*	TAG	0.000732678	0.000900584	0.00057156	3.15E-06	2.32E-05	1.01E-05	-10.41453356	-10.11685191	-10.77280757	-18.27747811	-15.39578753	-16.5972621	-7.862944552	-5.278935622	-5.82445453	-5.82445453	F1	5.468909092	5.496334513	5.408032466	-0.252253296	-0.495069451	-0.144164045	-0.252253296	stop
127	ATGGACTGGCAAAAGTCCTTAACTTTGATCGTTGCTTTGACTTTGTCTAGAGGTATTGGTTTGAAAAACGACTTGCCTTGGAAGTTGAAGTCTGACATGATGTTCTTTTCGAGAGTTACTTCTGGTCTGTTGGTCACCAGATCAACCGGTCAAATGAACGTCGTTTTGATGGGTCGTAAGACCTGGGAATCTTTACCAGCTCATTCTAGACCATTAAAG	MDWQKSLTLIVALTLSRGIGLKNDLPWKLKSDMMFFSRVTSGLLVTRSTGQMNVVLMGRKTWESLPAHSRPLK		222	224	259	12	4	15	TCC	S	37	S	TCG	0.000729392	0.000657103	0.000827006	3.78E-05	1.33E-05	5.04E-05	-10.4210176	-10.57159183	-10.23981506	-14.69251561	-16.20314245	-14.275334	-4.271498018	-5.631550621	-4.035518946	-4.271498018	F1	5.468909092	5.496334513	5.408032466	-0.039877931	-0.039877931	-0.188632607	-0.022965535	silent
128	ATGGACTGGCAAAAGTCCTTAACTTTGATCGTTGCTTTGACTTTGTCTAGAGGTATTGGTTTGAAAAACGACTTGCCTTGGAAGTTGAAGTCTGACATGATGTTCTTTGGGAGAGTTACTTCTGGTCTGTTGGTCACCAGATCAACCGGTCAAATGAACGTCGTTTTGATGGGTCGTAAGACCTGGGAATCTTTACCAGCTCATTCTAGACCATTAAAG	MDWQKSLTLIVALTLSRGIGLKNDLPWKLKSDMMFFGRVTSGLLVTRSTGQMNVVLMGRKTWESLPAHSRPLK		222	211	223	14	5	13	TCC	S	37	G	GGG	0.000729392	0.000618968	0.000712055	4.41E-05	1.66E-05	4.37E-05	-10.4210176	-10.65784756	-10.45572344	-14.47012319	-15.88121436	-14.48178488	-4.049105597	-5.223366792	-4.026061436	-4.049105597	F1	5.468909092	5.496334513	5.408032466	-0.021753366	-0.011691198	-0.137156215	-0.021753366	substitution
129	ATGGACTGGCAAAAGTCCTTAACTTTGATCGTTGCTTTGACTTTGTCTAGAGGTATTGGTTTGAAAAACGACTTGCCTTGGAAGTTGAAGTCTGACGAGATGTTCTTTTCCAGAGTTACTTCTGGTCTGTTGGTCACCAGATCAACCGGTCAAATGAACGTCGTTTTGATGGGTCGTAAGACCTGGGAATCTTTACCAGCTCATTCTAGACCATTAAAG	MDWQKSLTLIVALTLSRGIGLKNDLPWKLKSDEMFFSRVTSGLLVTRSTGQMNVVLMGRKTWESLPAHSRPLK		222	237	168	628	697	659	ATG	M	33	E	GAG	0.000729392	0.000695239	0.000536436	0.001976471	0.002309622	0.002215595	-10.4210176	-10.4902035	-10.86430592	-8.982857366	-8.758127606	-8.818089944	1.43816023	1.732075898	2.046215978	1.732075898	F1	5.468909092	5.496334513	5.408032466	0.740000275	0.683782574	0.740000275	0.756530047	substitution
130	ATGGACTGGCAAAAGTCCTTAACTTTGATCGTTGCTTTGACTTTGTCTAGAGGTATTGGTTTGAAAAACGACTTGCCTTGGAAGTTGAAGTCTGACATGATGTTCTTTTCCAGAGTTACTTCTGGTCTGTGGGTCACCAGATCAACCGGTCAAATGAACGTCGTTTTGATGGGTCGTAAGACCTGGGAATCTTTACCAGCTCATTCTAGACCATTAAAG	MDWQKSLTLIVALTLSRGIGLKNDLPWKLKSDMMFFSRVTSGLWVTRSTGQMNVVLMGRKTWESLPAHSRPLK		221	240	290	12	5	4	TTG	L	44	W	TGG	0.000726107	0.000704039	0.000925991	3.78E-05	1.66E-05	1.34E-05	-10.4275309	-10.47205616	-10.07671425	-14.69251561	-15.88121436	-16.1822246	-4.264984711	-5.409158199	-6.105510344	-5.409158199	F1	5.468909092	5.496334513	5.408032466	-0.160586519	-0.039052414	-0.160586519	-0.288276202	substitution
131	ATGTAGTGGCAAAAGTCCTTAACTTTGATCGTTGCTTTGACTTTGTCTAGAGGTATTGGTTTGAAAAACGACTTGCCTTGGAAGTTGAAGTCTGACATGATGTTCTTTTCCAGAGTTACTTCTGGTCTGTTGGTCACCAGATCAACCGGTCAAATGAACGTCGTTTTGATGGGTCGTAAGACCTGGGAATCTTTACCAGCTCATTCTAGACCATTAAAG	M_WQKSLTLIVALTLSRGIGLKNDLPWKLKSDMMFFSRVTSGLLVTRSTGQMNVVLMGRKTWESLPAHSRPLK		220	266	206	4	3	6	GAC	D	2	*	TAG	0.000722821	0.00078031	0.000657773	1.26E-05	9.94E-06	2.02E-05	-10.43407375	-10.32366432	-10.57012282	-16.27747811	-16.61817995	-15.5972621	-5.843404366	-6.294515633	-5.02713928	-5.843404366	F1	5.468909092	5.496334513	5.408032466	-0.239106413	-0.239106413	-0.272239659	-0.150061451	stop
132	ATGGACTGGCAAAAGTCCGTGACTTTGATCGTTGCTTTGACTTTGTCTAGAGGTATTGGTTTGAAAAACGACTTGCCTTGGAAGTTGAAGTCTGACATGATGTTCTTTTCCAGAGTTACTTCTGGTCTGTTGGTCACCAGATCAACCGGTCAAATGAACGTCGTTTTGATGGGTCGTAAGACCTGGGAATCTTTACCAGCTCATTCTAGACCATTAAAG	MDWQKSVTLIVALTLSRGIGLKNDLPWKLKSDMMFFSRVTSGLLVTRSTGQMNVVLMGRKTWESLPAHSRPLK		220	243	196	23	7	16	TTA	L	7	V	GTG	0.000722821	0.00071284	0.000625842	7.24E-05	2.32E-05	5.38E-05	-10.43407375	-10.45413425	-10.6419135	-13.75391616	-15.39578753	-14.1822246	-3.31984241	-4.94165328	-3.540311098	-3.540311098	F1	5.468909092	5.496334513	5.408032466	0.040505224	0.080737971	-0.101629096	0.040505224	substitution
133	ATGGACTGGCAAAAGTCCTTAACTTTGATCGTTGCTTTGACTTTGTCTAGAGGTATTGGTTTGAAAGATGACTTGCCTTGGAAGTTGAAGTCTGACATGATGTTCTTTTCCAGAGTTACTTCTGGTCTGTTGGTCACCAGATCAACCGGTCAAATGAACGTCGTTTTGATGGGTCGTAAGACCTGGGAATCTTTACCAGCTCATTCTAGACCATTAAAG	MDWQKSLTLIVALTLSRGIGLKDDLPWKLKSDMMFFSRVTSGLLVTRSTGQMNVVLMGRKTWESLPAHSRPLK		219	276	200	94	65	95	AAC	N	23	D	GAT	0.000719536	0.000809645	0.000638614	0.000295841	0.000215388	0.000319395	-10.4406464	-10.2704223	-10.61276715	-11.72288926	-12.18077464	-11.61236899	-1.28224286	-1.910352342	-0.999601835	-1.28224286	F1	5.468909092	5.496334513	5.408032466	0.338989911	0.338989911	0.280650711	0.36614777	substitution
134	ATGGACTGGCAATGTTCCTTAACTTTGATCGTTGCTTTGACTTTGTCTAGAGGTATTGGTTTGAAAAACGACTTGCCTTGGAAGTTGAAGTCTGACATGATGTTCTTTTCCAGAGTTACTTCTGGTCTGTTGGTCACCAGATCAACCGGTCAAATGAACGTCGTTTTGATGGGTCGTAAGACCTGGGAATCTTTACCAGCTCATTCTAGACCATTAAAG	MDWQCSLTLIVALTLSRGIGLKNDLPWKLKSDMMFFSRVTSGLLVTRSTGQMNVVLMGRKTWESLPAHSRPLK		219	234	228	5	5	1	AAG	K	5	C	TGT	0.000719536	0.000686438	0.00072802	1.57E-05	1.66E-05	3.36E-06	-10.4406464	-10.50858203	-10.42373333	-15.95555002	-15.88121436	-18.1822246	-5.514903617	-5.372632323	-7.758491268	-5.514903617	F1	5.468909092	5.496334513	5.408032466	-0.197471168	-0.197471168	-0.155980211	-0.500138663	substitution
135	ATGGACTGGCAAAAGTCCTTAACTTTGATCGTTGCTTTGACTTTGTCTAGAGGTATTGGTTTGAAAAACGACTTGCCTTGGAAGTTGAAGTCTGACATGATGTTCTTTTCCAGAGTTACTTCTGGTCTGTTGGTCACCAGATCAACCGGTCAAATGAACGTCGTTTTGATGGGTCGTAAGACCTGGGAATCTTTACCAGCTCATTCTCGGCCATTAAAG	MDWQKSLTLIVALTLSRGIGLKNDLPWKLKSDMMFFSRVTSGLLVTRSTGQMNVVLMGRKTWESLPAHSRPLK		218	188	220	16	17	21	AGA	R	70	R	CGG	0.00071625	0.000551498	0.000702476	5.04E-05	5.63E-05	7.06E-05	-10.44724914	-10.8243579	-10.47526363	-14.27747811	-14.11567961	-13.78990718	-3.830228977	-3.291321709	-3.314643545	-3.314643545	F1	5.468909092	5.496334513	5.408032466	0.06942902	0.016049931	0.10649555	0.06942902	silent
136	ATGGACTGGCAAAAGTCCTTAACTTTGATCGTTGCTTTGACTTTGTCTAGAGGTATTGGTTTGAAAAACGACTTGCCTTGGAAGTTGAAGTCTGACATGATGTTCTTTTCCAGAGTTACTTCTGGTCTGTTGGTCTTGAGATCAACCGGTCAAATGAACGTCGTTTTGATGGGTCGTAAGACCTGGGAATCTTTACCAGCTCATTCTAGACCATTAAAG	MDWQKSLTLIVALTLSRGIGLKNDLPWKLKSDMMFFSRVTSGLLVLRSTGQMNVVLMGRKTWESLPAHSRPLK		218	223	222	3	8	3	ACC	T	46	L	TTG	0.00071625	0.00065417	0.000708862	9.44E-06	2.65E-05	1.01E-05	-10.44724914	-10.57804685	-10.46220748	-16.69251561	-15.20314245	-16.5972621	-6.245266476	-4.625095599	-6.135054619	-6.135054619	F1	5.468909092	5.496334513	5.408032466	-0.290039713	-0.290039713	-0.061707752	-0.29206289	substitution
137	ATGGACTGGCAAAAGTCCTTAACTTTGATCGTTGCTTTGACTTTGTCTAGAGGTATTGGTTTGAAAAACGACTTGCCTTGGAAGTTGAAGCAGGACATGATGTTCTTTTCCAGAGTTACTTCTGGTCTGTTGGTCACCAGATCAACCGGTCAAATGAACGTCGTTTTGATGGGTCGTAAGACCTGGGAATCTTTACCAGCTCATTCTAGACCATTAAAG	MDWQKSLTLIVALTLSRGIGLKNDLPWKLKQDMMFFSRVTSGLLVTRSTGQMNVVLMGRKTWESLPAHSRPLK		218	234	198	20	20	20	TCT	S	31	Q	CAG	0.00071625	0.000686438	0.000632228	6.29E-05	6.63E-05	6.72E-05	-10.44724914	-10.50858203	-10.62726672	-13.95555002	-13.88121436	-13.8602965	-3.508300882	-3.372632323	-3.233029779	-3.372632323	F1	5.468909092	5.496334513	5.408032466	0.079889451	0.056852136	0.096241403	0.079889451	substitution
138	ATGGACTGGCAAAAGTCCTTAACTTTGATCGTTGCTTTGACTTTGTCTAGAGGTATTGGTTTGAAAAACGACTTGCCTTGGAAGTTGAAGTCTGACATGATGTTCTTTTCCAGAGTTACTTCTGGTCTGTTGGTCACCAGATGTACCGGTCAAATGAACGTCGTTTTGATGGGTCGTAAGACCTGGGAATCTTTACCAGCTCATTCTAGACCATTAAAG	MDWQKSLTLIVALTLSRGIGLKNDLPWKLKSDMMFFSRVTSGLLVTRCTGQMNVVLMGRKTWESLPAHSRPLK		218	230	194	4	6	12	TCA	S	48	C	TGT	0.00071625	0.000674704	0.000619456	1.26E-05	1.99E-05	4.03E-05	-10.44724914	-10.5334567	-10.6567105	-16.27747811	-15.61817995	-14.5972621	-5.830228977	-5.084723249	-3.940551595	-5.084723249	F1	5.468909092	5.496334513	5.408032466	-0.119671766	-0.237436521	-0.119671766	-0.010793575	substitution
139	ATGGACTGGCAAAAGTCCTTAACTTTGATCGTTGCTTTGACTTTGTCTAGAGGTATTGGTTTGAAAAACGACTTGCCTTGGAAGTTGAAGGTGGACATGATGTTCTTTTCCAGAGTTACTTCTGGTCTGTTGGTCACCAGATCAACCGGTCAAATGAACGTCGTTTTGATGGGTCGTAAGACCTGGGAATCTTTACCAGCTCATTCTAGACCATTAAAG	MDWQKSLTLIVALTLSRGIGLKNDLPWKLKVDMMFFSRVTSGLLVTRSTGQMNVVLMGRKTWESLPAHSRPLK		218	230	235	2	4	2	TCT	S	31	V	GTG	0.00071625	0.000674704	0.000750372	6.29E-06	1.33E-05	6.72E-06	-10.44724914	-10.5334567	-10.3801064	-17.27747811	-16.20314245	-17.1822246	-6.830228977	-5.66968575	-6.8021182	-6.8021182	F1	5.468909092	5.496334513	5.408032466	-0.364179747	-0.364179747	-0.193441859	-0.377560387	substitution
140	ATGGACTGGCAAAAGTCCTTAACTTTGATCGTTGCTTTGACTTTGTCTAGAGGTATTGGTTTGAAATAGGACTTGCCTTGGAAGTTGAAGTCTGACATGATGTTCTTTTCCAGAGTTACTTCTGGTCTGTTGGTCACCAGATCAACCGGTCAAATGAACGTCGTTTTGATGGGTCGTAAGACCTGGGAATCTTTACCAGCTCATTCTAGACCATTAAAG	MDWQKSLTLIVALTLSRGIGLK_DLPWKLKSDMMFFSRVTSGLLVTRSTGQMNVVLMGRKTWESLPAHSRPLK		218	309	169	4	2	2	AAC	N	23	*	TAG	0.00071625	0.000906451	0.000539629	1.26E-05	6.63E-06	6.72E-06	-10.44724914	-10.10748373	-10.85574391	-16.27747811	-17.20314245	-17.1822246	-5.830228977	-7.095658727	-6.32648069	-6.32648069	F1	5.468909092	5.496334513	5.408032466	-0.316597957	-0.237436521	-0.373272461	-0.316597957	stop
141	ATGGACTGGCAAAAGTCCTTAACTTTGATCGTTGCTTTGACTTTGTCTAGAGGTATTGGTTTGAAAAACGACTTGCCTTGGAAGTTGAAGTCTGACATGCTGTTCTTTTCCAGAGTTACTTCTGGTCTGTTGGTCACCAGATCAACCGGTCAAATGAACGTCGTTTTGATGGGTCGTAAGACCTGGGAATCTTTACCAGCTCATTCTAGACCATTAAAG	MDWQKSLTLIVALTLSRGIGLKNDLPWKLKSDMLFFSRVTSGLLVTRSTGQMNVVLMGRKTWESLPAHSRPLK		217	235	238	11	18	18	ATG	M	34	L	CTG	0.000712964	0.000689372	0.000759951	3.46E-05	5.96E-05	6.05E-05	-10.45388223	-10.50242981	-10.36180558	-14.8180465	-14.03321745	-14.0122996	-4.364164266	-3.530787644	-3.650494016	-3.650494016	F1	5.468909092	5.496334513	5.408032466	0.026383086	-0.05162275	0.076296307	0.026383086	substitution
142	ATGGACTGGCAAAAGTCCTTAACTTTGATCGTTGCTGTGACTTTGTCTAGAGGTATTGGTTTGAAAAACGACTTGCCTTGGAAGTTGAAGTCTGACATGATGTTCTTTTCCAGAGTTACTTCTGGTCTGTTGGTCACCAGATCAACCGGTCAAATGAACGTCGTTTTGATGGGTCGTAAGACCTGGGAATCTTTACCAGCTCATTCTAGACCATTAAAG	MDWQKSLTLIVAVTLSRGIGLKNDLPWKLKSDMMFFSRVTSGLLVTRSTGQMNVVLMGRKTWESLPAHSRPLK		216	225	178	64	55	51	TTG	L	13	V	GTG	0.000709679	0.000660037	0.000568367	0.000201424	0.000182251	0.000171465	-10.46054596	-10.56516556	-10.78088991	-12.27747811	-12.42178274	-12.50979926	-1.816932154	-1.856617176	-1.728909343	-1.816932154	F1	5.468909092	5.496334513	5.408032466	0.272672473	0.271221665	0.287427296	0.272672473	substitution
143	ATGGACTGGCAAAAGTCCTTAACTTTGATCGTTGCTTTGACTTTGTCTAGAGGTATTGGTTTGAAAAACGACTTGCCTTGGAAGTTGAAGTCTGACATGATGGAGTTTTCCAGAGTTACTTCTGGTCTGTTGGTCACCAGATCAACCGGTCAAATGAACGTCGTTTTGATGGGTCGTAAGACCTGGGAATCTTTACCAGCTCATTCTAGACCATTAAAG	MDWQKSLTLIVALTLSRGIGLKNDLPWKLKSDMMEFSRVTSGLLVTRSTGQMNVVLMGRKTWESLPAHSRPLK		216	322	235	61	41	77	TTC	F	35	E	GAG	0.000709679	0.000944586	0.000750372	0.000191982	0.00013586	0.000258878	-10.46054596	-10.04802987	-10.3801064	-12.34674078	-12.84559045	-11.91543806	-1.886194817	-2.797560572	-1.53533166	-1.886194817	F1	5.468909092	5.496334513	5.408032466	0.262443091	0.262443091	0.168764165	0.297483312	substitution
144	ATGGACTGGCAAAAGTCCTTAACTTTGATCGTTGCTTTGACTTTGTCTAGAGGTATTGGTTTGAAAAACGACTTGCCTTGGAAGTTGAAGTCTGACATGATGTTCTTTTCCAGAGTTACTTCTGGTCTGTTGGTCACCAGATCAACCGGTCGGATGAACGTCGTTTTGATGGGTCGTAAGACCTGGGAATCTTTACCAGCTCATTCTAGACCATTAAAG	MDWQKSLTLIVALTLSRGIGLKNDLPWKLKSDMMFFSRVTSGLLVTRSTGRMNVVLMGRKTWESLPAHSRPLK		216	220	206	2	8	9	CAA	Q	51	R	CGG	0.000709679	0.000645369	0.000657773	6.29E-06	2.65E-05	3.03E-05	-10.46054596	-10.59758704	-10.57012282	-17.27747811	-15.20314245	-15.0122996	-6.816932154	-4.605555412	-4.44217678	-4.605555412	F1	5.468909092	5.496334513	5.408032466	-0.075086844	-0.362494465	-0.059243523	-0.075086844	substitution
145	ATGGACTGGCAAAAGGGTTTAACTTTGATCGTTGCTTTGACTTTGTCTAGAGGTATTGGTTTGAAAAACGACTTGCCTTGGAAGTTGAAGTCTGACATGATGTTCTTTTCCAGAGTTACTTCTGGTCTGTTGGTCACCAGATCAACCGGTCAAATGAACGTCGTTTTGATGGGTCGTAAGACCTGGGAATCTTTACCAGCTCATTCTAGACCATTAAAG	MDWQKGLTLIVALTLSRGIGLKNDLPWKLKSDMMFFSRVTSGLLVTRSTGQMNVVLMGRKTWESLPAHSRPLK		215	242	235	239	248	250	TCC	S	6	G	GGT	0.000706393	0.000709906	0.000750372	0.000752192	0.000821788	0.000840514	-10.46724061	-10.46008352	-10.3801064	-10.37661131	-10.24894614	-10.21644031	0.090629306	0.211137375	0.163666084	0.163666084	F1	5.468909092	5.496334513	5.408032466	0.515243746	0.512992158	0.548193491	0.515243746	substitution
146	ATGGACTGGCAAAAGTCCTTAACTTTGATCGTTGCTTTGACTTTGTCTAGAGGTATTGGTTTGAAAAACGACTTGCCTTGGAAGTTGAAGTCTACGATGATGTTCTTTTCCAGAGTTACTTCTGGTCTGTTGGTCACCAGATCAACCGGTCAAATGAACGTCGTTTTGATGGGTCGTAAGACCTGGGAATCTTTACCAGCTCATTCTAGACCATTAAAG	MDWQKSLTLIVALTLSRGIGLKNDLPWKLKSTMMFFSRVTSGLLVTRSTGQMNVVLMGRKTWESLPAHSRPLK		215	285	195	3	1	1	GAC	D	32	T	ACG	0.000706393	0.000836047	0.000622649	9.44E-06	3.31E-06	3.36E-06	-10.46724061	-10.22412864	-10.64929303	-16.69251561	-18.20314245	-18.1822246	-6.225275001	-7.979013808	-7.532931568	-7.532931568	F1	5.468909092	5.496334513	5.408032466	-0.47122869	-0.287505929	-0.484673083	-0.47122869	substitution
147	ATGGACTGGCAAAAGTCCTTAACTTTGATCGTTGCTTTGACTTTGTCTAGAGGTATTGGTTTGAAAAACGACTTGCCTTGGAAGTTGAAGTCTGACATGATGTTCTTTTCCTCGGTTACTTCTGGTCTGTTGGTCACCAGATCAACCGGTCAAATGAACGTCGTTTTGATGGGTCGTAAGACCTGGGAATCTTTACCAGCTCATTCTAGACCATTAAAG	MDWQKSLTLIVALTLSRGIGLKNDLPWKLKSDMMFFSSVTSGLLVTRSTGQMNVVLMGRKTWESLPAHSRPLK		214	256	201	26	15	14	AGA	R	38	S	TCG	0.000703108	0.000750975	0.000641808	8.18E-05	4.97E-05	4.71E-05	-10.47396648	-10.37894675	-10.60557165	-13.5770384	-14.29625186	-14.37486968	-3.103071921	-3.917305103	-3.769298023	-3.769298023	F1	5.468909092	5.496334513	5.408032466	0.027552279	0.108212162	0.027552279	0.011155984	substitution
148	ATGGACTGGCAAAAGTCCTTAACTTTGATCGTTGCTTTGACTTTGTCTAGAGGTATTGGTTTGAAAAACGACTTGCCTTGGAAGTTGAAGTCTGACATGATGTTCTTTTCCGTGGTTACTTCTGGTCTGTTGGTCACCAGATCAACCGGTCAAATGAACGTCGTTTTGATGGGTCGTAAGACCTGGGAATCTTTACCAGCTCATTCTAGACCATTAAAG	MDWQKSLTLIVALTLSRGIGLKNDLPWKLKSDMMFFSVVTSGLLVTRSTGQMNVVLMGRKTWESLPAHSRPLK		213	262	192	12	12	16	AGA	R	38	V	GTG	0.000699822	0.000768576	0.00061307	3.78E-05	3.98E-05	5.38E-05	-10.48072384	-10.34552375	-10.67166084	-14.69251561	-14.61817995	-14.1822246	-4.211791772	-4.272656199	-3.510563755	-4.211791772	F1	5.468909092	5.496334513	5.408032466	-0.017261335	-0.032310569	-0.017261335	0.044317939	substitution
149	ATGGACTGGCAAAAGTCCTTAACTTTGATCGTTGCTTTGACTTTGTCTAGAGGTATTGGTTTGAAAAACGACTTGCCTTGGAAGTTGAAGTCTGACATGATGTTCTTTTCCGAGGTTACTTCTGGTCTGTTGGTCACCAGATCAACCGGTCAAATGAACGTCGTTTTGATGGGTCGTAAGACCTGGGAATCTTTACCAGCTCATTCTAGACCATTAAAG	MDWQKSLTLIVALTLSRGIGLKNDLPWKLKSDMMFFSEVTSGLLVTRSTGQMNVVLMGRKTWESLPAHSRPLK		213	295	211	48	48	46	AGA	R	38	E	GAG	0.000699822	0.000865382	0.000673738	0.000151068	0.000159056	0.000154655	-10.48072384	-10.17437561	-10.53552416	-12.69251561	-12.61817995	-12.65866264	-2.211791772	-2.443804342	-2.123138486	-2.211791772	F1	5.468909092	5.496334513	5.408032466	0.221175883	0.221175883	0.213376649	0.222144148	substitution
150	ATGGACTGGCAAAAGTCCTTAACTTTGATCGTTGCTTTGACTTTGTCTAGAGGTATTGGTTTGAAAAACGACTTGCCTTGGAAGTTGAAGTCTGACATGATGTTCTTTTCCAGAGATACTTCTGGTCTGTTGGTCACCAGATCAACCGGTCAAATGAACGTCGTTTTGATGGGTCGTAAGACCTGGGAATCTTTACCAGCTCATTCTAGACCATTAAAG	MDWQKSLTLIVALTLSRGIGLKNDLPWKLKSDMMFFSRDTSGLLVTRSTGQMNVVLMGRKTWESLPAHSRPLK		213	275	205	3	7	3	GTT	V	39	D	GAT	0.000699822	0.000806712	0.00065458	9.44E-06	2.32E-05	1.01E-05	-10.48072384	-10.27565894	-10.57714325	-16.69251561	-15.39578753	-16.5972621	-6.211791772	-5.120128585	-6.020118853	-6.020118853	F1	5.468909092	5.496334513	5.408032466	-0.27733158	-0.285797021	-0.124136761	-0.27733158	substitution
151	ATGGACTGGCAAAAGTCCTTATGGTTGATCGTTGCTTTGACTTTGTCTAGAGGTATTGGTTTGAAAAACGACTTGCCTTGGAAGTTGAAGTCTGACATGATGTTCTTTTCCAGAGTTACTTCTGGTCTGTTGGTCACCAGATCAACCGGTCAAATGAACGTCGTTTTGATGGGTCGTAAGACCTGGGAATCTTTACCAGCTCATTCTAGACCATTAAAG	MDWQKSLWLIVALTLSRGIGLKNDLPWKLKSDMMFFSRVTSGLLVTRSTGQMNVVLMGRKTWESLPAHSRPLK		213	263	188	7	4	1	ACT	T	8	W	TGG	0.000699822	0.00077151	0.000600298	2.20E-05	1.33E-05	3.36E-06	-10.48072384	-10.34002776	-10.70203449	-15.47012319	-16.20314245	-18.1822246	-4.98939935	-5.863114688	-7.480190106	-5.863114688	F1	5.468909092	5.496334513	5.408032466	-0.217835338	-0.130867062	-0.217835338	-0.46446882	substitution
152	ATGGACTGGCAAAAGTCCTTAACTTTGATCGTTGCTTTGACTTTGTCTAGAGGTATTGGTTTGAAAAACGACTTGCCTTGGAAGTTGAAGTCTGACATGATGTTCTTTCCGAGAGTTACTTCTGGTCTGTTGGTCACCAGATCAACCGGTCAAATGAACGTCGTTTTGATGGGTCGTAAGACCTGGGAATCTTTACCAGCTCATTCTAGACCATTAAAG	MDWQKSLTLIVALTLSRGIGLKNDLPWKLKSDMMFFPRVTSGLLVTRSTGQMNVVLMGRKTWESLPAHSRPLK		213	162	199	782	837	801	TCC	S	37	P	CCG	0.000699822	0.000475227	0.000635421	0.002461147	0.002773534	0.002693007	-10.48072384	-11.03909675	-10.61999872	-8.666453317	-8.494058639	-8.536566166	1.814270525	2.545038111	2.083432558	2.083432558	F1	5.468909092	5.496334513	5.408032466	0.761300094	0.731452006	0.842523596	0.761300094	substitution
153	ATGGACTGGCAAAAGTCCTTAACTTGGATCGTTGCTTTGACTTTGTCTAGAGGTATTGGTTTGAAAAACGACTTGCCTTGGAAGTTGAAGTCTGACATGATGTTCTTTTCCAGAGTTACTTCTGGTCTGTTGGTCACCAGATCAACCGGTCAAATGAACGTCGTTTTGATGGGTCGTAAGACCTGGGAATCTTTACCAGCTCATTCTAGACCATTAAAG	MDWQKSLTWIVALTLSRGIGLKNDLPWKLKSDMMFFSRVTSGLLVTRSTGQMNVVLMGRKTWESLPAHSRPLK		213	238	225	423	445	415	TTG	L	9	W	TGG	0.000699822	0.000698172	0.000718441	0.001331286	0.001474579	0.001395253	-10.48072384	-10.48412899	-10.44284215	-9.552964261	-9.405480926	-9.485257072	0.927759581	1.078648064	0.957585081	0.957585081	F1	5.468909092	5.496334513	5.408032466	0.619092749	0.619092749	0.657595964	0.617000294	substitution
154	ATGGACTGGCAAAAGTCCTTAACTTTGATCGTTGCTTTGACTTTGTCTAGAGGTATTGGTTTGAAAAACGACTTGCCTTGGAAGTTGAAGTCTGACATGATGTTCTTTTCCAGAGTTACTTTTGGTCTGTTGGTCACCAGATCAACCGGTCAAATGAACGTCGTTTTGATGGGTCGTAAGACCTGGGAATCTTTACCAGCTCATTCTAGACCATTAAAG	MDWQKSLTLIVALTLSRGIGLKNDLPWKLKSDMMFFSRVTFGLLVTRSTGQMNVVLMGRKTWESLPAHSRPLK		212	199	243	9	8	5	TCT	S	41	F	TTT	0.000696537	0.000583766	0.000775917	2.83E-05	2.65E-05	1.68E-05	-10.48751301	-10.74232213	-10.33181084	-15.10755311	-15.20314245	-15.8602965	-4.620040105	-4.460820319	-5.528485663	-4.620040105	F1	5.468909092	5.496334513	5.408032466	-0.08405328	-0.08405328	-0.040990864	-0.214318985	substitution
155	ATGGACTGGCAAAAGTCCTTAACTTTGATCGTTGCTTTGACTTTGTCTAGAGGTATTCGGTTGAAAAACGACTTGCCTTGGAAGTTGAAGTCTGACATGATGTTCTTTTCCAGAGTTACTTCTGGTCTGTTGGTCACCAGATCAACCGGTCAAATGAACGTCGTTTTGATGGGTCGTAAGACCTGGGAATCTTTACCAGCTCATTCTAGACCATTAAAG	MDWQKSLTLIVALTLSRGIRLKNDLPWKLKSDMMFFSRVTSGLLVTRSTGQMNVVLMGRKTWESLPAHSRPLK		212	227	224	4	5	3	GGT	G	20	R	CGG	0.000696537	0.000665904	0.000715248	1.26E-05	1.66E-05	1.01E-05	-10.48751301	-10.55239827	-10.44926842	-16.27747811	-15.88121436	-16.5972621	-5.789965107	-5.328816091	-6.147993675	-5.789965107	F1	5.468909092	5.496334513	5.408032466	-0.232333349	-0.232333349	-0.150454511	-0.293721288	substitution
156	ATGGACTGGCAAAAGTCCTTAACTTTGATCGTTGCTTTGACTTTGTCTAGAGGTATTGGTTTGAAAAACGACTTGCCTTGGAAGTTGAAGTCTGACATGATGTTCGTTTCCAGAGTTACTTCTGGTCTGTTGGTCACCAGATCAACCGGTCAAATGAACGTCGTTTTGATGGGTCGTAAGACCTGGGAATCTTTACCAGCTCATTCTAGACCATTAAAG	MDWQKSLTLIVALTLSRGIGLKNDLPWKLKSDMMFVSRVTSGLLVTRSTGQMNVVLMGRKTWESLPAHSRPLK		212	176	217	479	472	396	TTT	F	36	V	GTT	0.000696537	0.000516296	0.000692897	0.001507531	0.001564048	0.001331374	-10.48751301	-10.91951513	-10.49507211	-9.373596269	-9.320499402	-9.552867979	1.113916739	1.599015732	0.942204134	1.113916739	F1	5.468909092	5.496334513	5.408032466	0.642686908	0.642686908	0.723219951	0.615028919	substitution
157	ATGGACTGGCAAAAGTCCTTAACTTTGATCGTTGCTTTGACTTTGTCTAGAGGTATTGGTTTGAAAAACGACTTGCCTTGGAAGTTGAAGTCTGACATGATGTTCTTTTCCAGAGTTACTTCTGGTCTGTTGGTCTGGAGATCAACCGGTCAAATGAACGTCGTTTTGATGGGTCGTAAGACCTGGGAATCTTTACCAGCTCATTCTAGACCATTAAAG	MDWQKSLTLIVALTLSRGIGLKNDLPWKLKSDMMFFSRVTSGLLVWRSTGQMNVVLMGRKTWESLPAHSRPLK		212	203	185	3	2	4	ACC	T	46	W	TGG	0.000696537	0.0005955	0.000590718	9.44E-06	6.63E-06	1.34E-05	-10.48751301	-10.71361084	-10.72524188	-16.69251561	-17.20314245	-16.1822246	-6.205002606	-6.489531616	-5.456982714	-6.205002606	F1	5.468909092	5.496334513	5.408032466	-0.28493654	-0.28493654	-0.296833282	-0.205154456	substitution
158	ATGGACTGGCAAAAGTCCTTAACTTTGATCGTTGCTTTGACTTTGTCTAGAGGTATTGGTTTGAAAAACGACTTGCCTTGGAAGTTGAAGTCTGACATGATGTTCTTTTCCAGAGTTACTTCTGGTCTGAGTGTCACCAGATCAACCGGTCAAATGAACGTCGTTTTGATGGGTCGTAAGACCTGGGAATCTTTACCAGCTCATTCTAGACCATTAAAG	MDWQKSLTLIVALTLSRGIGLKNDLPWKLKSDMMFFSRVTSGLSVTRSTGQMNVVLMGRKTWESLPAHSRPLK		212	275	216	18	46	39	TTG	L	44	S	AGT	0.000696537	0.000806712	0.000689704	5.67E-05	0.000152428	0.00013112	-10.48751301	-10.27565894	-10.50173584	-14.10755311	-12.6795805	-12.89682238	-3.620040105	-2.403921551	-2.395086537	-2.403921551	F1	5.468909092	5.496334513	5.408032466	0.187288584	0.042689946	0.2184063	0.187288584	substitution
159	ATGGACTGGCAAAAGTCCTTAACTTTGATCGTTGCTTTGACTTTGTCTAGAGGTATTGGTTTGAAAAACGACTTGCCTTGGAAGTTGAAGTCTGACATGATGTTCTTTTCCTGGGTTACTTCTGGTCTGTTGGTCACCAGATCAACCGGTCAAATGAACGTCGTTTTGATGGGTCGTAAGACCTGGGAATCTTTACCAGCTCATTCTAGACCATTAAAG	MDWQKSLTLIVALTLSRGIGLKNDLPWKLKSDMMFFSWVTSGLLVTRSTGQMNVVLMGRKTWESLPAHSRPLK		212	215	170	3	4	9	AGA	R	38	W	TGG	0.000696537	0.000630702	0.000542822	9.44E-06	1.33E-05	3.03E-05	-10.48751301	-10.6307539	-10.84723241	-16.69251561	-16.20314245	-15.0122996	-6.205002606	-5.572388548	-4.165067189	-5.572388548	F1	5.468909092	5.496334513	5.408032466	-0.18117163	-0.28493654	-0.18117163	-0.039569725	substitution
160	ATGGACTGGCAAAAGTCCTTAACTTTGATCGTTGCTTTGACTTTGTCTAGAGGTATTGGTTTGAAAAACGACTTGCCTTGGAAGTTGAAGTCTGACATGATGTTCTTTTCCAGAGTTACTTCTGGTCTGTTGGTCACCAGATCAACCGGTCAAATGAACGTCGTTTTGATGGGTCGTAAGACCTGGGAATCTTTACCAGCTGGGTCTAGACCATTAAAG	MDWQKSLTLIVALTLSRGIGLKNDLPWKLKSDMMFFSRVTSGLLVTRSTGQMNVVLMGRKTWESLPAGSRPLK		212	275	213	16	10	12	CAT	H	68	G	GGG	0.000696537	0.000806712	0.000680124	5.04E-05	3.31E-05	4.03E-05	-10.48751301	-10.27565894	-10.52191372	-14.27747811	-14.88121436	-14.5972621	-3.789965107	-4.605555412	-4.075348373	-4.075348373	F1	5.468909092	5.496334513	5.408032466	-0.02807047	0.021153103	-0.059243523	-0.02807047	substitution
161	ATGGACTGGCAAAAGTCCTTAACTTTGATCGTTGCTTTGACTTTGTCTAGAGGTATTGGTTTGAAAAACGACTTGCCTTGGAAGTTGAAGTCTGACATGATGTTCTTTTCCAGAGTTACTTCTGGTCTGTTGGTCACCAGATCAACCGGTCAAATGAGTGTCGTTTTGATGGGTCGTAAGACCTGGGAATCTTTACCAGCTCATTCTAGACCATTAAAG	MDWQKSLTLIVALTLSRGIGLKNDLPWKLKSDMMFFSRVTSGLLVTRSTGQMSVVLMGRKTWESLPAHSRPLK		211	206	219	13	14	11	AAC	N	53	S	AGT	0.000693251	0.000604301	0.000699283	4.09E-05	4.64E-05	3.70E-05	-10.49433427	-10.69244623	-10.48183629	-14.5770384	-14.39578753	-14.72279298	-4.082704123	-3.703341304	-4.240956695	-4.082704123	F1	5.468909092	5.496334513	5.408032466	-0.015949584	-0.015949584	0.054535426	-0.049296478	substitution
162	ATGGACTGGCAAAAGTCCTTAACTTTGATCGTTGCTTTGACTTTGTCTAGAGGTATTGGTTTGAAAAACGACTCGCCTTGGAAGTTGAAGTCTGACATGATGTTCTTTTCCAGAGTTACTTCTGGTCTGTTGGTCACCAGATCAACCGGTCAAATGAACGTCGTTTTGATGGGTCGTAAGACCTGGGAATCTTTACCAGCTCATTCTAGACCATTAAAG	MDWQKSLTLIVALTLSRGIGLKNDSPWKLKSDMMFFSRVTSGLLVTRSTGQMNVVLMGRKTWESLPAHSRPLK		211	247	286	16	14	13	TTG	L	25	S	TCG	0.000693251	0.000724574	0.000913219	5.04E-05	4.64E-05	4.37E-05	-10.49433427	-10.43057952	-10.09675201	-14.27747811	-14.39578753	-14.48178488	-3.783143841	-3.965208008	-4.385032872	-3.965208008	F1	5.468909092	5.496334513	5.408032466	0.021511205	0.022017653	0.021511205	-0.067762713	substitution
163	ATGGACTGGCAAAAGTCCTTAACTTTGATCGTTGCTTTGACTTTGTCTAGAGGTATTGCGTTGAAAAACGACTTGCCTTGGAAGTTGAAGTCTGACATGATGTTCTTTTCCAGAGTTACTTCTGGTCTGTTGGTCACCAGATCAACCGGTCAAATGAACGTCGTTTTGATGGGTCGTAAGACCTGGGAATCTTTACCAGCTCATTCTAGACCATTAAAG	MDWQKSLTLIVALTLSRGIALKNDLPWKLKSDMMFFSRVTSGLLVTRSTGQMNVVLMGRKTWESLPAHSRPLK		211	224	215	33	27	48	GGT	G	20	A	GCG	0.000693251	0.000657103	0.000686511	0.000103859	8.95E-05	0.000161379	-10.49433427	-10.57159183	-10.5084305	-13.233084	-13.44825495	-12.5972621	-2.738749722	-2.876663118	-2.088831603	-2.738749722	F1	5.468909092	5.496334513	5.408032466	0.158788479	0.154387532	0.158788479	0.226541259	substitution
164	ATGGACTGGCAAAAGTCCTTAACTTTGATCGTTGCTTTGACTTTGTCTAGAGGTATTGGTTTGAAAAACGACACGCCTTGGAAGTTGAAGTCTGACATGATGTTCTTTTCCAGAGTTACTTCTGGTCTGTTGGTCACCAGATCAACCGGTCAAATGAACGTCGTTTTGATGGGTCGTAAGACCTGGGAATCTTTACCAGCTCATTCTAGACCATTAAAG	MDWQKSLTLIVALTLSRGIGLKNDTPWKLKSDMMFFSRVTSGLLVTRSTGQMNVVLMGRKTWESLPAHSRPLK		211	220	218	8	10	11	TTG	L	25	T	ACG	0.000693251	0.000645369	0.00069609	2.52E-05	3.31E-05	3.70E-05	-10.49433427	-10.59758704	-10.48843902	-15.27747811	-14.88121436	-14.72279298	-4.783143841	-4.283627317	-4.23435396	-4.283627317	F1	5.468909092	5.496334513	5.408032466	-0.048450206	-0.104725573	-0.018644911	-0.048450206	substitution
165	ATGGACTGGGGTAAGTCCTTAACTTTGATCGTTGCTTTGACTTTGTCTAGAGGTATTGGTTTGAAAAACGACTTGCCTTGGAAGTTGAAGTCTGACATGATGTTCTTTTCCAGAGTTACTTCTGGTCTGTTGGTCACCAGATCAACCGGTCAAATGAACGTCGTTTTGATGGGTCGTAAGACCTGGGAATCTTTACCAGCTCATTCTAGACCATTAAAG	MDWGKSLTLIVALTLSRGIGLKNDLPWKLKSDMMFFSRVTSGLLVTRSTGQMNVVLMGRKTWESLPAHSRPLK		211	205	215	8	9	11	CAA	Q	4	G	GGT	0.000693251	0.000601367	0.000686511	2.52E-05	2.98E-05	3.70E-05	-10.49433427	-10.69946665	-10.5084305	-15.27747811	-15.03321745	-14.72279298	-4.783143841	-4.333750797	-4.214362485	-4.333750797	F1	5.468909092	5.496334513	5.408032466	-0.0458879	-0.104725573	-0.024966024	-0.0458879	substitution
166	ATGGACTGGCAAAAGTCCTTAACTTTGATCGTTGCTTTGACTTTGTCTAGAGGTATTGGTTTGAAAAATGACTTGCCTTGGAAGTTGAAGTCTGACATGATGTTCTTTTCCAGAGTTACTTCTGGTCTGTTGGTCACCAGATCAACCGGTCAAATGAACGTCGTTTTGATGGGTCGTAAGACCTGGGAATCTTTACCAGCTCATTCTAGACCATTAAAG	MDWQKSLTLIVALTLSRGIGLKNDLPWKLKSDMMFFSRVTSGLLVTRSTGQMNVVLMGRKTWESLPAHSRPLK		211	283	209	12	14	24	AAC	N	23	N	AAT	0.000693251	0.00083018	0.000667352	3.78E-05	4.64E-05	8.07E-05	-10.49433427	-10.23428851	-10.54926421	-14.69251561	-14.39578753	-13.5972621	-4.19818134	-4.161499019	-3.047997885	-4.161499019	F1	5.468909092	5.496334513	5.408032466	-0.003243213	-0.030585539	-0.003243213	0.103604977	silent
167	ATGGACTGGCAAAAGTCCTTAACTTTGATCGTTGCTTTGACTTTGTCTAGAGGTATTGTGTTGAAAAACGACTTGCCTTGGAAGTTGAAGTCTGACATGATGTTCTTTTCCAGAGTTACTTCTGGTCTGTTGGTCACCAGATCAACCGGTCAAATGAACGTCGTTTTGATGGGTCGTAAGACCTGGGAATCTTTACCAGCTCATTCTAGACCATTAAAG	MDWQKSLTLIVALTLSRGIVLKNDLPWKLKSDMMFFSRVTSGLLVTRSTGQMNVVLMGRKTWESLPAHSRPLK		210	274	236	178	133	54	GGT	G	20	V	GTG	0.000689966	0.000803778	0.000753565	0.00056021	0.000440717	0.000181551	-10.50118794	-10.28091467	-10.3739803	-10.80174468	-11.14786002	-12.4273371	-0.300556739	-0.866945346	-2.053356801	-0.866945346	F1	5.468909092	5.496334513	5.408032466	0.412235609	0.463411976	0.412235609	0.231088063	substitution
168	ATGGACTGGCAAAAGGAGTTAACTTTGATCGTTGCTTTGACTTTGTCTAGAGGTATTGGTTTGAAAAACGACTTGCCTTGGAAGTTGAAGTCTGACATGATGTTCTTTTCCAGAGTTACTTCTGGTCTGTTGGTCACCAGATCAACCGGTCAAATGAACGTCGTTTTGATGGGTCGTAAGACCTGGGAATCTTTACCAGCTCATTCTAGACCATTAAAG	MDWQKELTLIVALTLSRGIGLKNDLPWKLKSDMMFFSRVTSGLLVTRSTGQMNVVLMGRKTWESLPAHSRPLK		210	287	223	176	220	232	TCC	S	6	E	GAG	0.000689966	0.000841914	0.000712055	0.000553915	0.000729005	0.000779997	-10.50118794	-10.21403983	-10.45572344	-10.8180465	-10.42178274	-10.3242436	-0.316858551	-0.207742912	0.131479841	-0.207742912	F1	5.468909092	5.496334513	5.408032466	0.49536816	0.461345832	0.49536816	0.511118437	substitution
169	ATGGACTGGCAAAAGTCCTTAACTTTGATCGTTGCTTTGACTTTGTCTAGAGGTATTGGTTTGAAAAACGACTTGCCTTGGAAGTTGAAGTCTGACATGATGTTCTTTTCCAGAGTTACTTCTGGTCTGTTGGTCAAGAGATCAACCGGTCAAATGAACGTCGTTTTGATGGGTCGTAAGACCTGGGAATCTTTACCAGCTCATTCTAGACCATTAAAG	MDWQKSLTLIVALTLSRGIGLKNDLPWKLKSDMMFFSRVTSGLLVKRSTGQMNVVLMGRKTWESLPAHSRPLK		210	210	197	17	10	10	ACC	T	46	K	AAG	0.000689966	0.000616034	0.000629035	5.35E-05	3.31E-05	3.36E-05	-10.50118794	-10.66470124	-10.63457153	-14.19001527	-14.88121436	-14.8602965	-3.688827329	-4.216513121	-4.225724978	-4.216513121	F1	5.468909092	5.496334513	5.408032466	-0.010181086	0.033971632	-0.010181086	-0.04734423	substitution
170	ATGGACTGGCAAAAGTCCTTAACTTTGATCGTTGCTTTGACTTTGTCTAGAGGTATTGGTTTGAAAAACGACTTGCCTTGGAAGTTGAAGTCTGTGATGATGTTCTTTTCCAGAGTTACTTCTGGTCTGTTGGTCACCAGATCAACCGGTCAAATGAACGTCGTTTTGATGGGTCGTAAGACCTGGGAATCTTTACCAGCTCATTCTAGACCATTAAAG	MDWQKSLTLIVALTLSRGIGLKNDLPWKLKSVMMFFSRVTSGLLVTRSTGQMNVVLMGRKTWESLPAHSRPLK		210	274	199	3	4	9	GAC	D	32	V	GTG	0.000689966	0.000803778	0.000635421	9.44E-06	1.33E-05	3.03E-05	-10.50118794	-10.28091467	-10.61999872	-16.69251561	-16.20314245	-15.0122996	-6.191327669	-5.922227782	-4.392300873	-5.922227782	F1	5.468909092	5.496334513	5.408032466	-0.225290138	-0.283203334	-0.225290138	-0.068694252	substitution
171	ATGGACTGGCAAAAGTCCTTAACTTTGATCGTTGCTTTGACTTTGTCTAGAGGTATTGGTTTGAAAAACGACTTGCCTACGAAGTTGAAGTCTGACATGATGTTCTTTTCCAGAGTTACTTCTGGTCTGTTGGTCACCAGATCAACCGGTCAAATGAACGTCGTTTTGATGGGTCGTAAGACCTGGGAATCTTTACCAGCTCATTCTAGACCATTAAAG	MDWQKSLTLIVALTLSRGIGLKNDLPTKLKSDMMFFSRVTSGLLVTRSTGQMNVVLMGRKTWESLPAHSRPLK		209	187	181	19	22	31	TGG	W	27	T	ACG	0.00068668	0.000548564	0.000577946	5.98E-05	7.29E-05	0.000104224	-10.50807433	-10.83205229	-10.75677746	-14.0295506	-13.74371083	-13.22802829	-3.521476271	-2.91165854	-2.471250831	-2.91165854	F1	5.468909092	5.496334513	5.408032466	0.154375178	0.055182244	0.154375178	0.177526611	substitution
172	ATGGACTGGCAAAAGTCCTTAACTTTGATCGTTGCTTTGACTTTGTCTAGAGGTATTGGTTTGAAAAACGACTTGCCTTGGAAGTTGAAGTCTGACATGATGTTCTTTTCCAGAGTTACTTCTGGTCTGGGTGTCACCAGATCAACCGGTCAAATGAACGTCGTTTTGATGGGTCGTAAGACCTGGGAATCTTTACCAGCTCATTCTAGACCATTAAAG	MDWQKSLTLIVALTLSRGIGLKNDLPWKLKSDMMFFSRVTSGLGVTRSTGQMNVVLMGRKTWESLPAHSRPLK		208	269	255	37	22	30	TTG	L	44	G	GGT	0.000683394	0.000789111	0.000814233	0.000116448	7.29E-05	0.000100862	-10.51499374	-10.30748439	-10.26226991	-13.06802475	-13.74371083	-13.275334	-2.553031005	-3.436226443	-3.013064095	-3.013064095	F1	5.468909092	5.496334513	5.408032466	0.108082439	0.177926122	0.088221497	0.108082439	substitution
173	ATGGACTGGCAAAAGTCCTTAACTTTGATCGTTGCTTTGACTTTGTCTAGAGGTATTGGTTTGAAAAACGACTTGCCTTGGAAGTTGAAGTCTGACATGATGTTCTTTTCCAGAGTTACTTCTGGTCTGTTGGTCACCAGAATTACCGGTCAAATGAACGTCGTTTTGATGGGTCGTAAGACCTGGGAATCTTTACCAGCTCATTCTAGACCATTAAAG	MDWQKSLTLIVALTLSRGIGLKNDLPWKLKSDMMFFSRVTSGLLVTRITGQMNVVLMGRKTWESLPAHSRPLK		207	223	246	4	10	4	TCA	S	48	I	ATT	0.000680109	0.00065417	0.000785496	1.26E-05	3.31E-05	1.34E-05	-10.5219465	-10.57804685	-10.31410884	-16.27747811	-14.88121436	-16.1822246	-5.75553161	-4.303167504	-5.868115759	-5.75553161	F1	5.468909092	5.496334513	5.408032466	-0.227969136	-0.227969136	-0.02110914	-0.257849353	substitution
174	ATGGACTGGCAAAAGTCCTTAACTTTGATCGTTGCTTTGACTTTGTCTAGAGGTATTGGTTTGAAAAACGACTTGCCTTGGAAGTTGAAGTCTGACATGATGTTCTTTTCCAGAGTTACTTCTGGTCTGTTTGTCACCAGATCAACCGGTCAAATGAACGTCGTTTTGATGGGTCGTAAGACCTGGGAATCTTTACCAGCTCATTCTAGACCATTAAAG	MDWQKSLTLIVALTLSRGIGLKNDLPWKLKSDMMFFSRVTSGLFVTRSTGQMNVVLMGRKTWESLPAHSRPLK		206	227	288	14	7	14	TTG	L	44	F	TTT	0.000676823	0.000665904	0.000919605	4.41E-05	2.32E-05	4.71E-05	-10.52893294	-10.55239827	-10.08669834	-14.47012319	-15.39578753	-14.37486968	-3.941190257	-4.843389264	-4.288171333	-4.288171333	F1	5.468909092	5.496334513	5.408032466	-0.055347975	0.00198634	-0.089236942	-0.055347975	substitution
175	ATGGACTGGCAAAAGTCCTTAACTTTGATCGTTGCTTTGACTTTGTCTAGAGGTATTGGTTTGAAAAACGACTTGCCTTGGAAGTTGAAGTCTGACATGATGTTCTTTGCGAGAGTTACTTCTGGTCTGTTGGTCACCAGATCAACCGGTCAAATGAACGTCGTTTTGATGGGTCGTAAGACCTGGGAATCTTTACCAGCTCATTCTAGACCATTAAAG	MDWQKSLTLIVALTLSRGIGLKNDLPWKLKSDMMFFARVTSGLLVTRSTGQMNVVLMGRKTWESLPAHSRPLK		206	217	194	6	7	5	TCC	S	37	A	GCG	0.000676823	0.000636569	0.000619456	1.89E-05	2.32E-05	1.68E-05	-10.52893294	-10.61739552	-10.6567105	-15.69251561	-15.39578753	-15.8602965	-5.163582679	-4.778392009	-5.203586001	-5.163582679	F1	5.468909092	5.496334513	5.408032466	-0.152943619	-0.152943619	-0.081040086	-0.172676616	substitution
176	ATGGACTGGCAAAAGTCCTTAACTTTGATCGTTGCTTTGACTTTGTCTAGAGGTATTGGTTTGAAAAACGACTTGCCTTGGAAGTTGAAGTCTGACATGATGTTCTTTTCCAGAGTTACTTCTGGTCTGCGGGTCACCAGATCAACCGGTCAAATGAACGTCGTTTTGATGGGTCGTAAGACCTGGGAATCTTTACCAGCTCATTCTAGACCATTAAAG	MDWQKSLTLIVALTLSRGIGLKNDLPWKLKSDMMFFSRVTSGLRVTRSTGQMNVVLMGRKTWESLPAHSRPLK		205	207	208	14	24	10	TTG	L	44	R	CGG	0.000673538	0.000607234	0.000664159	4.41E-05	7.95E-05	3.36E-05	-10.53595336	-10.6854598	-10.55618363	-14.47012319	-13.61817995	-14.8602965	-3.93416983	-2.932720155	-4.304112877	-3.93416983	F1	5.468909092	5.496334513	5.408032466	0.002876132	0.002876132	0.151719081	-0.057391202	substitution
177	ATGGACTGGCAAAAGTCCTTAACTTTGATCGTTGCTTTGACTTTGTCTAGAGGTATTGGTTTGAAAAACGACCTGCCTTGGAAGTTGAAGTCTGACATGATGTTCTTTTCCAGAGTTACTTCTGGTCTGTTGGTCACCAGATCAACCGGTCAAATGAACGTCGTTTTGATGGGTCGTAAGACCTGGGAATCTTTACCAGCTCATTCTAGACCATTAAAG	MDWQKSLTLIVALTLSRGIGLKNDLPWKLKSDMMFFSRVTSGLLVTRSTGQMNVVLMGRKTWESLPAHSRPLK		205	194	208	38	24	36	TTG	L	25	L	CTG	0.000673538	0.000569099	0.000664159	0.000119595	7.95E-05	0.000121034	-10.53595336	-10.77903391	-10.55618363	-13.0295506	-13.61817995	-13.0122996	-2.493597238	-2.83914604	-2.456115971	-2.493597238	F1	5.468909092	5.496334513	5.408032466	0.179466445	0.185458949	0.163519788	0.179466445	silent
178	ATGGACTGGCAAAAGTCCTTAACTTTGATCGTTGCTTTGACTTTGTCTAGAGGTATTGGTTTGAAAAACGACTTGCCTTGGAAGTTGAAGTCTGACATGATGTTCTTTTCCAGAGTTACTTCTGGTCTGAGGGTCACCAGATCAACCGGTCAAATGAACGTCGTTTTGATGGGTCGTAAGACCTGGGAATCTTTACCAGCTCATTCTAGACCATTAAAG	MDWQKSLTLIVALTLSRGIGLKNDLPWKLKSDMMFFSRVTSGLRVTRSTGQMNVVLMGRKTWESLPAHSRPLK		205	210	251	23	23	18	TTG	L	44	R	AGG	0.000673538	0.000616034	0.000801461	7.24E-05	7.62E-05	6.05E-05	-10.53595336	-10.66470124	-10.28507979	-13.75391616	-13.6795805	-14.0122996	-3.217962796	-3.01487926	-3.727219806	-3.217962796	F1	5.468909092	5.496334513	5.408032466	0.093650521	0.093650521	0.14135793	0.016549147	substitution
179	ATGGACTGGCAAAAGTCCTTAACTTTGATCGTTGCTTTGACTTTGTCTAGAGGTATTGGTTTGAAAAACGACTTGCCTTGGAAGTTGAAGTCTCAGATGATGTTCTTTTCCAGAGTTACTTCTGGTCTGTTGGTCACCAGATCAACCGGTCAAATGAACGTCGTTTTGATGGGTCGTAAGACCTGGGAATCTTTACCAGCTCATTCTAGACCATTAAAG	MDWQKSLTLIVALTLSRGIGLKNDLPWKLKSQMMFFSRVTSGLLVTRSTGQMNVVLMGRKTWESLPAHSRPLK		205	280	230	3	12	9	GAC	D	32	Q	CAG	0.000673538	0.000821379	0.000734407	9.44E-06	3.98E-05	3.03E-05	-10.53595336	-10.24966374	-10.41113329	-16.69251561	-14.61817995	-15.0122996	-6.156562251	-4.368516215	-4.601166303	-4.601166303	F1	5.468909092	5.496334513	5.408032466	-0.095464521	-0.278797053	-0.029350319	-0.095464521	substitution
180	ATGGACTGGCAAAAGTCCTTAACTTTGATCGTTGCTTTGACTTTGTCTAGAGGTATTGGTTTGAAAAACGACTTGCCTTGGAAGTTGAAGTCTGACATGATGTTCTTTTCCAGAGTTACTTCTGGTCTGTTGGTCACCGGGTCAACCGGTCAAATGAACGTCGTTTTGATGGGTCGTAAGACCTGGGAATCTTTACCAGCTCATTCTAGACCATTAAAG	MDWQKSLTLIVALTLSRGIGLKNDLPWKLKSDMMFFSRVTSGLLVTGSTGQMNVVLMGRKTWESLPAHSRPLK		204	278	217	12	25	36	AGA	R	47	G	GGG	0.000670252	0.000815512	0.000692897	3.78E-05	8.28E-05	0.000121034	-10.54300812	-10.26000568	-10.49507211	-14.69251561	-13.55928626	-13.0122996	-4.149507494	-3.299280582	-2.517227485	-3.299280582	F1	5.468909092	5.496334513	5.408032466	0.10549185	-0.024416459	0.10549185	0.171633786	substitution
181	ATGGACTGGCAAAAGTCCTTAACTTTGATCGTTGCTTTGACTTTGTCTAGAGGTATTGGTGTGAAAAACGACTTGCCTTGGAAGTTGAAGTCTGACATGATGTTCTTTTCCAGAGTTACTTCTGGTCTGTTGGTCACCAGATCAACCGGTCAAATGAACGTCGTTTTGATGGGTCGTAAGACCTGGGAATCTTTACCAGCTCATTCTAGACCATTAAAG	MDWQKSLTLIVALTLSRGIGVKNDLPWKLKSDMMFFSRVTSGLLVTRSTGQMNVVLMGRKTWESLPAHSRPLK		204	237	209	24	26	31	TTG	L	21	V	GTG	0.000670252	0.000695239	0.000667352	7.55E-05	8.62E-05	0.000104224	-10.54300812	-10.4902035	-10.54926421	-13.69251561	-13.50270273	-13.22802829	-3.149507494	-3.012499229	-2.678764076	-3.012499229	F1	5.468909092	5.496334513	5.408032466	0.141658078	0.102326767	0.141658078	0.150929652	substitution
182	ATGGACTGGCAAAAGTCCTTAACTTTGATCGGGGCTTTGACTTTGTCTAGAGGTATTGGTTTGAAAAACGACTTGCCTTGGAAGTTGAAGTCTGACATGATGTTCTTTTCCAGAGTTACTTCTGGTCTGTTGGTCACCAGATCAACCGGTCAAATGAACGTCGTTTTGATGGGTCGTAAGACCTGGGAATCTTTACCAGCTCATTCTAGACCATTAAAG	MDWQKSLTLIGALTLSRGIGLKNDLPWKLKSDMMFFSRVTSGLLVTRSTGQMNVVLMGRKTWESLPAHSRPLK		203	230	222	646	746	589	GTT	V	11	G	GGG	0.000666967	0.000674704	0.000708862	0.002033122	0.002471991	0.001980251	-10.55009754	-10.5334567	-10.46220748	-8.94208776	-8.660110631	-8.980100775	1.608009785	1.873346071	1.482106704	1.608009785	F1	5.468909092	5.496334513	5.408032466	0.705309855	0.705309855	0.757815971	0.684228197	substitution
183	ATGGACTGGCAAAAGTCCTTAACTTTGATCGTTGCTTTGACTTTGTCTAGAGGTATTGGTTTGAAAAACGACTTGCCTTGGAAGTTGAAGTCTGACATGATGTTGTTTTCCAGAGTTACTTCTGGTCTGTTGGTCACCAGATCAACCGGTCAAATGAACGTCGTTTTGATGGGTCGTAAGACCTGGGAATCTTTACCAGCTCATTCTAGACCATTAAAG	MDWQKSLTLIVALTLSRGIGLKNDLPWKLKSDMMLFSRVTSGLLVTRSTGQMNVVLMGRKTWESLPAHSRPLK		203	232	258	175	151	154	TTC	F	35	L	TTG	0.000666967	0.000680571	0.000823813	0.000550768	0.000500363	0.000517757	-10.55009754	-10.52096576	-10.24539609	-10.826267	-10.96473771	-10.91543806	-0.276169458	-0.443771954	-0.670041969	-0.443771954	F1	5.468909092	5.496334513	5.408032466	0.465602347	0.466502899	0.465602347	0.408387437	substitution
184	ATGGACTGGCAAAAGTCCTTAACTTTGATCGTTGCTTTGACTTTGTCTAGAGGTATTGGTTTGAAAAACGACTTGCCTTGGAAGTTGAAGTCTGACATGATGTTCTTTTCCAGAGTTACTTCTGGTCAGTTGGTCACCAGATCAACCGGTCAAATGAACGTCGTTTTGATGGGTCGTAAGACCTGGGAATCTTTACCAGCTCATTCTAGACCATTAAAG	MDWQKSLTLIVALTLSRGIGLKNDLPWKLKSDMMFFSRVTSGQLVTRSTGQMNVVLMGRKTWESLPAHSRPLK		203	261	229	27	37	31	CTG	L	43	Q	CAG	0.000666967	0.000765643	0.000731214	8.50E-05	0.000122605	0.000104224	-10.55009754	-10.35104076	-10.41741956	-13.52259061	-12.99368909	-13.22802829	-2.972493067	-2.64264833	-2.810608732	-2.810608732	F1	5.468909092	5.496334513	5.408032466	0.13403113	0.124762147	0.188300273	0.13403113	substitution
185	ATGGACTGGCAAAAGTCCTTAACTTTGATCGTTGCTCGGACTTTGTCTAGAGGTATTGGTTTGAAAAACGACTTGCCTTGGAAGTTGAAGTCTGACATGATGTTCTTTTCCAGAGTTACTTCTGGTCTGTTGGTCACCAGATCAACCGGTCAAATGAACGTCGTTTTGATGGGTCGTAAGACCTGGGAATCTTTACCAGCTCATTCTAGACCATTAAAG	MDWQKSLTLIVARTLSRGIGLKNDLPWKLKSDMMFFSRVTSGLLVTRSTGQMNVVLMGRKTWESLPAHSRPLK		202	238	212	746	668	646	TTG	L	13	R	CGG	0.000663681	0.000698172	0.000676931	0.002347846	0.002213526	0.002171889	-10.55722198	-10.48412899	-10.52870289	-8.734446294	-8.819438159	-8.846834244	1.822775685	1.664690831	1.681868646	1.681868646	F1	5.468909092	5.496334513	5.408032466	0.73150229	0.732529978	0.73150229	0.709831673	substitution
186	ATGGACTGGCAAAAGTCCTTAACTTTGATCGTTGCTTTGACTTTGTCTAGAGGTATTGGTTTGAAAAACGACTTGCCTTGGAAGTTGAAGTCTGACATGATGTTCTCGTCCAGAGTTACTTCTGGTCTGTTGGTCACCAGATCAACCGGTCAAATGAACGTCGTTTTGATGGGTCGTAAGACCTGGGAATCTTTACCAGCTCATTCTAGACCATTAAAG	MDWQKSLTLIVALTLSRGIGLKNDLPWKLKSDMMFSSRVTSGLLVTRSTGQMNVVLMGRKTWESLPAHSRPLK		202	194	219	30	13	29	TTT	F	36	S	TCG	0.000663681	0.000569099	0.000699283	9.44E-05	4.31E-05	9.75E-05	-10.55722198	-10.77903391	-10.48183629	-13.37058752	-14.50270273	-13.3242436	-2.813365539	-3.723668823	-2.842407318	-2.842407318	F1	5.468909092	5.496334513	5.408032466	0.129955507	0.144930483	0.051971906	0.129955507	substitution
187	ATGGACTGGCAAAAGTCCTTAACTTTGATCGTTGCTTTGACTTTGTCTAGAGGTATTGGTTTGAAAAACGACTTGCCTTGGAAGTTGAAGTCTGACATGATGTTCTTTTCCAGAGTTACTTCTGGTCTGTTGGTCACCTAGTCAACCGGTCAAATGAACGTCGTTTTGATGGGTCGTAAGACCTGGGAATCTTTACCAGCTCATTCTAGACCATTAAAG	MDWQKSLTLIVALTLSRGIGLKNDLPWKLKSDMMFFSRVTSGLLVT_STGQMNVVLMGRKTWESLPAHSRPLK		202	257	189	1	4	7	AGA	R	47	*	TAG	0.000663681	0.000753909	0.000603491	3.15E-06	1.33E-05	2.35E-05	-10.55722198	-10.3733222	-10.69438092	-18.27747811	-16.20314245	-15.37486968	-7.720256135	-5.829820248	-4.680488756	-5.829820248	F1	5.468909092	5.496334513	5.408032466	-0.213636549	-0.47698466	-0.213636549	-0.105631275	stop
188	ATGGACTGGCAAAAGTCCTTAACTTTGATCGTTGCTTTGACTTTGTCTAGAGGTATTGGTTTGAAAAACGACTTGCCTTGGAAGTTGAAGTCTGACATGATGATGTTTTCCAGAGTTACTTCTGGTCTGTTGGTCACCAGATCAACCGGTCAAATGAACGTCGTTTTGATGGGTCGTAAGACCTGGGAATCTTTACCAGCTCATTCTAGACCATTAAAG	MDWQKSLTLIVALTLSRGIGLKNDLPWKLKSDMMMFSRVTSGLLVTRSTGQMNVVLMGRKTWESLPAHSRPLK		202	188	209	165	149	158	TTC	F	35	M	ATG	0.000663681	0.000551498	0.000667352	0.000519296	0.000493736	0.000531205	-10.55722198	-10.8243579	-10.54926421	-10.9111559	-10.98397393	-10.87844385	-0.353933921	-0.15961603	-0.329179638	-0.329179638	F1	5.468909092	5.496334513	5.408032466	0.45664678	0.45664678	0.50143748	0.452075741	substitution
189	ATGGACTGGCAAAAGTCCTTAACTTTGATCGTTGCTTTGACTTTGTCTAGAGGTATTGGTTTGAAAAACGACTTGCCTTGGAAGTTGAAGTCTGACATGATGTTCGATTCCAGAGTTACTTCTGGTCTGTTGGTCACCAGATCAACCGGTCAAATGAACGTCGTTTTGATGGGTCGTAAGACCTGGGAATCTTTACCAGCTCATTCTAGACCATTAAAG	MDWQKSLTLIVALTLSRGIGLKNDLPWKLKSDMMFDSRVTSGLLVTRSTGQMNVVLMGRKTWESLPAHSRPLK		202	189	207	20	10	8	TTT	F	36	D	GAT	0.000663681	0.000554431	0.000660966	6.29E-05	3.31E-05	2.69E-05	-10.55722198	-10.81670433	-10.56313639	-13.95555002	-14.88121436	-15.1822246	-3.39832804	-4.064510028	-4.619088211	-4.064510028	F1	5.468909092	5.496334513	5.408032466	0.008988147	0.070790449	0.008988147	-0.097761571	substitution
190	ATGGACTGGCAAAAGTCCTTAACTTTGATCGTTGTGTTGACTTTGTCTAGAGGTATTGGTTTGAAAAACGACTTGCCTTGGAAGTTGAAGTCTGACATGATGTTCTTTTCCAGAGTTACTTCTGGTCTGTTGGTCACCAGATCAACCGGTCAAATGAACGTCGTTTTGATGGGTCGTAAGACCTGGGAATCTTTACCAGCTCATTCTAGACCATTAAAG	MDWQKSLTLIVVLTLSRGIGLKNDLPWKLKSDMMFFSRVTSGLLVTRSTGQMNVVLMGRKTWESLPAHSRPLK		202	234	188	43	37	38	GCT	A	12	V	GTG	0.000663681	0.000686438	0.000600298	0.000135332	0.000122605	0.000127758	-10.55722198	-10.50858203	-10.70203449	-12.85121336	-12.99368909	-12.93429709	-2.29399138	-2.485107053	-2.232262592	-2.29399138	F1	5.468909092	5.496334513	5.408032466	0.208167931	0.210757639	0.208167931	0.208157719	substitution
191	ATGGACTGGCAAAAGTCCTTAACTTTGATCGTTGCTTTGACTTTGTCTAGAGGTATTGGTTTGAAAAACGACTTGCCTTGGAAGTTGAAGTCTGACCAGATGTTCTTTTCCAGAGTTACTTCTGGTCTGTTGGTCACCAGATCAACCGGTCAAATGAACGTCGTTTTGATGGGTCGTAAGACCTGGGAATCTTTACCAGCTCATTCTAGACCATTAAAG	MDWQKSLTLIVALTLSRGIGLKNDLPWKLKSDQMFFSRVTSGLLVTRSTGQMNVVLMGRKTWESLPAHSRPLK		202	249	183	9918	9676	9597	ATG	M	33	Q	CAG	0.000663681	0.000730441	0.000584332	0.031214397	0.032062986	0.032265656	-10.55722198	-10.41894482	-10.74092351	-5.001644604	-4.962947398	-4.953856821	5.555577375	5.455997423	5.787066686	5.555577375	F1	5.468909092	5.496334513	5.408032466	1.209627024	1.205637305	1.209627024	1.235994647	substitution
192	ATGGACTGGCAAAAGTCCTTAACTTTGATCGTTGCTTTGACTTTGTCTAGAGGTATTGGTTTGAAAAACGACTTGCCTTGGAAGTTGAAGTCTGACATGATGTTCTTTTCCAGACGGACTTCTGGTCTGTTGGTCACCAGATCAACCGGTCAAATGAACGTCGTTTTGATGGGTCGTAAGACCTGGGAATCTTTACCAGCTCATTCTAGACCATTAAAG	MDWQKSLTLIVALTLSRGIGLKNDLPWKLKSDMMFFSRRTSGLLVTRSTGQMNVVLMGRKTWESLPAHSRPLK		201	214	257	9	1	2	GTT	V	39	R	CGG	0.000660396	0.000627768	0.00082062	2.83E-05	3.31E-06	6.72E-06	-10.56438177	-10.63747977	-10.2509988	-15.10755311	-18.20314245	-17.1822246	-4.543171342	-7.565662685	-6.931225803	-6.931225803	F1	5.468909092	5.496334513	5.408032466	-0.3941081	-0.074310685	-0.43254504	-0.3941081	substitution
193	ATGGACTGGCAAAAGTCCTTAACTTTGATCGTTGCTTTGACTTTGTCTAGAGGTATTGGTTTGAAAAACGACTTGCCTTGGAAGTTGAAGTCTGACATGATGTTCTTTTCCAGAGTTACTTCTGGTCTGTTGGTCACCAGATCAACCGGTCAAATGAACGTCGTTTTGATGGGTGGGAAGACCTGGGAATCTTTACCAGCTCATTCTAGACCATTAAAG	MDWQKSLTLIVALTLSRGIGLKNDLPWKLKSDMMFFSRVTSGLLVTRSTGQMNVVLMGGKTWESLPAHSRPLK		201	184	173	20	17	18	CGT	R	59	G	GGG	0.000660396	0.000539764	0.000552402	6.29E-05	5.63E-05	6.05E-05	-10.56438177	-10.8553848	-10.82199512	-13.95555002	-14.11567961	-14.0122996	-3.391168249	-3.260294813	-3.19030448	-3.260294813	F1	5.468909092	5.496334513	5.408032466	0.08536555	0.071697904	0.110408377	0.08536555	substitution
194	ATGGACTGGCAAAAGTCCTTAACTTTGATCGTTGCTTTGACTTTGTCTAGAGGTATTGGTTTGAAAAACGACTTGCCTTGGAAGTTGAAGTCTGACACGATGTTCTTTTCCAGAGTTACTTCTGGTCTGTTGGTCACCAGATCAACCGGTCAAATGAACGTCGTTTTGATGGGTCGTAAGACCTGGGAATCTTTACCAGCTCATTCTAGACCATTAAAG	MDWQKSLTLIVALTLSRGIGLKNDLPWKLKSDTMFFSRVTSGLLVTRSTGQMNVVLMGRKTWESLPAHSRPLK		201	195	194	1650	1531	1574	ATG	M	33	T	ACG	0.000660396	0.000572032	0.000619456	0.005192958	0.005073215	0.005291877	-10.56438177	-10.77161644	-10.6567105	-7.589227805	-7.622883884	-7.562004773	2.975153966	3.148732555	3.094705729	3.094705729	F1	5.468909092	5.496334513	5.408032466	0.890914913	0.878586118	0.91865599	0.890914913	substitution
195	ATGGACTGGCAAAAGTCCTTAACTTTGATCGTTGCTTTGACTTTGTCTAGAGGTATTGGTTTGAAAAACGACTTGCCTTGGAAGTTGAAGTCTGACATGATGACGTTTTCCAGAGTTACTTCTGGTCTGTTGGTCACCAGATCAACCGGTCAAATGAACGTCGTTTTGATGGGTCGTAAGACCTGGGAATCTTTACCAGCTCATTCTAGACCATTAAAG	MDWQKSLTLIVALTLSRGIGLKNDLPWKLKSDMMTFSRVTSGLLVTRSTGQMNVVLMGRKTWESLPAHSRPLK		200	228	207	575	654	576	TTC	F	35	T	ACG	0.00065711	0.000668837	0.000660966	0.001809667	0.002167134	0.001936545	-10.57157727	-10.54605674	-10.56313639	-9.110059969	-8.849995626	-9.012299597	1.461517304	1.696061113	1.55083679	1.55083679	F1	5.468909092	5.496334513	5.408032466	0.693037328	0.686742925	0.735458422	0.693037328	substitution
196	ATGGACTGGCAAAAGTCCTTAACTTTGATCGTTGCTTTGACTTTGTCTAGAGGTATTGGTTTGAAAAACGACTTGCCTTGGAAGTTGAAGTCTGACATGATGTTCTTTTCCAGAGTTACTTCTGGTCTGTTGGTCACCAGATCAACCGGTCAAATGAACGCGGTTTTGATGGGTCGTAAGACCTGGGAATCTTTACCAGCTCATTCTAGACCATTAAAG	MDWQKSLTLIVALTLSRGIGLKNDLPWKLKSDMMFFSRVTSGLLVTRSTGQMNAVLMGRKTWESLPAHSRPLK		199	186	172	30	20	27	GTC	V	54	A	GCG	0.000653825	0.000545631	0.000549208	9.44E-05	6.63E-05	9.08E-05	-10.57880884	-10.83978794	-10.83035859	-13.37058752	-13.88121436	-13.4273371	-2.791778677	-3.041426415	-2.596978506	-2.791778677	F1	5.468909092	5.496334513	5.408032466	0.147666471	0.147666471	0.138010047	0.161412103	substitution
197	ATGGACTGGCAAAAGTCCTTAACTTTGATCGTTGCTTTGACTTTGTCTAGAGGTATTGGTTTGAAAAACGACTTGCCTTGGAAGTTGAAGTCTGACATGATGTTCTTTTCCAGAGTTACTTCTGGTCTGTTGGTCACCAGATCAACCCGGCAAATGAACGTCGTTTTGATGGGTCGTAAGACCTGGGAATCTTTACCAGCTCATTCTAGACCATTAAAG	MDWQKSLTLIVALTLSRGIGLKNDLPWKLKSDMMFFSRVTSGLLVTRSTRQMNVVLMGRKTWESLPAHSRPLK		199	227	220	6	12	7	GGT	G	50	R	CGG	0.000653825	0.000665904	0.000702476	1.89E-05	3.98E-05	2.35E-05	-10.57880884	-10.55239827	-10.47526363	-15.69251561	-14.61817995	-15.37486968	-5.113706772	-4.065781685	-4.899606045	-4.899606045	F1	5.468909092	5.496334513	5.408032466	-0.133715524	-0.146622186	0.008827777	-0.133715524	substitution
198	ATGGACTGGCAAAAGTCCTTAACTTTGATCGTTGCTTTGACTTTGTCTAGAGGTATTGGTTTGGGGAACGACTTGCCTTGGAAGTTGAAGTCTGACATGATGTTCTTTTCCAGAGTTACTTCTGGTCTGTTGGTCACCAGATCAACCGGTCAAATGAACGTCGTTTTGATGGGTCGTAAGACCTGGGAATCTTTACCAGCTCATTCTAGACCATTAAAG	MDWQKSLTLIVALTLSRGIGLGNDLPWKLKSDMMFFSRVTSGLLVTRSTGQMNVVLMGRKTWESLPAHSRPLK		199	236	168	20	14	14	AAA	K	22	G	GGG	0.000653825	0.000692305	0.000536436	6.29E-05	4.64E-05	4.71E-05	-10.57880884	-10.4963037	-10.86430592	-13.95555002	-14.39578753	-14.37486968	-3.376741178	-3.899483826	-3.510563755	-3.510563755	F1	5.468909092	5.496334513	5.408032466	0.044317939	0.073526437	0.029799734	0.044317939	substitution
199	ATGGACTGGCAAAAGTCCTTAACTTTGATCGTTGCTTTGACTTTGTCTAGAGGTATTGGTTTGAAAAACGACTTGCCTTGGAAGTTGAAGTCTGACATGATGTTCTTTTGGAGAGTTACTTCTGGTCTGTTGGTCACCAGATCAACCGGTCAAATGAACGTCGTTTTGATGGGTCGTAAGACCTGGGAATCTTTACCAGCTCATTCTAGACCATTAAAG	MDWQKSLTLIVALTLSRGIGLKNDLPWKLKSDMMFFWRVTSGLLVTRSTGQMNVVLMGRKTWESLPAHSRPLK		199	232	228	4	7	9	TCC	S	37	W	TGG	0.000653825	0.000680571	0.00072802	1.26E-05	2.32E-05	3.03E-05	-10.57880884	-10.52096576	-10.42373333	-16.27747811	-15.39578753	-15.0122996	-5.698669273	-4.874821772	-4.588566267	-4.874821772	F1	5.468909092	5.496334513	5.408032466	-0.093849575	-0.22076222	-0.093200921	-0.093849575	substitution
200	ATGGACTGGCAAAAGTCCTTAACTTTGATCGTTGCTTTGACTTTGTCTAGAGGTATTGGTTTGAAAAACGACTTGCCTTGGCCGTTGAAGTCTGACATGATGTTCTTTTCCAGAGTTACTTCTGGTCTGTTGGTCACCAGATCAACCGGTCAAATGAACGTCGTTTTGATGGGTCGTAAGACCTGGGAATCTTTACCAGCTCATTCTAGACCATTAAAG	MDWQKSLTLIVALTLSRGIGLKNDLPWPLKSDMMFFSRVTSGLLVTRSTGQMNVVLMGRKTWESLPAHSRPLK		199	225	175	58	67	43	AAG	K	28	P	CCG	0.000653825	0.000660037	0.000558788	0.00018254	0.000222015	0.000144568	-10.57880884	-10.56516556	-10.80541223	-12.41949712	-12.13705326	-12.75595984	-1.840688278	-1.571887699	-1.950547611	-1.840688278	F1	5.468909092	5.496334513	5.408032466	0.268210737	0.268210737	0.32333476	0.24426511	substitution
201	ATGGACTGGCAAAAGTCCTTAACTTTGATCGTTGCTTTGACTTTGTCTAGAGGTATTGGTTTGAAAAACGACTTGCCTTGGAAGGTGAAGTCTGACATGATGTTCTTTTCCAGAGTTACTTCTGGTCTGTTGGTCACCAGATCAACCGGTCAAATGAACGTCGTTTTGATGGGTCGTAAGACCTGGGAATCTTTACCAGCTCATTCTAGACCATTAAAG	MDWQKSLTLIVALTLSRGIGLKNDLPWKVKSDMMFFSRVTSGLLVTRSTGQMNVVLMGRKTWESLPAHSRPLK		199	190	198	23	10	29	TTG	L	29	V	GTG	0.000653825	0.000557365	0.000632228	7.24E-05	3.31E-05	9.75E-05	-10.57880884	-10.80909114	-10.62726672	-13.75391616	-14.88121436	-13.3242436	-3.175107317	-4.072123212	-2.696976879	-3.175107317	F1	5.468909092	5.496334513	5.408032466	0.099082163	0.099082163	0.008028042	0.148595318	substitution
202	ATGGACTGGCAAAAGTCCTTAACTTTGATCGTTGCTTTGACTTTGTCTAGATGGATTGGTTTGAAAAACGACTTGCCTTGGAAGTTGAAGTCTGACATGATGTTCTTTTCCAGAGTTACTTCTGGTCTGTTGGTCACCAGATCAACCGGTCAAATGAACGTCGTTTTGATGGGTCGTAAGACCTGGGAATCTTTACCAGCTCATTCTAGACCATTAAAG	MDWQKSLTLIVALTLSRWIGLKNDLPWKLKSDMMFFSRVTSGLLVTRSTGQMNVVLMGRKTWESLPAHSRPLK		199	241	175	9	7	2	GGT	G	18	W	TGG	0.000653825	0.000706973	0.000558788	2.83E-05	2.32E-05	6.72E-06	-10.57880884	-10.46605742	-10.80541223	-15.10755311	-15.39578753	-17.1822246	-4.528744271	-4.929730113	-6.376812366	-4.929730113	F1	5.468909092	5.496334513	5.408032466	-0.100125456	-0.072482151	-0.100125456	-0.323048965	substitution
203	ATGGACTGGCAAAAGTCCTTAACTTTGATCGTTGCTTTGACTTTGTCTAGAGGTATTGGTTTGAAAAACGACTTGCCTTGGAAGTTGAAGTCTGACATGATGTTCTTTTCCAGAGTTACTTCTGGTCTGTTGGTCACCAGATCAACCTGTCAAATGAACGTCGTTTTGATGGGTCGTAAGACCTGGGAATCTTTACCAGCTCATTCTAGACCATTAAAG	MDWQKSLTLIVALTLSRGIGLKNDLPWKLKSDMMFFSRVTSGLLVTRSTCQMNVVLMGRKTWESLPAHSRPLK		199	232	237	10	5	17	GGT	G	50	C	TGT	0.000653825	0.000680571	0.000756758	3.15E-05	1.66E-05	5.72E-05	-10.57880884	-10.52096576	-10.3678801	-14.95555002	-15.88121436	-14.09476176	-4.376741178	-5.360248599	-3.726881661	-4.376741178	F1	5.468909092	5.496334513	5.408032466	-0.053216789	-0.053216789	-0.15441849	0.016592487	substitution
204	ATGGACTGGCAAAAGTCCGGGACTTTGATCGTTGCTTTGACTTTGTCTAGAGGTATTGGTTTGAAAAACGACTTGCCTTGGAAGTTGAAGTCTGACATGATGTTCTTTTCCAGAGTTACTTCTGGTCTGTTGGTCACCAGATCAACCGGTCAAATGAACGTCGTTTTGATGGGTCGTAAGACCTGGGAATCTTTACCAGCTCATTCTAGACCATTAAAG	MDWQKSGTLIVALTLSRGIGLKNDLPWKLKSDMMFFSRVTSGLLVTRSTGQMNVVLMGRKTWESLPAHSRPLK		198	235	180	5	3	6	TTA	L	7	G	GGG	0.000650539	0.000689372	0.000574753	1.57E-05	9.94E-06	2.02E-05	-10.58607684	-10.50242981	-10.76477025	-15.95555002	-16.61817995	-15.5972621	-5.369473177	-6.115750144	-4.832491849	-5.369473177	F1	5.468909092	5.496334513	5.408032466	-0.179038845	-0.179038845	-0.249695399	-0.125113502	substitution
205	ATGGACTGGCAAAAGTCCTTAACTTTGATCGTTGCTTTGACTTTGTCTAGAGGTATTGGTTTGAAAAACGACTTGCCTTGGAAGTTGGGGTCTGACATGATGTTCTTTTCCAGAGTTACTTCTGGTCTGTTGGTCACCAGATCAACCGGTCAAATGAACGTCGTTTTGATGGGTCGTAAGACCTGGGAATCTTTACCAGCTCATTCTAGACCATTAAAG	MDWQKSLTLIVALTLSRGIGLKNDLPWKLGSDMMFFSRVTSGLLVTRSTGQMNVVLMGRKTWESLPAHSRPLK		198	211	159	19	24	17	AAG	K	30	G	GGG	0.000650539	0.000618968	0.000507698	5.98E-05	7.95E-05	5.72E-05	-10.58607684	-10.65784756	-10.94374039	-14.0295506	-13.61817995	-14.09476176	-3.443473759	-2.960332387	-3.151021368	-3.151021368	F1	5.468909092	5.496334513	5.408032466	0.090400464	0.065068534	0.14823688	0.090400464	substitution
206	ATGGACTGGCAAAAGTCCTTAACTTTGATCGTTGCTTTGACTTTGTCTAGAGGTATTGGTTTGAAAAACGACTTGCCTTGGAAGTTGAAGTCTGACATGATGTTCTTTTCCAGAGTTACTTCTGGTACGTTGGTCACCAGATCAACCGGTCAAATGAACGTCGTTTTGATGGGTCGTAAGACCTGGGAATCTTTACCAGCTCATTCTAGACCATTAAAG	MDWQKSLTLIVALTLSRGIGLKNDLPWKLKSDMMFFSRVTSGTLVTRSTGQMNVVLMGRKTWESLPAHSRPLK		198	228	178	30	32	34	CTG	L	43	T	ACG	0.000650539	0.000668837	0.000568367	9.44E-05	0.000106037	0.00011431	-10.58607684	-10.54605674	-10.78088991	-13.37058752	-13.20314245	-13.09476176	-2.784510677	-2.657085713	-2.313871844	-2.657085713	F1	5.468909092	5.496334513	5.408032466	0.186479563	0.148587641	0.186479563	0.197697866	substitution
207	ATGGACTGGCAAAAGTCCTAGACTTTGATCGTTGCTTTGACTTTGTCTAGAGGTATTGGTTTGAAAAACGACTTGCCTTGGAAGTTGAAGTCTGACATGATGTTCTTTTCCAGAGTTACTTCTGGTCTGTTGGTCACCAGATCAACCGGTCAAATGAACGTCGTTTTGATGGGTCGTAAGACCTGGGAATCTTTACCAGCTCATTCTAGACCATTAAAG	MDWQKS_TLIVALTLSRGIGLKNDLPWKLKSDMMFFSRVTSGLLVTRSTGQMNVVLMGRKTWESLPAHSRPLK		198	285	185	2	2	1	TTA	L	7	*	TAG	0.000650539	0.000836047	0.000590718	6.29E-06	6.63E-06	3.36E-06	-10.58607684	-10.22412864	-10.72524188	-17.27747811	-17.20314245	-18.1822246	-6.691401272	-6.979013808	-7.456982714	-6.979013808	F1	5.468909092	5.496334513	5.408032466	-0.358562277	-0.346584276	-0.358562277	-0.46149433	stop
208	ATGGACTGGCAAAAGTCCTTAACTTTGATCGTTGCTTTGACTTTGTCTAGAGGTATTGGTTTGAAAAACGACTTGCCTTGGAAGTTGAAGTCTGACATGATGTTCTTTTCCAAGGTTACTTCTGGTCTGTTGGTCACCAGATCAACCGGTCAAATGAACGTCGTTTTGATGGGTCGTAAGACCTGGGAATCTTTACCAGCTCATTCTAGACCATTAAAG	MDWQKSLTLIVALTLSRGIGLKNDLPWKLKSDMMFFSKVTSGLLVTRSTGQMNVVLMGRKTWESLPAHSRPLK		198	200	216	51	77	51	AGA	R	38	K	AAG	0.000650539	0.0005867	0.000689704	0.00016051	0.000255152	0.000171465	-10.58607684	-10.73509056	-10.50173584	-12.60505277	-11.93635591	-12.50979926	-2.01897593	-1.201265348	-2.008063414	-2.008063414	F1	5.468909092	5.496334513	5.408032466	0.245613985	0.245613985	0.370074244	0.236893313	substitution
209	ATGGACTGGCAAAAGTCCTTAACTTTGATCGTTGCTTTGACTTTGTCTAGAGGTATTGGTTTGAAAAACGACTTGCCTTGGAAGTTGAAGTCTGACATGATGTTCTTTTCCAGAGTTACTTCTGGTCTGTTGGTCACCAGATCAACCTAGCAAATGAACGTCGTTTTGATGGGTCGTAAGACCTGGGAATCTTTACCAGCTCATTCTAGACCATTAAAG	MDWQKSLTLIVALTLSRGIGLKNDLPWKLKSDMMFFSRVTSGLLVTRST_QMNVVLMGRKTWESLPAHSRPLK		197	256	157	2	1	2	GGT	G	50	*	TAG	0.000647253	0.000750975	0.000501312	6.29E-06	3.31E-06	6.72E-06	-10.59338164	-10.37894675	-10.9620026	-17.27747811	-18.20314245	-17.1822246	-6.684096472	-7.824195699	-6.220222003	-6.684096472	F1	5.468909092	5.496334513	5.408032466	-0.345658442	-0.345658442	-0.465148847	-0.302978788	stop
210	ATGGACTGGCAAAAGTCCTTAACTTTGATCGTTGCTTTGACTTTGTCTAGAGGTATTGGTTTGAAAAACGACTTGCCTTGGAAGTTGAAGTCTGACATGATGTTCTTTTCCAGAGTTACTTCTGGTCTGTTGGTCACCAGATCAACCGGTCAAATGCAGGTCGTTTTGATGGGTCGTAAGACCTGGGAATCTTTACCAGCTCATTCTAGACCATTAAAG	MDWQKSLTLIVALTLSRGIGLKNDLPWKLKSDMMFFSRVTSGLLVTRSTGQMQVVLMGRKTWESLPAHSRPLK		197	194	229	13	10	5	AAC	N	53	Q	CAG	0.000647253	0.000569099	0.000731214	4.09E-05	3.31E-05	1.68E-05	-10.59338164	-10.77903391	-10.41741956	-14.5770384	-14.88121436	-15.8602965	-3.983656754	-4.102180446	-5.442876947	-4.102180446	F1	5.468909092	5.496334513	5.408032466	-0.003396001	-0.003396001	0.0042375	-0.203346521	substitution
211	ATGGACTGGCAAAAGTCCTTAACTTTGATCGTTGCTTTGACTTTGTCTAGAGGTATTGGTTTGAAAAACGACTTGCCTTGGAAGTTGAAGTCTGACATGATGTTCTTTTCCAGAGTTACTTCTGGTCTGTCGGTCACCAGATCAACCGGTCAAATGAACGTCGTTTTGATGGGTCGTAAGACCTGGGAATCTTTACCAGCTCATTCTAGACCATTAAAG	MDWQKSLTLIVALTLSRGIGLKNDLPWKLKSDMMFFSRVTSGLSVTRSTGQMNVVLMGRKTWESLPAHSRPLK		197	217	212	26	40	30	TTG	L	44	S	TCG	0.000647253	0.000636569	0.000676931	8.18E-05	0.000132546	0.000100862	-10.59338164	-10.61739552	-10.52870289	-13.5770384	-12.88121436	-13.275334	-2.983656754	-2.263818836	-2.746631113	-2.746631113	F1	5.468909092	5.496334513	5.408032466	0.142231138	0.123347225	0.236074766	0.142231138	substitution
212	ATGGACTGGCAAAAGTCCTTAACTTTGATCGTTGCTTTGACTTTGTCTAGAGGTATTGGTTTGAAAAACGACTTGCCTTGGAAGTTGAAGTCTGACATGATGTTCTTTTCCAGAGTTACTTCTGGTCTGTTGGTCACCAGATCAACCGGTCAAATGAACGTCGTTTTGATGGGTCGTAAGACCTGGGAATCTTTACCAGCTCATTCTTGGCCATTAAAG	MDWQKSLTLIVALTLSRGIGLKNDLPWKLKSDMMFFSRVTSGLLVTRSTGQMNVVLMGRKTWESLPAHSWPLK		197	235	225	11	6	7	AGA	R	70	W	TGG	0.000647253	0.000689372	0.000718441	3.46E-05	1.99E-05	2.35E-05	-10.59338164	-10.50242981	-10.44284215	-14.8180465	-15.61817995	-15.37486968	-4.224664853	-5.115750144	-4.932027523	-4.932027523	F1	5.468909092	5.496334513	5.408032466	-0.123584592	-0.033942145	-0.123584592	-0.137870983	substitution
213	ATGGACTGGCAAAAGTCCTTAACTTTGATCGTTGCTTTGACTTTGTCTAGAGGTATTGGTTTGAAAAACGACTTGCCTTGGAAGTTGAAGTCTGACATGATGTTCTTTTCCATGGTTACTTCTGGTCTGTTGGTCACCAGATCAACCGGTCAAATGAACGTCGTTTTGATGGGTCGTAAGACCTGGGAATCTTTACCAGCTCATTCTAGACCATTAAAG	MDWQKSLTLIVALTLSRGIGLKNDLPWKLKSDMMFFSMVTSGLLVTRSTGQMNVVLMGRKTWESLPAHSRPLK		196	223	186	16	12	11	AGA	R	38	M	ATG	0.000643968	0.00065417	0.000593911	5.04E-05	3.98E-05	3.70E-05	-10.60072362	-10.57804685	-10.71746453	-14.27747811	-14.61817995	-14.72279298	-3.676754496	-4.040133098	-4.005328446	-4.005328446	F1	5.468909092	5.496334513	5.408032466	0.012062341	0.035501781	0.012062341	-0.01909602	substitution
214	ATGGACTGGCAAAAGTCCTTAACTTTGATCGTTGCTTTGACTTTGTCTAGAGGTATTGGTTTGAAAAACGACTTGCCTTGGAAGTTGAAGTCTGACATGATGTTCGCTTCCAGAGTTACTTCTGGTCTGTTGGTCACCAGATCAACCGGTCAAATGAACGTCGTTTTGATGGGTCGTAAGACCTGGGAATCTTTACCAGCTCATTCTAGACCATTAAAG	MDWQKSLTLIVALTLSRGIGLKNDLPWKLKSDMMFASRVTSGLLVTRSTGQMNVVLMGRKTWESLPAHSRPLK		196	190	206	287	309	290	TTT	F	36	A	GCT	0.000643968	0.000557365	0.000657773	0.00090326	0.001023921	0.000974996	-10.60072362	-10.80909114	-10.57012282	-10.11257119	-9.931679424	-10.00231551	0.48815243	0.877411721	0.567807309	0.567807309	F1	5.468909092	5.496334513	5.408032466	0.567042501	0.563375521	0.632217886	0.567042501	substitution
215	ATGGACTGGCAAAAGTCCTTAACTTTGATCGTTGCTTTGACTTTGTCTAGAGGTATTGGTTTGAAAAACGACTTGCCTTGGAAGTTGAAGTCTGACATGATGTTCTTTTCCAGAGTTGTTTCTGGTCTGTTGGTCACCAGATCAACCGGTCAAATGAACGTCGTTTTGATGGGTCGTAAGACCTGGGAATCTTTACCAGCTCATTCTAGACCATTAAAG	MDWQKSLTLIVALTLSRGIGLKNDLPWKLKSDMMFFSRVVSGLLVTRSTGQMNVVLMGRKTWESLPAHSRPLK		196	275	237	37	32	38	ACT	T	40	V	GTT	0.000643968	0.000806712	0.000756758	0.000116448	0.000106037	0.000127758	-10.60072362	-10.27565894	-10.3678801	-13.06802475	-13.20314245	-12.93429709	-2.467301131	-2.927483507	-2.566416989	-2.566416989	F1	5.468909092	5.496334513	5.408032466	0.165329171	0.188791802	0.152379479	0.165329171	substitution
216	ATGGACTGGCAAAAGTCCTTAACTTTGATCGTTGCTTTGACTTTGTCTAGAGGTATTGGTTTGAAAAACGACTTGCCTTGGAAGTTGAAGTCTGACATGATGTTCTTTTCCAGAGTTACTTCTGGTCTGGTGGTCACCAGATCAACCGGTCAAATGAACGTCGTTTTGATGGGTCGTAAGACCTGGGAATCTTTACCAGCTCATTCTAGACCATTAAAG	MDWQKSLTLIVALTLSRGIGLKNDLPWKLKSDMMFFSRVTSGLVVTRSTGQMNVVLMGRKTWESLPAHSRPLK		196	211	210	11	6	6	TTG	L	44	V	GTG	0.000643968	0.000618968	0.000670545	3.46E-05	1.99E-05	2.02E-05	-10.60072362	-10.65784756	-10.54237783	-14.8180465	-15.61817995	-15.5972621	-4.217322878	-4.960332387	-5.054884271	-4.960332387	F1	5.468909092	5.496334513	5.408032466	-0.103984734	-0.033011599	-0.103984734	-0.153617524	substitution
217	ATGGACTGGCAAAAGTCCTTAACTTTGATCGTTGCTTTGACTTTGTCTAGAGGTATTGGTTTGAAAAACGACTTGCCTTGGAAGTTGAAGTCTGACATGTCGTTCTTTTCCAGAGTTACTTCTGGTCTGTTGGTCACCAGATCAACCGGTCAAATGAACGTCGTTTTGATGGGTCGTAAGACCTGGGAATCTTTACCAGCTCATTCTAGACCATTAAAG	MDWQKSLTLIVALTLSRGIGLKNDLPWKLKSDMSFFSRVTSGLLVTRSTGQMNVVLMGRKTWESLPAHSRPLK		196	194	195	6	14	12	ATG	M	34	S	TCG	0.000643968	0.000569099	0.000622649	1.89E-05	4.64E-05	4.03E-05	-10.60072362	-10.77903391	-10.64929303	-15.69251561	-14.39578753	-14.5972621	-5.091791996	-3.616753619	-3.947969067	-3.947969067	F1	5.468909092	5.496334513	5.408032466	-0.011744272	-0.143844636	0.065455069	-0.011744272	substitution
218	ATGGACTGGCAAAAGTCCTTAACTTTGATCGTTGCTTTGACTTTGTCTAGAGGTATTGGTTTGAAAAACGACTTGCCTTGGAAGTTGAAGTCTGACATGATGTTCTTTTCCAGAGTTACTTCTGGTCTGTTGGTCACCAGATCAACCGGTCAAATGAACTAGGTTTTGATGGGTCGTAAGACCTGGGAATCTTTACCAGCTCATTCTAGACCATTAAAG	MDWQKSLTLIVALTLSRGIGLKNDLPWKLKSDMMFFSRVTSGLLVTRSTGQMN_VLMGRKTWESLPAHSRPLK		195	302	240	2	2	5	GTC	V	54	*	TAG	0.000640682	0.000885916	0.000766337	6.29E-06	6.63E-06	1.68E-05	-10.60810315	-10.14054201	-10.34973275	-17.27747811	-17.20314245	-15.8602965	-6.669374966	-7.062600438	-5.510563755	-6.669374966	F1	5.468909092	5.496334513	5.408032466	-0.343792591	-0.343792591	-0.369103454	-0.212021935	stop
219	ATGGACTGGCAAAAGTCCTTAACTTTGATCGTTGCTTTGACTTTGTCTAGAGGTATTGGTTTGAAAAACGACTTGCCTTGGAAGTTGAAGTCTGACATGCAGTTCTTTTCCAGAGTTACTTCTGGTCTGTTGGTCACCAGATCAACCGGTCAAATGAACGTCGTTTTGATGGGTCGTAAGACCTGGGAATCTTTACCAGCTCATTCTAGACCATTAAAG	MDWQKSLTLIVALTLSRGIGLKNDLPWKLKSDMQFFSRVTSGLLVTRSTGQMNVVLMGRKTWESLPAHSRPLK		195	209	182	27	14	14	ATG	M	34	Q	CAG	0.000640682	0.000613101	0.000581139	8.50E-05	4.64E-05	4.71E-05	-10.60810315	-10.67158762	-10.7488287	-13.52259061	-14.39578753	-14.37486968	-2.914487464	-3.724199909	-3.626040972	-3.626040972	F1	5.468909092	5.496334513	5.408032466	0.051904931	0.132113964	0.051904931	0.029517231	substitution
220	ATGGACTGGCAAAAGTCCTTAACTTTGATCGTTGCTTTGACTTTGTCTAGAGGTATTGGTTTGAAAAACGACTTGCCTTGGAAGTTGAAGTCTGACATGATGTTCTTTTCCAGAGTTACTTCGGGTCTGTTGGTCACCAGATCAACCGGTCAAATGAACGTCGTTTTGATGGGTCGTAAGACCTGGGAATCTTTACCAGCTCATTCTAGACCATTAAAG	MDWQKSLTLIVALTLSRGIGLKNDLPWKLKSDMMFFSRVTSGLLVTRSTGQMNVVLMGRKTWESLPAHSRPLK		195	206	188	7	11	15	TCT	S	41	S	TCG	0.000640682	0.000604301	0.000600298	2.20E-05	3.65E-05	5.04E-05	-10.60810315	-10.69244623	-10.70203449	-15.47012319	-14.74371083	-14.275334	-4.862020044	-4.051264607	-3.57329951	-4.051264607	F1	5.468909092	5.496334513	5.408032466	0.010658538	-0.114722598	0.010658538	0.036277101	silent
221	ATGGACTGGCAAAAGTCCTTAACTTTGATCGTTGCTTTGACTTTGTCTAGAGGTATTGGTTTGAAAAACGACTTGCCTTGGAAGTTGAAGTCTGACATGATGTTCTTTTCCAGAGTTACTTCTGGTCTGTTGGTCACCAGATCAACCGGTCAAATGAACGTCGTTTTGATGGGTCGTAAGACCTGGGAAGGGTTACCAGCTCATTCTAGACCATTAAAG	MDWQKSLTLIVALTLSRGIGLKNDLPWKLKSDMMFFSRVTSGLLVTRSTGQMNVVLMGRKTWEGLPAHSRPLK		195	204	198	3	6	12	TCT	S	64	G	GGG	0.000640682	0.000598434	0.000632228	9.44E-06	1.99E-05	4.03E-05	-10.60810315	-10.70652141	-10.62726672	-16.69251561	-15.61817995	-14.5972621	-6.084412465	-4.91165854	-3.969995373	-4.91165854	F1	5.468909092	5.496334513	5.408032466	-0.097846436	-0.269652557	-0.097846436	-0.014567383	substitution
222	ATGGACTGGCAAAAGTCCGGTACTTTGATCGTTGCTTTGACTTTGTCTAGAGGTATTGGTTTGAAAAACGACTTGCCTTGGAAGTTGAAGTCTGACATGATGTTCTTTTCCAGAGTTACTTCTGGTCTGTTGGTCACCAGATCAACCGGTCAAATGAACGTCGTTTTGATGGGTCGTAAGACCTGGGAATCTTTACCAGCTCATTCTAGACCATTAAAG	MDWQKSGTLIVALTLSRGIGLKNDLPWKLKSDMMFFSRVTSGLLVTRSTGQMNVVLMGRKTWESLPAHSRPLK		194	223	157	5	7	7	TTA	L	7	G	GGT	0.000637397	0.00065417	0.000501312	1.57E-05	2.32E-05	2.35E-05	-10.61552062	-10.57804685	-10.9620026	-15.95555002	-15.39578753	-15.37486968	-5.3400294	-4.817740676	-4.412867081	-4.817740676	F1	5.468909092	5.496334513	5.408032466	-0.086002378	-0.175307046	-0.086002378	-0.071330221	substitution
223	ATGGACTGGCAAAAGTCCTTAACTTTGATCGTTGCTTTGACTTTGTCTAGAGGTATTGGTTTGAAAAACGACTTGCCTTGGAAGTTGAAGTCTGACATGATGTTCTTTGGTAGAGTTACTTCTGGTCTGTTGGTCACCAGATCAACCGGTCAAATGAACGTCGTTTTGATGGGTCGTAAGACCTGGGAATCTTTACCAGCTCATTCTAGACCATTAAAG	MDWQKSLTLIVALTLSRGIGLKNDLPWKLKSDMMFFGRVTSGLLVTRSTGQMNVVLMGRKTWESLPAHSRPLK		194	216	248	8	12	13	TCC	S	37	G	GGT	0.000637397	0.000633635	0.000791882	2.52E-05	3.98E-05	4.37E-05	-10.61552062	-10.62405925	-10.30242703	-15.27747811	-14.61817995	-14.48178488	-4.661957494	-3.9941207	-4.179357846	-4.179357846	F1	5.468909092	5.496334513	5.408032466	-0.041401358	-0.089366025	0.017865002	-0.041401358	substitution
224	ATGGACTGGCAAAAGTCCTTAACTTTGATCGTTGCTTTGACTTTGTCTAGAGGTATTGGTTTGAAAAACGACTTGCCTTGGAAGTTGAAGTCTGACATGATGTTCTTTTCCAGAGTTACTTCTGGTCTGTTGGTCACCAGATCAACCGGTCAAATGAACGTCGTTTGTATGGGTCGTAAGACCTGGGAATCTTTACCAGCTCATTCTAGACCATTAAAG	MDWQKSLTLIVALTLSRGIGLKNDLPWKLKSDMMFFSRVTSGLLVTRSTGQMNVVCMGRKTWESLPAHSRPLK		193	189	218	4	6	3	TTG	L	56	C	TGT	0.000634111	0.000554431	0.00069609	1.26E-05	1.99E-05	1.01E-05	-10.62297642	-10.81670433	-10.48843902	-16.27747811	-15.61817995	-16.5972621	-5.65450169	-4.801475622	-6.108823078	-5.65450169	F1	5.468909092	5.496334513	5.408032466	-0.215164278	-0.215164278	-0.083951179	-0.288700795	substitution
225	ATGGACTGGCAAAAGTCCTTAACTTTGATCGTTGCTTTGACTTTGTCTAGAGGTATTGGTTTGAAAAACGACTTGCCTTGGAAGTTGAAGTCTGACATGATGTTCTTTTCCAGAAGGACTTCTGGTCTGTTGGTCACCAGATCAACCGGTCAAATGAACGTCGTTTTGATGGGTCGTAAGACCTGGGAATCTTTACCAGCTCATTCTAGACCATTAAAG	MDWQKSLTLIVALTLSRGIGLKNDLPWKLKSDMMFFSRRTSGLLVTRSTGQMNVVLMGRKTWESLPAHSRPLK		193	195	251	1	4	2	GTT	V	39	R	AGG	0.000634111	0.000572032	0.000801461	3.15E-06	1.33E-05	6.72E-06	-10.62297642	-10.77161644	-10.28507979	-18.27747811	-16.20314245	-17.1822246	-7.65450169	-5.431526012	-6.897144808	-6.897144808	F1	5.468909092	5.496334513	5.408032466	-0.389739941	-0.46865073	-0.163407342	-0.389739941	substitution
226	ATGGACTGGCAAAAGTCCTTAACTTTGATCGTTGCTTTGACTTTGTCTAGAGGTATTGGTTTGAAAAACGACTTGCCTTGGAAGTTGAAGTCTGACATGATGTTCTTTTCCAGAGTTACTGATGGTCTGTTGGTCACCAGATCAACCGGTCAAATGAACGTCGTTTTGATGGGTCGTAAGACCTGGGAATCTTTACCAGCTCATTCTAGACCATTAAAG	MDWQKSLTLIVALTLSRGIGLKNDLPWKLKSDMMFFSRVTDGLLVTRSTGQMNVVLMGRKTWESLPAHSRPLK		192	243	185	101	77	106	TCT	S	41	D	GAT	0.000630826	0.00071284	0.000590718	0.000317872	0.000255152	0.000356378	-10.63047096	-10.45413425	-10.72524188	-11.61926663	-11.93635591	-11.45430414	-0.98879567	-1.482221662	-0.72906226	-0.98879567	F1	5.468909092	5.496334513	5.408032466	0.376182354	0.376182354	0.334642616	0.40082281	substitution
227	ATGGACTGGCAAAAGTCCTTAACTTTGATCGTTGCTTTGACTTTGTCTAGAGGTATTGGTTTGAAAAACGACTTGCCTTGGAAGTTGAAGTCTGACAGGATGTTCTTTTCCAGAGTTACTTCTGGTCTGTTGGTCACCAGATCAACCGGTCAAATGAACGTCGTTTTGATGGGTCGTAAGACCTGGGAATCTTTACCAGCTCATTCTAGACCATTAAAG	MDWQKSLTLIVALTLSRGIGLKNDLPWKLKSDRMFFSRVTSGLLVTRSTGQMNVVLMGRKTWESLPAHSRPLK		192	207	198	12781	11512	11546	ATG	M	33	R	AGG	0.000630826	0.000607234	0.000632228	0.040224965	0.038146868	0.038818304	-10.63047096	-10.6854598	-10.62726672	-4.635765016	-4.712291575	-4.687119089	5.994705945	5.973168221	5.940147636	5.973168221	F1	5.468909092	5.496334513	5.408032466	1.261293877	1.261293877	1.27484785	1.255615023	substitution
228	ATGGACTGGCAAAAGTCCTTAACTTTGATCGTTGCTTTGACTTTGTCTAGAGGTATTGGTGTTAAAAACGACTTGCCTTGGAAGTTGAAGTCTGACATGATGTTCTTTTCCAGAGTTACTTCTGGTCTGTTGGTCACCAGATCAACCGGTCAAATGAACGTCGTTTTGATGGGTCGTAAGACCTGGGAATCTTTACCAGCTCATTCTAGACCATTAAAG	MDWQKSLTLIVALTLSRGIGVKNDLPWKLKSDMMFFSRVTSGLLVTRSTGQMNVVLMGRKTWESLPAHSRPLK		192	267	226	15	36	22	TTG	L	21	V	GTT	0.000630826	0.000783244	0.000721634	4.72E-05	0.000119292	7.40E-05	-10.63047096	-10.31825082	-10.43644438	-14.37058752	-13.03321745	-13.72279298	-3.740116557	-2.714966629	-3.286348598	-3.286348598	F1	5.468909092	5.496334513	5.408032466	0.073055582	0.027471069	0.179180154	0.073055582	substitution
229	ATGGACGGTCAAAAGTCCTTAACTTTGATCGTTGCTTTGACTTTGTCTAGAGGTATTGGTTTGAAAAACGACTTGCCTTGGAAGTTGAAGTCTGACATGATGTTCTTTTCCAGAGTTACTTCTGGTCTGTTGGTCACCAGATCAACCGGTCAAATGAACGTCGTTTTGATGGGTCGTAAGACCTGGGAATCTTTACCAGCTCATTCTAGACCATTAAAG	MDGQKSLTLIVALTLSRGIGLKNDLPWKLKSDMMFFSRVTSGLLVTRSTGQMNVVLMGRKTWESLPAHSRPLK		192	269	236	48	51	43	TGG	W	3	G	GGT	0.000630826	0.000789111	0.000753565	0.000151068	0.000168997	0.000144568	-10.63047096	-10.30748439	-10.3739803	-12.69251561	-12.53071711	-12.75595984	-2.062044652	-2.223232719	-2.381979548	-2.223232719	F1	5.468909092	5.496334513	5.408032466	0.240155316	0.240155316	0.241193114	0.188968506	substitution
230	ATGGACTGGCAAAAGTCCTTAACTTTGATCGTTGCTTTGACTTTGTCTAGAGGTATTGGTTTGAAAAACGACTTGCCTTGGAAGTTGAAGTCTGACATGACGTTCTTTTCCAGAGTTACTTCTGGTCTGTTGGTCACCAGATCAACCGGTCAAATGAACGTCGTTTTGATGGGTCGTAAGACCTGGGAATCTTTACCAGCTCATTCTAGACCATTAAAG	MDWQKSLTLIVALTLSRGIGLKNDLPWKLKSDMTFFSRVTSGLLVTRSTGQMNVVLMGRKTWESLPAHSRPLK		191	222	187	10	18	19	ATG	M	34	T	ACG	0.00062754	0.000651236	0.000597105	3.15E-05	5.96E-05	6.39E-05	-10.63800463	-10.58453089	-10.70972888	-14.95555002	-14.03321745	-13.93429709	-4.317545385	-3.448686564	-3.2245682	-3.448686564	F1	5.468909092	5.496334513	5.408032466	0.080973971	-0.045714123	0.086650141	0.080973971	substitution
231	ATGGACTGGCAAAAGTCCTTAACTTTGATCGTTGCTTTGACTTTGTCTAGAGGTATTGGTTTGAAAAACGACTTGCCTTGGAAGTTGAAGTCTGACATGATGTTCCTTTCCAGAGTTACTTCTGGTCTGTTGGTCACCAGATCAACCGGTCAAATGAACGTCGTTTTGATGGGTCGTAAGACCTGGGAATCTTTACCAGCTCATTCTAGACCATTAAAG	MDWQKSLTLIVALTLSRGIGLKNDLPWKLKSDMMFLSRVTSGLLVTRSTGQMNVVLMGRKTWESLPAHSRPLK		191	206	183	69	45	65	TTT	F	36	L	CTT	0.00062754	0.000604301	0.000584332	0.00021716	0.000149115	0.000218534	-10.63800463	-10.69244623	-10.74092351	-12.16895366	-12.71128936	-12.15985679	-1.530949024	-2.018843129	-1.418933279	-1.530949024	F1	5.468909092	5.496334513	5.408032466	0.307468089	0.307468089	0.26696885	0.312402085	substitution
232	ATGGACTGGCAAAAGTCCTTAACTTTGATCGTTGCTTTGACTTTGTCTAGAGGTATTGGTTTGAAAAACGACTTGCCTTGGAAGTTGAAGTCTGACATGATGTTCTTTTCCTTGGTTACTTCTGGTCTGTTGGTCACCAGATCAACCGGTCAAATGAACGTCGTTTTGATGGGTCGTAAGACCTGGGAATCTTTACCAGCTCATTCTAGACCATTAAAG	MDWQKSLTLIVALTLSRGIGLKNDLPWKLKSDMMFFSLVTSGLLVTRSTGQMNVVLMGRKTWESLPAHSRPLK		191	241	197	14	20	16	AGA	R	38	L	TTG	0.00062754	0.000706973	0.000629035	4.41E-05	6.63E-05	5.38E-05	-10.63800463	-10.46605742	-10.63457153	-14.47012319	-13.88121436	-14.1822246	-3.832118558	-3.41515694	-3.547653073	-3.547653073	F1	5.468909092	5.496334513	5.408032466	0.039564203	0.015810439	0.090878589	0.039564203	substitution
233	ATGGACTGGCAAAAGTCCTTAACTTTGATCGTTGCTTTGACTTTGTCTGCGGGTATTGGTTTGAAAAACGACTTGCCTTGGAAGTTGAAGTCTGACATGATGTTCTTTTCCAGAGTTACTTCTGGTCTGTTGGTCACCAGATCAACCGGTCAAATGAACGTCGTTTTGATGGGTCGTAAGACCTGGGAATCTTTACCAGCTCATTCTAGACCATTAAAG	MDWQKSLTLIVALTLSAGIGLKNDLPWKLKSDMMFFSRVTSGLLVTRSTGQMNVVLMGRKTWESLPAHSRPLK		191	198	186	20	17	19	AGA	R	17	A	GCG	0.00062754	0.000580833	0.000593911	6.29E-05	5.63E-05	6.39E-05	-10.63800463	-10.74959013	-10.71746453	-13.95555002	-14.11567961	-13.93429709	-3.317545385	-3.366089477	-3.216832552	-3.317545385	F1	5.468909092	5.496334513	5.408032466	0.081965449	0.081029103	0.097066526	0.081965449	substitution
234	ATGGACTGGCAAAAGTCCTTAACTTTGATCGTTGCTTTGACTTTGTCTAGAGGTATTGGTTTGAAAAACGACTTGCCTTGGAAGTTGAAGTCTGACATGATGTTCTTTTCCAGAGTTACTTCTGGTCTGTTGGTCACCAGATCAACCGGTCATATGAACGTCGTTTTGATGGGTCGTAAGACCTGGGAATCTTTACCAGCTCATTCTAGACCATTAAAG	MDWQKSLTLIVALTLSRGIGLKNDLPWKLKSDMMFFSRVTSGLLVTRSTGHMNVVLMGRKTWESLPAHSRPLK		191	158	188	10	10	6	CAA	Q	51	H	CAT	0.00062754	0.000463493	0.000600298	3.15E-05	3.31E-05	2.02E-05	-10.63800463	-11.075166	-10.70203449	-14.95555002	-14.88121436	-15.5972621	-4.317545385	-3.806048352	-4.895227605	-4.317545385	F1	5.468909092	5.496334513	5.408032466	-0.045714123	-0.045714123	0.041582957	-0.133154339	substitution
235	ATGGACTGGCAAAAGTCCTTAACTTTGATCGTTGCTTTGACTTTGTCTAGAGGTATTGGTTTGAAAAACGACTTGCCTTGGAAGTTGAAGTCTGACATGATGTTCTTTTCCAGAGTTACTTCTGGTCTGTTGGTCACCAGATCAACCGGTCAAGTGAACGTCGTTTTGATGGGTCGTAAGACCTGGGAATCTTTACCAGCTCATTCTAGACCATTAAAG	MDWQKSLTLIVALTLSRGIGLKNDLPWKLKSDMMFFSRVTSGLLVTRSTGQVNVVLMGRKTWESLPAHSRPLK		191	182	185	8	13	11	ATG	M	52	V	GTG	0.00062754	0.000533897	0.000590718	2.52E-05	4.31E-05	3.70E-05	-10.63800463	-10.87115211	-10.72524188	-15.27747811	-14.50270273	-14.72279298	-4.63947348	-3.631550621	-3.997551096	-3.997551096	F1	5.468909092	5.496334513	5.408032466	-0.018099198	-0.086516328	0.063589007	-0.018099198	substitution
236	ATGGACTGGCAAAAGTCCTTAACTTTGATCGTTGCTTTGACTTTGTCTAGAGGTATTGGTTTGAAAAACGACTTGCCTTGGAAGTTGTAGTCTGACATGATGTTCTTTTCCAGAGTTACTTCTGGTCTGTTGGTCACCAGATCAACCGGTCAAATGAACGTCGTTTTGATGGGTCGTAAGACCTGGGAATCTTTACCAGCTCATTCTAGACCATTAAAG	MDWQKSLTLIVALTLSRGIGLKNDLPWKL_SDMMFFSRVTSGLLVTRSTGQMNVVLMGRKTWESLPAHSRPLK		191	225	173	1	3	4	AAG	K	30	*	TAG	0.00062754	0.000660037	0.000552402	3.15E-06	9.94E-06	1.34E-05	-10.63800463	-10.56516556	-10.82199512	-18.27747811	-16.61817995	-16.1822246	-7.63947348	-6.053014389	-5.360229481	-6.053014389	F1	5.468909092	5.496334513	5.408032466	-0.241783743	-0.466746006	-0.241783743	-0.192753601	stop
237	ATGGACTGGCAAAAGTCCTTAACTTTGATCGTTGCTTTGACTTTGTCTAGAGGTATTGGTTTGAAAAACGACTTGCCTTGGAAGTTGAAGTCTGACATGATGTTCTTTTCCAGAGTTACTCCTGGTCTGTTGGTCACCAGATCAACCGGTCAAATGAACGTCGTTTTGATGGGTCGTAAGACCTGGGAATCTTTACCAGCTCATTCTAGACCATTAAAG	MDWQKSLTLIVALTLSRGIGLKNDLPWKLKSDMMFFSRVTPGLLVTRSTGQMNVVLMGRKTWESLPAHSRPLK		191	215	200	56	44	39	TCT	S	41	P	CCT	0.00062754	0.000630702	0.000638614	0.000176246	0.000145801	0.00013112	-10.63800463	-10.6307539	-10.61276715	-12.47012319	-12.74371083	-12.89682238	-1.832118558	-2.11295693	-2.284055225	-2.11295693	F1	5.468909092	5.496334513	5.408032466	0.255100083	0.269296891	0.255100083	0.20151946	substitution
238	ATGGACTGGCAAAAGTCCTTAACTTTGATCGTTGCTTTGACTTTGTCTAGAGGTATTGGTTTGAAAAACGACTTGCCTTGGAAGTTGAAGTAGGACATGATGTTCTTTTCCAGAGTTACTTCTGGTCTGTTGGTCACCAGATCAACCGGTCAAATGAACGTCGTTTTGATGGGTCGTAAGACCTGGGAATCTTTACCAGCTCATTCTAGACCATTAAAG	MDWQKSLTLIVALTLSRGIGLKNDLPWKLK_DMMFFSRVTSGLLVTRSTGQMNVVLMGRKTWESLPAHSRPLK		190	264	175	2	5	1	TCT	S	31	*	TAG	0.000624255	0.000774443	0.000558788	6.29E-06	1.66E-05	3.36E-06	-10.64557785	-10.33455263	-10.80541223	-17.27747811	-15.88121436	-18.1822246	-6.631900261	-5.546661723	-7.376812366	-6.631900261	F1	5.468909092	5.496334513	5.408032466	-0.339042926	-0.339042926	-0.177927199	-0.451218902	stop
239	ATGGACTGGCAAAAGTCCTTAACTTTGATCGTTGCTTTGACTTTGTCTAGAGGTATTGGTTTGAAAAACGACGCGCCTTGGAAGTTGAAGTCTGACATGATGTTCTTTTCCAGAGTTACTTCTGGTCTGTTGGTCACCAGATCAACCGGTCAAATGAACGTCGTTTTGATGGGTCGTAAGACCTGGGAATCTTTACCAGCTCATTCTAGACCATTAAAG	MDWQKSLTLIVALTLSRGIGLKNDAPWKLKSDMMFFSRVTSGLLVTRSTGQMNVVLMGRKTWESLPAHSRPLK		190	227	232	7	5	1	TTG	L	25	A	GCG	0.000624255	0.000665904	0.000740793	2.20E-05	1.66E-05	3.36E-06	-10.64557785	-10.55239827	-10.39864235	-15.47012319	-15.88121436	-18.1822246	-4.824545339	-5.328816091	-7.783582249	-5.328816091	F1	5.468909092	5.496334513	5.408032466	-0.150454511	-0.109972933	-0.150454511	-0.503354572	substitution
240	ATGGACTGGCAAAAGTCCTTAACTTTGATCGTTGCGTTGACTTTGTCTAGAGGTATTGGTTTGAAAAACGACTTGCCTTGGAAGTTGAAGTCTGACATGATGTTCTTTTCCAGAGTTACTTCTGGTCTGTTGGTCACCAGATCAACCGGTCAAATGAACGTCGTTTTGATGGGTCGTAAGACCTGGGAATCTTTACCAGCTCATTCTAGACCATTAAAG	MDWQKSLTLIVALTLSRGIGLKNDLPWKLKSDMMFFSRVTSGLLVTRSTGQMNVVLMGRKTWESLPAHSRPLK		190	202	216	18	11	16	GCT	A	12	A	GCG	0.000624255	0.000592567	0.000689704	5.67E-05	3.65E-05	5.38E-05	-10.64557785	-10.72073527	-10.50173584	-14.10755311	-14.74371083	-14.1822246	-3.461975259	-4.022975563	-3.680488756	-3.680488756	F1	5.468909092	5.496334513	5.408032466	0.022538662	0.062723595	0.014226092	0.022538662	silent
241	ATGGACTGGCAAAAGTCCTTAACTTTGATCGTTGCTTTGACTTTGTCTAGAGGTATTGGTTTGAAAAACGACTTGCCTTGGAAGTTGAAGTCTGACATGATGTTCTTTTCCAGAGTTACTTCTGGTCTGTTGGTCACCAGATCAACCGAGCAAATGAACGTCGTTTTGATGGGTCGTAAGACCTGGGAATCTTTACCAGCTCATTCTAGACCATTAAAG	MDWQKSLTLIVALTLSRGIGLKNDLPWKLKSDMMFFSRVTSGLLVTRSTEQMNVVLMGRKTWESLPAHSRPLK		190	219	180	11	8	13	GGT	G	50	E	GAG	0.000624255	0.000642436	0.000574753	3.46E-05	2.65E-05	4.37E-05	-10.64557785	-10.60415969	-10.76477025	-14.8180465	-15.20314245	-14.48178488	-4.172468642	-4.598982758	-3.717014632	-4.172468642	F1	5.468909092	5.496334513	5.408032466	-0.027326629	-0.027326629	-0.05841464	0.017857143	substitution
242	ATGGACTGGCAAAAGTCCTTAACTTTGATCGTTGCTTTGACTTTGTCTAGAGGTATTGGTTTGAAAAACGACTTGCCTTGGAAGTTGAAGTCTGACATGATGTTCTTTTCCAGAGTTACTTCTGGTCTGTTGGTCACCAGATCAACCGGTCAAATGAACGTCGTTTTGATGGGTCGTAAGACCTGGGAATCTTTACCAGCTCATTCTAGAGCGTTAAAG	MDWQKSLTLIVALTLSRGIGLKNDLPWKLKSDMMFFSRVTSGLLVTRSTGQMNVVLMGRKTWESLPAHSRALK		190	257	224	68	101	84	CCA	P	71	A	GCG	0.000624255	0.000753909	0.000715248	0.000214013	0.00033468	0.000282413	-10.64557785	-10.3733222	-10.44926842	-12.19001527	-11.54493097	-11.78990718	-1.544437419	-1.171608765	-1.340638753	-1.340638753	F1	5.468909092	5.496334513	5.408032466	0.32243709	0.305758526	0.37381426	0.32243709	substitution
243	ATGGACTGGCAAAAGTCCTTAACTTTGATCGTTGCTTTGACTTTGTCTAGAGGTATTGGTTTGAAAAACGACTTGCCTTGGAAGTTGAAGTCTGACATGATGTTCTTTTCCAGAGTTACTTCTGGTCTGTTGGTCACCAGAGGTACCGGTCAAATGAACGTCGTTTTGATGGGTCGTAAGACCTGGGAATCTTTACCAGCTCATTCTAGACCATTAAAG	MDWQKSLTLIVALTLSRGIGLKNDLPWKLKSDMMFFSRVTSGLLVTRGTGQMNVVLMGRKTWESLPAHSRPLK		189	221	207	24	15	18	TCA	S	48	G	GGT	0.000620969	0.000648303	0.000660966	7.55E-05	4.97E-05	6.05E-05	-10.65319104	-10.59104419	-10.56313639	-13.69251561	-14.29625186	-14.0122996	-3.039324576	-3.705207662	-3.44916321	-3.44916321	F1	5.468909092	5.496334513	5.408032466	0.054300058	0.116291706	0.054300058	0.052187643	substitution
244	ATGGACTGGCAAAAGTCCTTAACTTTGATCGTTGCTTTGACTTTGTCTAGAGGTATTGGTTTGAAAAACGACTTGCCTTGGAAGTTGAAGTCTGTTATGATGTTCTTTTCCAGAGTTACTTCTGGTCTGTTGGTCACCAGATCAACCGGTCAAATGAACGTCGTTTTGATGGGTCGTAAGACCTGGGAATCTTTACCAGCTCATTCTAGACCATTAAAG	MDWQKSLTLIVALTLSRGIGLKNDLPWKLKSVMMFFSRVTSGLLVTRSTGQMNVVLMGRKTWESLPAHSRPLK		189	272	193	1	2	1	GAC	D	32	V	GTT	0.000620969	0.000797911	0.000616263	3.15E-06	6.63E-06	3.36E-06	-10.65319104	-10.29148391	-10.66416631	-18.27747811	-17.20314245	-18.1822246	-7.624287077	-6.91165854	-7.518058291	-7.518058291	F1	5.468909092	5.496334513	5.408032466	-0.464821232	-0.464821232	-0.350068049	-0.469322383	substitution
245	ATGGACTGGCAAAAGTCCTTAACTTTGATCGTTGCTTTGACTTTGTCTAGAGGTATTGGTTTGAAAAACGACTTGCCTTGGAAGTTGAAGTCTGACATGATGTTCTTTTCCAGAGTTTGTTCTGGTCTGTTGGTCACCAGATCAACCGGTCAAATGAACGTCGTTTTGATGGGTCGTAAGACCTGGGAATCTTTACCAGCTCATTCTAGACCATTAAAG	MDWQKSLTLIVALTLSRGIGLKNDLPWKLKSDMMFFSRVCSGLLVTRSTGQMNVVLMGRKTWESLPAHSRPLK		189	171	172	32	35	38	ACT	T	40	C	TGT	0.000620969	0.000501628	0.000549208	0.000100712	0.000115978	0.000127758	-10.65319104	-10.96109424	-10.83035859	-13.27747811	-13.07385943	-12.93429709	-2.624287077	-2.112765197	-2.103938495	-2.112765197	F1	5.468909092	5.496334513	5.408032466	0.22460501	0.168894897	0.255124262	0.22460501	substitution
246	ATGGACTGGCAAAAGTCCTTAACTTTGATCGTTGCTTTGACTTTGTCTAGAGGTATTGGTTTGAAAAACGACTTGCCTTGGAAGTTGAAGTCTGACATGATGTTCTTTTCCAGAGTTACTCATGGTCTGTTGGTCACCAGATCAACCGGTCAAATGAACGTCGTTTTGATGGGTCGTAAGACCTGGGAATCTTTACCAGCTCATTCTAGACCATTAAAG	MDWQKSLTLIVALTLSRGIGLKNDLPWKLKSDMMFFSRVTHGLLVTRSTGQMNVVLMGRKTWESLPAHSRPLK		189	221	214	6	12	7	TCT	S	41	H	CAT	0.000620969	0.000648303	0.000683317	1.89E-05	3.98E-05	2.35E-05	-10.65319104	-10.59104419	-10.51515636	-15.69251561	-14.61817995	-15.37486968	-5.039324576	-4.027135757	-4.859713318	-4.859713318	F1	5.468909092	5.496334513	5.408032466	-0.128602476	-0.137194746	0.013701446	-0.128602476	substitution
247	ATGGACTGGCAAAAGTCCTTAACTTTGATCGTTGCTTTGACTTTGTCTAGAGGTATTGGTTTGAAAAACGACTTGCCTTGGAAGTTGAAGTCTGACATGATGTTCTTTTCCAGAGTTACTTCTGGTCTGTTGGTCACCAGATCAACCGGTCAAATGAACGTCGTTTTGGTTGGTCGTAAGACCTGGGAATCTTTACCAGCTCATTCTAGACCATTAAAG	MDWQKSLTLIVALTLSRGIGLKNDLPWKLKSDMMFFSRVTSGLLVTRSTGQMNVVLVGRKTWESLPAHSRPLK		189	181	212	2	3	2	ATG	M	57	V	GTT	0.000620969	0.000530963	0.000676931	6.29E-06	9.94E-06	6.72E-06	-10.65319104	-10.87910087	-10.52870289	-17.27747811	-16.61817995	-17.1822246	-6.624287077	-5.739079085	-6.653521708	-6.624287077	F1	5.468909092	5.496334513	5.408032466	-0.338078006	-0.338078006	-0.202193108	-0.358514784	substitution
248	ATGGACTGGCAAAAGTCCTTAACTTTGATCGTTGCTTTGACTTTGTCTAGAGGTATTGGTTTGAAAAACGACTTGCCTTGGAAGTTGAAGTCTGACATGATGTTCTTTTCCAGAGTTACTTCTGGTCTGTTGGTCACCAGATCAACCGGTCAAATGAACGTCGTTTTGATGGGTGGTAAGACCTGGGAATCTTTACCAGCTCATTCTAGACCATTAAAG	MDWQKSLTLIVALTLSRGIGLKNDLPWKLKSDMMFFSRVTSGLLVTRSTGQMNVVLMGGKTWESLPAHSRPLK		189	179	173	15	17	15	CGT	R	59	G	GGT	0.000620969	0.000525096	0.000552402	4.72E-05	5.63E-05	5.04E-05	-10.65319104	-10.89513098	-10.82199512	-14.37058752	-14.11567961	-14.275334	-3.717396481	-3.220548635	-3.453338886	-3.453338886	F1	5.468909092	5.496334513	5.408032466	0.051652447	0.030350685	0.115420799	0.051652447	substitution
249	ATGGACTGGCAAAAGTCCTTAACTTTGATCGTTGCTTTGACTTTGTCTAGAGGTATTGGTTTGAAAAACGACTTGCCTTGGAAGTTGAAGTCTGACATGATGTTCTTTTCCAGAGTTACTTCTGGTCTGTTGGTCACCAGATCAACCGTGCAAATGAACGTCGTTTTGATGGGTCGTAAGACCTGGGAATCTTTACCAGCTCATTCTAGACCATTAAAG	MDWQKSLTLIVALTLSRGIGLKNDLPWKLKSDMMFFSRVTSGLLVTRSTVQMNVVLMGRKTWESLPAHSRPLK		189	230	223	13	8	13	GGT	G	50	V	GTG	0.000620969	0.000674704	0.000712055	4.09E-05	2.65E-05	4.37E-05	-10.65319104	-10.5334567	-10.45572344	-14.5770384	-15.20314245	-14.48178488	-3.923847358	-4.66968575	-4.026061436	-4.026061436	F1	5.468909092	5.496334513	5.408032466	-0.021753366	0.004184435	-0.067331052	-0.021753366	substitution
250	ATGGACTGGCAAAAGTCCTTAACTTTGATCGTTGCTTTGACTTGGTCTAGAGGTATTGGTTTGAAAAACGACTTGCCTTGGAAGTTGAAGTCTGACATGATGTTCTTTTCCAGAGTTACTTCTGGTCTGTTGGTCACCAGATCAACCGGTCAAATGAACGTCGTTTTGATGGGTCGTAAGACCTGGGAATCTTTACCAGCTCATTCTAGACCATTAAAG	MDWQKSLTLIVALTWSRGIGLKNDLPWKLKSDMMFFSRVTSGLLVTRSTGQMNVVLMGRKTWESLPAHSRPLK		189	190	168	30	29	48	TTG	L	15	W	TGG	0.000620969	0.000557365	0.000536436	9.44E-05	9.61E-05	0.000161379	-10.65319104	-10.80909114	-10.86430592	-13.37058752	-13.34516146	-12.5972621	-2.717396481	-2.536070312	-1.732956176	-2.536070312	F1	5.468909092	5.496334513	5.408032466	0.201740913	0.157093911	0.201740913	0.27215379	substitution
251	ATGGACTGGCAAAAGTCCTTAACTTTGATCGTTGCTTTGACTTTGTCTAGAGGTATTGAGTTGAAAAACGACTTGCCTTGGAAGTTGAAGTCTGACATGATGTTCTTTTCCAGAGTTACTTCTGGTCTGTTGGTCACCAGATCAACCGGTCAAATGAACGTCGTTTTGATGGGTCGTAAGACCTGGGAATCTTTACCAGCTCATTCTAGACCATTAAAG	MDWQKSLTLIVALTLSRGIELKNDLPWKLKSDMMFFSRVTSGLLVTRSTGQMNVVLMGRKTWESLPAHSRPLK		189	270	206	2	1	6	GGT	G	20	E	GAG	0.000620969	0.000792044	0.000657773	6.29E-06	3.31E-06	2.02E-05	-10.65319104	-10.30213116	-10.57012282	-17.27747811	-18.20314245	-15.5972621	-6.624287077	-7.901011296	-5.02713928	-6.624287077	F1	5.468909092	5.496334513	5.408032466	-0.338078006	-0.338078006	-0.474836124	-0.150061451	substitution
252	ATGGACTGGCAAAAGTCCTTAACTTTGATCGTTGCTTTGACTTTGTCTAGAGGTATTGGTTTGAAAAACGACTTGCCTTGGAAGTTGAAGTCTGACATGATGTTCTTTTCCAGAGTTACTTCTGGTCTGTTGGTCACCAGATCAACCGGTCAAATGAACGTCGTTTTGATGGGTCGTAAGACCTGGGAATCTTTACCAAGGCATTCTAGACCATTAAAG	MDWQKSLTLIVALTLSRGIGLKNDLPWKLKSDMMFFSRVTSGLLVTRSTGQMNVVLMGRKTWESLPRHSRPLK		188	219	176	5	20	14	GCT	A	67	R	AGG	0.000617683	0.000642436	0.000561981	1.57E-05	6.63E-05	4.71E-05	-10.66084461	-10.60415969	-10.79719173	-15.95555002	-13.88121436	-14.37486968	-5.294705409	-3.277054663	-3.57767795	-3.57767795	F1	5.468909092	5.496334513	5.408032466	0.035715917	-0.169562537	0.108294778	0.035715917	substitution
253	ATGGACTGGCAAAAGTCCTTAACTTTGATCGTTGCTTTGACTTTGTCTAGAGGTATTGGTTCGAAAAACGACTTGCCTTGGAAGTTGAAGTCTGACATGATGTTCTTTTCCAGAGTTACTTCTGGTCTGTTGGTCACCAGATCAACCGGTCAAATGAACGTCGTTTTGATGGGTCGTAAGACCTGGGAATCTTTACCAGCTCATTCTAGACCATTAAAG	MDWQKSLTLIVALTLSRGIGSKNDLPWKLKSDMMFFSRVTSGLLVTRSTGQMNVVLMGRKTWESLPAHSRPLK		188	197	160	41	57	31	TTG	L	21	S	TCG	0.000617683	0.000577899	0.000510892	0.000129037	0.000188879	0.000104224	-10.66084461	-10.75689493	-10.93469525	-12.91992611	-12.37025244	-13.22802829	-2.259081499	-1.613357504	-2.293333038	-2.259081499	F1	5.468909092	5.496334513	5.408032466	0.21518223	0.21518223	0.31810497	0.200330323	substitution
254	ATGGACTGGCAAAAGTCCTTAACTTTGATCGTTGCTTTGACTTTGTCTAGAGGTATTGGTTTGAAAGTGGACTTGCCTTGGAAGTTGAAGTCTGACATGATGTTCTTTTCCAGAGTTACTTCTGGTCTGTTGGTCACCAGATCAACCGGTCAAATGAACGTCGTTTTGATGGGTCGTAAGACCTGGGAATCTTTACCAGCTCATTCTAGACCATTAAAG	MDWQKSLTLIVALTLSRGIGLKVDLPWKLKSDMMFFSRVTSGLLVTRSTGQMNVVLMGRKTWESLPAHSRPLK		188	194	204	14	16	25	AAC	N	23	V	GTG	0.000617683	0.000569099	0.000651387	4.41E-05	5.30E-05	8.41E-05	-10.66084461	-10.77903391	-10.584198	-14.47012319	-14.20314245	-13.53836841	-3.809278582	-3.424108541	-2.954170406	-3.424108541	F1	5.468909092	5.496334513	5.408032466	0.089749695	0.018705251	0.089749695	0.115630839	substitution
255	ATGGACTGGCAAAAGTCCTTAACTTTGATCGTTGCTTTGACTTTGTCTAGAGGTATTGGTTTGAAAAACGACTTGCCTTGGAAGTTGAAGTCTGACATGATGTTCTTTTCCAGAGTTACTTCTGGTCTGTTGGTCACCAGATCAACCGGTCAAATGAACGTCGTTTTGTTGGGTCGTAAGACCTGGGAATCTTTACCAGCTCATTCTAGACCATTAAAG	MDWQKSLTLIVALTLSRGIGLKNDLPWKLKSDMMFFSRVTSGLLVTRSTGQMNVVLLGRKTWESLPAHSRPLK		188	191	183	6	7	6	ATG	M	57	L	TTG	0.000617683	0.000560298	0.000584332	1.89E-05	2.32E-05	2.02E-05	-10.66084461	-10.80151793	-10.74092351	-15.69251561	-15.39578753	-15.5972621	-5.031671003	-4.594269605	-4.856338591	-4.856338591	F1	5.468909092	5.496334513	5.408032466	-0.128169937	-0.136224708	-0.057820261	-0.128169937	substitution
256	ATGGACTGGCAAAAGTCCTTAACTTTGATCGTTGCTTTGACTTTGTCTAGAGGTATTGGTTTGAAAAACGACTTGCCTTGGAAGTTGAAGTCTGACATGATGTTCTTTTCCAGAGTTACTTCTGGTCTGTTGGTCACCAGATCAACCGGTCAAATGAACGTCGTTTTGATGGGTCGTAAGACCTGGGAATAGTTACCAGCTCATTCTAGACCATTAAAG	MDWQKSLTLIVALTLSRGIGLKNDLPWKLKSDMMFFSRVTSGLLVTRSTGQMNVVLMGRKTWE_LPAHSRPLK		188	231	156	2	2	5	TCT	S	64	*	TAG	0.000617683	0.000677638	0.000498119	6.29E-06	6.63E-06	1.68E-05	-10.66084461	-10.52719771	-10.97122113	-17.27747811	-17.20314245	-15.8602965	-6.616633504	-6.67594474	-4.889075378	-6.616633504	F1	5.468909092	5.496334513	5.408032466	-0.320341992	-0.337107968	-0.320341992	-0.132365809	stop
257	ATGGACTGGCAAAAGTCCTTAACTTTGATCGTTGCTTTGACTTTGTCTAGAGGTATTGGTTTGAAAAACGACTTGCCTTGGAAGTTGAAGTCTGACATGATGTTCTTTTCCAGAGTTACTTCTGGTCTGGCGGTCACCAGATCAACCGGTCAAATGAACGTCGTTTTGATGGGTCGTAAGACCTGGGAATCTTTACCAGCTCATTCTAGACCATTAAAG	MDWQKSLTLIVALTLSRGIGLKNDLPWKLKSDMMFFSRVTSGLAVTRSTGQMNVVLMGRKTWESLPAHSRPLK		188	217	204	29	20	23	TTG	L	44	A	GCG	0.000617683	0.000636569	0.000651387	9.13E-05	6.63E-05	7.73E-05	-10.66084461	-10.61739552	-10.584198	-13.41949712	-13.88121436	-13.65866264	-2.758652509	-3.263818836	-3.07446464	-3.07446464	F1	5.468909092	5.496334513	5.408032466	0.109963959	0.151864989	0.109963959	0.100212735	substitution
258	ATGGACTGGCAAAAGTCCTTAACTTTGATCGTTGCTTTGACTTTGTCTAGAGGTATTGGTTTGAAAAACGACTTGCCTTGGAAGTTGAAGTCTGACATGATGTTCTTTTCCAGAGTTACTTCTGGTCTGTTGGTCACCTGTTCAACCGGTCAAATGAACGTCGTTTTGATGGGTCGTAAGACCTGGGAATCTTTACCAGCTCATTCTAGACCATTAAAG	MDWQKSLTLIVALTLSRGIGLKNDLPWKLKSDMMFFSRVTSGLLVTCSTGQMNVVLMGRKTWESLPAHSRPLK		188	226	171	7	13	6	AGA	R	47	C	TGT	0.000617683	0.00066297	0.000546015	2.20E-05	4.31E-05	2.02E-05	-10.66084461	-10.55876779	-10.83877083	-15.47012319	-14.50270273	-15.5972621	-4.809278582	-3.943934943	-4.758491268	-4.758491268	F1	5.468909092	5.496334513	5.408032466	-0.108037975	-0.108037975	0.024193968	-0.115628852	substitution
259	ATGGACTGGCAAAAGTCCTTAACTTTGATCGTTGCTTTGACTTTGTCTAGAGGTATTGGTTTGAAATCGGACTTGCCTTGGAAGTTGAAGTCTGACATGATGTTCTTTTCCAGAGTTACTTCTGGTCTGTTGGTCACCAGATCAACCGGTCAAATGAACGTCGTTTTGATGGGTCGTAAGACCTGGGAATCTTTACCAGCTCATTCTAGACCATTAAAG	MDWQKSLTLIVALTLSRGIGLKSDLPWKLKSDMMFFSRVTSGLLVTRSTGQMNVVLMGRKTWESLPAHSRPLK		188	222	222	6	11	16	AAC	N	23	S	TCG	0.000617683	0.000651236	0.000708862	1.89E-05	3.65E-05	5.38E-05	-10.66084461	-10.58453089	-10.46220748	-15.69251561	-14.74371083	-14.1822246	-5.031671003	-4.159179946	-3.72001712	-4.159179946	F1	5.468909092	5.496334513	5.408032466	-0.002950753	-0.136224708	-0.002950753	0.017472314	substitution
260	ATGGACTGGCAAAAGTCCTTATCGTTGATCGTTGCTTTGACTTTGTCTAGAGGTATTGGTTTGAAAAACGACTTGCCTTGGAAGTTGAAGTCTGACATGATGTTCTTTTCCAGAGTTACTTCTGGTCTGTTGGTCACCAGATCAACCGGTCAAATGAACGTCGTTTTGATGGGTCGTAAGACCTGGGAATCTTTACCAGCTCATTCTAGACCATTAAAG	MDWQKSLSLIVALTLSRGIGLKNDLPWKLKSDMMFFSRVTSGLLVTRSTGQMNVVLMGRKTWESLPAHSRPLK		187	199	184	7	2	1	ACT	T	8	S	TCG	0.000614398	0.000583766	0.000587525	2.20E-05	6.63E-06	3.36E-06	-10.668539	-10.74232213	-10.73306139	-15.47012319	-17.20314245	-18.1822246	-4.80158419	-6.460820319	-7.44916321	-6.460820319	F1	5.468909092	5.496334513	5.408032466	-0.293212478	-0.107062763	-0.293212478	-0.460492105	substitution
261	ATGGACTGGCAAAAGTCCTTAACTTTGATCGTTGCTTTGACTTTGTCTAGAGGTCAGGGTTTGAAAAACGACTTGCCTTGGAAGTTGAAGTCTGACATGATGTTCTTTTCCAGAGTTACTTCTGGTCTGTTGGTCACCAGATCAACCGGTCAAATGAACGTCGTTTTGATGGGTCGTAAGACCTGGGAATCTTTACCAGCTCATTCTAGACCATTAAAG	MDWQKSLTLIVALTLSRGQGLKNDLPWKLKSDMMFFSRVTSGLLVTRSTGQMNVVLMGRKTWESLPAHSRPLK		187	251	177	500	536	411	ATT	I	19	Q	CAG	0.000614398	0.000736308	0.000565174	0.001573624	0.001776122	0.001381805	-10.668539	-10.4074032	-10.78901779	-9.31169383	-9.137053261	-9.499230015	1.356845172	1.270349938	1.28978778	1.28978778	F1	5.468909092	5.496334513	5.408032466	0.673476441	0.673476441	0.681771642	0.659578693	substitution
262	ATGGACTGGCAAAAGTCCTTAACTTTGATCGTTGCTTTGACTTTGTCTAGAGGTATTGGTTTGAAAAACGACTTGCCTTGGAAGTTGAAGTCTGACATGATGTTCTTTTCCAGAGTTACTTCTGGTCTGTTGGTCACCAGATCAACCGGTCAAATGAACGTCGTTTTGATGGGTAGGAAGACCTGGGAATCTTTACCAGCTCATTCTAGACCATTAAAG	MDWQKSLTLIVALTLSRGIGLKNDLPWKLKSDMMFFSRVTSGLLVTRSTGQMNVVLMGRKTWESLPAHSRPLK		187	178	148	6	5	15	CGT	R	59	R	AGG	0.000614398	0.000522163	0.000472575	1.89E-05	1.66E-05	5.04E-05	-10.668539	-10.90321332	-11.04716998	-15.69251561	-15.88121436	-14.275334	-5.023976611	-4.978001035	-3.228164024	-4.978001035	F1	5.468909092	5.496334513	5.408032466	-0.106212941	-0.135249496	-0.106212941	0.080513095	silent
263	ATGGACTGGCAAAAGTCCTTAACTTTGATCGTTGCTTTGACTTTGTCTAGAGGTATTGGTTTGAAAAACGACTTGCCTTGGAAGTTGAAGTCTGACATGATGTTCTTTTCCAGAGTTACTCCGGGTCTGTTGGTCACCAGATCAACCGGTCAAATGAACGTCGTTTTGATGGGTCGTAAGACCTGGGAATCTTTACCAGCTCATTCTAGACCATTAAAG	MDWQKSLTLIVALTLSRGIGLKNDLPWKLKSDMMFFSRVTPGLLVTRSTGQMNVVLMGRKTWESLPAHSRPLK		187	172	160	38	39	41	TCT	S	41	P	CCG	0.000614398	0.000504562	0.000510892	0.000119595	0.000129233	0.000137844	-10.668539	-10.952682	-10.93469525	-13.0295506	-12.91774023	-12.82467259	-2.361011599	-1.965058234	-1.889977344	-1.965058234	F1	5.468909092	5.496334513	5.408032466	0.252028397	0.202263281	0.273751707	0.252028397	substitution
264	ATGGACTGGCAAAAGTCCTTAACTTTGATCGTTGCTTTGACTTTGTCTAGAGGTATTGGTTTGAAAAACGACTTGCCTTGGAAGTTGAAGTCTGACATGATGTTCTTTTCCCTGGTTACTTCTGGTCTGTTGGTCACCAGATCAACCGGTCAAATGAACGTCGTTTTGATGGGTCGTAAGACCTGGGAATCTTTACCAGCTCATTCTAGACCATTAAAG	MDWQKSLTLIVALTLSRGIGLKNDLPWKLKSDMMFFSLVTSGLLVTRSTGQMNVVLMGRKTWESLPAHSRPLK		187	200	167	13	14	15	AGA	R	38	L	CTG	0.000614398	0.0005867	0.000533243	4.09E-05	4.64E-05	5.04E-05	-10.668539	-10.73509056	-10.87291905	-14.5770384	-14.39578753	-14.275334	-3.908499394	-3.660696966	-3.402414951	-3.660696966	F1	5.468909092	5.496334513	5.408032466	0.058179364	0.006129685	0.059913338	0.058179364	substitution
265	ATGGACTGGCAAAAGTCCTTAACTTTGATCGTTGCTTTGACTTTGTCTAGAGGTATTGGTTTGAAAAACGACTTGCCTTGGAAGTTGAAGTCTGACTCGATGTTCTTTTCCAGAGTTACTTCTGGTCTGTTGGTCACCAGATCAACCGGTCAAATGAACGTCGTTTTGATGGGTCGTAAGACCTGGGAATCTTTACCAGCTCATTCTAGACCATTAAAG	MDWQKSLTLIVALTLSRGIGLKNDLPWKLKSDSMFFSRVTSGLLVTRSTGQMNVVLMGRKTWESLPAHSRPLK		187	222	177	17437	15785	16599	ATG	M	33	S	TCG	0.000614398	0.000651236	0.000565174	0.054878548	0.052306143	0.055806776	-10.668539	-10.58453089	-10.78901779	-4.187613886	-4.256875812	-4.163415889	6.480925116	6.327655075	6.625601905	6.480925116	F1	5.468909092	5.496334513	5.408032466	1.322918863	1.322918863	1.319552474	1.343469653	substitution
266	ATGGACTGGCAAAAGTCCTTAACTTTGATCGTTGCTTTGACTTTGTCTAGAGGTATTGGTTGTAAAAACGACTTGCCTTGGAAGTTGAAGTCTGACATGATGTTCTTTTCCAGAGTTACTTCTGGTCTGTTGGTCACCAGATCAACCGGTCAAATGAACGTCGTTTTGATGGGTCGTAAGACCTGGGAATCTTTACCAGCTCATTCTAGACCATTAAAG	MDWQKSLTLIVALTLSRGIGCKNDLPWKLKSDMMFFSRVTSGLLVTRSTGQMNVVLMGRKTWESLPAHSRPLK		186	201	173	49	41	52	TTG	L	21	C	TGT	0.000611112	0.000589633	0.000552402	0.000154215	0.00013586	0.000174827	-10.67627465	-10.72789506	-10.82199512	-12.66276827	-12.84559045	-12.48178488	-1.986493619	-2.117695385	-1.659789763	-1.986493619	F1	5.468909092	5.496334513	5.408032466	0.254502512	0.249730897	0.254502512	0.281531525	substitution
267	ATGGACTGGCAAAAGTCCTTAACTTTGATCGTTGCTTTGACTTTGTCTAGAGGTATTGGTTTGAAAAACGACTTGCCTTGGAAGTTGAAGTCTGACATGATGTTCTTTTCCAGAGTTACTTCTGGTCTGTTGGTCACCAGATCAACCGGTCAAATGAACGTCGTTTTGATGGGTCGTAAGACCTGGGAATCTTTACCAGCTCATTCTAGACAGTTAAAG	MDWQKSLTLIVALTLSRGIGLKNDLPWKLKSDMMFFSRVTSGLLVTRSTGQMNVVLMGRKTWESLPAHSRQLK		186	217	193	136	148	132	CCA	P	71	Q	CAG	0.000611112	0.000636569	0.000616263	0.000428026	0.000490422	0.000443791	-10.67627465	-10.61739552	-10.66416631	-11.19001527	-10.99368909	-11.13783048	-0.513740622	-0.376293565	-0.473664172	-0.473664172	F1	5.468909092	5.496334513	5.408032466	0.436392363	0.436392363	0.474112101	0.433557167	substitution
268	ATGGACTGGCAAAAGTCCTTAACTTTGATCGTTGCTTTGACTTTGTCTAGAGGTATTGGTTTGAAAAACGACTTGCCTTGGAAGTTGAAGTCTGACATGATGTTCTTTTCTAGAGTTACTTCTGGTCTGTTGGTCACCAGATCAACCGGTCAAATGAACGTCGTTTTGATGGGTCGTAAGACCTGGGAATCTTTACCAGCTCATTCTAGACCATTAAAG	MDWQKSLTLIVALTLSRGIGLKNDLPWKLKSDMMFFSRVTSGLLVTRSTGQMNVVLMGRKTWESLPAHSRPLK		186	189	233	13	16	18	TCC	S	37	S	TCT	0.000611112	0.000554431	0.000743986	4.09E-05	5.30E-05	6.05E-05	-10.67627465	-10.81670433	-10.3924372	-14.5770384	-14.20314245	-14.0122996	-3.900763745	-3.386438123	-3.619862397	-3.619862397	F1	5.468909092	5.496334513	5.408032466	0.030309139	0.007110126	0.094500342	0.030309139	silent
269	ATGGACTGGAGGAAGTCCTTAACTTTGATCGTTGCTTTGACTTTGTCTAGAGGTATTGGTTTGAAAAACGACTTGCCTTGGAAGTTGAAGTCTGACATGATGTTCTTTTCCAGAGTTACTTCTGGTCTGTTGGTCACCAGATCAACCGGTCAAATGAACGTCGTTTTGATGGGTCGTAAGACCTGGGAATCTTTACCAGCTCATTCTAGACCATTAAAG	MDWRKSLTLIVALTLSRGIGLKNDLPWKLKSDMMFFSRVTSGLLVTRSTGQMNVVLMGRKTWESLPAHSRPLK		186	163	226	1	2	2	CAA	Q	4	R	AGG	0.000611112	0.00047816	0.000721634	3.15E-06	6.63E-06	6.72E-06	-10.67627465	-11.0302186	-10.43644438	-18.27747811	-17.20314245	-17.1822246	-7.601203463	-6.172923853	-6.745780216	-6.745780216	F1	5.468909092	5.496334513	5.408032466	-0.370339551	-0.461895541	-0.256905622	-0.370339551	substitution
270	ATGGACTGGCAAAAGTCCTTAACTTTGATCGTTGCTTTGACTTTGTCTAGAGGTATTGGTTTGAAAAACGACTTGCCTTGGAAGTTGAAGGCGGACATGATGTTCTTTTCCAGAGTTACTTCTGGTCTGTTGGTCACCAGATCAACCGGTCAAATGAACGTCGTTTTGATGGGTCGTAAGACCTGGGAATCTTTACCAGCTCATTCTAGACCATTAAAG	MDWQKSLTLIVALTLSRGIGLKNDLPWKLKADMMFFSRVTSGLLVTRSTGQMNVVLMGRKTWESLPAHSRPLK		186	193	208	15	2	2	TCT	S	31	A	GCG	0.000611112	0.000566165	0.000664159	4.72E-05	6.63E-06	6.72E-06	-10.67627465	-10.78648972	-10.55618363	-14.37058752	-17.20314245	-17.1822246	-3.694312868	-6.416652736	-6.626040972	-6.416652736	F1	5.468909092	5.496334513	5.408032466	-0.287642468	0.033276377	-0.287642468	-0.35499258	substitution
271	ATGGACTGGCAAAAGTCCTTAACTTTGATCGTTGCTTTGACTTTGTCTAGAGGTATTGGTTTGAAAAACGACAAGCCTTGGAAGTTGAAGTCTGACATGATGTTCTTTTCCAGAGTTACTTCTGGTCTGTTGGTCACCAGATCAACCGGTCAAATGAACGTCGTTTTGATGGGTCGTAAGACCTGGGAATCTTTACCAGCTCATTCTAGACCATTAAAG	MDWQKSLTLIVALTLSRGIGLKNDKPWKLKSDMMFFSRVTSGLLVTRSTGQMNVVLMGRKTWESLPAHSRPLK		186	171	189	3	1	2	TTG	L	25	K	AAG	0.000611112	0.000501628	0.000603491	9.44E-06	3.31E-06	6.72E-06	-10.67627465	-10.96109424	-10.69438092	-16.69251561	-18.20314245	-17.1822246	-6.016240963	-7.242048213	-6.487843678	-6.487843678	F1	5.468909092	5.496334513	5.408032466	-0.337279841	-0.26101228	-0.391733758	-0.337279841	substitution
272	ATGGACTGGCAAAAGTCCTTAACTTTGATCGTTGCTTTGACTTTGTCTAGAGGTATTGGTTTGAAAAACGACGAGCCTTGGAAGTTGAAGTCTGACATGATGTTCTTTTCCAGAGTTACTTCTGGTCTGTTGGTCACCAGATCAACCGGTCAAATGAACGTCGTTTTGATGGGTCGTAAGACCTGGGAATCTTTACCAGCTCATTCTAGACCATTAAAG	MDWQKSLTLIVALTLSRGIGLKNDEPWKLKSDMMFFSRVTSGLLVTRSTGQMNVVLMGRKTWESLPAHSRPLK		186	243	187	53	101	80	TTG	L	25	E	GAG	0.000611112	0.00071284	0.000597105	0.000166804	0.00033468	0.000268965	-10.67627465	-10.45413425	-10.70972888	-12.54955766	-11.54493097	-11.8602965	-1.873283009	-1.090796719	-1.150567619	-1.150567619	F1	5.468909092	5.496334513	5.408032466	0.346798495	0.264079575	0.384005532	0.346798495	substitution
273	ATGGACTGGCAAAAGTCCTTAACTTTGATCGTTGCTTTGACTTTGTCTAGAGGTATTGGTTTGAAAAACGACTTGCCTTGGAAGTTGAAGTCTGACATGATGTTCTTTTCCAGAGTTACTTCTGGTCTGTTGGTCACCAGATCAACCGGTCAAATGAACGTCGTTTTGATGGGTCGTAAGACCTGGGAATCTTTACCAGCTCATTCTAGAAGGTTAAAG	MDWQKSLTLIVALTLSRGIGLKNDLPWKLKSDMMFFSRVTSGLLVTRSTGQMNVVLMGRKTWESLPAHSRRLK		185	219	206	88	135	101	CCA	P	71	R	AGG	0.000607827	0.000642436	0.000657773	0.000276958	0.000447344	0.000339568	-10.684052	-10.60415969	-10.57012282	-11.8180465	-11.12632685	-11.52401312	-1.133994494	-0.522167161	-0.953890298	-0.953890298	F1	5.468909092	5.496334513	5.408032466	0.372006615	0.357779387	0.455715864	0.372006615	substitution
274	ATGGACTGGCAAAAGTCCTTAACTTTGATCGTTGCTGCGACTTTGTCTAGAGGTATTGGTTTGAAAAACGACTTGCCTTGGAAGTTGAAGTCTGACATGATGTTCTTTTCCAGAGTTACTTCTGGTCTGTTGGTCACCAGATCAACCGGTCAAATGAACGTCGTTTTGATGGGTCGTAAGACCTGGGAATCTTTACCAGCTCATTCTAGACCATTAAAG	MDWQKSLTLIVAATLSRGIGLKNDLPWKLKSDMMFFSRVTSGLLVTRSTGQMNVVLMGRKTWESLPAHSRPLK		185	168	139	79	70	80	TTG	L	13	A	GCG	0.000607827	0.000492828	0.000443837	0.000248633	0.000231956	0.000268965	-10.684052	-10.98662933	-11.13768227	-11.97369737	-12.07385943	-11.8602965	-1.289645365	-1.087230104	-0.722614232	-1.087230104	F1	5.468909092	5.496334513	5.408032466	0.38445532	0.338051693	0.38445532	0.401649254	substitution
275	ATGGACTGGCAAAAGTCCTTAACTTTGATCGTTGCTTTGACTTTGTCTAGAGGTATTGGTTTGAAAAACGACTTGCCTTGGAAGTTGAAGTCTGACATGATGTTCTTTTCCAGAGTTATGTCTGGTCTGTTGGTCACCAGATCAACCGGTCAAATGAACGTCGTTTTGATGGGTCGTAAGACCTGGGAATCTTTACCAGCTCATTCTAGACCATTAAAG	MDWQKSLTLIVALTLSRGIGLKNDLPWKLKSDMMFFSRVMSGLLVTRSTGQMNVVLMGRKTWESLPAHSRPLK		185	174	194	9	3	1	ACT	T	40	M	ATG	0.000607827	0.000510429	0.000619456	2.83E-05	9.94E-06	3.36E-06	-10.684052	-10.93600326	-10.6567105	-15.10755311	-16.61817995	-18.1822246	-4.423501111	-5.682176694	-7.525514096	-5.682176694	F1	5.468909092	5.496334513	5.408032466	-0.195017102	-0.059143294	-0.195017102	-0.470277993	substitution
276	ATGGACTGGCAAAAGTCCTTAACTTTGATCGTTGCTTTGACTTTGTCTAGAGGTATTGGTTTGAAAAACGACTTGCCTTGGAAGTTGAAGTCTGACATGATGTTCTTTTCCAGAGTTACTTCTGGTCTGTTGGTCACCAGATCAACCGGTCAAATGAACGTCGTTTTTATGGGTCGTAAGACCTGGGAATCTTTACCAGCTCATTCTAGACCATTAAAG	MDWQKSLTLIVALTLSRGIGLKNDLPWKLKSDMMFFSRVTSGLLVTRSTGQMNVVFMGRKTWESLPAHSRPLK		185	208	249	7	6	4	TTG	L	56	F	TTT	0.000607827	0.000610168	0.000795075	2.20E-05	1.99E-05	1.34E-05	-10.684052	-10.67850703	-10.29662141	-15.47012319	-15.61817995	-16.1822246	-4.786071191	-4.939672916	-5.885603186	-4.939672916	F1	5.468909092	5.496334513	5.408032466	-0.105096595	-0.105096595	-0.101379351	-0.260090715	substitution
277	ATGGACTGGCAAAAGTCCTTAACTTTGATCGTTGCTTTGACTTTGTCTAGAGGTATTGGTTTGAAAAACGACTTGCCTTGGAAGTTGAAGTCTGACATGATGTTCTTTTCCAGAGTTACTTCTGGTCTGTTGGTCACCAGATCAACCGGGCAAATGAACGTCGTTTTGATGGGTCGTAAGACCTGGGAATCTTTACCAGCTCATTCTAGACCATTAAAG	MDWQKSLTLIVALTLSRGIGLKNDLPWKLKSDMMFFSRVTSGLLVTRSTGQMNVVLMGRKTWESLPAHSRPLK		185	211	191	9	18	16	GGT	G	50	G	GGG	0.000607827	0.000618968	0.000609877	2.83E-05	5.96E-05	5.38E-05	-10.684052	-10.65784756	-10.67919452	-15.10755311	-14.03321745	-14.1822246	-4.423501111	-3.375369886	-3.503030082	-3.503030082	F1	5.468909092	5.496334513	5.408032466	0.045283529	-0.059143294	0.095896166	0.045283529	silent
278	ATGGACTGGCAAAAGTCCTTAACTTTGATCGTTGCTTTGACTTTGTCTAGAGGTGAGGGTTTGAAAAACGACTTGCCTTGGAAGTTGAAGTCTGACATGATGTTCTTTTCCAGAGTTACTTCTGGTCTGTTGGTCACCAGATCAACCGGTCAAATGAACGTCGTTTTGATGGGTCGTAAGACCTGGGAATCTTTACCAGCTCATTCTAGACCATTAAAG	MDWQKSLTLIVALTLSRGEGLKNDLPWKLKSDMMFFSRVTSGLLVTRSTGQMNVVLMGRKTWESLPAHSRPLK		185	249	187	813	855	704	ATT	I	19	E	GAG	0.000607827	0.000730441	0.000597105	0.002558712	0.00283318	0.002366888	-10.684052	-10.41894482	-10.70972888	-8.610366572	-8.463361842	-8.72279298	2.073685429	1.955582979	1.986935905	1.986935905	F1	5.468909092	5.496334513	5.408032466	0.764331088	0.764331088	0.768186934	0.748932124	substitution
279	ATGGACTGGCAAAAGTCCTTAACTTTGATCGTTGCTTTGACTTTGTCTAGAGGTATTGGTTTGAAAAACGACTTGCCTTGGAAGTTGAAGTCTGACATGATGTTCTTTTCCAGAGTTACTTCTGGTCTGTTGGTCACCAGATTTACCGGTCAAATGAACGTCGTTTTGATGGGTCGTAAGACCTGGGAATCTTTACCAGCTCATTCTAGACCATTAAAG	MDWQKSLTLIVALTLSRGIGLKNDLPWKLKSDMMFFSRVTSGLLVTRFTGQMNVVLMGRKTWESLPAHSRPLK		184	210	246	6	8	4	TCA	S	48	F	TTT	0.000604541	0.000616034	0.000785496	1.89E-05	2.65E-05	1.34E-05	-10.69187151	-10.66470124	-10.31410884	-15.69251561	-15.20314245	-16.1822246	-5.000644108	-4.538441216	-5.868115759	-5.000644108	F1	5.468909092	5.496334513	5.408032466	-0.132292259	-0.132292259	-0.050779698	-0.257849353	substitution
280	ATGGACTGGCAAAAGTCCTTAACTTTGATCGTTGCTTTGACTTTGTCTAGAGGTATTGGTTTGAAAAACGACTTGCCTTGGAAGTTGAAGTCTGACATGATGTTCTTTTCCAGAGTTACTTCTGGTCTGTTGGTCACCAGTTCAACCGGTCAAATGAACGTCGTTTTGATGGGTCGTAAGACCTGGGAATCTTTACCAGCTCATTCTAGACCATTAAAG	MDWQKSLTLIVALTLSRGIGLKNDLPWKLKSDMMFFSRVTSGLLVTSSTGQMNVVLMGRKTWESLPAHSRPLK		184	236	143	15	10	12	AGA	R	47	S	AGT	0.000604541	0.000692305	0.000456609	4.72E-05	3.31E-05	4.03E-05	-10.69187151	-10.4963037	-11.09675201	-14.37058752	-14.88121436	-14.5972621	-3.678716013	-4.384910653	-3.50051009	-3.678716013	F1	5.468909092	5.496334513	5.408032466	0.035253172	0.035253172	-0.031417834	0.045606517	substitution
281	ATGGACTGGCAAAAGTCCTTAACTTTGATCGTTGCTTTGACTTTGTCTAGAGGTATTTAGTTGAAAAACGACTTGCCTTGGAAGTTGAAGTCTGACATGATGTTCTTTTCCAGAGTTACTTCTGGTCTGTTGGTCACCAGATCAACCGGTCAAATGAACGTCGTTTTGATGGGTCGTAAGACCTGGGAATCTTTACCAGCTCATTCTAGACCATTAAAG	MDWQKSLTLIVALTLSRGI_LKNDLPWKLKSDMMFFSRVTSGLLVTRSTGQMNVVLMGRKTWESLPAHSRPLK		184	291	218	2	5	13	GGT	G	20	*	TAG	0.000604541	0.000853648	0.00069609	6.29E-06	1.66E-05	4.37E-05	-10.69187151	-10.19407141	-10.48843902	-17.27747811	-15.88121436	-14.48178488	-6.585606608	-5.687142947	-3.99334586	-5.687142947	F1	5.468909092	5.496334513	5.408032466	-0.1956434	-0.333175519	-0.1956434	-0.017560213	stop
282	ATGGACTGGCAAAAGTCCTTAACTTTGATCGTTGCTTTGACTTTGTCTAGAGGTATTGGTTTGAAATATGACTTGCCTTGGAAGTTGAAGTCTGACATGATGTTCTTTTCCAGAGTTACTTCTGGTCTGTTGGTCACCAGATCAACCGGTCAAATGAACGTCGTTTTGATGGGTCGTAAGACCTGGGAATCTTTACCAGCTCATTCTAGACCATTAAAG	MDWQKSLTLIVALTLSRGIGLKYDLPWKLKSDMMFFSRVTSGLLVTRSTGQMNVVLMGRKTWESLPAHSRPLK		184	256	173	30	20	37	AAC	N	23	Y	TAT	0.000604541	0.000750975	0.000552402	9.44E-05	6.63E-05	0.000124396	-10.69187151	-10.37894675	-10.82199512	-13.37058752	-13.88121436	-12.97277123	-2.678716013	-3.502267604	-2.150776116	-2.678716013	F1	5.468909092	5.496334513	5.408032466	0.161996398	0.161996398	0.079892993	0.218601835	substitution
283	ATGGACTGGCAAAAGTCCTTAACTTTGATCGTTGCTTTGACTTTGTCTAGAGGTATTGGTTTGAAAAACGACTTGCCTTGGAAGTTGAAGTCTGACATGATGTTCTTTTCCAGAGTTACTTCTGGTCTGTTGGTCACCAGATCAACCAGGCAAATGAACGTCGTTTTGATGGGTCGTAAGACCTGGGAATCTTTACCAGCTCATTCTAGACCATTAAAG	MDWQKSLTLIVALTLSRGIGLKNDLPWKLKSDMMFFSRVTSGLLVTRSTRQMNVVLMGRKTWESLPAHSRPLK		184	207	202	7	8	4	GGT	G	50	R	AGG	0.000604541	0.000607234	0.000645001	2.20E-05	2.65E-05	1.34E-05	-10.69187151	-10.6854598	-10.59841186	-15.47012319	-15.20314245	-16.1822246	-4.778251686	-4.517682656	-5.583812737	-4.778251686	F1	5.468909092	5.496334513	5.408032466	-0.104105526	-0.104105526	-0.048161819	-0.221410252	substitution
284	ATGGACTGGCAAAAGTCCTTAACTTTGATCGTTGCTTTGACTTTGTCTAGAGGTATTGGTTTGAAAAACGACTTGCCTTGGAAGTTGAAGTCTGACATGATGTTCTTTTCCAGAGTTACTTCTGGTCTGTTGGTCACCAGATCAACCGGTCAAATGAACGTCGTTTTGATGGGTCGTAAGACCTGGTAGTCTTTACCAGCTCATTCTAGACCATTAAAG	MDWQKSLTLIVALTLSRGIGLKNDLPWKLKSDMMFFSRVTSGLLVTRSTGQMNVVLMGRKTW_SLPAHSRPLK		184	260	140	5	1	1	GAA	E	63	*	TAG	0.000604541	0.000762709	0.00044703	1.57E-05	3.31E-06	3.36E-06	-10.69187151	-10.35657894	-11.12734033	-15.95555002	-18.20314245	-18.1822246	-5.263678513	-7.846563512	-7.054884271	-7.054884271	F1	5.468909092	5.496334513	5.408032466	-0.409957398	-0.165630088	-0.46796967	-0.409957398	stop
285	ATGGACTGGCAAAAGTCCTTAACTTTGATCGTTGCTTTGACTTTGTCTAGAGGTATTGGTTTGAAAAACGACTTGCCTTGGAAGTTGAAGTCTGACATGATGTTCTTTTCCAGAGTTGATTCTGGTCTGTTGGTCACCAGATCAACCGGTCAAATGAACGTCGTTTTGATGGGTCGTAAGACCTGGGAATCTTTACCAGCTCATTCTAGACCATTAAAG	MDWQKSLTLIVALTLSRGIGLKNDLPWKLKSDMMFFSRVDSGLLVTRSTGQMNVVLMGRKTWESLPAHSRPLK		183	216	161	1	1	1	ACT	T	40	D	GAT	0.000601256	0.000633635	0.000514085	3.15E-06	3.31E-06	3.36E-06	-10.69973362	-10.62405925	-10.92570647	-18.27747811	-18.20314245	-18.1822246	-7.577744491	-7.579083201	-7.256518132	-7.577744491	F1	5.468909092	5.496334513	5.408032466	-0.435800798	-0.458922275	-0.434237512	-0.435800798	substitution
286	ATGGACTGGCAAAAGTCCTTAACTTTGATCGTTGCTTTGACTTTGTCTAGAGGTATTGGTTTGAAAAACGACTTGCCTTGGAAGTTGAAGTCTGACATGATGTTCTTTTCCAGAGTTCATTCTGGTCTGTTGGTCACCAGATCAACCGGTCAAATGAACGTCGTTTTGATGGGTCGTAAGACCTGGGAATCTTTACCAGCTCATTCTAGACCATTAAAG	MDWQKSLTLIVALTLSRGIGLKNDLPWKLKSDMMFFSRVHSGLLVTRSTGQMNVVLMGRKTWESLPAHSRPLK		183	173	184	1	1	1	ACT	T	40	H	CAT	0.000601256	0.000507495	0.000587525	3.15E-06	3.31E-06	3.36E-06	-10.69973362	-10.94431853	-10.73306139	-18.27747811	-18.20314245	-18.1822246	-7.577744491	-7.258823926	-7.44916321	-7.44916321	F1	5.468909092	5.496334513	5.408032466	-0.458922275	-0.458922275	-0.393849356	-0.460492105	substitution
287	ATGGACTGGCAAAAGTCCTTAACTTTGATCGTTGCTTTGACTTTGTCTAGAGGTATTGGTTTGAAAAACGACTTGCCTTGGAAGTTGAAGTCTGACATGATGTTCTTTTCCAGAGTTACTTCTGGTCTGTTGGTCACCAGATCAACCTTGCAAATGAACGTCGTTTTGATGGGTCGTAAGACCTGGGAATCTTTACCAGCTCATTCTAGACCATTAAAG	MDWQKSLTLIVALTLSRGIGLKNDLPWKLKSDMMFFSRVTSGLLVTRSTLQMNVVLMGRKTWESLPAHSRPLK		183	141	184	2	3	2	GGT	G	50	L	TTG	0.000601256	0.000413623	0.000587525	6.29E-06	9.94E-06	6.72E-06	-10.69973362	-11.2393954	-10.73306139	-17.27747811	-16.61817995	-17.1822246	-6.577744491	-5.37878455	-6.44916321	-6.44916321	F1	5.468909092	5.496334513	5.408032466	-0.332179049	-0.332179049	-0.156756074	-0.332322168	substitution
288	ATGGACTGGCAAAAGTCCTTAACTTTGATCGTTGCTTTGACTTTGTCTAGAGGTATTGGTTTGAAAAACGACTTGCCTTGGAAGTTGAAGTCTGACATGATGTTCTTTTCCAGAGTTACTTCTGGTCTGTTGGTCACCAGATCAACCGGTCAAATGTAGGTCGTTTTGATGGGTCGTAAGACCTGGGAATCTTTACCAGCTCATTCTAGACCATTAAAG	MDWQKSLTLIVALTLSRGIGLKNDLPWKLKSDMMFFSRVTSGLLVTRSTGQM_VVLMGRKTWESLPAHSRPLK		183	235	185	5	3	5	AAC	N	53	*	TAG	0.000601256	0.000689372	0.000590718	1.57E-05	9.94E-06	1.68E-05	-10.69973362	-10.50242981	-10.72524188	-15.95555002	-16.61817995	-15.8602965	-5.255816396	-6.115750144	-5.135054619	-5.255816396	F1	5.468909092	5.496334513	5.408032466	-0.164633618	-0.164633618	-0.249695399	-0.163892953	stop
289	ATGGACTGGCAAAAGTCCTTAACTTTGATCGTTGCTTTGACTTTGTCTAGAGGTATTGGTTTGAAAAACGACTTGCCTTGGAAGTTGAAGTCTGACATGATGTTCTTTTCCCGGGTTACTTCTGGTCTGTTGGTCACCAGATCAACCGGTCAAATGAACGTCGTTTTGATGGGTCGTAAGACCTGGGAATCTTTACCAGCTCATTCTAGACCATTAAAG	MDWQKSLTLIVALTLSRGIGLKNDLPWKLKSDMMFFSRVTSGLLVTRSTGQMNVVLMGRKTWESLPAHSRPLK		183	263	183	16	10	10	AGA	R	38	R	CGG	0.000601256	0.00077151	0.000584332	5.04E-05	3.31E-05	3.36E-05	-10.69973362	-10.34002776	-10.74092351	-14.27747811	-14.88121436	-14.8602965	-3.577744491	-4.541186593	-4.119372997	-4.119372997	F1	5.468909092	5.496334513	5.408032466	-0.033713103	0.048050629	-0.051125919	-0.033713103	silent
290	ATGGACTGGCAAAAGTCCTTAACTTTGATCGTTGCTTTGACTTTGTCTAGAGGTATTGGTTTGAAAAACGACTTGCCTTGGAAGTTGAAGTCTGACATGATGCAGTTTTCCAGAGTTACTTCTGGTCTGTTGGTCACCAGATCAACCGGTCAAATGAACGTCGTTTTGATGGGTCGTAAGACCTGGGAATCTTTACCAGCTCATTCTAGACCATTAAAG	MDWQKSLTLIVALTLSRGIGLKNDLPWKLKSDMMQFSRVTSGLLVTRSTGQMNVVLMGRKTWESLPAHSRPLK		183	192	176	1560	1434	1401	TTC	F	35	Q	CAG	0.000601256	0.000563232	0.000561981	0.004909705	0.00475179	0.004710241	-10.69973362	-10.79398425	-10.79719173	-7.670147801	-7.717313143	-7.729983358	3.029585823	3.076671109	3.067208368	3.067208368	F1	5.468909092	5.496334513	5.408032466	0.887390578	0.885484987	0.909568263	0.887390578	substitution
291	ATGGACTGGCAAAAGTCCTTAACTTTGATCGTTGCTTTGACTTTGTCTAGAGGTATTGGTTTGAAAAACGACTTGCCTTGGAAGTTGAAGTCTGACATGATGTTCTTTTCCAGAGTTACTTCTGGTCTGATGGTCACCAGATCAACCGGTCAAATGAACGTCGTTTTGATGGGTCGTAAGACCTGGGAATCTTTACCAGCTCATTCTAGACCATTAAAG	MDWQKSLTLIVALTLSRGIGLKNDLPWKLKSDMMFFSRVTSGLMVTRSTGQMNVVLMGRKTWESLPAHSRPLK		182	215	259	12	15	16	TTG	L	44	M	ATG	0.00059797	0.000630702	0.000827006	3.78E-05	4.97E-05	5.38E-05	-10.70763882	-10.6307539	-10.23981506	-14.69251561	-14.29625186	-14.1822246	-3.984876792	-3.665497953	-3.942409542	-3.942409542	F1	5.468909092	5.496334513	5.408032466	-0.003550632	-0.003550632	0.059307882	-0.011031708	substitution
292	ATGGACTGGCAAAAGTCCTTAACTTTGATCGTTGCTTTGACTTTGTCTAGAGGTATTGGTTTGAAAAACGACTTGCCTTGGAAGTTGAAGTCTGACATGATGTTCTTTTCCAGAGTTACTTCTGGTCTGTTGGTCACCAGATCAACCGGTCAAATGAACGTCGTTATGATGGGTCGTAAGACCTGGGAATCTTTACCAGCTCATTCTAGACCATTAAAG	MDWQKSLTLIVALTLSRGIGLKNDLPWKLKSDMMFFSRVTSGLLVTRSTGQMNVVMMGRKTWESLPAHSRPLK		182	187	203	8	9	9	TTG	L	56	M	ATG	0.00059797	0.000548564	0.000648194	2.52E-05	2.98E-05	3.03E-05	-10.70763882	-10.83205229	-10.59128743	-15.27747811	-15.03321745	-15.0122996	-4.569839292	-4.201165157	-4.42101217	-4.42101217	F1	5.468909092	5.496334513	5.408032466	-0.072374177	-0.077690667	-0.008245542	-0.072374177	substitution
293	ATGGACTGGCAAAAGTCCTTAACTTTGATCGTTGCTTTGACTTTGTCTAGAGGTATTGGTTTGAAAAACGACTTGCCTTGGAAGTTGAAGTCTGACATGATGTTCTTTTCCAGAGTTACTTCTGGTCTGTTGGTCACCAGATCAACCGGTCAAATGAACGTCGTTTTGATGGGTCGTAAGTAGTGGGAATCTTTACCAGCTCATTCTAGACCATTAAAG	MDWQKSLTLIVALTLSRGIGLKNDLPWKLKSDMMFFSRVTSGLLVTRSTGQMNVVLMGRK_WESLPAHSRPLK		182	254	163	1	1	3	ACC	T	61	*	TAG	0.00059797	0.000745108	0.000520471	3.15E-06	3.31E-06	1.01E-05	-10.70763882	-10.39026207	-10.90789519	-18.27747811	-18.20314245	-16.5972621	-7.569839292	-7.812880385	-5.689366907	-7.569839292	F1	5.468909092	5.496334513	5.408032466	-0.457920345	-0.457920345	-0.463721864	-0.234939124	stop
294	ATGGACTGGCAAAAGTCCTTAACTTTGATCGTTGCTTTGACTTTGTCTAGAGGTATTGGTTTGAAAAACGACTTGCCTTGGAAGTTGAAGTCTGACATGATGTTCTTTTCCAGAGTTACTTCTGGTCTGTTGGTCACCAGAAGTACCGGTCAAATGAACGTCGTTTTGATGGGTCGTAAGACCTGGGAATCTTTACCAGCTCATTCTAGACCATTAAAG	MDWQKSLTLIVALTLSRGIGLKNDLPWKLKSDMMFFSRVTSGLLVTRSTGQMNVVLMGRKTWESLPAHSRPLK		182	227	186	6	16	13	TCA	S	48	S	AGT	0.00059797	0.000665904	0.000593911	1.89E-05	5.30E-05	4.37E-05	-10.70763882	-10.55239827	-10.71746453	-15.69251561	-14.20314245	-14.48178488	-4.984876792	-3.650744186	-3.764320347	-3.764320347	F1	5.468909092	5.496334513	5.408032466	0.011793973	-0.130293858	0.061168491	0.011793973	silent
295	ATGGACTGGCAAAAGTCCTTAACTTTGATCGTTGCTTTGACTTTGTCTAGAGGTATTGGTTTGAAAAACGACTTGCCTTGGAAGTTGAAGTCTGACATGATGTTCTTTTCCAGAGTTACTTCTGGTCTGTTGGTCACCTTTTCAACCGGTCAAATGAACGTCGTTTTGATGGGTCGTAAGACCTGGGAATCTTTACCAGCTCATTCTAGACCATTAAAG	MDWQKSLTLIVALTLSRGIGLKNDLPWKLKSDMMFFSRVTSGLLVTFSTGQMNVVLMGRKTWESLPAHSRPLK		181	261	176	11	2	1	AGA	R	47	F	TTT	0.000594685	0.000765643	0.000561981	3.46E-05	6.63E-06	3.36E-06	-10.71558758	-10.35104076	-10.79719173	-14.8180465	-17.20314245	-18.1822246	-4.102458921	-6.852101695	-7.385032872	-6.852101695	F1	5.468909092	5.496334513	5.408032466	-0.342557288	-0.018453371	-0.342557288	-0.452272524	substitution
296	ATGGACTGGCAAAAGTCCTTAACTTTGATCGTTGCTTTGACTTTGTCTAGAGGTATTGGTTTGAAAAACGACTTGCCTTGGAAGTTGAAGTCTGACATGATGCGGTTTTCCAGAGTTACTTCTGGTCTGTTGGTCACCAGATCAACCGGTCAAATGAACGTCGTTTTGATGGGTCGTAAGACCTGGGAATCTTTACCAGCTCATTCTAGACCATTAAAG	MDWQKSLTLIVALTLSRGIGLKNDLPWKLKSDMMRFSRVTSGLLVTRSTGQMNVVLMGRKTWESLPAHSRPLK		181	217	215	51	64	72	TTC	F	35	R	CGG	0.000594685	0.000636569	0.000686511	0.00016051	0.000212074	0.000242068	-10.71558758	-10.61739552	-10.5084305	-12.60505277	-12.20314245	-12.0122996	-1.889465197	-1.585746931	-1.503869102	-1.585746931	F1	5.468909092	5.496334513	5.408032466	0.301515866	0.262028593	0.321586961	0.301515866	substitution
297	ATGGACTGGCAAAAGTCCTTAACTTTGATCGTTGCTTTGACTTTGTCTAGAGGTATTGGTTTGAAAAACGACTTGCCTTGGAAGTTGAAGTCTGACATGATGTTCTTTGATAGAGTTACTTCTGGTCTGTTGGTCACCAGATCAACCGGTCAAATGAACGTCGTTTTGATGGGTCGTAAGACCTGGGAATCTTTACCAGCTCATTCTAGACCATTAAAG	MDWQKSLTLIVALTLSRGIGLKNDLPWKLKSDMMFFDRVTSGLLVTRSTGQMNVVLMGRKTWESLPAHSRPLK		181	199	178	29	43	30	TCC	S	37	D	GAT	0.000594685	0.000583766	0.000568367	9.13E-05	0.000142487	0.000100862	-10.71558758	-10.74232213	-10.78088991	-13.41949712	-12.7768777	-13.275334	-2.703909544	-2.034555564	-2.494444089	-2.494444089	F1	5.468909092	5.496334513	5.408032466	0.174553933	0.158803289	0.264987342	0.174553933	substitution
298	ATGGACTGGCAAAAGTCCTTAACTTTGATCGTTGCTTTGACTTTGTCTAGAGGTATTGGTTTGAAAAACGACTTGCCTTGGAAGTTGAAGTCTGACATGATGTTCTTTTCCAGAGTTACTTCTGGTCTGTTGGTCACGAGATCAACCGGTCAAATGAACGTCGTTTTGATGGGTCGTAAGACCTGGGAATCTTTACCAGCTCATTCTAGACCATTAAAG	MDWQKSLTLIVALTLSRGIGLKNDLPWKLKSDMMFFSRVTSGLLVTRSTGQMNVVLMGRKTWESLPAHSRPLK		181	158	153	10	8	5	ACC	T	46	T	ACG	0.000594685	0.000463493	0.00048854	3.15E-05	2.65E-05	1.68E-05	-10.71558758	-11.075166	-10.9992355	-14.95555002	-15.20314245	-15.8602965	-4.239962444	-4.127976447	-4.861061002	-4.239962444	F1	5.468909092	5.496334513	5.408032466	-0.035881011	-0.035881011	0.000984346	-0.128775208	silent
299	ATGGACTGGCAAAAGTCCTTAACTTTGATCGTTGCTTTGACTTTGTCTAGAGGTATTGGTTTGAAAAACGACTTGCCTTGGAAGTTGAAGTCTGACATGATGTTCTTTTCCAGAGTTACTTCTGGTCTGTTGGTCACCAGACAGACCGGTCAAATGAACGTCGTTTTGATGGGTCGTAAGACCTGGGAATCTTTACCAGCTCATTCTAGACCATTAAAG	MDWQKSLTLIVALTLSRGIGLKNDLPWKLKSDMMFFSRVTSGLLVTRQTGQMNVVLMGRKTWESLPAHSRPLK		181	200	190	5	9	13	TCA	S	48	Q	CAG	0.000594685	0.0005867	0.000606684	1.57E-05	2.98E-05	4.37E-05	-10.71558758	-10.73509056	-10.68676774	-15.95555002	-15.03321745	-14.48178488	-5.239962444	-4.298126887	-3.795017144	-4.298126887	F1	5.468909092	5.496334513	5.408032466	-0.020473464	-0.162624237	-0.020473464	0.007859566	substitution
300	ATGGACTGGCAAAAGTCCTTAACTTTGATCGTTGCTTTGACTTTGTCTAGAGGTATTGGTTTGAAAAACGACTTGCCTTGGAAGTTGAAGTCTGACATGATGTTCTTTTCCAGAGTTACTTCTGGTCTGTTGGTCACCAGAGTTACCGGTCAAATGAACGTCGTTTTGATGGGTCGTAAGACCTGGGAATCTTTACCAGCTCATTCTAGACCATTAAAG	MDWQKSLTLIVALTLSRGIGLKNDLPWKLKSDMMFFSRVTSGLLVTRVTGQMNVVLMGRKTWESLPAHSRPLK		181	200	194	4	9	5	TCA	S	48	V	GTT	0.000594685	0.0005867	0.000619456	1.26E-05	2.98E-05	1.68E-05	-10.71558758	-10.73509056	-10.6567105	-16.27747811	-15.03321745	-15.8602965	-5.561890539	-4.298126887	-5.203586001	-5.203586001	F1	5.468909092	5.496334513	5.408032466	-0.172676616	-0.203426442	-0.020473464	-0.172676616	substitution
301	ATGGACTGGCAAAAGTCCTTAACTTTGATCGTTGCTTTGACTTTGTCTAGAGGTATTGGTTTGAAAAACGACTTGCCTTGGAAGTTGAAGTCTGGTATGATGTTCTTTTCCAGAGTTACTTCTGGTCTGTTGGTCACCAGATCAACCGGTCAAATGAACGTCGTTTTGATGGGTCGTAAGACCTGGGAATCTTTACCAGCTCATTCTAGACCATTAAAG	MDWQKSLTLIVALTLSRGIGLKNDLPWKLKSGMMFFSRVTSGLLVTRSTGQMNVVLMGRKTWESLPAHSRPLK		181	273	207	5	2	4	GAC	D	32	G	GGT	0.000594685	0.000800845	0.000660966	1.57E-05	6.63E-06	1.34E-05	-10.71558758	-10.28618961	-10.56313639	-15.95555002	-17.20314245	-16.1822246	-5.239962444	-6.91695284	-5.619088211	-5.619088211	F1	5.468909092	5.496334513	5.408032466	-0.225931508	-0.162624237	-0.350735718	-0.225931508	substitution
302	ATGGACTGGCAAAAGTCCTTATGTTTGATCGTTGCTTTGACTTTGTCTAGAGGTATTGGTTTGAAAAACGACTTGCCTTGGAAGTTGAAGTCTGACATGATGTTCTTTTCCAGAGTTACTTCTGGTCTGTTGGTCACCAGATCAACCGGTCAAATGAACGTCGTTTTGATGGGTCGTAAGACCTGGGAATCTTTACCAGCTCATTCTAGACCATTAAAG	MDWQKSLCLIVALTLSRGIGLKNDLPWKLKSDMMFFSRVTSGLLVTRSTGQMNVVLMGRKTWESLPAHSRPLK		181	171	156	3	4	1	ACT	T	8	C	TGT	0.000594685	0.000501628	0.000498119	9.44E-06	1.33E-05	3.36E-06	-10.71558758	-10.96109424	-10.97122113	-16.69251561	-16.20314245	-18.1822246	-5.976928039	-5.242048213	-7.211003473	-5.976928039	F1	5.468909092	5.496334513	5.408032466	-0.256029634	-0.256029634	-0.139512144	-0.429967187	substitution
303	ATGGACTGGCAAAAGTCCTTAACTTTGATCGTTGCTTTGACTTTGTCTAGAGGTATGGGTTTGAAAAACGACTTGCCTTGGAAGTTGAAGTCTGACATGATGTTCTTTTCCAGAGTTACTTCTGGTCTGTTGGTCACCAGATCAACCGGTCAAATGAACGTCGTTTTGATGGGTCGTAAGACCTGGGAATCTTTACCAGCTCATTCTAGACCATTAAAG	MDWQKSLTLIVALTLSRGMGLKNDLPWKLKSDMMFFSRVTSGLLVTRSTGQMNVVLMGRKTWESLPAHSRPLK		181	210	182	33	27	33	ATT	I	19	M	ATG	0.000594685	0.000616034	0.000581139	0.000103859	8.95E-05	0.000110948	-10.71558758	-10.66470124	-10.7488287	-13.233084	-13.44825495	-13.13783048	-2.51749642	-2.783553714	-2.389001775	-2.51749642	F1	5.468909092	5.496334513	5.408032466	0.18242989	0.18242989	0.170530581	0.188068467	substitution
304	ATGGACTGGCAAAAGTCCTTAACTTTGATCGTTGCTTTGACTTTGTCTAGAGGTATTGGTTTGAAAAACGACTTGCCTTGGAAGTTGAAGTCTGACATGATGTTCTTTTCCAGAGTTACTTCTGGTATGTTGGTCACCAGATCAACCGGTCAAATGAACGTCGTTTTGATGGGTCGTAAGACCTGGGAATCTTTACCAGCTCATTCTAGACCATTAAAG	MDWQKSLTLIVALTLSRGIGLKNDLPWKLKSDMMFFSRVTSGMLVTRSTGQMNVVLMGRKTWESLPAHSRPLK		181	190	140	10	11	13	CTG	L	43	M	ATG	0.000594685	0.000557365	0.00044703	3.15E-05	3.65E-05	4.37E-05	-10.71558758	-10.80909114	-11.12734033	-14.95555002	-14.74371083	-14.48178488	-4.239962444	-3.934619688	-3.354444553	-3.934619688	F1	5.468909092	5.496334513	5.408032466	0.025368722	-0.035881011	0.025368722	0.064327727	substitution
305	ATGGACTGGCAAAAGTCCTTAACTTTGATCGTTGCTTTGACTTTGTCTAGAGGTATTGGTTTGAAAAACGACTTGCCTTGGAAGTTGAAGACGGACATGATGTTCTTTTCCAGAGTTACTTCTGGTCTGTTGGTCACCAGATCAACCGGTCAAATGAACGTCGTTTTGATGGGTCGTAAGACCTGGGAATCTTTACCAGCTCATTCTAGACCATTAAAG	MDWQKSLTLIVALTLSRGIGLKNDLPWKLKTDMMFFSRVTSGLLVTRSTGQMNVVLMGRKTWESLPAHSRPLK		180	180	182	8	9	7	TCT	S	31	T	ACG	0.000591399	0.00052803	0.000581139	2.52E-05	2.98E-05	2.35E-05	-10.72358037	-10.88709366	-10.7488287	-15.27747811	-15.03321745	-15.37486968	-4.553897749	-4.146123793	-4.626040972	-4.553897749	F1	5.468909092	5.496334513	5.408032466	-0.075670184	-0.075670184	-0.001304231	-0.098652706	substitution
306	ATGGACTGGCAAAAGTCCTTAACTTTGATCGTTGCTTTGACTTTGTCTAGAGGTATTGGTTTGAAAAACGACTTGCCTTGGAAGTTGAAGTCTGACATGATGTTCTTTTCCAGAGTTACTTCTGGTCTGTTGGTCACCAGATCAACCGGTCAATAGAACGTCGTTTTGATGGGTCGTAAGACCTGGGAATCTTTACCAGCTCATTCTAGACCATTAAAG	MDWQKSLTLIVALTLSRGIGLKNDLPWKLKSDMMFFSRVTSGLLVTRSTGQ_NVVLMGRKTWESLPAHSRPLK		180	272	185	2	3	5	ATG	M	52	*	TAG	0.000591399	0.000797911	0.000590718	6.29E-06	9.94E-06	1.68E-05	-10.72358037	-10.29148391	-10.72524188	-17.27747811	-16.61817995	-15.8602965	-6.553897749	-6.326696039	-5.135054619	-6.326696039	F1	5.468909092	5.496334513	5.408032466	-0.276297956	-0.329156636	-0.276297956	-0.163892953	stop
307	ATGGACTGGCAAAAGTCCTTAACTTTGATCGTTGCTTTGACTTTGTCTAGAGGTATTGGTTTGAAAAACGACTTGCCTTGGAAGTTGAAGTCTGACATGATGTTCTTTTCCAGAGTTACTTCTGGTCTGCCGGTCACCAGATCAACCGGTCAAATGAACGTCGTTTTGATGGGTCGTAAGACCTGGGAATCTTTACCAGCTCATTCTAGACCATTAAAG	MDWQKSLTLIVALTLSRGIGLKNDLPWKLKSDMMFFSRVTSGLPVTRSTGQMNVVLMGRKTWESLPAHSRPLK		180	231	206	33	44	45	TTG	L	44	P	CCG	0.000591399	0.000677638	0.000657773	0.000103859	0.000145801	0.000151293	-10.72358037	-10.52719771	-10.57012282	-13.233084	-12.74371083	-12.6903715	-2.509503629	-2.216513121	-2.120248685	-2.216513121	F1	5.468909092	5.496334513	5.408032466	0.222514534	0.183442922	0.242040528	0.222514534	substitution
308	ATGGACTGGCAAAAGTCCTTAACTTTGATCGTTGCTTTGACTTTGTCTAGAGGTATTGGTTTGAAAAACGACTTGCCTTGGAAGTTGAAGTCTGACATGATGTTCTTTTCCAGAGTTACTTCTGGTCTGTTGGTCACCAGATCAACCGGTCAAATGAACGTCGTTTTGATGGGTCGTAAGACCTGGGAATCTTTACCAGCTCATTCTAGACCATTGAAG	MDWQKSLTLIVALTLSRGIGLKNDLPWKLKSDMMFFSRVTSGLLVTRSTGQMNVVLMGRKTWESLPAHSRPLK		180	181	198	8	12	18	TTA	L	72	L	TTG	0.000591399	0.000530963	0.000632228	2.52E-05	3.98E-05	6.05E-05	-10.72358037	-10.87910087	-10.62726672	-15.27747811	-14.61817995	-14.0122996	-4.553897749	-3.739079085	-3.385032872	-3.739079085	F1	5.468909092	5.496334513	5.408032466	0.050028506	-0.075670184	0.050028506	0.060407224	silent
309	ATGGACTGGCAAAAGTCCTTAACTTTGATCGTTGCTTTGACTTTGTCTTCGGGTATTGGTTTGAAAAACGACTTGCCTTGGAAGTTGAAGTCTGACATGATGTTCTTTTCCAGAGTTACTTCTGGTCTGTTGGTCACCAGATCAACCGGTCAAATGAACGTCGTTTTGATGGGTCGTAAGACCTGGGAATCTTTACCAGCTCATTCTAGACCATTAAAG	MDWQKSLTLIVALTLSSGIGLKNDLPWKLKSDMMFFSRVTSGLLVTRSTGQMNVVLMGRKTWESLPAHSRPLK		179	213	177	33	58	33	AGA	R	17	S	TCG	0.000588114	0.000624835	0.000565174	0.000103859	0.000192192	0.000110948	-10.73161768	-10.64423713	-10.78901779	-13.233084	-12.34516146	-13.13783048	-2.50146631	-1.700924324	-2.348812685	-2.348812685	F1	5.468909092	5.496334513	5.408032466	0.193219501	0.184461597	0.307061847	0.193219501	substitution
310	ATGGACTGGCAAAAGTCCTTAACTTTGATCGTTGCTTTGACTTTGTCTAGAGGTATTGGTTTGAAAAACGACTTGCCTTGGAAGTTGAAGTCTGACATGATGTTCTTTTCCAGAGTTATTTCTGGTCTGTTGGTCACCAGATCAACCGGTCAAATGAACGTCGTTTTGATGGGTCGTAAGACCTGGGAATCTTTACCAGCTCATTCTAGACCATTAAAG	MDWQKSLTLIVALTLSRGIGLKNDLPWKLKSDMMFFSRVISGLLVTRSTGQMNVVLMGRKTWESLPAHSRPLK		179	206	187	5	2	2	ACT	T	40	I	ATT	0.000588114	0.000604301	0.000597105	1.57E-05	6.63E-06	6.72E-06	-10.73161768	-10.69244623	-10.70972888	-15.95555002	-17.20314245	-17.1822246	-5.223932335	-6.510696226	-6.472495714	-6.472495714	F1	5.468909092	5.496334513	5.408032466	-0.299502368	-0.160592529	-0.299502368	-0.335312694	substitution
311	ATGGACTGGCAAAAGTCCTTAACTTTGATCGTTGCTTTGACTTTGTCTAGAGGTATTGGTTTGAAAAACGACTTGCCTTGGAAGTTGAAGTCTGACATGATGTTCTTTTCCAGAGTTACTTCTGGTCTGTTGGTCACCCCGTCAACCGGTCAAATGAACGTCGTTTTGATGGGTCGTAAGACCTGGGAATCTTTACCAGCTCATTCTAGACCATTAAAG	MDWQKSLTLIVALTLSRGIGLKNDLPWKLKSDMMFFSRVTSGLLVTPSTGQMNVVLMGRKTWESLPAHSRPLK		179	189	141	27	27	26	AGA	R	47	P	CCG	0.000588114	0.000554431	0.000450223	8.50E-05	8.95E-05	8.74E-05	-10.73161768	-10.81670433	-11.11707199	-13.52259061	-13.44825495	-13.48178488	-2.790972927	-2.631550621	-2.364712888	-2.631550621	F1	5.468909092	5.496334513	5.408032466	0.189699814	0.147768595	0.189699814	0.191181572	substitution
312	ATGGACTGGCAAAAGTCCTTAACTTTGATCGTTGCTTTGACTTTGTCTAGAGGTATTGGTTTGAAAAACGACTTGCCTTGGAAGTTGAAGTCTGACATGATGTTCTTTTCCAGAGTTACTTCTGGTCTGTTGGTCGGTAGATCAACCGGTCAAATGAACGTCGTTTTGATGGGTCGTAAGACCTGGGAATCTTTACCAGCTCATTCTAGACCATTAAAG	MDWQKSLTLIVALTLSRGIGLKNDLPWKLKSDMMFFSRVTSGLLVGRSTGQMNVVLMGRKTWESLPAHSRPLK		179	169	161	14	10	18	ACC	T	46	G	GGT	0.000588114	0.000495761	0.000514085	4.41E-05	3.31E-05	6.05E-05	-10.73161768	-10.97806732	-10.92570647	-14.47012319	-14.88121436	-14.0122996	-3.738505508	-3.90314704	-3.086593131	-3.738505508	F1	5.468909092	5.496334513	5.408032466	0.029337764	0.027675259	0.029337764	0.098658227	substitution
313	ATGGACTGGCAAAAGTCCTTAACTTTGATCGTTGCTTTGACTTTGTCTAGAGGTATTGGTTTGAAAAACGACTTGCCTTGGAAGTTGAAGGCTGACATGATGTTCTTTTCCAGAGTTACTTCTGGTCTGTTGGTCACCAGATCAACCGGTCAAATGAACGTCGTTTTGATGGGTCGTAAGACCTGGGAATCTTTACCAGCTCATTCTAGACCATTAAAG	MDWQKSLTLIVALTLSRGIGLKNDLPWKLKADMMFFSRVTSGLLVTRSTGQMNVVLMGRKTWESLPAHSRPLK		179	184	187	8	2	9	TCT	S	31	A	GCT	0.000588114	0.000539764	0.000597105	2.52E-05	6.63E-06	3.03E-05	-10.73161768	-10.8553848	-10.70972888	-15.27747811	-17.20314245	-15.0122996	-4.54586043	-6.347757655	-4.302570712	-4.54586043	F1	5.468909092	5.496334513	5.408032466	-0.074651508	-0.074651508	-0.278954054	-0.057193543	substitution
314	ATGGACTGGCAAAAGTCCTTAACTTTGATCGTTGCTTTGACTTTGTCTAGAGGTATTGGTTTGAAAAACGACTTGCCTTGGAAGTTGAAGTCTGACATGATGTTCTTTTCCAGAGTTACTTCTGGTCTGTTGGTCACCGATTCAACCGGTCAAATGAACGTCGTTTTGATGGGTCGTAAGACCTGGGAATCTTTACCAGCTCATTCTAGACCATTAAAG	MDWQKSLTLIVALTLSRGIGLKNDLPWKLKSDMMFFSRVTSGLLVTDSTGQMNVVLMGRKTWESLPAHSRPLK		179	233	175	21	28	18	AGA	R	47	D	GAT	0.000588114	0.000683505	0.000558788	6.61E-05	9.28E-05	6.05E-05	-10.73161768	-10.51476061	-10.80541223	-13.88516069	-13.39578753	-14.0122996	-3.153543007	-2.881026921	-3.206887364	-3.153543007	F1	5.468909092	5.496334513	5.408032466	0.101815293	0.101815293	0.158238156	0.083240123	substitution
315	ATGGACTGGCAAAAGTCCTTAACTTTGATCGTTGCTTTGACTTTGTCTAGAGGTATTGGTTTGAAAAACGACTTGCCTTGGAAGTTGAAGTCTGACATGATGTTCTTTTCCTTTGTTACTTCTGGTCTGTTGGTCACCAGATCAACCGGTCAAATGAACGTCGTTTTGATGGGTCGTAAGACCTGGGAATCTTTACCAGCTCATTCTAGACCATTAAAG	MDWQKSLTLIVALTLSRGIGLKNDLPWKLKSDMMFFSFVTSGLLVTRSTGQMNVVLMGRKTWESLPAHSRPLK		179	217	175	7	3	6	AGA	R	38	F	TTT	0.000588114	0.000636569	0.000558788	2.20E-05	9.94E-06	2.02E-05	-10.73161768	-10.61739552	-10.80541223	-15.47012319	-16.61817995	-15.5972621	-4.738505508	-6.00078443	-4.791849865	-4.791849865	F1	5.468909092	5.496334513	5.408032466	-0.119904421	-0.099067967	-0.23519698	-0.119904421	substitution
316	ATGGACTGGCAAAAGTCCTTAACTTTGATCGTTGCTTTGACTTTGTCTAGAGGTATTGGTTTGAAAAACGACTTGCCTTGGAAGTTGAAGTCTGACATGATGTTCTTTTCCAGAGTTACTTCTGGTCTGTTGGTCACCAGATCAACCGGTCAAATGATTGTCGTTTTGATGGGTCGTAAGACCTGGGAATCTTTACCAGCTCATTCTAGACCATTAAAG	MDWQKSLTLIVALTLSRGIGLKNDLPWKLKSDMMFFSRVTSGLLVTRSTGQMIVVLMGRKTWESLPAHSRPLK		179	198	184	12	8	19	AAC	N	53	I	ATT	0.000588114	0.000580833	0.000587525	3.78E-05	2.65E-05	6.39E-05	-10.73161768	-10.74959013	-10.73306139	-14.69251561	-15.20314245	-13.93429709	-3.960897929	-4.453552319	-3.201235696	-3.960897929	F1	5.468909092	5.496334513	5.408032466	-0.000511474	-0.000511474	-0.04007429	0.083964497	substitution
317	ATGGACTGGCAAAAGTCCTTGACTTTGATCGTTGCTTTGACTTTGTCTAGAGGTATTGGTTTGAAAAACGACTTGCCTTGGAAGTTGAAGTCTGACATGATGTTCTTTTCCAGAGTTACTTCTGGTCTGTTGGTCACCAGATCAACCGGTCAAATGAACGTCGTTTTGATGGGTCGTAAGACCTGGGAATCTTTACCAGCTCATTCTAGACCATTAAAG	MDWQKSLTLIVALTLSRGIGLKNDLPWKLKSDMMFFSRVTSGLLVTRSTGQMNVVLMGRKTWESLPAHSRPLK		178	213	220	12	15	8	TTA	L	7	L	TTG	0.000584828	0.000624835	0.000702476	3.78E-05	4.97E-05	2.69E-05	-10.73970003	-10.64423713	-10.47526363	-14.69251561	-14.29625186	-15.1822246	-3.952815583	-3.652014723	-4.706960967	-3.952815583	F1	5.468909092	5.496334513	5.408032466	0.000512909	0.000512909	0.061008263	-0.109024216	silent
318	ATGGACTGGCAAAAGTCCTTAACTTTGATCGTTGCTTTGACTTTGTCTAGAGGTATTGGTTTGAAAAACGACTTGCCTTGGAAGTTGAAGTCTGACATGATGTTCTTTTCCAGGGTTACTTCTGGTCTGTTGGTCACCAGATCAACCGGTCAAATGAACGTCGTTTTGATGGGTCGTAAGACCTGGGAATCTTTACCAGCTCATTCTAGACCATTAAAG	MDWQKSLTLIVALTLSRGIGLKNDLPWKLKSDMMFFSRVTSGLLVTRSTGQMNVVLMGRKTWESLPAHSRPLK		178	221	210	27	13	25	AGA	R	38	R	AGG	0.000584828	0.000648303	0.000670545	8.50E-05	4.31E-05	8.41E-05	-10.73970003	-10.59104419	-10.54237783	-13.52259061	-14.50270273	-13.53836841	-2.782890581	-3.91165854	-2.995990582	-2.995990582	F1	5.468909092	5.496334513	5.408032466	0.11027075	0.148792977	0.028264371	0.11027075	silent
319	ATGGACTGGCAAAAGTCCTTAACTTTGATCGTTGCTTTGACTTTGTCTAGAGGTATTGGTTTGAAAAACGACTTGCCTTGGAAGTTGAAGTCTGACATGATGTTCTTTTCCAGAGTTACTTTGGGTCTGTTGGTCACCAGATCAACCGGTCAAATGAACGTCGTTTTGATGGGTCGTAAGACCTGGGAATCTTTACCAGCTCATTCTAGACCATTAAAG	MDWQKSLTLIVALTLSRGIGLKNDLPWKLKSDMMFFSRVTLGLLVTRSTGQMNVVLMGRKTWESLPAHSRPLK		178	179	241	8	10	2	TCT	S	41	L	TTG	0.000584828	0.000525096	0.00076953	2.52E-05	3.31E-05	6.72E-06	-10.73970003	-10.89513098	-10.34373401	-15.27747811	-14.88121436	-17.1822246	-4.537778083	-3.986083381	-6.83849059	-4.537778083	F1	5.468909092	5.496334513	5.408032466	-0.073627126	-0.073627126	0.018878595	-0.382222234	substitution
320	ATGGACTGGCAAAAGTCCTTAACTTTGATCGTTGCTTTGACTTTGTCTAGAGGTATTGGTTTGAAAAACGACTTGCCTTGGAAGTTGAAGTCTGACATGATGTTCTTTTCCAGAGTTACTTCTGGTCTGTTGGTCACCAGATCAACCGGTCAAATGAACGTCGTTTTGATGGGTCGTAAGACCTGGGAATGGTTACCAGCTCATTCTAGACCATTAAAG	MDWQKSLTLIVALTLSRGIGLKNDLPWKLKSDMMFFSRVTSGLLVTRSTGQMNVVLMGRKTWEWLPAHSRPLK		178	172	192	1	1	3	TCT	S	64	W	TGG	0.000584828	0.000504562	0.00061307	3.15E-06	3.31E-06	1.01E-05	-10.73970003	-10.952682	-10.67166084	-18.27747811	-18.20314245	-16.5972621	-7.537778083	-7.250460453	-5.925601254	-7.250460453	F1	5.468909092	5.496334513	5.408032466	-0.392794632	-0.453856803	-0.392794632	-0.265217265	substitution
321	ATGGACTGGCAAAAGTCCTTAACTTTGATCGTTGCTTTGACTTTGTCTAGAGGTATTGGTTTGAAAAACGACTTGCCTTGGAAGTTGAAGTCTGACATGATGTTCTTTTCCAGAATGACTTCTGGTCTGTTGGTCACCAGATCAACCGGTCAAATGAACGTCGTTTTGATGGGTCGTAAGACCTGGGAATCTTTACCAGCTCATTCTAGACCATTAAAG	MDWQKSLTLIVALTLSRGIGLKNDLPWKLKSDMMFFSRMTSGLLVTRSTGQMNVVLMGRKTWESLPAHSRPLK		178	189	206	224	201	235	GTT	V	39	M	ATG	0.000584828	0.000554431	0.000657773	0.000704983	0.000666046	0.000790083	-10.73970003	-10.81670433	-10.57012282	-10.47012319	-10.55209076	-10.30570765	0.269576839	0.264613568	0.264415166	0.264613568	F1	5.468909092	5.496334513	5.408032466	0.535672545	0.535672545	0.554937417	0.528156749	substitution
322	ATGGACTGGCAAAAGTCCTTAACTTTGATCGTTGCTTTGACTTTGTCTAGAGGTATTGGTTTGAAAAACGACTTGCCTTGGAAGTTGAAGTCTGACATGATGTTCTTTTCCAGAGTTACTTCTGGTCTGTTGGTCACCAGATCAACCGGTCAAATGAACGTCGTTTTGATGGGTCGTAAGACCTGGGAAGAGTTACCAGCTCATTCTAGACCATTAAAG	MDWQKSLTLIVALTLSRGIGLKNDLPWKLKSDMMFFSRVTSGLLVTRSTGQMNVVLMGRKTWEELPAHSRPLK		178	209	184	1	2	4	TCT	S	64	E	GAG	0.000584828	0.000613101	0.000587525	3.15E-06	6.63E-06	1.34E-05	-10.73970003	-10.67158762	-10.73306139	-18.27747811	-17.20314245	-16.1822246	-7.537778083	-6.531554831	-5.44916321	-6.531554831	F1	5.468909092	5.496334513	5.408032466	-0.302132864	-0.453856803	-0.302132864	-0.204152231	substitution
323	ATGGACTGGCAAAAGTCCTTAACTTTGATCGTTGCTTTGACTTTGTCTAGAGGTATTGGTTTGAAAAACGACTTGCCTTGGAAGTTGAAGTCTGACATGATGTTCTTTTCCAGAGTTACTTCTGGTCTGTTGGTCACCGCGTCAACCGGTCAAATGAACGTCGTTTTGATGGGTCGTAAGACCTGGGAATCTTTACCAGCTCATTCTAGACCATTAAAG	MDWQKSLTLIVALTLSRGIGLKNDLPWKLKSDMMFFSRVTSGLLVTASTGQMNVVLMGRKTWESLPAHSRPLK		178	216	178	13	10	10	AGA	R	47	A	GCG	0.000584828	0.000633635	0.000568367	4.09E-05	3.31E-05	3.36E-05	-10.73970003	-10.62405925	-10.78088991	-14.5770384	-14.88121436	-14.8602965	-3.837338365	-4.257155106	-4.07940659	-4.07940659	F1	5.468909092	5.496334513	5.408032466	-0.015306479	0.015148864	-0.015306479	-0.028590611	substitution
324	ATGGACTGGCAAAAGTCCTTAACTTTGATCGTTGCTTTGACTTTGTCTAGAGGTATTGGTTTGAAAAACGACTTGCCTTGGAAGTTGAAGTCTGACATGGGTTTCTTTTCCAGAGTTACTTCTGGTCTGTTGGTCACCAGATCAACCGGTCAAATGAACGTCGTTTTGATGGGTCGTAAGACCTGGGAATCTTTACCAGCTCATTCTAGACCATTAAAG	MDWQKSLTLIVALTLSRGIGLKNDLPWKLKSDMGFFSRVTSGLLVTRSTGQMNVVLMGRKTWESLPAHSRPLK		178	218	214	16	17	18	ATG	M	34	G	GGT	0.000584828	0.000639502	0.000683317	5.04E-05	5.63E-05	6.05E-05	-10.73970003	-10.61076243	-10.51515636	-14.27747811	-14.11567961	-14.0122996	-3.537778083	-3.504917182	-3.497143239	-3.504917182	F1	5.468909092	5.496334513	5.408032466	0.0531161	0.0531161	0.079558852	0.046038046	substitution
325	ATGGACTGGCAAAAGTCCTTAACTTTGATCGTTGCTTTGACTTTGTCTAGAGGTATTGGTTTGAAAAACGACTTGCCTTGGAAGTTGAAGTCTCGGATGATGTTCTTTTCCAGAGTTACTTCTGGTCTGTTGGTCACCAGATCAACCGGTCAAATGAACGTCGTTTTGATGGGTCGTAAGACCTGGGAATCTTTACCAGCTCATTCTAGACCATTAAAG	MDWQKSLTLIVALTLSRGIGLKNDLPWKLKSRMMFFSRVTSGLLVTRSTGQMNVVLMGRKTWESLPAHSRPLK		178	153	187	1	2	1	GAC	D	32	R	CGG	0.000584828	0.000448825	0.000597105	3.15E-06	6.63E-06	3.36E-06	-10.73970003	-11.12155891	-10.70972888	-18.27747811	-17.20314245	-18.1822246	-7.537778083	-6.081583541	-7.472495714	-7.472495714	F1	5.468909092	5.496334513	5.408032466	-0.453856803	-0.453856803	-0.245386621	-0.463482631	substitution
326	ATGGACTGGCAAAAGTCCTTAACTTTGATCGTTGCTTTGACTTTGTCTAGAGGTATTGGTTTGAAAAACGACTTGCCTTGGAAGTTGAAGGAGGACATGATGTTCTTTTCCAGAGTTACTTCTGGTCTGTTGGTCACCAGATCAACCGGTCAAATGAACGTCGTTTTGATGGGTCGTAAGACCTGGGAATCTTTACCAGCTCATTCTAGACCATTAAAG	MDWQKSLTLIVALTLSRGIGLKNDLPWKLKEDMMFFSRVTSGLLVTRSTGQMNVVLMGRKTWESLPAHSRPLK		178	250	205	37	29	23	TCT	S	31	E	GAG	0.000584828	0.000733374	0.00065458	0.000116448	9.61E-05	7.73E-05	-10.73970003	-10.41316247	-10.57714325	-13.06802475	-13.34516146	-13.65866264	-2.328324718	-2.931998988	-3.081519397	-2.931998988	F1	5.468909092	5.496334513	5.408032466	0.151810028	0.206406121	0.151810028	0.099308527	substitution
327	ATGGACTGGCAAAAGTCCTTAACTTTGGTGGTTGCTTTGACTTTGTCTAGAGGTATTGGTTTGAAAAACGACTTGCCTTGGAAGTTGAAGTCTGACATGATGTTCTTTTCCAGAGTTACTTCTGGTCTGTTGGTCACCAGATCAACCGGTCAAATGAACGTCGTTTTGATGGGTCGTAAGACCTGGGAATCTTTACCAGCTCATTCTAGACCATTAAAG	MDWQKSLTLVVALTLSRGIGLKNDLPWKLKSDMMFFSRVTSGLLVTRSTGQMNVVLMGRKTWESLPAHSRPLK		177	194	155	281	303	258	ATC	I	10	V	GTG	0.000581542	0.000569099	0.000494926	0.000884376	0.001004039	0.000867411	-10.74782791	-10.77903391	-10.98049894	-10.14305179	-9.959968468	-10.17099734	0.604776118	0.819065443	0.809501596	0.809501596	F1	5.468909092	5.496334513	5.408032466	0.598020443	0.578156783	0.62485979	0.598020443	substitution
328	ATGGACTGGCAAAAGTCCTTAACTTTGATCGTTGAGTTGACTTTGTCTAGAGGTATTGGTTTGAAAAACGACTTGCCTTGGAAGTTGAAGTCTGACATGATGTTCTTTTCCAGAGTTACTTCTGGTCTGTTGGTCACCAGATCAACCGGTCAAATGAACGTCGTTTTGATGGGTCGTAAGACCTGGGAATCTTTACCAGCTCATTCTAGACCATTAAAG	MDWQKSLTLIVELTLSRGIGLKNDLPWKLKSDMMFFSRVTSGLLVTRSTGQMNVVLMGRKTWESLPAHSRPLK		177	210	168	5	1	1	GCT	A	12	E	GAG	0.000581542	0.000616034	0.000536436	1.57E-05	3.31E-06	3.36E-06	-10.74782791	-10.66470124	-10.86430592	-15.95555002	-18.20314245	-18.1822246	-5.207722107	-7.538441216	-7.317918677	-7.317918677	F1	5.468909092	5.496334513	5.408032466	-0.429112118	-0.158537993	-0.429112118	-0.443670502	substitution
329	ATGGACTGGCAAAAGTCCTTAACTTTGATCGTTGCTTTGACTTTGTCTAGAGGTATTGGTTTGAAAAACGACTTGCCTTGGAAGTTGAAGTCTGACATGATGTTCTTTTCCAGAGTTACTTCTGGTCTGTTGGTCACCAGATCAACCGGTCAAATGACGGTCGTTTTGATGGGTCGTAAGACCTGGGAATCTTTACCAGCTCATTCTAGACCATTAAAG	MDWQKSLTLIVALTLSRGIGLKNDLPWKLKSDMMFFSRVTSGLLVTRSTGQMTVVLMGRKTWESLPAHSRPLK		176	200	195	13	17	13	AAC	N	53	T	ACG	0.000578257	0.0005867	0.000622649	4.09E-05	5.63E-05	4.37E-05	-10.75600184	-10.73509056	-10.64929303	-14.5770384	-14.11567961	-14.48178488	-3.821036553	-3.380589047	-3.832491849	-3.821036553	F1	5.468909092	5.496334513	5.408032466	0.017215008	0.017215008	0.095237974	0.003056435	substitution
330	ATGGACTGGCAAAAGTCCTTAACTTTGCTGGTTGCTTTGACTTTGTCTAGAGGTATTGGTTTGAAAAACGACTTGCCTTGGAAGTTGAAGTCTGACATGATGTTCTTTTCCAGAGTTACTTCTGGTCTGTTGGTCACCAGATCAACCGGTCAAATGAACGTCGTTTTGATGGGTCGTAAGACCTGGGAATCTTTACCAGCTCATTCTAGACCATTAAAG	MDWQKSLTLLVALTLSRGIGLKNDLPWKLKSDMMFFSRVTSGLLVTRSTGQMNVVLMGRKTWESLPAHSRPLK		176	182	150	19	29	9	ATC	I	10	L	CTG	0.000578257	0.000533897	0.000478961	5.98E-05	9.61E-05	3.03E-05	-10.75600184	-10.87115211	-11.02780465	-14.0295506	-13.34516146	-15.0122996	-3.273548757	-2.474009344	-3.984494943	-3.273548757	F1	5.468909092	5.496334513	5.408032466	0.086605377	0.086605377	0.209567472	-0.016425791	substitution
331	ATGGACTGGCAAGAGTCCTTAACTTTGATCGTTGCTTTGACTTTGTCTAGAGGTATTGGTTTGAAAAACGACTTGCCTTGGAAGTTGAAGTCTGACATGATGTTCTTTTCCAGAGTTACTTCTGGTCTGTTGGTCACCAGATCAACCGGTCAAATGAACGTCGTTTTGATGGGTCGTAAGACCTGGGAATCTTTACCAGCTCATTCTAGACCATTAAAG	MDWQESLTLIVALTLSRGIGLKNDLPWKLKSDMMFFSRVTSGLLVTRSTGQMNVVLMGRKTWESLPAHSRPLK		176	181	174	18	15	17	AAG	K	5	E	GAG	0.000578257	0.000530963	0.000555595	5.67E-05	4.97E-05	5.72E-05	-10.75600184	-10.87910087	-10.81367985	-14.10755311	-14.29625186	-14.09476176	-3.351551269	-3.41715099	-3.281081908	-3.351551269	F1	5.468909092	5.496334513	5.408032466	0.076719087	0.076719087	0.090627118	0.073730613	substitution
332	ATGGACTGGCAAAAGTCCTTAACTTTGATCGTTGCTTTGACTTTGTCTAGAGGTATTGGTTTGAAAAACGACTTGCCTTGGAAGTTGAAGTCTGACATGATGTTCTTTTCCAGAGTTACTTCTGGTCTGACTGTCACCAGATCAACCGGTCAAATGAACGTCGTTTTGATGGGTCGTAAGACCTGGGAATCTTTACCAGCTCATTCTAGACCATTAAAG	MDWQKSLTLIVALTLSRGIGLKNDLPWKLKSDMMFFSRVTSGLTVTRSTGQMNVVLMGRKTWESLPAHSRPLK		176	164	196	16	17	23	TTG	L	44	T	ACT	0.000578257	0.000481094	0.000625842	5.04E-05	5.63E-05	7.73E-05	-10.75600184	-11.02139475	-10.6419135	-14.27747811	-14.11567961	-13.65866264	-3.521476271	-3.094284862	-3.016749142	-3.094284862	F1	5.468909092	5.496334513	5.408032466	0.107610127	0.055182244	0.131344025	0.107610127	substitution
333	ATGGACTGGCAAAAGTCCTTAACTTTGATCGTTGCTTTGACTTTGTCTAGAGGTATTGGTTTGAAAAACGACTTGCCTTGGAAGTTGAAGTCTGACATGATGTTCTTTTCCAGAGTTGTGTCTGGTCTGTTGGTCACCAGATCAACCGGTCAAATGAACGTCGTTTTGATGGGTCGTAAGACCTGGGAATCTTTACCAGCTCATTCTAGACCATTAAAG	MDWQKSLTLIVALTLSRGIGLKNDLPWKLKSDMMFFSRVVSGLLVTRSTGQMNVVLMGRKTWESLPAHSRPLK		176	217	191	33	40	33	ACT	T	40	V	GTG	0.000578257	0.000636569	0.000609877	0.000103859	0.000132546	0.000110948	-10.75600184	-10.61739552	-10.67919452	-13.233084	-12.88121436	-13.13783048	-2.477082152	-2.263818836	-2.458635963	-2.458635963	F1	5.468909092	5.496334513	5.408032466	0.187552124	0.187552124	0.236074766	0.179143458	substitution
334	ATGGACTGGCAAAAGTCCTTAACTTTGATCGTTGCTTTGACTTTGTCTAGAGGTATTGGTTTGAAAAACGACTTGCCTTGGAAGTTGAAGCGGGACATGATGTTCTTTTCCAGAGTTACTTCTGGTCTGTTGGTCACCAGATCAACCGGTCAAATGAACGTCGTTTTGATGGGTCGTAAGACCTGGGAATCTTTACCAGCTCATTCTAGACCATTAAAG	MDWQKSLTLIVALTLSRGIGLKNDLPWKLKRDMMFFSRVTSGLLVTRSTGQMNVVLMGRKTWESLPAHSRPLK		176	233	191	9	10	11	TCT	S	31	R	CGG	0.000578257	0.000683505	0.000609877	2.83E-05	3.31E-05	3.70E-05	-10.75600184	-10.51476061	-10.67919452	-15.10755311	-14.88121436	-14.72279298	-4.351551269	-4.366453748	-4.043598463	-4.351551269	F1	5.468909092	5.496334513	5.408032466	-0.029090219	-0.050024139	-0.029090219	-0.024001086	substitution
335	ATGGACTGGCAAAAGTCCTTAACTTTGATCGTTGCTTTGACTTTGTCTAGAGGTATTGGTTTGAAAGGGGACTTGCCTTGGAAGTTGAAGTCTGACATGATGTTCTTTTCCAGAGTTACTTCTGGTCTGTTGGTCACCAGATCAACCGGTCAAATGAACGTCGTTTTGATGGGTCGTAAGACCTGGGAATCTTTACCAGCTCATTCTAGACCATTAAAG	MDWQKSLTLIVALTLSRGIGLKGDLPWKLKSDMMFFSRVTSGLLVTRSTGQMNVVLMGRKTWESLPAHSRPLK		176	199	186	2	7	13	AAC	N	23	G	GGG	0.000578257	0.000583766	0.000593911	6.29E-06	2.32E-05	4.37E-05	-10.75600184	-10.74232213	-10.71746453	-17.27747811	-15.39578753	-14.48178488	-6.521476271	-4.653465397	-3.764320347	-4.653465397	F1	5.468909092	5.496334513	5.408032466	-0.06528549	-0.325047433	-0.06528549	0.011793973	substitution
336	ATGGACTGGCAAAAGTCCTTAACTTTGATCGTTGCTTTGACTTTGTCTAGAGGTATTGGTTTGAAAAACGACTTGCCTTGGAAGTTGGGTTCTGACATGATGTTCTTTTCCAGAGTTACTTCTGGTCTGTTGGTCACCAGATCAACCGGTCAAATGAACGTCGTTTTGATGGGTCGTAAGACCTGGGAATCTTTACCAGCTCATTCTAGACCATTAAAG	MDWQKSLTLIVALTLSRGIGLKNDLPWKLGSDMMFFSRVTSGLLVTRSTGQMNVVLMGRKTWESLPAHSRPLK		175	216	183	13	14	12	AAG	K	30	G	GGT	0.000574971	0.000633635	0.000584332	4.09E-05	4.64E-05	4.03E-05	-10.76422235	-10.62405925	-10.74092351	-14.5770384	-14.39578753	-14.5972621	-3.812816046	-3.771728279	-3.856338591	-3.812816046	F1	5.468909092	5.496334513	5.408032466	0.018256902	0.018256902	0.04591109	-3.17E-14	substitution
337	ATGGACTGGCAAAAGTCCTTAACTTTGATCGTTGCTTTGACTTTGTCTAGAGGTATTGGTTTGAAAAACGACTTGCCTTGGAAGTTGAAGTCTGACATGATGTTCTTTTCCAGAGTTACTTCTGGTCTGACGGTCACCAGATCAACCGGTCAAATGAACGTCGTTTTGATGGGTCGTAAGACCTGGGAATCTTTACCAGCTCATTCTAGACCATTAAAG	MDWQKSLTLIVALTLSRGIGLKNDLPWKLKSDMMFFSRVTSGLTVTRSTGQMNVVLMGRKTWESLPAHSRPLK		175	198	210	22	21	25	TTG	L	44	T	ACG	0.000574971	0.000580833	0.000670545	6.92E-05	6.96E-05	8.41E-05	-10.76422235	-10.74959013	-10.54237783	-13.8180465	-13.81082503	-13.53836841	-3.053824145	-3.061234896	-2.995990582	-3.053824145	F1	5.468909092	5.496334513	5.408032466	0.114453983	0.114453983	0.135511983	0.11027075	substitution
338	ATGGACTGGCAAAAGTCCTTAACTTTGATCGTTGCTTTGACTTTGTCTAGAGGTATTGGTTTGAAAAACGACTTGCCTTGGAAGTTGAAGTCTGACATGATGTTCTTTTCCAGAGTTACTTCTGGTCTGTTGGTCACCAGATCAACCGGTCAATGTAACGTCGTTTTGATGGGTCGTAAGACCTGGGAATCTTTACCAGCTCATTCTAGACCATTAAAG	MDWQKSLTLIVALTLSRGIGLKNDLPWKLKSDMMFFSRVTSGLLVTRSTGQCNVVLMGRKTWESLPAHSRPLK		175	178	224	10	9	5	ATG	M	52	C	TGT	0.000574971	0.000522163	0.000715248	3.15E-05	2.98E-05	1.68E-05	-10.76422235	-10.90321332	-10.44926842	-14.95555002	-15.03321745	-15.8602965	-4.191327669	-4.130004128	-5.411028081	-4.191327669	F1	5.468909092	5.496334513	5.408032466	-0.029716883	-0.029716883	0.000728633	-0.199264454	substitution
339	ATGGACTGGCAAGCGTCCTTAACTTTGATCGTTGCTTTGACTTTGTCTAGAGGTATTGGTTTGAAAAACGACTTGCCTTGGAAGTTGAAGTCTGACATGATGTTCTTTTCCAGAGTTACTTCTGGTCTGTTGGTCACCAGATCAACCGGTCAAATGAACGTCGTTTTGATGGGTCGTAAGACCTGGGAATCTTTACCAGCTCATTCTAGACCATTAAAG	MDWQASLTLIVALTLSRGIGLKNDLPWKLKSDMMFFSRVTSGLLVTRSTGQMNVVLMGRKTWESLPAHSRPLK		175	162	167	32	25	20	AAG	K	5	A	GCG	0.000574971	0.000475227	0.000533243	0.000100712	8.28E-05	6.72E-05	-10.76422235	-11.03909675	-10.87291905	-13.27747811	-13.55928626	-13.8602965	-2.513255764	-2.520189512	-2.987377451	-2.520189512	F1	5.468909092	5.496334513	5.408032466	0.182967364	0.182967364	0.203743653	0.111374695	substitution
340	ATGGACTGGCAAAAGTCCTTAACTTTGATCGTTGCTTTGACTTTGTCTAGAGGTATTGGTTTGAAAAACGACTTGCCTTGGAAGTTGAAGTCTGACATGATGTTCTTTTCCAGAGTTACTTCTGGTCTGGGGGTCACCAGATCAACCGGTCAAATGAACGTCGTTTTGATGGGTCGTAAGACCTGGGAATCTTTACCAGCTCATTCTAGACCATTAAAG	MDWQKSLTLIVALTLSRGIGLKNDLPWKLKSDMMFFSRVTSGLGVTRSTGQMNVVLMGRKTWESLPAHSRPLK		175	212	215	19	33	37	TTG	L	44	G	GGG	0.000574971	0.000621901	0.000686511	5.98E-05	0.000109351	0.000124396	-10.76422235	-10.6510263	-10.5084305	-14.0295506	-13.15874833	-12.97277123	-3.265328251	-2.507722034	-2.464340738	-2.507722034	F1	5.468909092	5.496334513	5.408032466	0.178412277	0.087647271	0.205315937	0.178412277	substitution
341	ATGGACTGGCAAAAGTCCTTAACTTTGATCGTTGCTTTGACTTTGTCTAGAGGTATTGGTTTGAAAAACGACTTGCCTTGGAAGTTGAAGTCTGACATGATGTTCTTTTCCAGAGTTACTTCTGGTCCTTTGGTCACCAGATCAACCGGTCAAATGAACGTCGTTTTGATGGGTCGTAAGACCTGGGAATCTTTACCAGCTCATTCTAGACCATTAAAG	MDWQKSLTLIVALTLSRGIGLKNDLPWKLKSDMMFFSRVTSGPLVTRSTGQMNVVLMGRKTWESLPAHSRPLK		174	224	189	23	37	47	CTG	L	43	P	CCT	0.000571686	0.000657103	0.000603491	7.24E-05	0.000122605	0.000158017	-10.77248997	-10.57159183	-10.69438092	-13.75391616	-12.99368909	-12.62763575	-2.981426192	-2.422097255	-1.933254826	-2.422097255	F1	5.468909092	5.496334513	5.408032466	0.216114147	0.123629934	0.216114147	0.246481525	substitution
342	ATGGACTGGCAAAAGTCCTTAACTTTGATCGTTGCTTTGACTTTGTCTAGAGGTCATGGTTTGAAAAACGACTTGCCTTGGAAGTTGAAGTCTGACATGATGTTCTTTTCCAGAGTTACTTCTGGTCTGTTGGTCACCAGATCAACCGGTCAAATGAACGTCGTTTTGATGGGTCGTAAGACCTGGGAATCTTTACCAGCTCATTCTAGACCATTAAAG	MDWQKSLTLIVALTLSRGHGLKNDLPWKLKSDMMFFSRVTSGLLVTRSTGQMNVVLMGRKTWESLPAHSRPLK		174	230	130	5970	5776	6374	ATT	I	19	H	CAT	0.000571686	0.000674704	0.000415099	0.018789065	0.019139707	0.021429748	-10.77248997	-10.5334567	-11.23425553	-5.733962898	-5.707287425	-5.544241295	5.038527068	4.826169277	5.690014237	5.038527068	F1	5.468909092	5.496334513	5.408032466	1.140104682	1.140104682	1.130198888	1.223555441	substitution
343	ATGGACTGGCAAAAGTCCTTAACTTTGATCGTTGCTTTGACTTTGTCTAGAGGTATTGGTTTGAAAAACGACTTGCCTTGGAAGTTGAAGTCTGACATGATGTTCTTTTCCAGAGTTACTTCTGGTCTGTTGGTCACCAGATCAACCGGTGGGATGAACGTCGTTTTGATGGGTCGTAAGACCTGGGAATCTTTACCAGCTCATTCTAGACCATTAAAG	MDWQKSLTLIVALTLSRGIGLKNDLPWKLKSDMMFFSRVTSGLLVTRSTGGMNVVLMGRKTWESLPAHSRPLK		174	190	168	5	13	9	CAA	Q	51	G	GGG	0.000571686	0.000557365	0.000536436	1.57E-05	4.31E-05	3.03E-05	-10.77248997	-10.80909114	-10.86430592	-15.95555002	-14.50270273	-15.0122996	-5.183060053	-3.693611589	-4.147993675	-4.147993675	F1	5.468909092	5.496334513	5.408032466	-0.037381414	-0.155412244	0.055762448	-0.037381414	substitution
344	ATGGACTGGCAAAAGTCCTTAACTTTGATCGTTGCTTTGACTTTGTCTAGAGGTATTGGTTTGAAAAACGACTTGCCTTGGAAGTTGAAGTCTGACATGATGTTCTTTTCCAGAGTTACTTCTGGTCTGTTGGTCGGGAGATCAACCGGTCAAATGAACGTCGTTTTGATGGGTCGTAAGACCTGGGAATCTTTACCAGCTCATTCTAGACCATTAAAG	MDWQKSLTLIVALTLSRGIGLKNDLPWKLKSDMMFFSRVTSGLLVGRSTGQMNVVLMGRKTWESLPAHSRPLK		174	190	178	21	14	15	ACC	T	46	G	GGG	0.000571686	0.000557365	0.000568367	6.61E-05	4.64E-05	5.04E-05	-10.77248997	-10.80909114	-10.78088991	-13.88516069	-14.39578753	-14.275334	-3.112670725	-3.586696385	-3.494444089	-3.494444089	F1	5.468909092	5.496334513	5.408032466	0.069245611	0.106995578	0.069245611	0.046383996	substitution
345	ATGGACTGGCAAAAGTCCTTAACTTTGATCGTTGCTTTGACTTTGTCTAGAGGTATTGGTTTGAAAAACGACTTGCCTTGGAAGTTGAAGTCTGACATGATGTTCTTTTCCAGAGTTACTTCTGGTCTGTTGGTCACCAGATCAACCGGTCAAATGTTGGTCGTTTTGATGGGTCGTAAGACCTGGGAATCTTTACCAGCTCATTCTAGACCATTAAAG	MDWQKSLTLIVALTLSRGIGLKNDLPWKLKSDMMFFSRVTSGLLVTRSTGQMLVVLMGRKTWESLPAHSRPLK		174	233	194	7	2	9	AAC	N	53	L	TTG	0.000571686	0.000683505	0.000619456	2.20E-05	6.63E-06	3.03E-05	-10.77248997	-10.51476061	-10.6567105	-15.47012319	-17.20314245	-15.0122996	-4.697633226	-6.688381843	-4.355589095	-4.697633226	F1	5.468909092	5.496334513	5.408032466	-0.093887682	-0.093887682	-0.321910445	-0.063988906	substitution
346	ATGGACTGGCAAAAGTCCTGGACTTTGATCGTTGCTTTGACTTTGTCTAGAGGTATTGGTTTGAAAAACGACTTGCCTTGGAAGTTGAAGTCTGACATGATGTTCTTTTCCAGAGTTACTTCTGGTCTGTTGGTCACCAGATCAACCGGTCAAATGAACGTCGTTTTGATGGGTCGTAAGACCTGGGAATCTTTACCAGCTCATTCTAGACCATTAAAG	MDWQKSWTLIVALTLSRGIGLKNDLPWKLKSDMMFFSRVTSGLLVTRSTGQMNVVLMGRKTWESLPAHSRPLK		174	226	179	8	10	10	TTA	L	7	W	TGG	0.000571686	0.00066297	0.00057156	2.52E-05	3.31E-05	3.36E-05	-10.77248997	-10.55876779	-10.77280757	-15.27747811	-14.88121436	-14.8602965	-4.504988148	-4.322446566	-4.087488936	-4.322446566	F1	5.468909092	5.496334513	5.408032466	-0.029626525	-0.069471224	-0.023540438	-0.029626525	substitution
347	ATGGACTGGCAAAAGTCCTTAACTTTGATCGTTGCTTTGACTTTGTCTAGAGGTATTGGTTTGAAAAACGACTTGCCTTGGAAGTTGAAGTCTGACATGATGTTCTTTTCCAGAGTTACTTCTGGTCTGTTGGTCACCAGAGAGACCGGTCAAATGAACGTCGTTTTGATGGGTCGTAAGACCTGGGAATCTTTACCAGCTCATTCTAGACCATTAAAG	MDWQKSLTLIVALTLSRGIGLKNDLPWKLKSDMMFFSRVTSGLLVTRETGQMNVVLMGRKTWESLPAHSRPLK		174	204	180	10	22	16	TCA	S	48	E	GAG	0.000571686	0.000598434	0.000574753	3.15E-05	7.29E-05	5.38E-05	-10.77248997	-10.70652141	-10.76477025	-14.95555002	-13.74371083	-14.1822246	-4.183060053	-3.037189422	-3.41745435	-3.41745435	F1	5.468909092	5.496334513	5.408032466	0.056251766	-0.028669018	0.138544377	0.056251766	substitution
348	ATGGACTGGCAAAAGTCCTTAACGTTGATCGTTGCTTTGACTTTGTCTAGAGGTATTGGTTTGAAAAACGACTTGCCTTGGAAGTTGAAGTCTGACATGATGTTCTTTTCCAGAGTTACTTCTGGTCTGTTGGTCACCAGATCAACCGGTCAAATGAACGTCGTTTTGATGGGTCGTAAGACCTGGGAATCTTTACCAGCTCATTCTAGACCATTAAAG	MDWQKSLTLIVALTLSRGIGLKNDLPWKLKSDMMFFSRVTSGLLVTRSTGQMNVVLMGRKTWESLPAHSRPLK		174	197	180	9	12	15	ACT	T	8	T	ACG	0.000571686	0.000577899	0.000574753	2.83E-05	3.98E-05	5.04E-05	-10.77248997	-10.75689493	-10.76477025	-15.10755311	-14.61817995	-14.275334	-4.335063147	-3.861285017	-3.510563755	-3.861285017	F1	5.468909092	5.496334513	5.408032466	0.034617017	-0.047934381	0.034617017	0.044317939	silent
349	ATGGACTGGCAAAAGTCCTTAACTTTGATCGTTGCTTTGACTTTGTCTAGAGGTATTGGTTTGAAAAACGACTTGCCTTGGAAGTTGAAGTCTGACATGATGTTCTTTTCCCGTGTTACTTCTGGTCTGTTGGTCACCAGATCAACCGGTCAAATGAACGTCGTTTTGATGGGTCGTAAGACCTGGGAATCTTTACCAGCTCATTCTAGACCATTAAAG	MDWQKSLTLIVALTLSRGIGLKNDLPWKLKSDMMFFSRVTSGLLVTRSTGQMNVVLMGRKTWESLPAHSRPLK		174	192	183	9	12	14	AGA	R	38	R	CGT	0.000571686	0.000563232	0.000584332	2.83E-05	3.98E-05	4.71E-05	-10.77248997	-10.79398425	-10.74092351	-15.10755311	-14.61817995	-14.37486968	-4.335063147	-3.824195699	-3.63394617	-3.824195699	F1	5.468909092	5.496334513	5.408032466	0.028504023	-0.047934381	0.039294381	0.028504023	silent
350	ATGGACTGGCAAAAGTCCTTAACTTTGATCGTTGCTTTGACTTTGTCTAGAGGTATTGGTTTGAAAAACGACTTGCCTTGGAAGTTGAAGTCTGACATGATGTTCTTTTCCAGAGTTACTTCTGGTCTGTTGGTCACCAGAGTGACCGGTCAAATGAACGTCGTTTTGATGGGTCGTAAGACCTGGGAATCTTTACCAGCTCATTCTAGACCATTAAAG	MDWQKSLTLIVALTLSRGIGLKNDLPWKLKSDMMFFSRVTSGLLVTRVTGQMNVVLMGRKTWESLPAHSRPLK		174	226	204	8	15	10	TCA	S	48	V	GTG	0.000571686	0.00066297	0.000651387	2.52E-05	4.97E-05	3.36E-05	-10.77248997	-10.55876779	-10.584198	-15.27747811	-14.29625186	-14.8602965	-4.504988148	-3.737484065	-4.276098501	-4.276098501	F1	5.468909092	5.496334513	5.408032466	-0.053800601	-0.069471224	0.050229655	-0.053800601	substitution
351	ATGGACTGGCAAAAGTCCTTAACTTTGATCGTTGCTTTGACTTTGTCTAGAGGTATTGGTTTGAAAAACGACTTGCCTTGGAAGTTGAAGTCTGACATGATGTTCTTTTCCAGAGTTACTTCTGGTCTGTTGGTCGTGAGATCAACCGGTCAAATGAACGTCGTTTTGATGGGTCGTAAGACCTGGGAATCTTTACCAGCTCATTCTAGACCATTAAAG	MDWQKSLTLIVALTLSRGIGLKNDLPWKLKSDMMFFSRVTSGLLVVRSTGQMNVVLMGRKTWESLPAHSRPLK		174	205	165	3	5	6	ACC	T	46	V	GTG	0.000571686	0.000601367	0.000526857	9.44E-06	1.66E-05	2.02E-05	-10.77248997	-10.69946665	-10.89030113	-16.69251561	-15.88121436	-15.5972621	-5.920025647	-5.181747703	-4.706960967	-5.181747703	F1	5.468909092	5.496334513	5.408032466	-0.131907598	-0.248817641	-0.131907598	-0.109024216	substitution
352	ATGGACTGGCAAAAGTCCTTAACTTTGATCGTTGCTTTGACTTTGTCTAGAGGTATTGGTTTGAAAAACGACTTGCCTTGGAAGTTGAAGTCTGACATGATGTTCTTTTCCAGAGTTACTTCTGGTCTGTTGGTCACCTATTCAACCGGTCAAATGAACGTCGTTTTGATGGGTCGTAAGACCTGGGAATCTTTACCAGCTCATTCTAGACCATTAAAG	MDWQKSLTLIVALTLSRGIGLKNDLPWKLKSDMMFFSRVTSGLLVTYSTGQMNVVLMGRKTWESLPAHSRPLK		174	165	132	1	6	2	AGA	R	47	Y	TAT	0.000571686	0.000484027	0.000421486	3.15E-06	1.99E-05	6.72E-06	-10.77248997	-11.01262454	-11.21222923	-18.27747811	-15.61817995	-17.1822246	-7.504988148	-4.605555412	-5.969995373	-5.969995373	F1	5.468909092	5.496334513	5.408032466	-0.270907257	-0.449700901	-0.059243523	-0.270907257	substitution
353	ATGGACTGGCAAAAGTCCTTAACTTTGATCGTTGCTTTGACTTTGTCTAGAGGTATTGGTTTGAAAAACGACTTGCCTTGGAAGTTGAAGTCTGACGTTATGTTCTTTTCCAGAGTTACTTCTGGTCTGTTGGTCACCAGATCAACCGGTCAAATGAACGTCGTTTTGATGGGTCGTAAGACCTGGGAATCTTTACCAGCTCATTCTAGACCATTAAAG	MDWQKSLTLIVALTLSRGIGLKNDLPWKLKSDVMFFSRVTSGLLVTRSTGQMNVVLMGRKTWESLPAHSRPLK		173	185	159	89	63	119	ATG	M	33	V	GTT	0.0005684	0.000542697	0.000507698	0.000280105	0.000208761	0.000400085	-10.78080523	-10.84756529	-10.94374039	-11.80174468	-12.22586253	-11.28740684	-1.020939449	-1.378297236	-0.343666446	-1.020939449	F1	5.468909092	5.496334513	5.408032466	0.372108348	0.372108348	0.34774861	0.450218968	substitution
354	ATGGACTGGCAAAAGTCCTTAACTTTGATCGTTGCTTTGACTTTGTAGAGAGGTATTGGTTTGAAAAACGACTTGCCTTGGAAGTTGAAGTCTGACATGATGTTCTTTTCCAGAGTTACTTCTGGTCTGTTGGTCACCAGATCAACCGGTCAAATGAACGTCGTTTTGATGGGTCGTAAGACCTGGGAATCTTTACCAGCTCATTCTAGACCATTAAAG	MDWQKSLTLIVALTL_RGIGLKNDLPWKLKSDMMFFSRVTSGLLVTRSTGQMNVVLMGRKTWESLPAHSRPLK		173	238	165	1	3	1	TCT	S	16	*	TAG	0.0005684	0.000698172	0.000526857	3.15E-06	9.94E-06	3.36E-06	-10.78080523	-10.48412899	-10.89030113	-18.27747811	-16.61817995	-18.1822246	-7.49667288	-6.134050961	-7.291923468	-7.291923468	F1	5.468909092	5.496334513	5.408032466	-0.440338697	-0.448646997	-0.25200333	-0.440338697	stop
355	ATGGACTGGCAAAAGTCCTTAACTTTGATCGTTGCTTTGACTTTGTCTAGAGGTATTGGTTTGAAAAACGACTTGCCTTGGAAGTTGAAGTCTGACATGATGTTCTTTTCCAGAGTTACTTCTGGTCTGCAGGTCACCAGATCAACCGGTCAAATGAACGTCGTTTTGATGGGTCGTAAGACCTGGGAATCTTTACCAGCTCATTCTAGACCATTAAAG	MDWQKSLTLIVALTLSRGIGLKNDLPWKLKSDMMFFSRVTSGLQVTRSTGQMNVVLMGRKTWESLPAHSRPLK		173	177	172	12	9	17	TTG	L	44	Q	CAG	0.0005684	0.000519229	0.000549208	3.78E-05	2.98E-05	5.72E-05	-10.78080523	-10.9113412	-10.83035859	-14.69251561	-15.03321745	-14.09476176	-3.911710379	-4.121876247	-3.264403167	-3.911710379	F1	5.468909092	5.496334513	5.408032466	0.005722715	0.005722715	0.001753647	0.075868326	substitution
356	ATGGACTGGCAAAAGTCCTTAACTTTGATCTAGGCTTTGACTTTGTCTAGAGGTATTGGTTTGAAAAACGACTTGCCTTGGAAGTTGAAGTCTGACATGATGTTCTTTTCCAGAGTTACTTCTGGTCTGTTGGTCACCAGATCAACCGGTCAAATGAACGTCGTTTTGATGGGTCGTAAGACCTGGGAATCTTTACCAGCTCATTCTAGACCATTAAAG	MDWQKSLTLI_ALTLSRGIGLKNDLPWKLKSDMMFFSRVTSGLLVTRSTGQMNVVLMGRKTWESLPAHSRPLK		173	246	168	9	7	12	GTT	V	11	*	TAG	0.0005684	0.00072164	0.000536436	2.83E-05	2.32E-05	4.03E-05	-10.78080523	-10.43643225	-10.86430592	-15.10755311	-15.39578753	-14.5972621	-4.326747878	-4.959355282	-3.732956176	-4.326747878	F1	5.468909092	5.496334513	5.408032466	-0.046880477	-0.046880477	-0.10386151	0.015813916	stop
357	ATGGACTGGCAAAAGTCCTTAACTTTGATCGTTGCTTTGACTTTGTCTAGAGGTATTGGTTTGAAAAACGACTTGCCTTGGAAGGGGAAGTCTGACATGATGTTCTTTTCCAGAGTTACTTCTGGTCTGTTGGTCACCAGATCAACCGGTCAAATGAACGTCGTTTTGATGGGTCGTAAGACCTGGGAATCTTTACCAGCTCATTCTAGACCATTAAAG	MDWQKSLTLIVALTLSRGIGLKNDLPWKGKSDMMFFSRVTSGLLVTRSTGQMNVVLMGRKTWESLPAHSRPLK		173	192	157	34	53	70	TTG	L	29	G	GGG	0.0005684	0.000563232	0.000501312	0.000107006	0.000175624	0.000235344	-10.78080523	-10.79398425	-10.9620026	-13.19001527	-12.475222	-12.05294158	-2.409210039	-1.681237745	-1.090938986	-1.681237745	F1	5.468909092	5.496334513	5.408032466	0.309544538	0.196154455	0.309544538	0.354441093	substitution
358	ATGGACTGGCAAAAGTCCTTAACTTTGATCGTTGCTTTGACTTTGTCTAGAGGTATTGGTTTGAAAAACGACTTGCCTTGGAAGTTGAAGAGGGACATGATGTTCTTTTCCAGAGTTACTTCTGGTCTGTTGGTCACCAGATCAACCGGTCAAATGAACGTCGTTTTGATGGGTCGTAAGACCTGGGAATCTTTACCAGCTCATTCTAGACCATTAAAG	MDWQKSLTLIVALTLSRGIGLKNDLPWKLKRDMMFFSRVTSGLLVTRSTGQMNVVLMGRKTWESLPAHSRPLK		172	211	188	10	8	10	TCT	S	31	R	AGG	0.000565115	0.000618968	0.000600298	3.15E-05	2.65E-05	3.36E-05	-10.78916871	-10.65784756	-10.70203449	-14.95555002	-15.20314245	-14.8602965	-4.166381312	-4.545294887	-4.158262011	-4.166381312	F1	5.468909092	5.496334513	5.408032466	-0.038697506	-0.026555101	-0.05164402	-0.038697506	substitution
359	ATGGACTGGCAAAAGTCCTTAACTTTGATCGTTGCTTTGACTTTGTCTAGAGGTATTGGTTTGAAAAACGACTTGCCTTGGAAGTTGAAGTCTGACTGTATGTTCTTTTCCAGAGTTACTTCTGGTCTGTTGGTCACCAGATCAACCGGTCAAATGAACGTCGTTTTGATGGGTCGTAAGACCTGGGAATCTTTACCAGCTCATTCTAGACCATTAAAG	MDWQKSLTLIVALTLSRGIGLKNDLPWKLKSDCMFFSRVTSGLLVTRSTGQMNVVLMGRKTWESLPAHSRPLK		172	190	205	2112	1963	1997	ATG	M	33	C	TGT	0.000565115	0.000557365	0.00065458	0.006646986	0.006504717	0.006714027	-10.78916871	-10.80909114	-10.57714325	-7.233083995	-7.264297994	-7.218605981	3.556084712	3.544793151	3.358537264	3.544793151	F1	5.468909092	5.496334513	5.408032466	0.952215155	0.952215155	0.968603511	0.924730184	substitution
360	ATGGACTGGCAAAAGTCCTTAACTTTGATCGTTGCTTTGACTTTGTCTAGAGGTATTGGTTTGAAAAACGACTTGCCTTGGAAGTTGAAGTCTGACATGATGTTCTTTTCCAGAGTTACTTCTGGTCTGTTGGTCACCAGACTGACCGGTCAAATGAACGTCGTTTTGATGGGTCGTAAGACCTGGGAATCTTTACCAGCTCATTCTAGACCATTAAAG	MDWQKSLTLIVALTLSRGIGLKNDLPWKLKSDMMFFSRVTSGLLVTRLTGQMNVVLMGRKTWESLPAHSRPLK		172	165	161	2	5	2	TCA	S	48	L	CTG	0.000565115	0.000484027	0.000514085	6.29E-06	1.66E-05	6.72E-06	-10.78916871	-11.01262454	-10.92570647	-17.27747811	-15.88121436	-17.1822246	-6.488309407	-4.868589818	-6.256518132	-6.256518132	F1	5.468909092	5.496334513	5.408032466	-0.307630861	-0.320843758	-0.092415004	-0.307630861	substitution
361	ATGGACTGGCAAAAGTCCTTAACTTTGATCGTTGCTTTGACTTTGTCTAGAGGTATTGGTTTGAAAAACGACTTGCCTTGGAAGTTGAAGTCTGACATGATGTTCTTTTCCAGAGTTACTTCTGGTCTGTTGGTCACCAGATCAACCGGTCAAATGAACGTCGTTTTGATGGGTCGTAAGACCTGGGAATCTTTACCAGAGCATTCTAGACCATTAAAG	MDWQKSLTLIVALTLSRGIGLKNDLPWKLKSDMMFFSRVTSGLLVTRSTGQMNVVLMGRKTWESLPEHSRPLK		172	228	160	14	14	11	GCT	A	67	E	GAG	0.000565115	0.000668837	0.000510892	4.41E-05	4.64E-05	3.70E-05	-10.78916871	-10.54605674	-10.93469525	-14.47012319	-14.39578753	-14.72279298	-3.680954485	-3.849730791	-3.78809773	-3.78809773	F1	5.468909092	5.496334513	5.408032466	0.034969461	0.034969461	0.03607413	0.008746427	substitution
362	ATGGACTGGCAAAAGTCCTTAACTTTGATCGTTGCTTTGACTTTGTCTAGAGGTATTGGTTTGAAAAACGACTTGCCTTGGAAGTTGAAGTCTGACATGATGTTCTTTTCCAGAGTTACTTCTGGTCTGTTGGTCACCAGATCAACCGGTCAAATGAACGTCGTTGTGATGGGTCGTAAGACCTGGGAATCTTTACCAGCTCATTCTAGACCATTAAAG	MDWQKSLTLIVALTLSRGIGLKNDLPWKLKSDMMFFSRVTSGLLVTRSTGQMNVVVMGRKTWESLPAHSRPLK		172	223	211	8	9	4	TTG	L	56	V	GTG	0.000565115	0.00065417	0.000673738	2.52E-05	2.98E-05	1.34E-05	-10.78916871	-10.57804685	-10.53552416	-15.27747811	-15.03321745	-16.1822246	-4.488309407	-4.455170597	-5.646700443	-4.488309407	F1	5.468909092	5.496334513	5.408032466	-0.067357306	-0.067357306	-0.040278373	-0.229470566	substitution
363	ATGGACTGGCAAAAGTCCTTAACTTTGATCGTTGCTTTGACTTTGTCTAGAGGTATTGGTTTGAAAAACGACTTGCCTTGGAAGTTGAAGTCTGACATGATGTTCTTTTCCAGAGTTACTTCTGGTAGTTTGGTCACCAGATCAACCGGTCAAATGAACGTCGTTTTGATGGGTCGTAAGACCTGGGAATCTTTACCAGCTCATTCTAGACCATTAAAG	MDWQKSLTLIVALTLSRGIGLKNDLPWKLKSDMMFFSRVTSGSLVTRSTGQMNVVLMGRKTWESLPAHSRPLK		172	191	158	27	26	24	CTG	L	43	S	AGT	0.000565115	0.000560298	0.000504505	8.50E-05	8.62E-05	8.07E-05	-10.78916871	-10.80151793	-10.9528426	-13.52259061	-13.50270273	-13.5972621	-2.733421905	-2.701184808	-2.644419501	-2.701184808	F1	5.468909092	5.496334513	5.408032466	0.155331593	0.155062797	0.18091819	0.155331593	substitution
364	ATGGACTGGCAAAAGTCCTTAACTTTGATCGTTGCTTTGACTTTGTCTAGAGGTATTGGTTTGAAAAACGACTTGCCTCCGAAGTTGAAGTCTGACATGATGTTCTTTTCCAGAGTTACTTCTGGTCTGTTGGTCACCAGATCAACCGGTCAAATGAACGTCGTTTTGATGGGTCGTAAGACCTGGGAATCTTTACCAGCTCATTCTAGACCATTAAAG	MDWQKSLTLIVALTLSRGIGLKNDLPPKLKSDMMFFSRVTSGLLVTRSTGQMNVVLMGRKTWESLPAHSRPLK		172	155	151	6	6	10	TGG	W	27	P	CCG	0.000565115	0.000454692	0.000482154	1.89E-05	1.99E-05	3.36E-05	-10.78916871	-11.10282235	-11.01821861	-15.69251561	-15.61817995	-14.8602965	-4.903346906	-4.515357603	-3.842077898	-4.515357603	F1	5.468909092	5.496334513	5.408032466	-0.047868605	-0.119960498	-0.047868605	0.001827792	substitution
365	ATGGACTGGCAAAAGTCCTTAACTTTGATCGTTGCTTTGACTTTGTCTAGAGGTATTGGTTTGAAAAACGACTTGCCTTGGAAGTTGAAGTCTGACATGATGTTCTTTTCCAGAGTTACTTCTGGTCTGTTGGTCACCAGATCAACCCAGCAAATGAACGTCGTTTTGATGGGTCGTAAGACCTGGGAATCTTTACCAGCTCATTCTAGACCATTAAAG	MDWQKSLTLIVALTLSRGIGLKNDLPWKLKSDMMFFSRVTSGLLVTRSTQQMNVVLMGRKTWESLPAHSRPLK		171	142	140	4	3	11	GGT	G	50	Q	CAG	0.000561829	0.000416557	0.00044703	1.26E-05	9.94E-06	3.70E-05	-10.79758095	-11.22919963	-11.12734033	-16.27747811	-16.61817995	-14.72279298	-5.479897167	-5.388980317	-3.595452652	-5.388980317	F1	5.468909092	5.496334513	5.408032466	-0.15804187	-0.193034338	-0.15804187	0.033437734	substitution
366	ATGGACTGGCAAAAGTCCTTAACTTTGATCGTTGCTTTGACTTTGTCTAGAGGTATTGGTTTGAAAAACGACTTGCCTTGGAAGTTGAAGTCTGACATGATGTTCTTTTCCAGAGTTACTTCTGGTCTGTTGGTCACCAGATCAACCGGTCAAATGAACGTCGTTTTGTATGGTCGTAAGACCTGGGAATCTTTACCAGCTCATTCTAGACCATTAAAG	MDWQKSLTLIVALTLSRGIGLKNDLPWKLKSDMMFFSRVTSGLLVTRSTGQMNVVLYGRKTWESLPAHSRPLK		171	181	201	13	7	17	ATG	M	57	Y	TAT	0.000561829	0.000530963	0.000641808	4.09E-05	2.32E-05	5.72E-05	-10.79758095	-10.87910087	-10.60557165	-14.5770384	-15.39578753	-14.09476176	-3.779457449	-4.516686664	-3.489190104	-3.779457449	F1	5.468909092	5.496334513	5.408032466	0.022484878	0.022484878	-0.048036214	0.047057399	substitution
367	ATGGACTGGCAAAAGTCCTTAACTTTGATCGTTGCTTTGACTTTGTCTAGAGGTATTGGTTTGAAAAACGACTTGCCTTGGAAGTTGAAGTCTGACATGATGTTCTTTTTGAGAGTTACTTCTGGTCTGTTGGTCACCAGATCAACCGGTCAAATGAACGTCGTTTTGATGGGTCGTAAGACCTGGGAATCTTTACCAGCTCATTCTAGACCATTAAAG	MDWQKSLTLIVALTLSRGIGLKNDLPWKLKSDMMFFLRVTSGLLVTRSTGQMNVVLMGRKTWESLPAHSRPLK		171	231	208	2	12	13	TCC	S	37	L	TTG	0.000561829	0.000677638	0.000664159	6.29E-06	3.98E-05	4.37E-05	-10.79758095	-10.52719771	-10.55618363	-17.27747811	-14.61817995	-14.48178488	-6.479897167	-4.090982239	-3.925601254	-4.090982239	F1	5.468909092	5.496334513	5.408032466	-0.008877391	-0.319777564	0.005649715	-0.008877391	substitution
368	ATGGACTGGCAAAAGTCCTTAACTTTGATCGTTGCTTTGACTTTGTCTAGAGGTATTGGTTTGAAAAACGACTTGCCTTGGAAGTTGAAGTCTGACATGATGTTCTTTTCCAGAGTTACTTCTGGTCTGTTGGTCACCAGATCAACCGGTCAAATGTGGGTCGTTTTGATGGGTCGTAAGACCTGGGAATCTTTACCAGCTCATTCTAGACCATTAAAG	MDWQKSLTLIVALTLSRGIGLKNDLPWKLKSDMMFFSRVTSGLLVTRSTGQMWVVLMGRKTWESLPAHSRPLK		171	201	193	2	7	2	AAC	N	53	W	TGG	0.000561829	0.000589633	0.000616263	6.29E-06	2.32E-05	6.72E-06	-10.79758095	-10.72789506	-10.66416631	-17.27747811	-15.39578753	-17.1822246	-6.479897167	-4.667892468	-6.518058291	-6.479897167	F1	5.468909092	5.496334513	5.408032466	-0.319777564	-0.319777564	-0.067104899	-0.341152446	substitution
369	ATGGACTGGCAAAAGTCCTTAACTTTGATCGTTGCTTTGACTTTGTCTAGAGGTATTGGTTTGAAAAACGACTTGCCTTGGAAGTTGAAGTCTGACATGATGTTCTTTTCCAGAGTTACTTCTGGTCTGAAGGTCACCAGATCAACCGGTCAAATGAACGTCGTTTTGATGGGTCGTAAGACCTGGGAATCTTTACCAGCTCATTCTAGACCATTAAAG	MDWQKSLTLIVALTLSRGIGLKNDLPWKLKSDMMFFSRVTSGLKVTRSTGQMNVVLMGRKTWESLPAHSRPLK		171	221	262	30	28	48	TTG	L	44	K	AAG	0.000561829	0.000648303	0.000836585	9.44E-05	9.28E-05	0.000161379	-10.79758095	-10.59104419	-10.22320034	-13.37058752	-13.39578753	-12.5972621	-2.573006572	-2.804743336	-2.374061755	-2.573006572	F1	5.468909092	5.496334513	5.408032466	0.175394354	0.175394354	0.167858341	0.189983329	substitution
370	ATGGACTGGCAAAAGTCCTTAACTTTGATCGTTGCTTTGACTTTGTCTAGAGGTATTGGTTTGGGTAACGACTTGCCTTGGAAGTTGAAGTCTGACATGATGTTCTTTTCCAGAGTTACTTCTGGTCTGTTGGTCACCAGATCAACCGGTCAAATGAACGTCGTTTTGATGGGTCGTAAGACCTGGGAATCTTTACCAGCTCATTCTAGACCATTAAAG	MDWQKSLTLIVALTLSRGIGLGNDLPWKLKSDMMFFSRVTSGLLVTRSTGQMNVVLMGRKTWESLPAHSRPLK		171	185	164	13	9	10	AAA	K	22	G	GGT	0.000561829	0.000542697	0.000523664	4.09E-05	2.98E-05	3.36E-05	-10.79758095	-10.84756529	-10.89907134	-14.5770384	-15.03321745	-14.8602965	-3.779457449	-4.185652158	-3.961225164	-3.961225164	F1	5.468909092	5.496334513	5.408032466	-0.006289185	0.022484878	-0.006289185	-0.013443305	substitution
371	ATGGACTGGCAAAAGTCCTTAACTTTGATCGTTGCTTTGACTTTGTCTAGAGGTATTGGTTTGAAAAACGACTTGCCTTGGAAGTTGAAGTCTGACATGATGTTCTTTTCCAGAGTTACTTCTGGTCTGTTGGTCACCAGATCAACCGGTCAAATGAATGTCGTTTTGATGGGTCGTAAGACCTGGGAATCTTTACCAGCTCATTCTAGACCATTAAAG	MDWQKSLTLIVALTLSRGIGLKNDLPWKLKSDMMFFSRVTSGLLVTRSTGQMNVVLMGRKTWESLPAHSRPLK		171	153	160	10	11	7	AAC	N	53	N	AAT	0.000561829	0.000448825	0.000510892	3.15E-05	3.65E-05	2.35E-05	-10.79758095	-11.12155891	-10.93469525	-14.95555002	-14.74371083	-15.37486968	-4.157969072	-3.622151923	-4.440174427	-4.157969072	F1	5.468909092	5.496334513	5.408032466	-0.025488906	-0.025488906	0.064774285	-0.074830202	silent
372	ATGGACTGGCAAAAGTCCTTAACTTTGATCGTTGCTTTGACTTTGTCTAGAGGTATTGGTTTGAAAAACGACTTGCCTTGGAAGTTGAAGTCTGACATGATGTTCTTTTCCAGAGTTACTTCTGGTCTGTTGGTCACCAGATCAACCGTTCAAATGAACGTCGTTTTGATGGGTCGTAAGACCTGGGAATCTTTACCAGCTCATTCTAGACCATTAAAG	MDWQKSLTLIVALTLSRGIGLKNDLPWKLKSDMMFFSRVTSGLLVTRSTVQMNVVLMGRKTWESLPAHSRPLK		170	179	196	18	11	8	GGT	G	50	V	GTT	0.000558544	0.000525096	0.000625842	5.67E-05	3.65E-05	2.69E-05	-10.80604253	-10.89513098	-10.6419135	-14.10755311	-14.74371083	-15.1822246	-3.301510587	-3.848579857	-4.540311098	-3.848579857	F1	5.468909092	5.496334513	5.408032466	0.036219275	0.083061405	0.036219275	-0.087664713	substitution
373	ATGGACTGGCAAAAGTCCTTAACTTTGATCGTTGCTTTGACTTTGTCTAGAGGTATTGGTTTGAAAAACGACTTGCCTTGGACGTTGAAGTCTGACATGATGTTCTTTTCCAGAGTTACTTCTGGTCTGTTGGTCACCAGATCAACCGGTCAAATGAACGTCGTTTTGATGGGTCGTAAGACCTGGGAATCTTTACCAGCTCATTCTAGACCATTAAAG	MDWQKSLTLIVALTLSRGIGLKNDLPWTLKSDMMFFSRVTSGLLVTRSTGQMNVVLMGRKTWESLPAHSRPLK		170	172	143	1	12	10	AAG	K	28	T	ACG	0.000558544	0.000504562	0.000456609	3.15E-06	3.98E-05	3.36E-05	-10.80604253	-10.952682	-11.09675201	-18.27747811	-14.61817995	-14.8602965	-7.471435588	-3.665497953	-3.763544496	-3.763544496	F1	5.468909092	5.496334513	5.408032466	0.011893413	-0.445448342	0.059307882	0.011893413	substitution
374	ATGGACTGGCAAAAGTCCTTAACTTTGATCGTTGCTTTGACTTTGTCTAGAGTGATTGGTTTGAAAAACGACTTGCCTTGGAAGTTGAAGTCTGACATGATGTTCTTTTCCAGAGTTACTTCTGGTCTGTTGGTCACCAGATCAACCGGTCAAATGAACGTCGTTTTGATGGGTCGTAAGACCTGGGAATCTTTACCAGCTCATTCTAGACCATTAAAG	MDWQKSLTLIVALTLSRVIGLKNDLPWKLKSDMMFFSRVTSGLLVTRSTGQMNVVLMGRKTWESLPAHSRPLK		170	162	142	12	9	13	GGT	G	18	V	GTG	0.000558544	0.000475227	0.000453416	3.78E-05	2.98E-05	4.37E-05	-10.80604253	-11.03909675	-11.10687623	-14.69251561	-15.03321745	-14.48178488	-3.886473088	-3.9941207	-3.374908655	-3.886473088	F1	5.468909092	5.496334513	5.408032466	0.017865002	0.00892137	0.017865002	0.061704845	substitution
375	ATGGACTGGCAAAAGTCCTTAACTTTGATCGTTGCTTTGACTTTGTCTAGAGGTATTAGGTTGAAAAACGACTTGCCTTGGAAGTTGAAGTCTGACATGATGTTCTTTTCCAGAGTTACTTCTGGTCTGTTGGTCACCAGATCAACCGGTCAAATGAACGTCGTTTTGATGGGTCGTAAGACCTGGGAATCTTTACCAGCTCATTCTAGACCATTAAAG	MDWQKSLTLIVALTLSRGIRLKNDLPWKLKSDMMFFSRVTSGLLVTRSTGQMNVVLMGRKTWESLPAHSRPLK		170	208	197	2	7	2	GGT	G	20	R	AGG	0.000558544	0.000610168	0.000629035	6.29E-06	2.32E-05	6.72E-06	-10.80604253	-10.67850703	-10.63457153	-17.27747811	-15.39578753	-17.1822246	-6.471435588	-4.717280495	-6.547653073	-6.471435588	F1	5.468909092	5.496334513	5.408032466	-0.318705116	-0.318705116	-0.073333263	-0.344945608	substitution
376	ATGGACTGGCAAAAGTCCTTAACTTTGATCGTTGCTTTGACTTTGTCTAGAGGTATTGGTTTGAAAAACGACTTGCCTTGGAAGTTGAAGAATGACATGATGTTCTTTTCCAGAGTTACTTCTGGTCTGTTGGTCACCAGATCAACCGGTCAAATGAACGTCGTTTTGATGGGTCGTAAGACCTGGGAATCTTTACCAGCTCATTCTAGACCATTAAAG	MDWQKSLTLIVALTLSRGIGLKNDLPWKLKNDMMFFSRVTSGLLVTRSTGQMNVVLMGRKTWESLPAHSRPLK		170	204	146	12	12	29	TCT	S	31	N	AAT	0.000558544	0.000598434	0.000466189	3.78E-05	3.98E-05	9.75E-05	-10.80604253	-10.70652141	-11.06679879	-14.69251561	-14.61817995	-13.3242436	-3.886473088	-3.91165854	-2.257444818	-3.886473088	F1	5.468909092	5.496334513	5.408032466	0.028264371	0.00892137	0.028264371	0.204930114	substitution
377	ATGGACTGGCAAAAGTCCTTAACTTTGATCGTTGCTTTGACTTTGTCTAGAGGTATTGGTTTGAAAAACGACTTGCCTTGGAAGTTGAAGTCTGACATGATGTTCTTTTCCAGAGTTACTTCTGGTCTGTTGGTCACCCGTTCAACCGGTCAAATGAACGTCGTTTTGATGGGTCGTAAGACCTGGGAATCTTTACCAGCTCATTCTAGACCATTAAAG	MDWQKSLTLIVALTLSRGIGLKNDLPWKLKSDMMFFSRVTSGLLVTRSTGQMNVVLMGRKTWESLPAHSRPLK		170	168	132	8	7	14	AGA	R	47	R	CGT	0.000558544	0.000492828	0.000421486	2.52E-05	2.32E-05	4.71E-05	-10.80604253	-10.98662933	-11.21222923	-15.27747811	-15.39578753	-14.37486968	-4.471435588	-4.409158199	-3.162640451	-4.409158199	F1	5.468909092	5.496334513	5.408032466	-0.034475712	-0.065218664	-0.034475712	0.088911247	silent
378	ATGGACCGGCAAAAGTCCTTAACTTTGATCGTTGCTTTGACTTTGTCTAGAGGTATTGGTTTGAAAAACGACTTGCCTTGGAAGTTGAAGTCTGACATGATGTTCTTTTCCAGAGTTACTTCTGGTCTGTTGGTCACCAGATCAACCGGTCAAATGAACGTCGTTTTGATGGGTCGTAAGACCTGGGAATCTTTACCAGCTCATTCTAGACCATTAAAG	MDRQKSLTLIVALTLSRGIGLKNDLPWKLKSDMMFFSRVTSGLLVTRSTGQMNVVLMGRKTWESLPAHSRPLK		170	244	198	71	85	56	TGG	W	3	R	CGG	0.000558544	0.000715773	0.000632228	0.000223455	0.000281661	0.000188275	-10.80604253	-10.44820942	-10.62726672	-12.12773099	-11.79375152	-12.37486968	-1.321688469	-1.3455421	-1.747602952	-1.3455421	F1	5.468909092	5.496334513	5.408032466	0.333990447	0.333990447	0.351879386	0.270276514	substitution
379	ATGGACTGGCAAAAGTCCTTAACTTTGATCGTTGCTTTGACTTTGTCTAGAGGTATTGGTTTGAAAAACGACTTGCCTTGGAAGTTGAAGTCTGACATGATGTTCTTTTCCAGAGTTACTAATGGTCTGTTGGTCACCAGATCAACCGGTCAAATGAACGTCGTTTTGATGGGTCGTAAGACCTGGGAATCTTTACCAGCTCATTCTAGACCATTAAAG	MDWQKSLTLIVALTLSRGIGLKNDLPWKLKSDMMFFSRVTNGLLVTRSTGQMNVVLMGRKTWESLPAHSRPLK		170	194	178	31	42	23	TCT	S	41	N	AAT	0.000558544	0.000569099	0.000568367	9.76E-05	0.000139174	7.73E-05	-10.80604253	-10.77903391	-10.78088991	-13.3232818	-12.81082503	-13.65866264	-2.517239278	-2.031791118	-2.877772729	-2.517239278	F1	5.468909092	5.496334513	5.408032466	0.182462481	0.182462481	0.265335969	0.125422725	substitution
380	ATGGACTGGCAAAAGTCCTTAACTTTGATCGTTGCTTTGACTTTGTCTAGAGGTATTGGTTTGAAAAACGACTTGCCTTGGAAGTTGAAGTCTGACATGATGTTCTTTTCCAGAGTTACTGCTGGTCTGTTGGTCACCAGATCAACCGGTCAAATGAACGTCGTTTTGATGGGTCGTAAGACCTGGGAATCTTTACCAGCTCATTCTAGACCATTAAAG	MDWQKSLTLIVALTLSRGIGLKNDLPWKLKSDMMFFSRVTAGLLVTRSTGQMNVVLMGRKTWESLPAHSRPLK		169	160	167	10	10	11	TCT	S	41	A	GCT	0.000555258	0.00046936	0.000533243	3.15E-05	3.31E-05	3.70E-05	-10.81455403	-11.05701866	-10.87291905	-14.95555002	-14.88121436	-14.72279298	-4.140995994	-3.824195699	-3.849873928	-3.849873928	F1	5.468909092	5.496334513	5.408032466	0.000828576	-0.023337684	0.039294381	0.000828576	substitution
381	ATGGACTGGCAAAAGTCCTTAACTTTGATCGCGGCTTTGACTTTGTCTAGAGGTATTGGTTTGAAAAACGACTTGCCTTGGAAGTTGAAGTCTGACATGATGTTCTTTTCCAGAGTTACTTCTGGTCTGTTGGTCACCAGATCAACCGGTCAAATGAACGTCGTTTTGATGGGTCGTAAGACCTGGGAATCTTTACCAGCTCATTCTAGACCATTAAAG	MDWQKSLTLIAALTLSRGIGLKNDLPWKLKSDMMFFSRVTSGLLVTRSTGQMNVVLMGRKTWESLPAHSRPLK		169	181	165	45	45	39	GTT	V	11	A	GCG	0.000555258	0.000530963	0.000526857	0.000141626	0.000149115	0.00013112	-10.81455403	-10.87910087	-10.89030113	-12.78562502	-12.71128936	-12.89682238	-1.971070992	-1.832188489	-2.006521249	-1.971070992	F1	5.468909092	5.496334513	5.408032466	0.251685611	0.251685611	0.290508017	0.237090972	substitution
382	ATGGACTGGCAAAAGTCCTTAACTTTGATCGTTGCTTTGACTTTGTCTAGGGGTATTGGTTTGAAAAACGACTTGCCTTGGAAGTTGAAGTCTGACATGATGTTCTTTTCCAGAGTTACTTCTGGTCTGTTGGTCACCAGATCAACCGGTCAAATGAACGTCGTTTTGATGGGTCGTAAGACCTGGGAATCTTTACCAGCTCATTCTAGACCATTAAAG	MDWQKSLTLIVALTLSRGIGLKNDLPWKLKSDMMFFSRVTSGLLVTRSTGQMNVVLMGRKTWESLPAHSRPLK		169	151	167	7	15	10	AGA	R	17	R	AGG	0.000555258	0.000442958	0.000533243	2.20E-05	4.97E-05	3.36E-05	-10.81455403	-11.14054201	-10.87291905	-15.47012319	-14.29625186	-14.8602965	-4.655569167	-3.155709842	-3.987377451	-3.987377451	F1	5.468909092	5.496334513	5.408032466	-0.016795242	-0.088556348	0.123597672	-0.016795242	silent
383	ATGGACTGGCAAAAGTCCTTAACTTTGATCGTTGCTTTGACTTTGTCTAGAGGTATTGGTTTGAAAAACGACTTGCCTTGGAAGTTGAAGTCTGACATGATGTTCTTTTCCAGAGTTACTTCTGGTCTGTTGGTCACCATGTCAACCGGTCAAATGAACGTCGTTTTGATGGGTCGTAAGACCTGGGAATCTTTACCAGCTCATTCTAGACCATTAAAG	MDWQKSLTLIVALTLSRGIGLKNDLPWKLKSDMMFFSRVTSGLLVTMSTGQMNVVLMGRKTWESLPAHSRPLK		169	225	146	5	1	6	AGA	R	47	M	ATG	0.000555258	0.000660037	0.000466189	1.57E-05	3.31E-06	2.02E-05	-10.81455403	-10.56516556	-11.06679879	-15.95555002	-18.20314245	-15.5972621	-5.140995994	-7.63797689	-4.530463312	-5.140995994	F1	5.468909092	5.496334513	5.408032466	-0.15008091	-0.15008091	-0.441664643	-0.086402523	substitution
384	ATGGACTGGCAAAAGTCCTTATAGTTGATCGTTGCTTTGACTTTGTCTAGAGGTATTGGTTTGAAAAACGACTTGCCTTGGAAGTTGAAGTCTGACATGATGTTCTTTTCCAGAGTTACTTCTGGTCTGTTGGTCACCAGATCAACCGGTCAAATGAACGTCGTTTTGATGGGTCGTAAGACCTGGGAATCTTTACCAGCTCATTCTAGACCATTAAAG	MDWQKSL_LIVALTLSRGIGLKNDLPWKLKSDMMFFSRVTSGLLVTRSTGQMNVVLMGRKTWESLPAHSRPLK		169	226	148	3	2	1	ACT	T	8	*	TAG	0.000555258	0.00066297	0.000472575	9.44E-06	6.63E-06	3.36E-06	-10.81455403	-10.55876779	-11.04716998	-16.69251561	-17.20314245	-18.1822246	-5.877961588	-6.644374661	-7.135054619	-6.644374661	F1	5.468909092	5.496334513	5.408032466	-0.316360664	-0.243486306	-0.316360664	-0.420232827	stop
385	ATGGACTGGCAAAAGTCCTTAACTTTGATCGTTGCTTTGACTTTGTCTAGAGGTATTGGTATGAAAAACGACTTGCCTTGGAAGTTGAAGTCTGACATGATGTTCTTTTCCAGAGTTACTTCTGGTCTGTTGGTCACCAGATCAACCGGTCAAATGAACGTCGTTTTGATGGGTCGTAAGACCTGGGAATCTTTACCAGCTCATTCTAGACCATTAAAG	MDWQKSLTLIVALTLSRGIGMKNDLPWKLKSDMMFFSRVTSGLLVTRSTGQMNVVLMGRKTWESLPAHSRPLK		169	174	171	22	28	31	TTG	L	21	M	ATG	0.000555258	0.000510429	0.000546015	6.92E-05	9.28E-05	0.000104224	-10.81455403	-10.93600326	-10.83877083	-13.8180465	-13.39578753	-13.22802829	-3.00349247	-2.459784272	-2.389257458	-2.459784272	F1	5.468909092	5.496334513	5.408032466	0.188035696	0.120833182	0.211361407	0.188035696	substitution
386	ATGGACTGGCAAAAGTCCTTAACTTTGATCGTTGCTTTGACTTTGTCTAGAGGTATTGGTTTGAAAAACGACTTGCCTATGAAGTTGAAGTCTGACATGATGTTCTTTTCCAGAGTTACTTCTGGTCTGTTGGTCACCAGATCAACCGGTCAAATGAACGTCGTTTTGATGGGTCGTAAGACCTGGGAATCTTTACCAGCTCATTCTAGACCATTAAAG	MDWQKSLTLIVALTLSRGIGLKNDLPMKLKSDMMFFSRVTSGLLVTRSTGQMNVVLMGRKTWESLPAHSRPLK		169	183	151	13	7	17	TGG	W	27	M	ATG	0.000555258	0.00053683	0.000482154	4.09E-05	2.32E-05	5.72E-05	-10.81455403	-10.86324691	-11.01821861	-14.5770384	-15.39578753	-14.09476176	-3.76248437	-4.532540615	-3.076543152	-3.76248437	F1	5.468909092	5.496334513	5.408032466	0.0246361	0.0246361	-0.050035568	0.099946332	substitution
387	ATGGACTGGTGGAAGTCCTTAACTTTGATCGTTGCTTTGACTTTGTCTAGAGGTATTGGTTTGAAAAACGACTTGCCTTGGAAGTTGAAGTCTGACATGATGTTCTTTTCCAGAGTTACTTCTGGTCTGTTGGTCACCAGATCAACCGGTCAAATGAACGTCGTTTTGATGGGTCGTAAGACCTGGGAATCTTTACCAGCTCATTCTAGACCATTAAAG	MDWWKSLTLIVALTLSRGIGLKNDLPWKLKSDMMFFSRVTSGLLVTRSTGQMNVVLMGRKTWESLPAHSRPLK		169	176	181	2	1	2	CAA	Q	4	W	TGG	0.000555258	0.000516296	0.000577946	6.29E-06	3.31E-06	6.72E-06	-10.81455403	-10.91951513	-10.75677746	-17.27747811	-18.20314245	-17.1822246	-6.462924089	-7.283627317	-6.425447141	-6.462924089	F1	5.468909092	5.496334513	5.408032466	-0.329282481	-0.317626341	-0.396977332	-0.329282481	substitution
388	ATGGACTGGCAAAAGTCCTTAACTGTGATCGTTGCTTTGACTTTGTCTAGAGGTATTGGTTTGAAAAACGACTTGCCTTGGAAGTTGAAGTCTGACATGATGTTCTTTTCCAGAGTTACTTCTGGTCTGTTGGTCACCAGATCAACCGGTCAAATGAACGTCGTTTTGATGGGTCGTAAGACCTGGGAATCTTTACCAGCTCATTCTAGACCATTAAAG	MDWQKSLTVIVALTLSRGIGLKNDLPWKLKSDMMFFSRVTSGLLVTRSTGQMNVVLMGRKTWESLPAHSRPLK		169	169	161	29	39	41	TTG	L	9	V	GTG	0.000555258	0.000495761	0.000514085	9.13E-05	0.000129233	0.000137844	-10.81455403	-10.97806732	-10.92570647	-13.41949712	-12.91774023	-12.82467259	-2.604943093	-1.939672916	-1.898966127	-1.939672916	F1	5.468909092	5.496334513	5.408032466	0.250876305	0.171346616	0.27695307	0.250876305	substitution
389	ATGGACTGGCAAAAGTCCTTAACTTTGATCGTTGCTTTGACTTTGTCTAGAGGTATTGGTTTGAAAAACGACTTGCCTTGGAAGTTGAAGTCTGACATGATGTTCTTTTCCAGAGTTACTTCTGGTCCGTTGGTCACCAGATCAACCGGTCAAATGAACGTCGTTTTGATGGGTCGTAAGACCTGGGAATCTTTACCAGCTCATTCTAGACCATTAAAG	MDWQKSLTLIVALTLSRGIGLKNDLPWKLKSDMMFFSRVTSGPLVTRSTGQMNVVLMGRKTWESLPAHSRPLK		168	139	146	38	34	38	CTG	L	43	P	CCG	0.000551972	0.000407756	0.000466189	0.000119595	0.000112664	0.000127758	-10.82311604	-11.26000568	-11.06679879	-13.0295506	-13.11567961	-12.93429709	-2.206434562	-1.85567393	-1.867498299	-1.867498299	F1	5.468909092	5.496334513	5.408032466	0.254909535	0.221854873	0.28754625	0.254909535	substitution
390	ATGGACTGGCAAAAGTCCTTAACTTTGATCGTTGCTTTGACTTTGTCTAGAGGTATTGGTTTGAAAAACGACTTGCCTTGGAAGTTGAAGTCTGACATGATGTTCTTTTCCAGAGTTACTTCTGGTCTGTTGGTCACCAGATCTACCGGTCAAATGAACGTCGTTTTGATGGGTCGTAAGACCTGGGAATCTTTACCAGCTCATTCTAGACCATTAAAG	MDWQKSLTLIVALTLSRGIGLKNDLPWKLKSDMMFFSRVTSGLLVTRSTGQMNVVLMGRKTWESLPAHSRPLK		168	172	172	14	10	9	TCA	S	48	S	TCT	0.000551972	0.000504562	0.000549208	4.41E-05	3.31E-05	3.03E-05	-10.82311604	-10.952682	-10.83035859	-14.47012319	-14.88121436	-15.0122996	-3.647007153	-3.928532358	-4.181941007	-3.928532358	F1	5.468909092	5.496334513	5.408032466	0.026136401	0.039272056	0.026136401	-0.041732441	silent
391	ATGGACTGGCAAAAGTCCTTAACTTTGATCGTTGCTTTGACTTTGTCTAGAGGTATTGGTTTGAAAAACGACTTGCCTTGGAAGTTGAAGTCTGACATGATGTTCTTTTCCAGAGTTACTTCTGGTCTGTTGGTCACCAGATCAACCGGTCAAATGAACGTCGTTTTGTGGGGTCGTAAGACCTGGGAATCTTTACCAGCTCATTCTAGACCATTAAAG	MDWQKSLTLIVALTLSRGIGLKNDLPWKLKSDMMFFSRVTSGLLVTRSTGQMNVVLWGRKTWESLPAHSRPLK		168	212	190	2	1	2	ATG	M	57	W	TGG	0.000551972	0.000621901	0.000606684	6.29E-06	3.31E-06	6.72E-06	-10.82311604	-10.6510263	-10.68676774	-17.27747811	-18.20314245	-17.1822246	-6.454362075	-7.552116153	-6.495456862	-6.495456862	F1	5.468909092	5.496334513	5.408032466	-0.338255623	-0.316541164	-0.430836676	-0.338255623	substitution
392	ATGGACTGGCAAAAGTCCTTAACTTTGATCGTTGCTTTGACTTTGTCTAGAGGTATTGGTTTGAAAAACGACTTGCCTTGGAAGTTGAAGTCTGACATGATGTTCTTTAGGAGAGTTACTTCTGGTCTGTTGGTCACCAGATCAACCGGTCAAATGAACGTCGTTTTGATGGGTCGTAAGACCTGGGAATCTTTACCAGCTCATTCTAGACCATTAAAG	MDWQKSLTLIVALTLSRGIGLKNDLPWKLKSDMMFFRRVTSGLLVTRSTGQMNVVLMGRKTWESLPAHSRPLK		168	165	193	3	5	6	TCC	S	37	R	AGG	0.000551972	0.000484027	0.000616263	9.44E-06	1.66E-05	2.02E-05	-10.82311604	-11.01262454	-10.66416631	-16.69251561	-15.88121436	-15.5972621	-5.869399574	-4.868589818	-4.93309579	-4.93309579	F1	5.468909092	5.496334513	5.408032466	-0.138007902	-0.242401129	-0.092415004	-0.138007902	substitution
393	ATGGACTGGCAAAAGTCCTTAACTTTGATCGTTGCTTTGACTTTGTCTAGAGGTATTGGTTTGAAAAACGACTTGCCTTGGAAGTTGAAGTCTGACATGATGTTCATTTCCAGAGTTACTTCTGGTCTGTTGGTCACCAGATCAACCGGTCAAATGAACGTCGTTTTGATGGGTCGTAAGACCTGGGAATCTTTACCAGCTCATTCTAGACCATTAAAG	MDWQKSLTLIVALTLSRGIGLKNDLPWKLKSDMMFISRVTSGLLVTRSTGQMNVVLMGRKTWESLPAHSRPLK		168	170	165	156	172	141	TTT	F	36	I	ATT	0.000551972	0.000498695	0.000526857	0.000490971	0.00056995	0.00047405	-10.82311604	-10.96955582	-10.89030113	-10.9920759	-10.7768777	-11.04267325	-0.168959856	0.19267812	-0.152372116	-0.152372116	F1	5.468909092	5.496334513	5.408032466	0.48009099	0.48009099	0.545865579	0.47473715	substitution
394	ATGGACTGGCAAAAGTCCTTAACTTTGATCGTTGCTTTGACTTTGTCTAGAGGTATTGGTTTGAAAAACGACTTGCCTTGGAAGTTGAAGTCTGACATGATGTTCTTTTCCAGAGTTGAGTCTGGTCTGTTGGTCACCAGATCAACCGGTCAAATGAACGTCGTTTTGATGGGTCGTAAGACCTGGGAATCTTTACCAGCTCATTCTAGACCATTAAAG	MDWQKSLTLIVALTLSRGIGLKNDLPWKLKSDMMFFSRVESGLLVTRSTGQMNVVLMGRKTWESLPAHSRPLK		168	206	146	1	1	2	ACT	T	40	E	GAG	0.000551972	0.000604301	0.000466189	3.15E-06	3.31E-06	6.72E-06	-10.82311604	-10.69244623	-11.06679879	-18.27747811	-18.20314245	-17.1822246	-7.454362075	-7.510696226	-6.115425813	-7.454362075	F1	5.468909092	5.496334513	5.408032466	-0.425613175	-0.443284389	-0.425613175	-0.289547067	substitution
395	ATGGACTGGCAAAAGTCCTTAACTTTGATCGTTGCTTTGACTTTGTCTAGAGGTATTGGTTTGAAAAACGACTTGCCTTGGAAGTTGAAGTCTGACATGATGTTCTTTTCCAGAGTTACTTCTGGTCTGCTGGTCACCAGATCAACCGGTCAAATGAACGTCGTTTTGATGGGTCGTAAGACCTGGGAATCTTTACCAGCTCATTCTAGACCATTAAAG	MDWQKSLTLIVALTLSRGIGLKNDLPWKLKSDMMFFSRVTSGLLVTRSTGQMNVVLMGRKTWESLPAHSRPLK		168	154	186	6	10	8	TTG	L	44	L	CTG	0.000551972	0.000451759	0.000593911	1.89E-05	3.31E-05	2.69E-05	-10.82311604	-11.11216021	-10.71746453	-15.69251561	-14.88121436	-15.1822246	-4.869399574	-3.769054144	-4.464760065	-4.464760065	F1	5.468909092	5.496334513	5.408032466	-0.077981342	-0.115657903	0.046248327	-0.077981342	silent
396	ATGGACTGGCAAAAGTCCTTAACTTTGATCGTTGCTTTGACTTTGTCTAGAGGTATTGGTTTGAAAAACGACTTGCCTTGGAAGTTGAAGTCTGACAAGATGTTCTTTTCCAGAGTTACTTCTGGTCTGTTGGTCACCAGATCAACCGGTCAAATGAACGTCGTTTTGATGGGTCGTAAGACCTGGGAATCTTTACCAGCTCATTCTAGACCATTAAAG	MDWQKSLTLIVALTLSRGIGLKNDLPWKLKSDKMFFSRVTSGLLVTRSTGQMNVVLMGRKTWESLPAHSRPLK		168	178	182	4341	3971	4103	ATG	M	33	K	AAG	0.000551972	0.000522163	0.000581139	0.0136622	0.013158549	0.013794518	-10.82311604	-10.90321332	-10.7488287	-6.193666407	-6.247855806	-6.17976116	4.629449632	4.655357516	4.569067545	4.629449632	F1	5.468909092	5.496334513	5.408032466	1.088256888	1.088256888	1.108657679	1.079883774	substitution
397	ATGGACTGGCAAAAGTCCTTAACTTTGATCGTTGCTTTGACTTTGTCTAGAGGTATTGGTTTGAAAAACGACTTGCCTTGGAAGTTGAAGTCTGACATGATGTTCTTTTCCAGAGTTACTTCTGGTCTGTTGGTCACCAGATCAACCGGTCAAATGAACGTCGTTTTGATGGGTTAGAAGACCTGGGAATCTTTACCAGCTCATTCTAGACCATTAAAG	MDWQKSLTLIVALTLSRGIGLKNDLPWKLKSDMMFFSRVTSGLLVTRSTGQMNVVLMG_KTWESLPAHSRPLK		168	198	148	1	1	5	CGT	R	59	*	TAG	0.000551972	0.000580833	0.000472575	3.15E-06	3.31E-06	1.68E-05	-10.82311604	-10.74959013	-11.04716998	-18.27747811	-18.20314245	-15.8602965	-7.454362075	-7.453552319	-4.813126525	-7.453552319	F1	5.468909092	5.496334513	5.408032466	-0.418406711	-0.443284389	-0.418406711	-0.122631449	stop
398	ATGGACTGGCAAAAGTCCTTAACTTTGATCGTTGCTTTGACTTTGTCTAGAGGTATTGGTTTGAAAAACGACTTGCCTTGGAAGAGGAAGTCTGACATGATGTTCTTTTCCAGAGTTACTTCTGGTCTGTTGGTCACCAGATCAACCGGTCAAATGAACGTCGTTTTGATGGGTCGTAAGACCTGGGAATCTTTACCAGCTCATTCTAGACCATTAAAG	MDWQKSLTLIVALTLSRGIGLKNDLPWKRKSDMMFFSRVTSGLLVTRSTGQMNVVLMGRKTWESLPAHSRPLK		168	168	166	35	68	60	TTG	L	29	R	AGG	0.000551972	0.000492828	0.00053005	0.000110154	0.000225329	0.000201723	-10.82311604	-10.98662933	-10.88158391	-13.1481951	-12.11567961	-12.275334	-2.325079058	-1.12905028	-1.39375009	-1.39375009	F1	5.468909092	5.496334513	5.408032466	0.315629813	0.206817487	0.379181344	0.315629813	substitution
399	ATGGACTGGCAAAAGTCCTTAACTTTGATCGTTGCTTTGACTTTGTCTAGAGGTATTGGTTTGAAAAACGACTTGCCTCAGAAGTTGAAGTCTGACATGATGTTCTTTTCCAGAGTTACTTCTGGTCTGTTGGTCACCAGATCAACCGGTCAAATGAACGTCGTTTTGATGGGTCGTAAGACCTGGGAATCTTTACCAGCTCATTCTAGACCATTAAAG	MDWQKSLTLIVALTLSRGIGLKNDLPQKLKSDMMFFSRVTSGLLVTRSTGQMNVVLMGRKTWESLPAHSRPLK		167	180	155	35	47	40	TGG	W	27	Q	CAG	0.000548687	0.00052803	0.000494926	0.000110154	0.000155742	0.000134482	-10.83172917	-10.88709366	-10.98049894	-13.1481951	-12.6485536	-12.8602965	-2.316465928	-1.761459943	-1.879797564	-1.879797564	F1	5.468909092	5.496334513	5.408032466	0.253333139	0.207909143	0.299427651	0.253333139	substitution
400	ATGGACTGGCAAAAGTCCTTAACTTTGATCGTTGCTTTGACTTTGTCTAGAGGTATTGGTTTGAAAAACGACTTGCCTTGGAAGTTGAAGTCTGACATGATGTTCTTTTCCAGAGTTACTTCTGGTCTGTTGGTCACCCTGTCAACCGGTCAAATGAACGTCGTTTTGATGGGTCGTAAGACCTGGGAATCTTTACCAGCTCATTCTAGACCATTAAAG	MDWQKSLTLIVALTLSRGIGLKNDLPWKLKSDMMFFSRVTSGLLVTLSTGQMNVVLMGRKTWESLPAHSRPLK		167	171	152	4	2	1	AGA	R	47	L	CTG	0.000548687	0.000501628	0.000485347	1.26E-05	6.63E-06	3.36E-06	-10.83172917	-10.96109424	-11.00869583	-16.27747811	-17.20314245	-18.1822246	-5.445748945	-6.242048213	-7.173528767	-6.242048213	F1	5.468909092	5.496334513	5.408032466	-0.265622951	-0.188706282	-0.265622951	-0.425164056	substitution
401	ATGGACTGGCAAAAGTCCTTAACTTTGATCGTTGCTTTGACTTTGTCTAGAGGTATTGGTTTGAAAAACGACTTGCCTTGGAAGTTGAAGTCTGGGATGATGTTCTTTTCCAGAGTTACTTCTGGTCTGTTGGTCACCAGATCAACCGGTCAAATGAACGTCGTTTTGATGGGTCGTAAGACCTGGGAATCTTTACCAGCTCATTCTAGACCATTAAAG	MDWQKSLTLIVALTLSRGIGLKNDLPWKLKSGMMFFSRVTSGLLVTRSTGQMNVVLMGRKTWESLPAHSRPLK		167	234	181	3	4	2	GAC	D	32	G	GGG	0.000548687	0.000686438	0.000577946	9.44E-06	1.33E-05	6.72E-06	-10.83172917	-10.50858203	-10.75677746	-16.69251561	-16.20314245	-17.1822246	-5.860786444	-5.694560418	-6.425447141	-5.860786444	F1	5.468909092	5.496334513	5.408032466	-0.241309473	-0.241309473	-0.196578823	-0.329282481	substitution
402	ATGGACTAGCAAAAGTCCTTAACTTTGATCGTTGCTTTGACTTTGTCTAGAGGTATTGGTTTGAAAAACGACTTGCCTTGGAAGTTGAAGTCTGACATGATGTTCTTTTCCAGAGTTACTTCTGGTCTGTTGGTCACCAGATCAACCGGTCAAATGAACGTCGTTTTGATGGGTCGTAAGACCTGGGAATCTTTACCAGCTCATTCTAGACCATTAAAG	MD_QKSLTLIVALTLSRGIGLKNDLPWKLKSDMMFFSRVTSGLLVTRSTGQMNVVLMGRKTWESLPAHSRPLK		167	246	178	14	8	5	TGG	W	3	*	TAG	0.000548687	0.00072164	0.000568367	4.41E-05	2.65E-05	1.68E-05	-10.83172917	-10.43643225	-10.78088991	-14.47012319	-15.20314245	-15.8602965	-3.638394023	-4.766710204	-5.07940659	-4.766710204	F1	5.468909092	5.496334513	5.408032466	-0.079566884	0.040363711	-0.079566884	-0.156760548	stop
403	ATGGACTGGCAAAAGTCCTTAACTTTGATCGTTGCTTTGACTTTGTCTAGAGGTATTGGTTTGAAAAACGACTTGCCTTGGAAGTTGAAGTCTGACATGATGTTCTTTTCCAGAGTTACTTCTGGTCTGTTGGTCACCAGATCAACCGGTCAAATGAACATTGTTTTGATGGGTCGTAAGACCTGGGAATCTTTACCAGCTCATTCTAGACCATTAAAG	MDWQKSLTLIVALTLSRGIGLKNDLPWKLKSDMMFFSRVTSGLLVTRSTGQMNIVLMGRKTWESLPAHSRPLK		167	157	186	1	3	3	GTC	V	54	I	ATT	0.000548687	0.000460559	0.000593911	3.15E-06	9.94E-06	1.01E-05	-10.83172917	-11.084326	-10.71746453	-18.27747811	-16.61817995	-16.5972621	-7.445748945	-5.533853947	-5.879797564	-5.879797564	F1	5.468909092	5.496334513	5.408032466	-0.259346609	-0.442192734	-0.176312	-0.259346609	substitution
404	ATGGACTGGCAAAAGTCCTTAACTTTGATCGTTGCTTTGACTTTGTCTAGAGGTGTGGGTTTGAAAAACGACTTGCCTTGGAAGTTGAAGTCTGACATGATGTTCTTTTCCAGAGTTACTTCTGGTCTGTTGGTCACCAGATCAACCGGTCAAATGAACGTCGTTTTGATGGGTCGTAAGACCTGGGAATCTTTACCAGCTCATTCTAGACCATTAAAG	MDWQKSLTLIVALTLSRGVGLKNDLPWKLKSDMMFFSRVTSGLLVTRSTGQMNVVLMGRKTWESLPAHSRPLK		167	177	119	91	59	74	ATT	I	19	V	GTG	0.000548687	0.000519229	0.000379976	0.000286399	0.000195506	0.000248792	-10.83172917	-10.9113412	-11.36180558	-11.76968347	-12.3204994	-11.97277123	-0.937954305	-1.409158199	-0.610965652	-0.937954305	F1	5.468909092	5.496334513	5.408032466	0.382626153	0.382626153	0.343856709	0.415959245	substitution
405	ATGGACTGGCAAAAGTCCTTAACTTTGATCGTTGCTTTGACTTTGTCTAGAGGTATTGGTTTGAAAAACGACTTGCCTTGGAAGTTGAAGTCTGACATGATGTTCTTTTCCAGAGTTACTTCTGGTCTGTTGGTCACTAGATCAACCGGTCAAATGAACGTCGTTTTGATGGGTCGTAAGACCTGGGAATCTTTACCAGCTCATTCTAGACCATTAAAG	MDWQKSLTLIVALTLSRGIGLKNDLPWKLKSDMMFFSRVTSGLLVTRSTGQMNVVLMGRKTWESLPAHSRPLK		167	189	157	7	6	8	ACC	T	46	T	ACT	0.000548687	0.000554431	0.000501312	2.20E-05	1.99E-05	2.69E-05	-10.83172917	-10.81670433	-10.9620026	-15.47012319	-15.61817995	-15.1822246	-4.638394023	-4.801475622	-4.220222003	-4.638394023	F1	5.468909092	5.496334513	5.408032466	-0.083951179	-0.086379514	-0.083951179	-0.046638914	silent
406	ATGGACTGGCAAAAGTCCTTAACTTTGATCGTTGCTTTGACTTTGTCTAGAGGTATTGGTTTGAAAAACGACTTGCCTTGGAAGTTGAAGTCTGACATGATGTTCTTTTCCAGAGTTACTTCTGGTCTGTTGGTCACCAGATCAACCGGTCAGATGAACGTCGTTTTGATGGGTCGTAAGACCTGGGAATCTTTACCAGCTCATTCTAGACCATTAAAG	MDWQKSLTLIVALTLSRGIGLKNDLPWKLKSDMMFFSRVTSGLLVTRSTGQMNVVLMGRKTWESLPAHSRPLK		167	186	175	19	13	8	CAA	Q	51	Q	CAG	0.000548687	0.000545631	0.000558788	5.98E-05	4.31E-05	2.69E-05	-10.83172917	-10.83978794	-10.80541223	-14.0295506	-14.50270273	-15.1822246	-3.197821431	-3.662914792	-4.376812366	-3.662914792	F1	5.468909092	5.496334513	5.408032466	0.059633646	0.096203303	0.059633646	-0.066709091	silent
407	ATGGACTGGCAAAAGTCCTTAACTTTGATCGTTGCTTTGACTTTGTCTAGAGGTATTGGTTTGAAAAACGACTTGCCTTGGAAGTTGAAGTCTGACATGATGTTCTTTTCCAGAGTTACTTCTGGTCTGTTGGTCACCAGATCAACCGGTCAAATGAACGTCGTTTTGATGGATCGTAAGACCTGGGAATCTTTACCAGCTCATTCTAGACCATTAAAG	MDWQKSLTLIVALTLSRGIGLKNDLPWKLKSDMMFFSRVTSGLLVTRSTGQMNVVLMDRKTWESLPAHSRPLK		167	213	164	1	4	4	GGT	G	58	D	GAT	0.000548687	0.000624835	0.000523664	3.15E-06	1.33E-05	1.34E-05	-10.83172917	-10.64423713	-10.89907134	-18.27747811	-16.20314245	-16.1822246	-7.445748945	-5.558905319	-5.283153258	-5.558905319	F1	5.468909092	5.496334513	5.408032466	-0.182874746	-0.442192734	-0.179471249	-0.182874746	substitution
408	ATGGACTGGCAAAAGTCCTTAACTTTGATCGTTGCTTTGACTTTGTCTAGAGGTATTGGTTTGAAACATGACTTGCCTTGGAAGTTGAAGTCTGACATGATGTTCTTTTCCAGAGTTACTTCTGGTCTGTTGGTCACCAGATCAACCGGTCAAATGAACGTCGTTTTGATGGGTCGTAAGACCTGGGAATCTTTACCAGCTCATTCTAGACCATTAAAG	MDWQKSLTLIVALTLSRGIGLKHDLPWKLKSDMMFFSRVTSGLLVTRSTGQMNVVLMGRKTWESLPAHSRPLK		166	240	152	12	11	15	AAC	N	23	H	CAT	0.000545401	0.000704039	0.000485347	3.78E-05	3.65E-05	5.04E-05	-10.84039403	-10.47205616	-11.00869583	-14.69251561	-14.74371083	-14.275334	-3.852121583	-4.271654676	-3.266638172	-3.852121583	F1	5.468909092	5.496334513	5.408032466	0.013275191	0.013275191	-0.017135032	0.075581866	substitution
409	ATGGACTGGCAAAAGTCCTTAACTTTGATCGTTGCTTTGACTTTGTCTAGAGGTATTGGTTTGAAAAACGACTTGCCTTGGAAGTTGAAGTCTGACATGATGTTCTTTTCCAGAGTTACTTCTGGTCTGTTGGTCTATAGATCAACCGGTCAAATGAACGTCGTTTTGATGGGTCGTAAGACCTGGGAATCTTTACCAGCTCATTCTAGACCATTAAAG	MDWQKSLTLIVALTLSRGIGLKNDLPWKLKSDMMFFSRVTSGLLVYRSTGQMNVVLMGRKTWESLPAHSRPLK		166	173	177	5	5	1	ACC	T	46	Y	TAT	0.000545401	0.000507495	0.000565174	1.57E-05	1.66E-05	3.36E-06	-10.84039403	-10.94431853	-10.78901779	-15.95555002	-15.88121436	-18.1822246	-5.115155989	-4.936895831	-7.393206804	-5.115155989	F1	5.468909092	5.496334513	5.408032466	-0.146805864	-0.146805864	-0.101029131	-0.453320176	substitution
410	ATGGACTGGCAAAAGTCCTTAACTTTGATCGTTGCTTTGACTTTGTCTAGAGGTATTGGTTTGAAAAACGACTTGCCTTGGAAGTTGAAGTCTGACATGATGGCTTTTTCCAGAGTTACTTCTGGTCTGTTGGTCACCAGATCAACCGGTCAAATGAACGTCGTTTTGATGGGTCGTAAGACCTGGGAATCTTTACCAGCTCATTCTAGACCATTAAAG	MDWQKSLTLIVALTLSRGIGLKNDLPWKLKSDMMAFSRVTSGLLVTRSTGQMNVVLMGRKTWESLPAHSRPLK		166	199	161	461	422	417	TTC	F	35	A	GCT	0.000545401	0.000583766	0.000514085	0.001450881	0.001398365	0.001401978	-10.84039403	-10.74232213	-10.92570647	-9.428855174	-9.482043263	-9.478321025	1.411538857	1.26027887	1.447385441	1.411538857	F1	5.468909092	5.496334513	5.408032466	0.680408495	0.680408495	0.680501571	0.679777975	substitution
411	ATGGACTGGCAAAAGTCCTTAACTTTGATCGTTGCTTTGACTTTGTCTAGAGGTATTGGTTTGAAAAACGACTTGCCTTGGAAGTTGAAGTCTGACATGATGTTCTTTTCCAGAGTTACTTCTGGTCTGTTGGTCACCAGATCAACCGGTTCGATGAACGTCGTTTTGATGGGTCGTAAGACCTGGGAATCTTTACCAGCTCATTCTAGACCATTAAAG	MDWQKSLTLIVALTLSRGIGLKNDLPWKLKSDMMFFSRVTSGLLVTRSTGSMNVVLMGRKTWESLPAHSRPLK		166	197	172	8	9	3	CAA	Q	51	S	TCG	0.000545401	0.000577899	0.000549208	2.52E-05	2.98E-05	1.01E-05	-10.84039403	-10.75689493	-10.83035859	-15.27747811	-15.03321745	-16.5972621	-4.437084084	-4.276322517	-5.766903508	-4.437084084	F1	5.468909092	5.496334513	5.408032466	-0.060864843	-0.060864843	-0.017723697	-0.244876985	substitution
412	ATGGACTGGCAAAAGTCCTTAACTTTGATCGTTGCTTTGACTTTGTCTAGAGGTATTGGTTTGAAAAACGACTTGCCTTGGAAGTTGAAGTCTGACATGATGTTCTTTTCCAGAGTTACTTCTGGTCTGTTGGTCTCTAGATCAACCGGTCAAATGAACGTCGTTTTGATGGGTCGTAAGACCTGGGAATCTTTACCAGCTCATTCTAGACCATTAAAG	MDWQKSLTLIVALTLSRGIGLKNDLPWKLKSDMMFFSRVTSGLLVSRSTGQMNVVLMGRKTWESLPAHSRPLK		166	180	168	15	26	18	ACC	T	46	S	TCT	0.000545401	0.00052803	0.000536436	4.72E-05	8.62E-05	6.05E-05	-10.84039403	-10.88709366	-10.86430592	-14.37058752	-13.50270273	-14.0122996	-3.530193488	-2.615609077	-3.147993675	-3.147993675	F1	5.468909092	5.496334513	5.408032466	0.090788523	0.054077396	0.191710215	0.090788523	substitution
413	ATGGACTGGCAAAAGTCCTTAACTTTGATCGTTGCTTTGATTTTGTCTAGAGGTATTGGTTTGAAAAACGACTTGCCTTGGAAGTTGAAGTCTGACATGATGTTCTTTTCCAGAGTTACTTCTGGTCTGTTGGTCACCAGATCAACCGGTCAAATGAACGTCGTTTTGATGGGTCGTAAGACCTGGGAATCTTTACCAGCTCATTCTAGACCATTAAAG	MDWQKSLTLIVALILSRGIGLKNDLPWKLKSDMMFFSRVTSGLLVTRSTGQMNVVLMGRKTWESLPAHSRPLK		166	191	163	15	18	20	ACT	T	14	I	ATT	0.000545401	0.000560298	0.000520471	4.72E-05	5.96E-05	6.72E-05	-10.84039403	-10.80151793	-10.90789519	-14.37058752	-14.03321745	-13.8602965	-3.530193488	-3.231699525	-2.952401313	-3.231699525	F1	5.468909092	5.496334513	5.408032466	0.114014551	0.054077396	0.114014551	0.115857584	substitution
414	ATGGACTGGCAAAAGTCCTTAACTTTGAGGGTTGCTTTGACTTTGTCTAGAGGTATTGGTTTGAAAAACGACTTGCCTTGGAAGTTGAAGTCTGACATGATGTTCTTTTCCAGAGTTACTTCTGGTCTGTTGGTCACCAGATCAACCGGTCAAATGAACGTCGTTTTGATGGGTCGTAAGACCTGGGAATCTTTACCAGCTCATTCTAGACCATTAAAG	MDWQKSLTLRVALTLSRGIGLKNDLPWKLKSDMMFFSRVTSGLLVTRSTGQMNVVLMGRKTWESLPAHSRPLK		165	182	164	12	19	10	ATC	I	10	R	AGG	0.000542116	0.000533897	0.000523664	3.78E-05	6.30E-05	3.36E-05	-10.84911125	-10.87115211	-10.89907134	-14.69251561	-13.95521494	-14.8602965	-3.843404366	-3.084062825	-3.961225164	-3.843404366	F1	5.468909092	5.496334513	5.408032466	0.014380039	0.014380039	0.132633135	-0.013443305	substitution
415	ATGGACTGGCAAAAGTCCTTAACTTTGCGGGTTGCTTTGACTTTGTCTAGAGGTATTGGTTTGAAAAACGACTTGCCTTGGAAGTTGAAGTCTGACATGATGTTCTTTTCCAGAGTTACTTCTGGTCTGTTGGTCACCAGATCAACCGGTCAAATGAACGTCGTTTTGATGGGTCGTAAGACCTGGGAATCTTTACCAGCTCATTCTAGACCATTAAAG	MDWQKSLTLRVALTLSRGIGLKNDLPWKLKSDMMFFSRVTSGLLVTRSTGQMNVVLMGRKTWESLPAHSRPLK		165	190	192	7	23	10	ATC	I	10	R	CGG	0.000542116	0.000557365	0.00061307	2.20E-05	7.62E-05	3.36E-05	-10.84911125	-10.80909114	-10.67166084	-15.47012319	-13.6795805	-14.8602965	-4.621011944	-2.870489351	-4.18863566	-4.18863566	F1	5.468909092	5.496334513	5.408032466	-0.042590494	-0.084176454	0.159567058	-0.042590494	substitution
416	ATGGACTGGCAAAAGTCCTTAACTTTGATCGTTGCTTTGACTTTGTCTAGAGGTATTGGTTTGAAAAACGACTTGCCTTGGAAGTTGAAGTCTGACATGATGTTCTTTTCCAGAGTTACTTCTGGTCTGTTGGTCACCGTTTCAACCGGTCAAATGAACGTCGTTTTGATGGGTCGTAAGACCTGGGAATCTTTACCAGCTCATTCTAGACCATTAAAG	MDWQKSLTLIVALTLSRGIGLKNDLPWKLKSDMMFFSRVTSGLLVTVSTGQMNVVLMGRKTWESLPAHSRPLK		165	191	161	5	6	7	AGA	R	47	V	GTT	0.000542116	0.000560298	0.000514085	1.57E-05	1.99E-05	2.35E-05	-10.84911125	-10.80151793	-10.92570647	-15.95555002	-15.61817995	-15.37486968	-5.106438772	-4.816662026	-4.44916321	-4.816662026	F1	5.468909092	5.496334513	5.408032466	-0.085866348	-0.145701016	-0.085866348	-0.075982294	substitution
417	ATGGACTGGCAAAAGTCCTTAACTTTGATCGTTGCTTTGACTTTGTCTAGAGGTATTGGTTTGAAAAACGACTTGCCTTGGAAGTTGAAGCATGACATGATGTTCTTTTCCAGAGTTACTTCTGGTCTGTTGGTCACCAGATCAACCGGTCAAATGAACGTCGTTTTGATGGGTCGTAAGACCTGGGAATCTTTACCAGCTCATTCTAGACCATTAAAG	MDWQKSLTLIVALTLSRGIGLKNDLPWKLKHDMMFFSRVTSGLLVTRSTGQMNVVLMGRKTWESLPAHSRPLK		164	174	140	20	20	18	TCT	S	31	H	CAT	0.00053883	0.000510429	0.00044703	6.29E-05	6.63E-05	6.05E-05	-10.85788146	-10.93600326	-11.12734033	-13.95555002	-13.88121436	-14.0122996	-3.097668562	-2.9452111	-2.884959269	-2.9452111	F1	5.468909092	5.496334513	5.408032466	0.124501627	0.108897001	0.150143838	0.124501627	substitution
418	ATGGACTGGCAAAAGTCCTTAACTTTGATCGTTGCTTTGACTTTGTCTAGAGGTATTGGTTTGAAAAACGACTTGCCTTGGAAGTTGAAGTCTGACATGATGTTCTTTTCCAGAGTTACGTCTGGTCTGTTGGTCACCAGATCAACCGGTCAAATGAACGTCGTTTTGATGGGTCGTAAGACCTGGGAATCTTTACCAGCTCATTCTAGACCATTAAAG	MDWQKSLTLIVALTLSRGIGLKNDLPWKLKSDMMFFSRVTSGLLVTRSTGQMNVVLMGRKTWESLPAHSRPLK		164	157	135	7	3	19	ACT	T	40	T	ACG	0.00053883	0.000460559	0.000431065	2.20E-05	9.94E-06	6.39E-05	-10.85788146	-11.084326	-11.17980775	-15.47012319	-16.61817995	-13.93429709	-4.612241735	-5.533853947	-2.754489337	-4.612241735	F1	5.468909092	5.496334513	5.408032466	-0.083064889	-0.083064889	-0.176312	0.141223949	silent
419	ATGGACTGGCAAAAGTCCTTAACTTTGATCGTTGTTTTGACTTTGTCTAGAGGTATTGGTTTGAAAAACGACTTGCCTTGGAAGTTGAAGTCTGACATGATGTTCTTTTCCAGAGTTACTTCTGGTCTGTTGGTCACCAGATCAACCGGTCAAATGAACGTCGTTTTGATGGGTCGTAAGACCTGGGAATCTTTACCAGCTCATTCTAGACCATTAAAG	MDWQKSLTLIVVLTLSRGIGLKNDLPWKLKSDMMFFSRVTSGLLVTRSTGQMNVVLMGRKTWESLPAHSRPLK		164	197	145	29	19	25	GCT	A	12	V	GTT	0.00053883	0.000577899	0.000462995	9.13E-05	6.30E-05	8.41E-05	-10.85788146	-10.75689493	-11.07671425	-13.41949712	-13.95521494	-13.53836841	-2.561615662	-3.198320005	-2.461654154	-2.561615662	F1	5.468909092	5.496334513	5.408032466	0.176838075	0.176838075	0.11822407	0.178756616	substitution
420	ATGGACTGGCAAAAGTCCTTAACTTTGTAGGTTGCTTTGACTTTGTCTAGAGGTATTGGTTTGAAAAACGACTTGCCTTGGAAGTTGAAGTCTGACATGATGTTCTTTTCCAGAGTTACTTCTGGTCTGTTGGTCACCAGATCAACCGGTCAAATGAACGTCGTTTTGATGGGTCGTAAGACCTGGGAATCTTTACCAGCTCATTCTAGACCATTAAAG	MDWQKSLTL_VALTLSRGIGLKNDLPWKLKSDMMFFSRVTSGLLVTRSTGQMNVVLMGRKTWESLPAHSRPLK		164	195	130	18	21	31	ATC	I	10	*	TAG	0.00053883	0.000572032	0.000415099	5.67E-05	6.96E-05	0.000104224	-10.85788146	-10.77161644	-11.23425553	-14.10755311	-13.81082503	-13.22802829	-3.249671655	-3.03920859	-1.993772756	-3.03920859	F1	5.468909092	5.496334513	5.408032466	0.138289739	0.089631638	0.138289739	0.238724946	stop
421	ATGGACTGGCAAAAGTCCTTAACTTTGATCGTTGCTTTGACTTTGTCTAGAGGTATTGGTTTGAAAAACGACTTGCCTTGGAAGTTGAAGTCTGACATGATGTTCTTTTCCAGAGTTACTTCTGGTCTGTTGGTCACCAGATCAACCGGTCAAATGAACGTCGTTTTGATGGGTCGTGGTACCTGGGAATCTTTACCAGCTCATTCTAGACCATTAAAG	MDWQKSLTLIVALTLSRGIGLKNDLPWKLKSDMMFFSRVTSGLLVTRSTGQMNVVLMGRGTWESLPAHSRPLK		164	164	167	11	10	11	AAG	K	60	G	GGT	0.00053883	0.000481094	0.000533243	3.46E-05	3.31E-05	3.70E-05	-10.85788146	-11.02139475	-10.87291905	-14.8180465	-14.88121436	-14.72279298	-3.960165038	-3.859819608	-3.849873928	-3.859819608	F1	5.468909092	5.496334513	5.408032466	0.000828576	-0.000418585	0.034801821	0.000828576	substitution
422	ATGGACTGGCAAAAGTCCTTAACTTTGATCGTTGCTTTGACTTTGTCTAGAGGTATTGGTTTGAAAAACGACTTGCCTTGGAAGTGGAAGTCTGACATGATGTTCTTTTCCAGAGTTACTTCTGGTCTGTTGGTCACCAGATCAACCGGTCAAATGAACGTCGTTTTGATGGGTCGTAAGACCTGGGAATCTTTACCAGCTCATTCTAGACCATTAAAG	MDWQKSLTLIVALTLSRGIGLKNDLPWKWKSDMMFFSRVTSGLLVTRSTGQMNVVLMGRKTWESLPAHSRPLK		164	146	200	7	9	5	TTG	L	29	W	TGG	0.00053883	0.000428291	0.000638614	2.20E-05	2.98E-05	1.68E-05	-10.85788146	-11.18912219	-10.61276715	-15.47012319	-15.03321745	-15.8602965	-4.612241735	-3.844095256	-5.247529349	-4.612241735	F1	5.468909092	5.496334513	5.408032466	-0.083064889	-0.083064889	0.036784832	-0.178308832	substitution
423	ATGGACTGGCAAAAGTCCTTAACTTTGATCGTTGCTTTGACTTTGTCTAGAGGTATTGGTTTGAAAAACGACTTGCCTGCGAAGTTGAAGTCTGACATGATGTTCTTTTCCAGAGTTACTTCTGGTCTGTTGGTCACCAGATCAACCGGTCAAATGAACGTCGTTTTGATGGGTCGTAAGACCTGGGAATCTTTACCAGCTCATTCTAGACCATTAAAG	MDWQKSLTLIVALTLSRGIGLKNDLPAKLKSDMMFFSRVTSGLLVTRSTGQMNVVLMGRKTWESLPAHSRPLK		164	177	181	20	20	16	TGG	W	27	A	GCG	0.00053883	0.000519229	0.000577946	6.29E-05	6.63E-05	5.38E-05	-10.85788146	-10.9113412	-10.75677746	-13.95555002	-13.88121436	-14.1822246	-3.097668562	-2.969873154	-3.425447141	-3.097668562	F1	5.468909092	5.496334513	5.408032466	0.108897001	0.108897001	0.147033686	0.05522733	substitution
424	ATGGACTGGCAAAAGTCCTTAACTTTGATCGTTGCTTTGACTTTGTCTAGAGGTATTGGTTTGAAAAACGACTTGCCTTGGAAGTTGAAGTCTGACATGATGTTCTTTTCCAGAGTTACTTCTGGTCTGTTGGTCACCAGATCAACCGGTCAAATGAACGTCCTGTTGATGGGTCGTAAGACCTGGGAATCTTTACCAGCTCATTCTAGACCATTAAAG	MDWQKSLTLIVALTLSRGIGLKNDLPWKLKSDMMFFSRVTSGLLVTRSTGQMNVLLMGRKTWESLPAHSRPLK		164	164	179	6	6	4	GTT	V	55	L	CTG	0.00053883	0.000481094	0.00057156	1.89E-05	1.99E-05	1.34E-05	-10.85788146	-11.02139475	-10.77280757	-15.69251561	-15.61817995	-16.1822246	-4.834634156	-4.596785202	-5.409417031	-4.834634156	F1	5.468909092	5.496334513	5.408032466	-0.111251622	-0.111251622	-0.058137505	-0.199057966	substitution
425	ATGGACTGGCAAAAGTCCTTAACTTTGATCGTTGCTTTGACTTTGTCTAGAGGTATTGGTTTGAAATTGGACTTGCCTTGGAAGTTGAAGTCTGACATGATGTTCTTTTCCAGAGTTACTTCTGGTCTGTTGGTCACCAGATCAACCGGTCAAATGAACGTCGTTTTGATGGGTCGTAAGACCTGGGAATCTTTACCAGCTCATTCTAGACCATTAAAG	MDWQKSLTLIVALTLSRGIGLKLDLPWKLKSDMMFFSRVTSGLLVTRSTGQMNVVLMGRKTWESLPAHSRPLK		163	215	197	4	4	13	AAC	N	23	L	TTG	0.000535545	0.000630702	0.000629035	1.26E-05	1.33E-05	4.37E-05	-10.86670531	-10.6307539	-10.63457153	-16.27747811	-16.20314245	-14.48178488	-5.410772807	-5.572388548	-3.847213355	-5.410772807	F1	5.468909092	5.496334513	5.408032466	-0.18117163	-0.184273293	-0.18117163	0.001169581	substitution
426	ATGGACTGGCAAAAGTCCTTAACTTTGATCGTTGCTTTGACTTTGTCTAGAGGTATTGGTTTGAAAAACGACTTGCCTTGGAAGTTGAAGTCTGACATGATGTTCTTTTCCATTGTTACTTCTGGTCTGTTGGTCACCAGATCAACCGGTCAAATGAACGTCGTTTTGATGGGTCGTAAGACCTGGGAATCTTTACCAGCTCATTCTAGACCATTAAAG	MDWQKSLTLIVALTLSRGIGLKNDLPWKLKSDMMFFSIVTSGLLVTRSTGQMNVVLMGRKTWESLPAHSRPLK		163	177	149	4	3	4	AGA	R	38	I	ATT	0.000535545	0.000519229	0.000475768	1.26E-05	9.94E-06	1.34E-05	-10.86670531	-10.9113412	-11.03745482	-16.27747811	-16.61817995	-16.1822246	-5.410772807	-5.706838748	-5.144769774	-5.410772807	F1	5.468909092	5.496334513	5.408032466	-0.184273293	-0.184273293	-0.198127253	-0.165138144	substitution
427	ATGGACTGGCAAAAGTCCTTAACTTTGATCGTTGCTTTGACTTTGTCTAGAGGTATTGGTTTGAAAAACGACTTGCCTTGGAAGTTGAAGTCTGACATGATGTTCTTTTCCTAGGTTACTTCTGGTCTGTTGGTCACCAGATCAACCGGTCAAATGAACGTCGTTTTGATGGGTCGTAAGACCTGGGAATCTTTACCAGCTCATTCTAGACCATTAAAG	MDWQKSLTLIVALTLSRGIGLKNDLPWKLKSDMMFFS_VTSGLLVTRSTGQMNVVLMGRKTWESLPAHSRPLK		163	200	134	4	5	3	AGA	R	38	*	TAG	0.000535545	0.0005867	0.000427872	1.26E-05	1.66E-05	1.01E-05	-10.86670531	-10.73509056	-11.19053415	-16.27747811	-15.88121436	-16.5972621	-5.410772807	-5.146123793	-5.406727944	-5.406727944	F1	5.468909092	5.496334513	5.408032466	-0.184273293	-0.184273293	-0.127415038	-0.198713306	stop
428	ATGGACTGGCAAAAGTCCTTAACTTTGATCGTTGCTTTGACTTTGACGAGAGGTATTGGTTTGAAAAACGACTTGCCTTGGAAGTTGAAGTCTGACATGATGTTCTTTTCCAGAGTTACTTCTGGTCTGTTGGTCACCAGATCAACCGGTCAAATGAACGTCGTTTTGATGGGTCGTAAGACCTGGGAATCTTTACCAGCTCATTCTAGACCATTAAAG	MDWQKSLTLIVALTLTRGIGLKNDLPWKLKSDMMFFSRVTSGLLVTRSTGQMNVVLMGRKTWESLPAHSRPLK		163	146	128	16	19	14	TCT	S	16	T	ACG	0.000535545	0.000428291	0.000408713	5.04E-05	6.30E-05	4.71E-05	-10.86670531	-11.18912219	-11.25662334	-14.27747811	-13.95521494	-14.37486968	-3.410772807	-2.766092744	-3.118246332	-3.118246332	F1	5.468909092	5.496334513	5.408032466	0.094601238	0.069213159	0.172732598	0.094601238	substitution
429	ATGGACTGGCAAAAGTCCTTAACTTTGATCGTTGCTTTGACTTTGTCTAGAGGTATTGGTTTGAAAAACGACTTGCCTTGGAAGTTGAAGTCTTCGATGATGTTCTTTTCCAGAGTTACTTCTGGTCTGTTGGTCACCAGATCAACCGGTCAAATGAACGTCGTTTTGATGGGTCGTAAGACCTGGGAATCTTTACCAGCTCATTCTAGACCATTAAAG	MDWQKSLTLIVALTLSRGIGLKNDLPWKLKSSMMFFSRVTSGLLVTRSTGQMNVVLMGRKTWESLPAHSRPLK		163	225	164	3	5	5	GAC	D	32	S	TCG	0.000535545	0.000660037	0.000523664	9.44E-06	1.66E-05	1.68E-05	-10.86670531	-10.56516556	-10.89907134	-16.69251561	-15.88121436	-15.8602965	-5.825810306	-5.316048795	-4.961225164	-5.316048795	F1	5.468909092	5.496334513	5.408032466	-0.148844417	-0.236876485	-0.148844417	-0.141613242	substitution
430	ATGGACTGGCAAAAGTCCTTAACTTTGATCGTTGCTTTGACTTTGTCTAGAGGTATTGGTTTGAAAAACGACTTGCCTTGGAAGTTGAAGTCTATGATGATGTTCTTTTCCAGAGTTACTTCTGGTCTGTTGGTCACCAGATCAACCGGTCAAATGAACGTCGTTTTGATGGGTCGTAAGACCTGGGAATCTTTACCAGCTCATTCTAGACCATTAAAG	MDWQKSLTLIVALTLSRGIGLKNDLPWKLKSMMMFFSRVTSGLLVTRSTGQMNVVLMGRKTWESLPAHSRPLK		163	226	159	1	1	1	GAC	D	32	M	ATG	0.000535545	0.00066297	0.000507698	3.15E-06	3.31E-06	3.36E-06	-10.86670531	-10.55876779	-10.94374039	-18.27747811	-18.20314245	-18.1822246	-7.410772807	-7.644374661	-7.238484209	-7.410772807	F1	5.468909092	5.496334513	5.408032466	-0.437759745	-0.437759745	-0.442471471	-0.433489391	substitution
431	ATGGACTGGCAAAAGTCCTTAACTTTGATCGTTGCTTTGACTTTGGCGAGAGGTATTGGTTTGAAAAACGACTTGCCTTGGAAGTTGAAGTCTGACATGATGTTCTTTTCCAGAGTTACTTCTGGTCTGTTGGTCACCAGATCAACCGGTCAAATGAACGTCGTTTTGATGGGTCGTAAGACCTGGGAATCTTTACCAGCTCATTCTAGACCATTAAAG	MDWQKSLTLIVALTLARGIGLKNDLPWKLKSDMMFFSRVTSGLLVTRSTGQMNVVLMGRKTWESLPAHSRPLK		163	167	142	7	1	3	TCT	S	16	A	GCG	0.000535545	0.000489894	0.000453416	2.20E-05	3.31E-06	1.01E-05	-10.86670531	-10.99524246	-11.10687623	-15.47012319	-18.20314245	-16.5972621	-4.603417884	-7.207899991	-5.490385873	-5.490385873	F1	5.468909092	5.496334513	5.408032466	-0.209435737	-0.081946526	-0.387427298	-0.209435737	substitution
432	ATGGACTGGCAAAAGTCCTTAACTTTGATCGTTGCTTTGACTTTGTCTAGAGGTATTGGTTTGAAAAACGACTTGCCTTGGAAGTTGAAGTCTGACATGATGTTCTTTTCCAGAGTTACTTCTGGTCTGTTGGTCACCAGATCAACCGGTCAAATGAACGTCGTTTTGATGGGTCGTAAGACCTGGGAATCTTTACCAGCTCATTCTAGACCATTATGG	MDWQKSLTLIVALTLSRGIGLKNDLPWKLKSDMMFFSRVTSGLLVTRSTGQMNVVLMGRKTWESLPAHSRPLW		163	203	239	1	8	3	AAG	K	73	W	TGG	0.000535545	0.0005955	0.000763144	3.15E-06	2.65E-05	1.01E-05	-10.86670531	-10.71361084	-10.35575654	-18.27747811	-15.20314245	-16.5972621	-7.410772807	-4.489531616	-6.241505561	-6.241505561	F1	5.468909092	5.496334513	5.408032466	-0.3057067	-0.437759745	-0.044611669	-0.3057067	substitution
433	ATGGACTGGCAAAAGTCCTTAACTTTGATCGTTGCTTTGACTTTGTCTAGAGGTATTGGTCAGAAAAACGACTTGCCTTGGAAGTTGAAGTCTGACATGATGTTCTTTTCCAGAGTTACTTCTGGTCTGTTGGTCACCAGATCAACCGGTCAAATGAACGTCGTTTTGATGGGTCGTAAGACCTGGGAATCTTTACCAGCTCATTCTAGACCATTAAAG	MDWQKSLTLIVALTLSRGIGQKNDLPWKLKSDMMFFSRVTSGLLVTRSTGQMNVVLMGRKTWESLPAHSRPLK		163	177	154	41	50	43	TTG	L	21	Q	CAG	0.000535545	0.000519229	0.000491733	0.000129037	0.000165683	0.000144568	-10.86670531	-10.9113412	-10.9898368	-12.91992611	-12.55928626	-12.75595984	-2.053220802	-1.647945059	-1.76612304	-1.76612304	F1	5.468909092	5.496334513	5.408032466	0.267902796	0.241273679	0.313743105	0.267902796	substitution
434	ATGGACTGGCAAAAGTCCTTAACTTTGATCGTTGCTTTGACTTTGTCTAGAGGTATTGGTTTTAAAAACGACTTGCCTTGGAAGTTGAAGTCTGACATGATGTTCTTTTCCAGAGTTACTTCTGGTCTGTTGGTCACCAGATCAACCGGTCAAATGAACGTCGTTTTGATGGGTCGTAAGACCTGGGAATCTTTACCAGCTCATTCTAGACCATTAAAG	MDWQKSLTLIVALTLSRGIGFKNDLPWKLKSDMMFFSRVTSGLLVTRSTGQMNVVLMGRKTWESLPAHSRPLK		162	208	150	20	22	12	TTG	L	21	F	TTT	0.000532259	0.000610168	0.000478961	6.29E-05	7.29E-05	4.03E-05	-10.87558346	-10.67850703	-11.02780465	-13.95555002	-13.74371083	-14.5972621	-3.07996656	-3.065203798	-3.569457444	-3.07996656	F1	5.468909092	5.496334513	5.408032466	0.111140609	0.111140609	0.135011462	0.036769539	substitution
435	ATGGACTGGCAAAAGTCCTTAACTTTGATCGTTGCTTTGACTTTGTCTAGAGGTATTGGTTTGAAAAACGACTTGCCTTGGAAGTTGAAGTCTGACATGATGTTCTTTTCCAGAGTTACTTCTGGTCTGTATGTCACCAGATCAACCGGTCAAATGAACGTCGTTTTGATGGGTCGTAAGACCTGGGAATCTTTACCAGCTCATTCTAGACCATTAAAG	MDWQKSLTLIVALTLSRGIGLKNDLPWKLKSDMMFFSRVTSGLYVTRSTGQMNVVLMGRKTWESLPAHSRPLK		162	171	204	17	4	7	TTG	L	44	Y	TAT	0.000532259	0.000501628	0.000651387	5.35E-05	1.33E-05	2.35E-05	-10.87558346	-10.96109424	-10.584198	-14.19001527	-16.20314245	-15.37486968	-3.314431814	-5.242048213	-4.790671674	-4.790671674	F1	5.468909092	5.496334513	5.408032466	-0.119753412	0.081423727	-0.139512144	-0.119753412	substitution
436	ATGGACTGGCAAAAGTCCTTAACTTTGATCGTTGCTTTGACTTTGTCTAGAGGTATTGGTTTGAAAAACGACTTGCCTTGGAAGTTGAAGTCTGACATGATGTTCTTTTCCAGAGTTACTTCTGGTCTGTTGGTCTCGAGATCAACCGGTCAAATGAACGTCGTTTTGATGGGTCGTAAGACCTGGGAATCTTTACCAGCTCATTCTAGACCATTAAAG	MDWQKSLTLIVALTLSRGIGLKNDLPWKLKSDMMFFSRVTSGLLVSRSTGQMNVVLMGRKTWESLPAHSRPLK		162	180	168	10	11	12	ACC	T	46	S	TCG	0.000532259	0.00052803	0.000536436	3.15E-05	3.65E-05	4.03E-05	-10.87558346	-10.88709366	-10.86430592	-14.95555002	-14.74371083	-14.5972621	-4.07996656	-3.856617176	-3.732956176	-3.856617176	F1	5.468909092	5.496334513	5.408032466	0.015813916	-0.015602616	0.035205682	0.015813916	substitution
437	ATGGACTGGCAAAAGTCCTTAACTTTGATCGTTGCTTTGACTTTGTCTAGAGGTATTGGTTTGAAAAACGACTTGCCTTGGAAGTTGAAGTCTGACATGATGTTCTTTTCCAGAGTTACTTCTGGTCTGTTGGTCACCAGATCAACCGGTTGTATGAACGTCGTTTTGATGGGTCGTAAGACCTGGGAATCTTTACCAGCTCATTCTAGACCATTAAAG	MDWQKSLTLIVALTLSRGIGLKNDLPWKLKSDMMFFSRVTSGLLVTRSTGCMNVVLMGRKTWESLPAHSRPLK		162	217	197	9	13	13	CAA	Q	51	C	TGT	0.000532259	0.000636569	0.000629035	2.83E-05	4.31E-05	4.37E-05	-10.87558346	-10.61739552	-10.63457153	-15.10755311	-14.50270273	-14.48178488	-4.231969654	-3.885307213	-3.847213355	-3.885307213	F1	5.468909092	5.496334513	5.408032466	0.001169581	-0.034867979	0.031587559	0.001169581	substitution
438	ATGGACTGGCAAAAGTCCTTAACTTTGATCGTTGCTTTGACTTTGTCTAGAGGTATTGGTTTGAAAAACGACTTGCCTTGGAAGTTGAAGTCTGACATGATGTTCTTTTCCAGAGTTACTTCTGGTTGTTTGGTCACCAGATCAACCGGTCAAATGAACGTCGTTTTGATGGGTCGTAAGACCTGGGAATCTTTACCAGCTCATTCTAGACCATTAAAG	MDWQKSLTLIVALTLSRGIGLKNDLPWKLKSDMMFFSRVTSGCLVTRSTGQMNVVLMGRKTWESLPAHSRPLK		162	187	143	7	7	14	CTG	L	43	C	TGT	0.000532259	0.000548564	0.000456609	2.20E-05	2.32E-05	4.71E-05	-10.87558346	-10.83205229	-11.09675201	-15.47012319	-15.39578753	-14.37486968	-4.594539733	-4.563735236	-3.278117669	-4.563735236	F1	5.468909092	5.496334513	5.408032466	-0.053969547	-0.08082128	-0.053969547	0.074110539	substitution
439	ATGGACTGGCAAAAGTCCTTAACTTTGATCGTTGATTTGACTTTGTCTAGAGGTATTGGTTTGAAAAACGACTTGCCTTGGAAGTTGAAGTCTGACATGATGTTCTTTTCCAGAGTTACTTCTGGTCTGTTGGTCACCAGATCAACCGGTCAAATGAACGTCGTTTTGATGGGTCGTAAGACCTGGGAATCTTTACCAGCTCATTCTAGACCATTAAAG	MDWQKSLTLIVDLTLSRGIGLKNDLPWKLKSDMMFFSRVTSGLLVTRSTGQMNVVLMGRKTWESLPAHSRPLK		162	179	168	7	5	9	GCT	A	12	D	GAT	0.000532259	0.000525096	0.000536436	2.20E-05	1.66E-05	3.03E-05	-10.87558346	-10.89513098	-10.86430592	-15.47012319	-15.88121436	-15.0122996	-4.594539733	-4.986083381	-4.147993675	-4.594539733	F1	5.468909092	5.496334513	5.408032466	-0.08082128	-0.08082128	-0.107232212	-0.037381414	substitution
440	ATGGACTGGCAAAAGTCCTTAACTTTGATCGTTGCTTTGACTCGGTCTAGAGGTATTGGTTTGAAAAACGACTTGCCTTGGAAGTTGAAGTCTGACATGATGTTCTTTTCCAGAGTTACTTCTGGTCTGTTGGTCACCAGATCAACCGGTCAAATGAACGTCGTTTTGATGGGTCGTAAGACCTGGGAATCTTTACCAGCTCATTCTAGACCATTAAAG	MDWQKSLTLIVALTRSRGIGLKNDLPWKLKSDMMFFSRVTSGLLVTRSTGQMNVVLMGRKTWESLPAHSRPLK		162	217	132	343	243	314	TTG	L	15	R	CGG	0.000532259	0.000636569	0.000421486	0.001079506	0.00080522	0.001055686	-10.87558346	-10.61739552	-11.21222923	-9.855413348	-10.27832995	-9.88760385	1.020170111	0.339065573	1.324625376	1.020170111	F1	5.468909092	5.496334513	5.408032466	0.630805158	0.630805158	0.564326619	0.664043825	substitution
441	ATGGACTGGCAAAAGTCCTTAACTTTGATCGTTGCTTTGACTTTGTCTAGAGGTATTGGTTTGAAAAACGACTTGCCTTGGAAGTTGAAGTCTGACATGATGTTCTTTTCCAGAGTTACTTCTGGTCTGTTGGTCACCAGATCAACCGGTCAAATGAACGTCTTGTTGATGGGTCGTAAGACCTGGGAATCTTTACCAGCTCATTCTAGACCATTAAAG	MDWQKSLTLIVALTLSRGIGLKNDLPWKLKSDMMFFSRVTSGLLVTRSTGQMNVLLMGRKTWESLPAHSRPLK		162	159	172	1	2	4	GTT	V	55	L	TTG	0.000532259	0.000466426	0.000549208	3.15E-06	6.63E-06	1.34E-05	-10.87558346	-11.0660638	-10.83035859	-18.27747811	-17.20314245	-16.1822246	-7.401894655	-6.137078654	-5.351866009	-6.137078654	F1	5.468909092	5.496334513	5.408032466	-0.252385155	-0.436634499	-0.252385155	-0.191681655	substitution
442	ATGGACTGGCAAAAGTCCTTAACTTTGATCGTTGCTTTGACTTTGTCTAGAGGTATTGGTTTGAAAAACGACTTGCCTTGGAAGTTGAAGTCTGACATGATGTTCTTTTCCAGAGTTACTTCTGGTCTGTTGGTCACCAGATCAACCGGTCAAATGAACGTCGTTTTGATGTCGCGTAAGACCTGGGAATCTTTACCAGCTCATTCTAGACCATTAAAG	MDWQKSLTLIVALTLSRGIGLKNDLPWKLKSDMMFFSRVTSGLLVTRSTGQMNVVLMSRKTWESLPAHSRPLK		162	167	135	1	1	5	GGT	G	58	S	TCG	0.000532259	0.000489894	0.000431065	3.15E-06	3.31E-06	1.68E-05	-10.87558346	-10.99524246	-11.17980775	-18.27747811	-18.20314245	-15.8602965	-7.401894655	-7.207899991	-4.680488756	-7.207899991	F1	5.468909092	5.496334513	5.408032466	-0.387427298	-0.436634499	-0.387427298	-0.105631275	substitution
443	ATGGACTGGCAAAAGTCCTTAACTTTGATCGTTGCTTTGACTTTGTCTAGAGGTATTGGTTTGAAAAACGACTTGCCTTGGAAGTTGAAGTCTGACATGATGTTCTTTTCCCAGGTTACTTCTGGTCTGTTGGTCACCAGATCAACCGGTCAAATGAACGTCGTTTTGATGGGTCGTAAGACCTGGGAATCTTTACCAGCTCATTCTAGACCATTAAAG	MDWQKSLTLIVALTLSRGIGLKNDLPWKLKSDMMFFSQVTSGLLVTRSTGQMNVVLMGRKTWESLPAHSRPLK		162	186	141	17	32	20	AGA	R	38	Q	CAG	0.000532259	0.000545631	0.000450223	5.35E-05	0.000106037	6.72E-05	-10.87558346	-10.83978794	-11.11707199	-14.19001527	-13.20314245	-13.8602965	-3.314431814	-2.36335451	-2.743224511	-2.743224511	F1	5.468909092	5.496334513	5.408032466	0.142667762	0.081423727	0.223522242	0.142667762	substitution
444	ATGGACTGGCAAAAGTCCTTAACTTTGATCGTTGCTTTGACTTTGTCTAGAGGTATTGGTTTGAAAAACGACTTGCCTTGGAAGTTGAAGTCTGACATGATGTTCTTTTCCAGAGTTTCGTCTGGTCTGTTGGTCACCAGATCAACCGGTCAAATGAACGTCGTTTTGATGGGTCGTAAGACCTGGGAATCTTTACCAGCTCATTCTAGACCATTAAAG	MDWQKSLTLIVALTLSRGIGLKNDLPWKLKSDMMFFSRVSSGLLVTRSTGQMNVVLMGRKTWESLPAHSRPLK		162	170	165	69	87	59	ACT	T	40	S	TCG	0.000532259	0.000498695	0.000526857	0.00021716	0.000288289	0.000198361	-10.87558346	-10.96955582	-10.89030113	-12.16895366	-11.76019896	-12.29958155	-1.293370198	-0.790643139	-1.409280419	-1.293370198	F1	5.468909092	5.496334513	5.408032466	0.337579596	0.337579596	0.421858142	0.313639292	substitution
445	ATGGACTGGCAAAAGTCCTTAACTTTGATCGTTGCTTTGACTTTGTCTAGAGGTATTGGTTTGAAAAACGACTTGCCTTGGAAGTTGAAGTCTGACATGATGTTCTTTTCCAGAGTTACTTCTGGTCTGTTGGTCACCAGATCAACCGGTGGTATGAACGTCGTTTTGATGGGTCGTAAGACCTGGGAATCTTTACCAGCTCATTCTAGACCATTAAAG	MDWQKSLTLIVALTLSRGIGLKNDLPWKLKSDMMFFSRVTSGLLVTRSTGGMNVVLMGRKTWESLPAHSRPLK		162	228	187	14	5	14	CAA	Q	51	G	GGT	0.000532259	0.000668837	0.000597105	4.41E-05	1.66E-05	4.71E-05	-10.87558346	-10.54605674	-10.70972888	-14.47012319	-15.88121436	-14.37486968	-3.594539733	-5.335157618	-3.665140792	-3.665140792	F1	5.468909092	5.496334513	5.408032466	0.02450581	0.045921946	-0.151254246	0.02450581	substitution
446	ATGGACTGGCAAAAGTCCTTAACTTTGATCGTTGCTTTGACTTTGTCTAGAGGTATTGGTTTGAAAGGTGACTTGCCTTGGAAGTTGAAGTCTGACATGATGTTCTTTTCCAGAGTTACTTCTGGTCTGTTGGTCACCAGATCAACCGGTCAAATGAACGTCGTTTTGATGGGTCGTAAGACCTGGGAATCTTTACCAGCTCATTCTAGACCATTAAAG	MDWQKSLTLIVALTLSRGIGLKGDLPWKLKSDMMFFSRVTSGLLVTRSTGQMNVVLMGRKTWESLPAHSRPLK		161	191	167	10	6	8	AAC	N	23	G	GGT	0.000528974	0.000560298	0.000533243	3.15E-05	1.99E-05	2.69E-05	-10.88451658	-10.80151793	-10.87291905	-14.95555002	-15.61817995	-15.1822246	-4.071033436	-4.816662026	-4.309305546	-4.309305546	F1	5.468909092	5.496334513	5.408032466	-0.058056746	-0.014470403	-0.085866348	-0.058056746	substitution
447	ATGGACTGGCAAAAGTCCTTAACTTTGATCGTTGCTTTGACTTTGTCTAGAGGTATTGGTTTGAAAAACGACTTGCCTTGGAAGTTGAAGTCTGACATGATGTTCTTTTCCAGAGTTACTTCTGGTCTTTTGGTCACCAGATCAACCGGTCAAATGAACGTCGTTTTGATGGGTCGTAAGACCTGGGAATCTTTACCAGCTCATTCTAGACCATTAAAG	MDWQKSLTLIVALTLSRGIGLKNDLPWKLKSDMMFFSRVTSGLLVTRSTGQMNVVLMGRKTWESLPAHSRPLK		161	198	158	10	9	17	CTG	L	43	L	CTT	0.000528974	0.000580833	0.000504505	3.15E-05	2.98E-05	5.72E-05	-10.88451658	-10.74959013	-10.9528426	-14.95555002	-15.03321745	-14.09476176	-4.071033436	-4.283627317	-3.141919161	-4.071033436	F1	5.468909092	5.496334513	5.408032466	-0.014470403	-0.014470403	-0.018644911	0.091567093	silent
448	ATGGACTGGCAAAAGTCCTTAACTTTGATCGTTGCTTTGACTTTGTCTAGAGGTATTGGTTTGAAAAACGACTTGCCTTGGAAGTTGAAGTCTGACATGATGTTCTTTTCCACGGTTACTTCTGGTCTGTTGGTCACCAGATCAACCGGTCAAATGAACGTCGTTTTGATGGGTCGTAAGACCTGGGAATCTTTACCAGCTCATTCTAGACCATTAAAG	MDWQKSLTLIVALTLSRGIGLKNDLPWKLKSDMMFFSTVTSGLLVTRSTGQMNVVLMGRKTWESLPAHSRPLK		161	200	157	39	19	21	AGA	R	38	T	ACG	0.000528974	0.0005867	0.000501312	0.000122743	6.30E-05	7.06E-05	-10.88451658	-10.73509056	-10.9620026	-12.9920759	-13.95521494	-13.78990718	-2.107559312	-3.220124375	-2.82790458	-2.82790458	F1	5.468909092	5.496334513	5.408032466	0.131814322	0.234386641	0.115474303	0.131814322	substitution
449	ATGGACTGGCAAAAGTCCTTAACTTTGATCGTTGCTTTGACTTTGTCTAGAGGTATTGGTTTGAAAAACGACTTGCCTTGGAAGTTGAAGTCTGACCTGATGTTCTTTTCCAGAGTTACTTCTGGTCTGTTGGTCACCAGATCAACCGGTCAAATGAACGTCGTTTTGATGGGTCGTAAGACCTGGGAATCTTTACCAGCTCATTCTAGACCATTAAAG	MDWQKSLTLIVALTLSRGIGLKNDLPWKLKSDLMFFSRVTSGLLVTRSTGQMNVVLMGRKTWESLPAHSRPLK		160	197	171	151	146	147	ATG	M	33	L	CTG	0.000525688	0.000577899	0.000546015	0.000475234	0.000483795	0.000494222	-10.89350537	-10.75689493	-10.83877083	-11.03907338	-11.01331789	-10.98255225	-0.145568008	-0.256422959	-0.143781424	-0.145568008	F1	5.468909092	5.496334513	5.408032466	0.483055748	0.483055748	0.48922908	0.475838218	substitution
450	ATGGACTGGCAAAAGTCCTTAACTTTGATCGTTGCTTTGACTTTGTCTAGAGGTATTGGTTTGAAAAACGACTTGCCTTGGAAGTTGAAGTCTGACATGATGTTCTTTTCCAGAGTTACTTCTGGTCTGGATGTCACCAGATCAACCGGTCAAATGAACGTCGTTTTGATGGGTCGTAAGACCTGGGAATCTTTACCAGCTCATTCTAGACCATTAAAG	MDWQKSLTLIVALTLSRGIGLKNDLPWKLKSDMMFFSRVTSGLDVTRSTGQMNVVLMGRKTWESLPAHSRPLK		160	224	162	71	49	70	TTG	L	44	D	GAT	0.000525688	0.000657103	0.000517278	0.000223455	0.000162369	0.000235344	-10.89350537	-10.57159183	-10.91677334	-12.12773099	-12.58843261	-12.05294158	-1.234225628	-2.016840777	-1.13616824	-1.234225628	F1	5.468909092	5.496334513	5.408032466	0.345075769	0.345075769	0.267221369	0.348644063	substitution
451	ATGGACTGGCAAAAGTCCTTAACTTTGATCGTTGCTTTGACTTTGTCTAGAGGTATTGGTTTGAAAAACGACTTGCCTTGGAAGTTGAAGTCTGACTTTATGTTCTTTTCCAGAGTTACTTCTGGTCTGTTGGTCACCAGATCAACCGGTCAAATGAACGTCGTTTTGATGGGTCGTAAGACCTGGGAATCTTTACCAGCTCATTCTAGACCATTAAAG	MDWQKSLTLIVALTLSRGIGLKNDLPWKLKSDFMFFSRVTSGLLVTRSTGQMNVVLMGRKTWESLPAHSRPLK		160	213	158	81	75	77	ATG	M	33	F	TTT	0.000525688	0.000624835	0.000504505	0.000254927	0.000248525	0.000258878	-10.89350537	-10.64423713	-10.9528426	-11.93762811	-11.97432376	-11.91543806	-1.044122744	-1.330086628	-0.962595461	-1.044122744	F1	5.468909092	5.496334513	5.408032466	0.369170022	0.369170022	0.353828488	0.370890875	substitution
452	ATGGACTGGCAAAAGTCCTTAACTTTGATCGTTGCTTTGACTTTGTCTAGAGGTATTGGTTTGAAAAACGACTTGCCTTGGAAGTTGAAGTCTGACATGATGTTCTTTTCCAGAGTTACTTCTGGTCTGTTGGTCACCAGATCAACCGGTCAAATGAACGTCGTTTTGATGGGTCGTAAGACCTGGGAATCTTTACCACGGCATTCTAGACCATTAAAG	MDWQKSLTLIVALTLSRGIGLKNDLPWKLKSDMMFFSRVTSGLLVTRSTGQMNVVLMGRKTWESLPRHSRPLK		160	183	182	9	7	9	GCT	A	67	R	CGG	0.000525688	0.00053683	0.000581139	2.83E-05	2.32E-05	3.03E-05	-10.89350537	-10.86324691	-10.7488287	-15.10755311	-15.39578753	-15.0122996	-4.214047746	-4.532540615	-4.263470893	-4.263470893	F1	5.468909092	5.496334513	5.408032466	-0.050035568	-0.032596498	-0.050035568	-0.052182121	substitution
453	ATGGACTGGCAAAAGTCCTTAACTTTGATCGTTGCTTTGACTTTGTCTAGAGGTATTGGTTTGAAAAACGACTTGCCTTGGAAGTTGAAGTCTGACATGATGTTCTTTTCCAGAAAGACTTCTGGTCTGTTGGTCACCAGATCAACCGGTCAAATGAACGTCGTTTTGATGGGTCGTAAGACCTGGGAATCTTTACCAGCTCATTCTAGACCATTAAAG	MDWQKSLTLIVALTLSRGIGLKNDLPWKLKSDMMFFSRKTSGLLVTRSTGQMNVVLMGRKTWESLPAHSRPLK		160	194	206	1	5	2	GTT	V	39	K	AAG	0.000525688	0.000569099	0.000657773	3.15E-06	1.66E-05	6.72E-06	-10.89350537	-10.77903391	-10.57012282	-18.27747811	-15.88121436	-17.1822246	-7.383972747	-5.102180446	-6.612101781	-6.612101781	F1	5.468909092	5.496334513	5.408032466	-0.353205994	-0.434363019	-0.121873307	-0.353205994	substitution
454	ATGGACTGGCAAAAGTCCTTAACTTTGATCGTTGCTTTGACTTTGTCTAGAGGTATTGGTTTGAAAAACGACTTGCCTTGGAAGTTGAAGTCTGACATGATGTTCTTTTCCAGAGTTACTTCTGGTCTGTTGGTCACCAGATCAACCGGTCAAATGAACGTCGTTTTGATGGGTCGTAAGACCTGGGAAGTGTTACCAGCTCATTCTAGACCATTAAAG	MDWQKSLTLIVALTLSRGIGLKNDLPWKLKSDMMFFSRVTSGLLVTRSTGQMNVVLMGRKTWEVLPAHSRPLK		160	159	172	2	2	2	TCT	S	64	V	GTG	0.000525688	0.000466426	0.000549208	6.29E-06	6.63E-06	6.72E-06	-10.89350537	-11.0660638	-10.83035859	-17.27747811	-17.20314245	-17.1822246	-6.383972747	-6.137078654	-6.351866009	-6.351866009	F1	5.468909092	5.496334513	5.408032466	-0.307619793	-0.307619793	-0.252385155	-0.319851592	substitution
455	ATGGACTGGCAAAAGTCCTTAACTTTGATCGTTGCTTTGACTTTGTCTAGAGGTATTGGTTTGAAAAACGACTTGCCTTGGAAGTTGAAGTCTGACATGATGTTCTTTTCCAGAGTTACTTCTGGTCTGGAGGTCACCAGATCAACCGGTCAAATGAACGTCGTTTTGATGGGTCGTAAGACCTGGGAATCTTTACCAGCTCATTCTAGACCATTAAAG	MDWQKSLTLIVALTLSRGIGLKNDLPWKLKSDMMFFSRVTSGLEVTRSTGQMNVVLMGRKTWESLPAHSRPLK		160	200	144	45	46	47	TTG	L	44	E	GAG	0.000525688	0.0005867	0.000459802	0.000141626	0.000152428	0.000158017	-10.89350537	-10.73509056	-11.08669834	-12.78562502	-12.6795805	-12.62763575	-1.892119651	-1.944489932	-1.540937404	-1.892119651	F1	5.468909092	5.496334513	5.408032466	0.276345592	0.261692159	0.276345592	0.296764824	substitution
456	ATGGACTGGCAAAAGTCCTTAACTTTGATCGTTGCTTTGACTTTGTCTAGAGGTATTGGTTTGAAAAACGACTTGCCTTGGAAGTTGAAGTCTGACATGATGTTCTTTTCCAGAGTTACTTCTGGTCTGTTGGTCACCAGATCAACCGGTCAAATGAAGGTCGTTTTGATGGGTCGTAAGACCTGGGAATCTTTACCAGCTCATTCTAGACCATTAAAG	MDWQKSLTLIVALTLSRGIGLKNDLPWKLKSDMMFFSRVTSGLLVTRSTGQMKVVLMGRKTWESLPAHSRPLK		160	162	204	1	1	1	AAC	N	53	K	AAG	0.000525688	0.000475227	0.000651387	3.15E-06	3.31E-06	3.36E-06	-10.89350537	-11.03909675	-10.584198	-18.27747811	-18.20314245	-18.1822246	-7.383972747	-7.164045701	-7.598026596	-7.383972747	F1	5.468909092	5.496334513	5.408032466	-0.434363019	-0.434363019	-0.381896798	-0.479571916	substitution
457	ATGGACTGGCAAAAGTCCTTAACTTTGATCGTTGCTTTGACTTTGTCTAGAGGTATTGGTTTGAAAAACGACTTGCCTTGGAAGTTGAAGTCTGACATGATGTTCTTTTCCAGAGTTACTTCTGGTCTGTTGGTCACCAGATCACCGGGTCAAATGAACGTCGTTTTGATGGGTCGTAAGACCTGGGAATCTTTACCAGCTCATTCTAGACCATTAAAG	MDWQKSLTLIVALTLSRGIGLKNDLPWKLKSDMMFFSRVTSGLLVTRSPGQMNVVLMGRKTWESLPAHSRPLK		160	176	187	10	5	6	ACC	T	49	P	CCG	0.000525688	0.000516296	0.000597105	3.15E-05	1.66E-05	2.02E-05	-10.89350537	-10.91951513	-10.70972888	-14.95555002	-15.88121436	-15.5972621	-4.062044652	-4.961699222	-4.887533213	-4.887533213	F1	5.468909092	5.496334513	5.408032466	-0.104157106	-0.013331136	-0.104157106	-0.13216815	substitution
458	ATGGACTGGCAAAAGTCCTTAACTTTGATCGTTGCTTTGACTTTGTCTAGAGGTATTGGTTTGAAAAACGACTTGCCTTGGAAGTTGAAGTCTGACATGATGTTCTTTTCCAGAGTTCTGTCTGGTCTGTTGGTCACCAGATCAACCGGTCAAATGAACGTCGTTTTGATGGGTCGTAAGACCTGGGAATCTTTACCAGCTCATTCTAGACCATTAAAG	MDWQKSLTLIVALTLSRGIGLKNDLPWKLKSDMMFFSRVLSGLLVTRSTGQMNVVLMGRKTWESLPAHSRPLK		160	186	154	35	1	1	ACT	T	40	L	CTG	0.000525688	0.000545631	0.000491733	0.000110154	3.31E-06	3.36E-06	-10.89350537	-10.83978794	-10.9898368	-13.1481951	-18.20314245	-18.1822246	-2.25468973	-7.36335451	-7.192387795	-7.192387795	F1	5.468909092	5.496334513	5.408032466	-0.407031793	0.215738857	-0.407031793	-0.427581216	substitution
459	ATGGACTGGCAAAAGTCCTTAACTTTGATCCGGGCTTTGACTTTGTCTAGAGGTATTGGTTTGAAAAACGACTTGCCTTGGAAGTTGAAGTCTGACATGATGTTCTTTTCCAGAGTTACTTCTGGTCTGTTGGTCACCAGATCAACCGGTCAAATGAACGTCGTTTTGATGGGTCGTAAGACCTGGGAATCTTTACCAGCTCATTCTAGACCATTAAAG	MDWQKSLTLIRALTLSRGIGLKNDLPWKLKSDMMFFSRVTSGLLVTRSTGQMNVVLMGRKTWESLPAHSRPLK		160	188	201	3	2	3	GTT	V	11	R	CGG	0.000525688	0.000551498	0.000641808	9.44E-06	6.63E-06	1.01E-05	-10.89350537	-10.8243579	-10.60557165	-16.69251561	-17.20314245	-16.5972621	-5.799010246	-6.37878455	-5.991690444	-5.991690444	F1	5.468909092	5.496334513	5.408032466	-0.273687912	-0.233479759	-0.282866881	-0.273687912	substitution
460	ATGGACTGGCAAAAGTCCTTAACTTTGATCGTTGCTTTGACTTTGTCTAGAGGTATTGGTTTGAAAAACGACTTGCCTTGGAAGTTGAAGTCTGACATGATGTTCTTTTCCAGAGTTACTTCTGGTCGGTTGGTCACCAGATCAACCGGTCAAATGAACGTCGTTTTGATGGGTCGTAAGACCTGGGAATCTTTACCAGCTCATTCTAGACCATTAAAG	MDWQKSLTLIVALTLSRGIGLKNDLPWKLKSDMMFFSRVTSGRLVTRSTGQMNVVLMGRKTWESLPAHSRPLK		159	207	212	25	16	14	CTG	L	43	R	CGG	0.000522403	0.000607234	0.000676931	7.87E-05	5.30E-05	4.71E-05	-10.90255051	-10.6854598	-10.52870289	-13.63362192	-14.20314245	-14.37486968	-2.731071418	-3.517682656	-3.846166786	-3.517682656	F1	5.468909092	5.496334513	5.408032466	0.077948988	0.155360705	0.077948988	0.00130372	substitution
461	ATGGACTGGCAAAAGTCCTTAACTTTGATCGTTGCTTTGACTTTGTCTAGAGGTATTGGTTTGAAAAACGACTTGCCTTGGAAGTTGAAGTCTGACATGATGTTCTTTTCCAGAGTTACTTCTGGTCTGTTGGTCACCAGATCAACCGGTCAAATGAACCTGGTTTTGATGGGTCGTAAGACCTGGGAATCTTTACCAGCTCATTCTAGACCATTAAAG	MDWQKSLTLIVALTLSRGIGLKNDLPWKLKSDMMFFSRVTSGLLVTRSTGQMNLVLMGRKTWESLPAHSRPLK		159	132	178	1	4	3	GTC	V	54	L	CTG	0.000522403	0.000387222	0.000568367	3.15E-06	1.33E-05	1.01E-05	-10.90255051	-11.33455263	-10.78088991	-18.27747811	-16.20314245	-16.5972621	-7.374927608	-4.868589818	-5.816372184	-5.816372184	F1	5.468909092	5.496334513	5.408032466	-0.251217382	-0.433216609	-0.092415004	-0.251217382	substitution
462	ATGGACTGGCAAAAGTCCTTAACTTTGATCGTGGCTTTGACTTTGTCTAGAGGTATTGGTTTGAAAAACGACTTGCCTTGGAAGTTGAAGTCTGACATGATGTTCTTTTCCAGAGTTACTTCTGGTCTGTTGGTCACCAGATCAACCGGTCAAATGAACGTCGTTTTGATGGGTCGTAAGACCTGGGAATCTTTACCAGCTCATTCTAGACCATTAAAG	MDWQKSLTLIVALTLSRGIGLKNDLPWKLKSDMMFFSRVTSGLLVTRSTGQMNVVLMGRKTWESLPAHSRPLK		159	171	149	38	28	23	GTT	V	11	V	GTG	0.000522403	0.000501628	0.000475768	0.000119595	9.28E-05	7.73E-05	-10.90255051	-10.96109424	-11.03745482	-13.0295506	-13.39578753	-13.65866264	-2.127000094	-2.434693291	-2.621207818	-2.434693291	F1	5.468909092	5.496334513	5.408032466	0.214525651	0.231922654	0.214525651	0.158306633	silent
463	ATGGACTGGCAAAAGTCCTTAACTTTGATCGTTGCTTTGACTTTGTCTAGAGGTATTGGTGCGAAAAACGACTTGCCTTGGAAGTTGAAGTCTGACATGATGTTCTTTTCCAGAGTTACTTCTGGTCTGTTGGTCACCAGATCAACCGGTCAAATGAACGTCGTTTTGATGGGTCGTAAGACCTGGGAATCTTTACCAGCTCATTCTAGACCATTAAAG	MDWQKSLTLIVALTLSRGIGAKNDLPWKLKSDMMFFSRVTSGLLVTRSTGQMNVVLMGRKTWESLPAHSRPLK		159	202	135	31	23	28	TTG	L	21	A	GCG	0.000522403	0.000592567	0.000431065	9.76E-05	7.62E-05	9.41E-05	-10.90255051	-10.72073527	-11.17980775	-13.3232818	-13.6795805	-13.37486968	-2.420731297	-2.958845225	-2.195061929	-2.420731297	F1	5.468909092	5.496334513	5.408032466	0.194694213	0.194694213	0.148424427	0.212925725	substitution
464	ATGGACTGGCAAAAGTCCTTAACTTTGATCGTTGCTTTGACTTTGTCTAGAGGTATTGGTTTGAAAAACGACTTGCCTTGGAAGTTGAAGTCTGACATGATGTTCTTTTCCAGAGTTACTTCTGGTCTGTTGGTCCCGAGATCAACCGGTCAAATGAACGTCGTTTTGATGGGTCGTAAGACCTGGGAATCTTTACCAGCTCATTCTAGACCATTAAAG	MDWQKSLTLIVALTLSRGIGLKNDLPWKLKSDMMFFSRVTSGLLVPRSTGQMNVVLMGRKTWESLPAHSRPLK		159	213	212	13	28	14	ACC	T	46	P	CCG	0.000522403	0.000624835	0.000676931	4.09E-05	9.28E-05	4.71E-05	-10.90255051	-10.64423713	-10.52870289	-14.5770384	-13.39578753	-14.37486968	-3.674487889	-2.751550397	-3.846166786	-3.674487889	F1	5.468909092	5.496334513	5.408032466	0.035789058	0.035789058	0.174566545	0.00130372	substitution
465	ATGGACTGGCAAAAGTCCTTAACTTTGATCGTTGCTTTGACTTTGTCTAGAGGTATTGGTTTGAAAAACGACTTGCCTTGGAAGTTGAAGTCTGACATGATGTTCTTTTCCAGAGTTACTTCTGGTCTGTTGGTCACCAGATCAACCGGTCAAATGAACGTCGTGTTGATGGGTCGTAAGACCTGGGAATCTTTACCAGCTCATTCTAGACCATTAAAG	MDWQKSLTLIVALTLSRGIGLKNDLPWKLKSDMMFFSRVTSGLLVTRSTGQMNVVLMGRKTWESLPAHSRPLK		159	168	142	11	19	12	GTT	V	55	V	GTG	0.000522403	0.000492828	0.000453416	3.46E-05	6.30E-05	4.03E-05	-10.90255051	-10.98662933	-11.10687623	-14.8180465	-13.95521494	-14.5972621	-3.915495989	-2.968585608	-3.490385873	-3.490385873	F1	5.468909092	5.496334513	5.408032466	0.046904137	0.005242914	0.14719606	0.046904137	silent
466	ATGGACTGGCAAAAGTCCTTAACTTTGATCGTTGCTTTGACTTTGTCTAGAGGTATTGGTTTGAAAAACGACTTGCCTTGGAAGTTGAAGTCTGACATGATGTTCTTTTCCAGAGTTACTTCTGGTCTGTTGGTCACCAGATCAACCGGTCAAATGAACGTCGTTTTGATGGGTCGTAAGACCTGGGAATCGTTACCAGCTCATTCTAGACCATTAAAG	MDWQKSLTLIVALTLSRGIGLKNDLPWKLKSDMMFFSRVTSGLLVTRSTGQMNVVLMGRKTWESLPAHSRPLK		159	187	159	12	16	16	TCT	S	64	S	TCG	0.000522403	0.000548564	0.000507698	3.78E-05	5.30E-05	5.38E-05	-10.90255051	-10.83205229	-10.94374039	-14.69251561	-14.20314245	-14.1822246	-3.789965107	-3.371090158	-3.238484209	-3.371090158	F1	5.468909092	5.496334513	5.408032466	0.079190357	0.021153103	0.096435886	0.079190357	silent
467	ATGGACTGGCAAAAGTCCTTAACTTTGATCGTTGCTTTGACTTTGTCTAGAGGTATTGGTTTGAAAAACGACTTGCCTTGGAAGTTGAAGTCTGCTATGATGTTCTTTTCCAGAGTTACTTCTGGTCTGTTGGTCACCAGATCAACCGGTCAAATGAACGTCGTTTTGATGGGTCGTAAGACCTGGGAATCTTTACCAGCTCATTCTAGACCATTAAAG	MDWQKSLTLIVALTLSRGIGLKNDLPWKLKSAMMFFSRVTSGLLVTRSTGQMNVVLMGRKTWESLPAHSRPLK		159	210	154	1	3	1	GAC	D	32	A	GCT	0.000522403	0.000616034	0.000491733	3.15E-06	9.94E-06	3.36E-06	-10.90255051	-10.66470124	-10.9898368	-18.27747811	-16.61817995	-18.1822246	-7.374927608	-5.953478716	-7.192387795	-7.192387795	F1	5.468909092	5.496334513	5.408032466	-0.427581216	-0.433216609	-0.229231219	-0.427581216	substitution
468	ATGGACTGGCAAAAGTCCTTAACTTTGATCGTTGCTTTGACTTTGTCTAGAGGTATTGGTTTGAAAAACGACTTGCCTTGGAAGTTGAAGTCTGACGGTATGTTCTTTTCCAGAGTTACTTCTGGTCTGTTGGTCACCAGATCAACCGGTCAAATGAACGTCGTTTTGATGGGTCGTAAGACCTGGGAATCTTTACCAGCTCATTCTAGACCATTAAAG	MDWQKSLTLIVALTLSRGIGLKNDLPWKLKSDGMFFSRVTSGLLVTRSTGQMNVVLMGRKTWESLPAHSRPLK		159	141	156	9591	8677	8639	ATG	M	33	G	GGT	0.000522403	0.000413623	0.000498119	0.030185247	0.028752639	0.029044806	-10.90255051	-11.2393954	-10.97122113	-5.050012585	-5.120161838	-5.10557599	5.852537922	6.119233563	5.865645136	5.865645136	F1	5.468909092	5.496334513	5.408032466	1.246066042	1.243275043	1.293268269	1.246066042	substitution
469	ATGGACTGGCAAAAGTCCTTAACTTTGATCGTTGCTTTGACTTTGTCTAGAGGTATTGGTTTGAAAAACGACTTGCCTTGGAGGTTGAAGTCTGACATGATGTTCTTTTCCAGAGTTACTTCTGGTCTGTTGGTCACCAGATCAACCGGTCAAATGAACGTCGTTTTGATGGGTCGTAAGACCTGGGAATCTTTACCAGCTCATTCTAGACCATTAAAG	MDWQKSLTLIVALTLSRGIGLKNDLPWRLKSDMMFFSRVTSGLLVTRSTGQMNVVLMGRKTWESLPAHSRPLK		159	142	138	4	10	6	AAG	K	28	R	AGG	0.000522403	0.000416557	0.000440644	1.26E-05	3.31E-05	2.02E-05	-10.90255051	-11.22919963	-11.14809889	-16.27747811	-14.88121436	-15.5972621	-5.374927608	-3.652014723	-4.44916321	-4.44916321	F1	5.468909092	5.496334513	5.408032466	-0.075982294	-0.179730157	0.061008263	-0.075982294	substitution
470	ATGGACTGGCAAAAGTCCTTAACTTTGATCGTTGCTTTGACTTTGTCTAGAGGTATTGGTTTGAAAAACGACTTGCCTTGGAAGTTGAAGTCTGACATGATGTTCCGGTCCAGAGTTACTTCTGGTCTGTTGGTCACCAGATCAACCGGTCAAATGAACGTCGTTTTGATGGGTCGTAAGACCTGGGAATCTTTACCAGCTCATTCTAGACCATTAAAG	MDWQKSLTLIVALTLSRGIGLKNDLPWKLKSDMMFRSRVTSGLLVTRSTGQMNVVLMGRKTWESLPAHSRPLK		159	149	223	10	11	12	TTT	F	36	R	CGG	0.000522403	0.000437091	0.000712055	3.15E-05	3.65E-05	4.03E-05	-10.90255051	-11.15977823	-10.45572344	-14.95555002	-14.74371083	-14.5972621	-4.052999513	-3.5839326	-4.141538653	-4.052999513	F1	5.468909092	5.496334513	5.408032466	-0.012184726	-0.012184726	0.069594154	-0.036554074	substitution
471	ATGGACTGGCAAAAGTCCTTAACTTTGATCGTTGCTTTGACTTTGTCTAGAGGTATTGGTTAGAAAAACGACTTGCCTTGGAAGTTGAAGTCTGACATGATGTTCTTTTCCAGAGTTACTTCTGGTCTGTTGGTCACCAGATCAACCGGTCAAATGAACGTCGTTTTGATGGGTCGTAAGACCTGGGAATCTTTACCAGCTCATTCTAGACCATTAAAG	MDWQKSLTLIVALTLSRGIG_KNDLPWKLKSDMMFFSRVTSGLLVTRSTGQMNVVLMGRKTWESLPAHSRPLK		158	255	172	8	4	7	TTG	L	21	*	TAG	0.000519117	0.000748042	0.000549208	2.52E-05	1.33E-05	2.35E-05	-10.91165271	-10.38459332	-10.83035859	-15.27747811	-16.20314245	-15.37486968	-4.3658254	-5.818549135	-4.544511086	-4.544511086	F1	5.468909092	5.496334513	5.408032466	-0.088203025	-0.051833288	-0.21221514	-0.088203025	stop
472	ATGGACTGGCAAAAGTCCTTAACTTTGATCGTTGCTTTGACTTTGTCTAGAGGTATTGGTTTGAAAAACGACTTGCCTTGGAAGTTGAAGTCTGACATGATGTTCTTTTCCAGAGTTACTTCTGGTCTGTTGGTCACCAGATCAACCGGTCAAATGAACGTCGTTTTGATGGGTCGTAAGACCTGGGAATCTTTACCAGCTCATTCTAGACCATTATTG	MDWQKSLTLIVALTLSRGIGLKNDLPWKLKSDMMFFSRVTSGLLVTRSTGQMNVVLMGRKTWESLPAHSRPLL		158	201	212	1	5	1	AAG	K	73	L	TTG	0.000519117	0.000589633	0.000676931	3.15E-06	1.66E-05	3.36E-06	-10.91165271	-10.72789506	-10.52870289	-18.27747811	-15.88121436	-18.1822246	-7.3658254	-5.153319295	-7.653521708	-7.3658254	F1	5.468909092	5.496334513	5.408032466	-0.432062966	-0.432062966	-0.128322468	-0.486684721	substitution
473	ATGGACTGGCAAAAGTCCTTAACTTTGATCGTTGCTTTGACTTTGTCTAGAGGTATTGGTTTGAAAAACGACTTGCCTTGGAAGTTGAAGTCTGACATGATGTTCTTTTCCGGTGTTACTTCTGGTCTGTTGGTCACCAGATCAACCGGTCAAATGAACGTCGTTTTGATGGGTCGTAAGACCTGGGAATCTTTACCAGCTCATTCTAGACCATTAAAG	MDWQKSLTLIVALTLSRGIGLKNDLPWKLKSDMMFFSGVTSGLLVTRSTGQMNVVLMGRKTWESLPAHSRPLK		158	182	148	10	10	17	AGA	R	38	G	GGT	0.000519117	0.000533897	0.000472575	3.15E-05	3.31E-05	5.72E-05	-10.91165271	-10.87115211	-11.04716998	-14.95555002	-14.88121436	-14.09476176	-4.043897306	-4.010062244	-3.047591778	-4.010062244	F1	5.468909092	5.496334513	5.408032466	0.015854601	-0.011031083	0.015854601	0.103657028	substitution
474	ATGGACTGGCAAAAGTCCTTAACTTTGATCGTTGCTTTGACTTTGTCTAGAGGTATTGGTTTGAAAGCGGACTTGCCTTGGAAGTTGAAGTCTGACATGATGTTCTTTTCCAGAGTTACTTCTGGTCTGTTGGTCACCAGATCAACCGGTCAAATGAACGTCGTTTTGATGGGTCGTAAGACCTGGGAATCTTTACCAGCTCATTCTAGACCATTAAAG	MDWQKSLTLIVALTLSRGIGLKADLPWKLKSDMMFFSRVTSGLLVTRSTGQMNVVLMGRKTWESLPAHSRPLK		158	170	164	11	8	11	AAC	N	23	A	GCG	0.000519117	0.000498695	0.000523664	3.46E-05	2.65E-05	3.70E-05	-10.91165271	-10.96955582	-10.89907134	-14.8180465	-15.20314245	-14.72279298	-3.906393782	-4.233586635	-3.82372164	-3.906393782	F1	5.468909092	5.496334513	5.408032466	0.004180513	0.006396557	-0.01233424	0.004180513	substitution
475	ATGGACTGGCAAAAGTCCTTAACTTTGATCGTTGCTTTGACTTTGTCTAGAGGTATTGGTTTGAAAAACGACTTGCCTTGGAAGTTGAAGTCTGACATGATGTTCTTTTCCAGAGTTACTTCTGGTCTGTTGGTCACCAGAGGGACCGGTCAAATGAACGTCGTTTTGATGGGTCGTAAGACCTGGGAATCTTTACCAGCTCATTCTAGACCATTAAAG	MDWQKSLTLIVALTLSRGIGLKNDLPWKLKSDMMFFSRVTSGLLVTRGTGQMNVVLMGRKTWESLPAHSRPLK		158	168	144	11	5	7	TCA	S	48	G	GGG	0.000519117	0.000492828	0.000459802	3.46E-05	1.66E-05	2.35E-05	-10.91165271	-10.98662933	-11.08669834	-14.8180465	-15.88121436	-15.37486968	-3.906393782	-4.894585026	-4.288171333	-4.288171333	F1	5.468909092	5.496334513	5.408032466	-0.055347975	0.006396557	-0.095693281	-0.055347975	substitution
476	ATGGACTGGCAAAAGTCCTTAACTTTGATCGTTGCTTTGACTTTGTCTAGAGGTATTGGTTTGAAAAACGACTTGCCTTGGAAGTTGAAGTCTGACATGATGTTCTTTTCCAGAGTTACTTCTGGTCTGTCTGTCACCAGATCAACCGGTCAAATGAACGTCGTTTTGATGGGTCGTAAGACCTGGGAATCTTTACCAGCTCATTCTAGACCATTAAAG	MDWQKSLTLIVALTLSRGIGLKNDLPWKLKSDMMFFSRVTSGLSVTRSTGQMNVVLMGRKTWESLPAHSRPLK		158	217	170	17	22	18	TTG	L	44	S	TCT	0.000519117	0.000636569	0.000542822	5.35E-05	7.29E-05	6.05E-05	-10.91165271	-10.61739552	-10.84723241	-14.19001527	-13.74371083	-14.0122996	-3.278362559	-3.126315312	-3.165067189	-3.165067189	F1	5.468909092	5.496334513	5.408032466	0.088600212	0.085995261	0.12730464	0.088600212	substitution
477	ATGGACTGGCAAAAGTCCTTAACTTTGATCGTTGCTTTGACTTTGTCTAGAGGTATTGGTTTGAAAAACGACTTGCCTTGGAAGTTGAAGTCTGACATGATGTTCTTTTCCAGAGTTACTTCTGGTCTGTTGGTCACCAGATCAACCTTTCAAATGAACGTCGTTTTGATGGGTCGTAAGACCTGGGAATCTTTACCAGCTCATTCTAGACCATTAAAG	MDWQKSLTLIVALTLSRGIGLKNDLPWKLKSDMMFFSRVTSGLLVTRSTFQMNVVLMGRKTWESLPAHSRPLK		158	177	173	5	4	4	GGT	G	50	F	TTT	0.000519117	0.000519229	0.000552402	1.57E-05	1.33E-05	1.34E-05	-10.91165271	-10.9113412	-10.82199512	-15.95555002	-16.20314245	-16.1822246	-5.043897306	-5.291801249	-5.360229481	-5.291801249	F1	5.468909092	5.496334513	5.408032466	-0.145786539	-0.137774309	-0.145786539	-0.192753601	substitution
478	ATGGACTGGGTGAAGTCCTTAACTTTGATCGTTGCTTTGACTTTGTCTAGAGGTATTGGTTTGAAAAACGACTTGCCTTGGAAGTTGAAGTCTGACATGATGTTCTTTTCCAGAGTTACTTCTGGTCTGTTGGTCACCAGATCAACCGGTCAAATGAACGTCGTTTTGATGGGTCGTAAGACCTGGGAATCTTTACCAGCTCATTCTAGACCATTAAAG	MDWVKSLTLIVALTLSRGIGLKNDLPWKLKSDMMFFSRVTSGLLVTRSTGQMNVVLMGRKTWESLPAHSRPLK		158	168	183	6	2	3	CAA	Q	4	V	GTG	0.000519117	0.000492828	0.000584332	1.89E-05	6.63E-06	1.01E-05	-10.91165271	-10.98662933	-10.74092351	-15.69251561	-17.20314245	-16.5972621	-4.7808629	-6.216513121	-5.856338591	-5.856338591	F1	5.468909092	5.496334513	5.408032466	-0.256339874	-0.10443648	-0.2624027	-0.256339874	substitution
479	ATGGACTGGCAAAAGTCCTTAACTTTGATCGTTGCTTTGACTTTGTCTAGAGGTATTGGTTTGAAAAACGACTTGCCTTGGAAGTTGAAGTCTGACATGATGTTCTTTTCCAGAGTTACTTCTGGTCTGTTGGTCACCAGATCAACCGGTCAAATGAACGTCGTTTTGATGGGTCGTAAGACCTGGGAATCTTTACCAGCTCATTCTAGACCATTAGGG	MDWQKSLTLIVALTLSRGIGLKNDLPWKLKSDMMFFSRVTSGLLVTRSTGQMNVVLMGRKTWESLPAHSRPLG		158	233	200	9	2	3	AAG	K	73	G	GGG	0.000519117	0.000683505	0.000638614	2.83E-05	6.63E-06	1.01E-05	-10.91165271	-10.51476061	-10.61276715	-15.10755311	-17.20314245	-16.5972621	-4.195900399	-6.688381843	-5.984494943	-5.984494943	F1	5.468909092	5.496334513	5.408032466	-0.272765666	-0.030296445	-0.321910445	-0.272765666	substitution
480	ATGGACTGGCAAAAGTCCTTAACTTTGATCGTTGCTTTGACTTTGTCTAGAGGTATTGGTTTGAAAAACGACTTGCCTTGGAAGTTGAAGTCTGACATGATGTTCTTTTCCAGAGTTACTATTGGTCTGTTGGTCACCAGATCAACCGGTCAAATGAACGTCGTTTTGATGGGTCGTAAGACCTGGGAATCTTTACCAGCTCATTCTAGACCATTAAAG	MDWQKSLTLIVALTLSRGIGLKNDLPWKLKSDMMFFSRVTIGLLVTRSTGQMNVVLMGRKTWESLPAHSRPLK		157	197	179	4	5	10	TCT	S	41	I	ATT	0.000515831	0.000577899	0.00057156	1.26E-05	1.66E-05	3.36E-05	-10.92081271	-10.75689493	-10.77280757	-16.27747811	-15.88121436	-14.8602965	-5.356665401	-5.124319423	-4.087488936	-5.124319423	F1	5.468909092	5.496334513	5.408032466	-0.124665271	-0.177415546	-0.124665271	-0.029626525	substitution
481	ATGGACTGGCAAAAGTCCTTAACTTTGATCGTTGCTTTGACTTTGTCTAGAGGTATTGGTTTGAAAAACGACTTGCCTTGGAAGTTGAAGTCTGACATGATGTTCTTTTCCAGAGTTACTTCTGGTCTGTTGGTCACCAGATCAACCGGTCAAATGAACGTCGTTTTGATGGGTCGTAAGACCTGGGAATCTTTACCAGCTCATTCTAGAACGTTAAAG	MDWQKSLTLIVALTLSRGIGLKNDLPWKLKSDMMFFSRVTSGLLVTRSTGQMNVVLMGRKTWESLPAHSRTLK		157	204	154	134	125	104	CCA	P	71	T	ACG	0.000515831	0.000598434	0.000491733	0.000421731	0.000414208	0.000349654	-10.92081271	-10.70652141	-10.9898368	-11.21138892	-11.23735817	-11.48178488	-0.290576211	-0.530836756	-0.491948076	-0.491948076	F1	5.468909092	5.496334513	5.408032466	0.454622535	0.464676941	0.454622535	0.43121372	substitution
482	ATGGACTGGCAAAAGTCCTTAACTTTGATCGTTGCTTTGACTTTGTCTAGAGGTATTGGTTTGAAAAACGACTTGCCTCGTAAGTTGAAGTCTGACATGATGTTCTTTTCCAGAGTTACTTCTGGTCTGTTGGTCACCAGATCAACCGGTCAAATGAACGTCGTTTTGATGGGTCGTAAGACCTGGGAATCTTTACCAGCTCATTCTAGACCATTAAAG	MDWQKSLTLIVALTLSRGIGLKNDLPRKLKSDMMFFSRVTSGLLVTRSTGQMNVVLMGRKTWESLPAHSRPLK		157	178	179	2	9	3	TGG	W	27	R	CGT	0.000515831	0.000522163	0.00057156	6.29E-06	2.98E-05	1.01E-05	-10.92081271	-10.90321332	-10.77280757	-17.27747811	-15.03321745	-16.5972621	-6.356665401	-4.130004128	-5.82445453	-5.82445453	F1	5.468909092	5.496334513	5.408032466	-0.252253296	-0.304158772	0.000728633	-0.252253296	substitution
483	ATGGACTGGATGAAGTCCTTAACTTTGATCGTTGCTTTGACTTTGTCTAGAGGTATTGGTTTGAAAAACGACTTGCCTTGGAAGTTGAAGTCTGACATGATGTTCTTTTCCAGAGTTACTTCTGGTCTGTTGGTCACCAGATCAACCGGTCAAATGAACGTCGTTTTGATGGGTCGTAAGACCTGGGAATCTTTACCAGCTCATTCTAGACCATTAAAG	MDWMKSLTLIVALTLSRGIGLKNDLPWKLKSDMMFFSRVTSGLLVTRSTGQMNVVLMGRKTWESLPAHSRPLK		157	161	191	72	58	80	CAA	Q	4	M	ATG	0.000515831	0.000472293	0.000609877	0.000226602	0.000192192	0.000268965	-10.92081271	-11.04802987	-10.67919452	-12.10755311	-12.34516146	-11.8602965	-1.1867404	-1.297131582	-1.181101987	-1.1867404	F1	5.468909092	5.496334513	5.408032466	0.3510942	0.3510942	0.357984476	0.342884907	substitution
484	ATGGACTGGCAAAAGTCCTTAACTTTGATCGTTGCTTTGACTTTGTCTAGAGGTATTGGTTTGAAAAACGACTTGCCTTGGAAGTTGGAGTCTGACATGATGTTCTTTTCCAGAGTTACTTCTGGTCTGTTGGTCACCAGATCAACCGGTCAAATGAACGTCGTTTTGATGGGTCGTAAGACCTGGGAATCTTTACCAGCTCATTCTAGACCATTAAAG	MDWQKSLTLIVALTLSRGIGLKNDLPWKLESDMMFFSRVTSGLLVTRSTGQMNVVLMGRKTWESLPAHSRPLK		157	189	144	18	11	20	AAG	K	30	E	GAG	0.000515831	0.000554431	0.000459802	5.67E-05	3.65E-05	6.72E-05	-10.92081271	-10.81670433	-11.08669834	-14.10755311	-14.74371083	-13.8602965	-3.1867404	-3.927006504	-2.77359816	-3.1867404	F1	5.468909092	5.496334513	5.408032466	0.097607749	0.097607749	0.026328827	0.138774773	substitution
485	ATGGACTGGCAAAAGTCCTTAACTTTGATCGTTGCTTTGACTTTGTCTAGAGGTATTGGTTTGAAAAACGACTTGCCTTGGAAGTTGAAGTCTGACATGATGTTCTTTTCCAGAGTTACTTCTGGTCTGTTGGTCACCAGATCAACCGGTCAAATGAACGTCGTTTTGATGGGTCGTAAGACCTGGGAAAGGTTACCAGCTCATTCTAGACCATTAAAG	MDWQKSLTLIVALTLSRGIGLKNDLPWKLKSDMMFFSRVTSGLLVTRSTGQMNVVLMGRKTWERLPAHSRPLK		157	169	167	1	1	3	TCT	S	64	R	AGG	0.000515831	0.000495761	0.000533243	3.15E-06	3.31E-06	1.01E-05	-10.92081271	-10.97806732	-10.87291905	-18.27747811	-18.20314245	-16.5972621	-7.356665401	-7.225075135	-5.724343046	-7.225075135	F1	5.468909092	5.496334513	5.408032466	-0.389593269	-0.430901998	-0.389593269	-0.239422013	substitution
486	ATGGACTGGCAAAAGTCCTTAACTTTGATCGTTGCTTTGACTTTGTCTAGAGGTATTGGTTTGAAAAACGACTTGCCTTGGAAGTTGAAGTCTGACATGATGTTCTTTTCCAGAGTTACTTCTGGTCTGTTGGTCACCAGATCAACCGGTCAAATGAACGTCGTTTTGATGGGTCGTAAGACCTGGGAAAAGTTACCAGCTCATTCTAGACCATTAAAG	MDWQKSLTLIVALTLSRGIGLKNDLPWKLKSDMMFFSRVTSGLLVTRSTGQMNVVLMGRKTWEKLPAHSRPLK		157	153	149	1	1	4	TCT	S	64	K	AAG	0.000515831	0.000448825	0.000475768	3.15E-06	3.31E-06	1.34E-05	-10.92081271	-11.12155891	-11.03745482	-18.27747811	-18.20314245	-16.1822246	-7.356665401	-7.081583541	-5.144769774	-7.081583541	F1	5.468909092	5.496334513	5.408032466	-0.371497428	-0.430901998	-0.371497428	-0.165138144	substitution
487	ATGGACTGGCAAAAGTCCTTAACTTTGATCGTTGCTTTGACTTTGTCTAGAGGTATTGGTTTGAAAAACGACTTGCCTTGGAAGTTGAAGTCTGACATGATGTTCTTTTCCAGAGTTACTTCTGGTCTGTTGGTCACCAGATCAACCGGTCAAATGAACGTCGTTTTGGTGGGTCGTAAGACCTGGGAATCTTTACCAGCTCATTCTAGACCATTAAAG	MDWQKSLTLIVALTLSRGIGLKNDLPWKLKSDMMFFSRVTSGLLVTRSTGQMNVVLVGRKTWESLPAHSRPLK		157	140	186	5	3	2	ATG	M	57	V	GTG	0.000515831	0.00041069	0.000593911	1.57E-05	9.94E-06	6.72E-06	-10.92081271	-11.24966374	-10.71746453	-15.95555002	-16.61817995	-17.1822246	-5.034737306	-5.368516215	-6.464760065	-5.368516215	F1	5.468909092	5.496334513	5.408032466	-0.155461126	-0.136613341	-0.155461126	-0.334321216	substitution
488	ATGGACTGGCAAAAGTCCTTAACTTTGATCGTTGCTTTGACTTTGTCTAGAGGTATTGGTTTGAAAAACGACTTGCCTTGGAAGTTGAAGTCTGACATGATGTTCTTTTCCAGAGTTTAGTCTGGTCTGTTGGTCACCAGATCAACCGGTCAAATGAACGTCGTTTTGATGGGTCGTAAGACCTGGGAATCTTTACCAGCTCATTCTAGACCATTAAAG	MDWQKSLTLIVALTLSRGIGLKNDLPWKLKSDMMFFSRV_SGLLVTRSTGQMNVVLMGRKTWESLPAHSRPLK		157	219	133	4	2	3	ACT	T	40	*	TAG	0.000515831	0.000642436	0.000424679	1.26E-05	6.63E-06	1.01E-05	-10.92081271	-10.60415969	-11.20134091	-16.27747811	-17.20314245	-16.5972621	-5.356665401	-6.598982758	-5.395921189	-5.395921189	F1	5.468909092	5.496334513	5.408032466	-0.197328205	-0.177415546	-0.310636254	-0.197328205	stop
489	ATGGACTGGCAAAAGTCGTTAACTTTGATCGTTGCTTTGACTTTGTCTAGAGGTATTGGTTTGAAAAACGACTTGCCTTGGAAGTTGAAGTCTGACATGATGTTCTTTTCCAGAGTTACTTCTGGTCTGTTGGTCACCAGATCAACCGGTCAAATGAACGTCGTTTTGATGGGTCGTAAGACCTGGGAATCTTTACCAGCTCATTCTAGACCATTAAAG	MDWQKSLTLIVALTLSRGIGLKNDLPWKLKSDMMFFSRVTSGLLVTRSTGQMNVVLMGRKTWESLPAHSRPLK		156	175	190	20	23	13	TCC	S	6	S	TCG	0.000512546	0.000513362	0.000606684	6.29E-05	7.62E-05	4.37E-05	-10.93003124	-10.92773564	-10.68676774	-13.95555002	-13.6795805	-14.48178488	-3.025518776	-2.751844854	-3.795017144	-3.025518776	F1	5.468909092	5.496334513	5.408032466	0.118041497	0.118041497	0.174529411	0.007859566	silent
490	ATGGACTGGCAAAAGTCCTTAACTTTGATCGTTGCTTTGACTTTGTCTAGAGGTATTGGTTTGAAAAACGACTTGCCTTGGAAGTTGAAGTCTGACATGATGTTCTTTTCCAGAGTTACTAAGGGTCTGTTGGTCACCAGATCAACCGGTCAAATGAACGTCGTTTTGATGGGTCGTAAGACCTGGGAATCTTTACCAGCTCATTCTAGACCATTAAAG	MDWQKSLTLIVALTLSRGIGLKNDLPWKLKSDMMFFSRVTKGLLVTRSTGQMNVVLMGRKTWESLPAHSRPLK		156	156	166	23	5	33	TCT	S	41	K	AAG	0.000512546	0.000457626	0.00053005	7.24E-05	1.66E-05	0.000110948	-10.93003124	-11.09354453	-10.88158391	-13.75391616	-15.88121436	-13.13783048	-2.823884915	-4.787669823	-2.256246566	-2.823884915	F1	5.468909092	5.496334513	5.408032466	0.143597223	0.143597223	-0.082210118	0.205083694	substitution
491	ATGGACTGGCAAAAGTCCTTAACTTTGATCGTTGCTTTGACTTTGTCTAGAGGTATTGGTTTGAAAAACGACTTGCCTTGGAAGTTGAAGTCTGACATGATGTTCTTTTCCAGAGTTACTTCTGGTCTGTTGGTCACCAGATCAACCGGTCAAATGAACGTCGTTTTGATGGGTCGTGGGACCTGGGAATCTTTACCAGCTCATTCTAGACCATTAAAG	MDWQKSLTLIVALTLSRGIGLKNDLPWKLKSDMMFFSRVTSGLLVTRSTGQMNVVLMGRGTWESLPAHSRPLK		156	160	135	11	10	9	AAG	K	60	G	GGG	0.000512546	0.00046936	0.000431065	3.46E-05	3.31E-05	3.03E-05	-10.93003124	-11.05701866	-11.17980775	-14.8180465	-14.88121436	-15.0122996	-3.888015253	-3.824195699	-3.832491849	-3.832491849	F1	5.468909092	5.496334513	5.408032466	0.008725912	0.008725912	0.039294381	0.003056435	substitution
492	ATGGACTGGCAAAAGTCCTTAACTTTGATCGTTGCTTTGACTTTGTCTAGAGGTATTGGTTTGAAAAACGACTTGCCTTGGAAGTTGAAGTCTGACATGATGTTCTTTTCCAGAGTTACTTCTGGTCTGTTGGTCACCAGATCAACCGGTCAAATGAACGTCGTTTTGATGGGTCGTAAGACCTGGGAATCTTTACCAGCTCATTCTAGATCGTTAAAG	MDWQKSLTLIVALTLSRGIGLKNDLPWKLKSDMMFFSRVTSGLLVTRSTGQMNVVLMGRKTWESLPAHSRSLK		156	169	159	75	103	96	CCA	P	71	S	TCG	0.000512546	0.000495761	0.000507698	0.000236044	0.000341307	0.000322757	-10.93003124	-10.97806732	-10.94374039	-12.04865942	-11.51664192	-11.5972621	-1.118628181	-0.538574608	-0.653521708	-0.653521708	F1	5.468909092	5.496334513	5.408032466	0.410504838	0.359726963	0.453646708	0.410504838	substitution
493	ATGGACTGGCAAAAGTCCTTAACTTTGATCGTTGCTTTGACTTTGTCTAGAGGTATTGGTTTGAAAAACGACTTGCCTTGGAAGTTGAAGTCTGACATGATGTTCTTTTCCAGAGTTACTTCTGGTCTGTTGGTCACCAGATCAACCGGTAGTATGAACGTCGTTTTGATGGGTCGTAAGACCTGGGAATCTTTACCAGCTCATTCTAGACCATTAAAG	MDWQKSLTLIVALTLSRGIGLKNDLPWKLKSDMMFFSRVTSGLLVTRSTGSMNVVLMGRKTWESLPAHSRPLK		156	177	179	3	6	6	CAA	Q	51	S	AGT	0.000512546	0.000519229	0.00057156	9.44E-06	1.99E-05	2.02E-05	-10.93003124	-10.9113412	-10.77280757	-16.69251561	-15.61817995	-15.5972621	-5.76248437	-4.706838748	-4.82445453	-4.82445453	F1	5.468909092	5.496334513	5.408032466	-0.124083359	-0.228850351	-0.072016446	-0.124083359	substitution
494	ATGGACTGGCAAAAGTCCTTAACTTTGATCGTTGCTCTGACTTTGTCTAGAGGTATTGGTTTGAAAAACGACTTGCCTTGGAAGTTGAAGTCTGACATGATGTTCTTTTCCAGAGTTACTTCTGGTCTGTTGGTCACCAGATCAACCGGTCAAATGAACGTCGTTTTGATGGGTCGTAAGACCTGGGAATCTTTACCAGCTCATTCTAGACCATTAAAG	MDWQKSLTLIVALTLSRGIGLKNDLPWKLKSDMMFFSRVTSGLLVTRSTGQMNVVLMGRKTWESLPAHSRPLK		156	167	143	25	18	21	TTG	L	13	L	CTG	0.000512546	0.000489894	0.000456609	7.87E-05	5.96E-05	7.06E-05	-10.93003124	-10.99524246	-11.09675201	-13.63362192	-14.03321745	-13.78990718	-2.703590681	-3.03797499	-2.693155168	-2.703590681	F1	5.468909092	5.496334513	5.408032466	0.149085146	0.158843703	0.138445309	0.149085146	silent
495	ATGGACTGGCAAAAGTCCTTAACTTGTATCGTTGCTTTGACTTTGTCTAGAGGTATTGGTTTGAAAAACGACTTGCCTTGGAAGTTGAAGTCTGACATGATGTTCTTTTCCAGAGTTACTTCTGGTCTGTTGGTCACCAGATCAACCGGTCAAATGAACGTCGTTTTGATGGGTCGTAAGACCTGGGAATCTTTACCAGCTCATTCTAGACCATTAAAG	MDWQKSLTCIVALTLSRGIGLKNDLPWKLKSDMMFFSRVTSGLLVTRSTGQMNVVLMGRKTWESLPAHSRPLK		156	204	184	18	22	15	TTG	L	9	C	TGT	0.000512546	0.000598434	0.000587525	5.67E-05	7.29E-05	5.04E-05	-10.93003124	-10.70652141	-10.73306139	-14.10755311	-13.74371083	-14.275334	-3.17752187	-3.037189422	-3.542272614	-3.17752187	F1	5.468909092	5.496334513	5.408032466	0.098776135	0.098776135	0.138544377	0.040253817	substitution
496	ATGGACTGGCAAAAGTCCTTAACTTTGATCGTTGCTTTGACTTTGTCTAGAGGTATTGGTTTGAGGAACGACTTGCCTTGGAAGTTGAAGTCTGACATGATGTTCTTTTCCAGAGTTACTTCTGGTCTGTTGGTCACCAGATCAACCGGTCAAATGAACGTCGTTTTGATGGGTCGTAAGACCTGGGAATCTTTACCAGCTCATTCTAGACCATTAAAG	MDWQKSLTLIVALTLSRGIGLRNDLPWKLKSDMMFFSRVTSGLLVTRSTGQMNVVLMGRKTWESLPAHSRPLK		156	150	125	7	5	6	AAA	K	22	R	AGG	0.000512546	0.000440025	0.000399134	2.20E-05	1.66E-05	2.02E-05	-10.93003124	-11.15012806	-11.29083906	-15.47012319	-15.88121436	-15.5972621	-4.540091949	-4.731086294	-4.306423038	-4.540091949	F1	5.468909092	5.496334513	5.408032466	-0.073920393	-0.073920393	-0.075074324	-0.057687295	substitution
497	ATGGACTGGCAAAAGTCCTTAACTTTGCCGGTTGCTTTGACTTTGTCTAGAGGTATTGGTTTGAAAAACGACTTGCCTTGGAAGTTGAAGTCTGACATGATGTTCTTTTCCAGAGTTACTTCTGGTCTGTTGGTCACCAGATCAACCGGTCAAATGAACGTCGTTTTGATGGGTCGTAAGACCTGGGAATCTTTACCAGCTCATTCTAGACCATTAAAG	MDWQKSLTLPVALTLSRGIGLKNDLPWKLKSDMMFFSRVTSGLLVTRSTGQMNVVLMGRKTWESLPAHSRPLK		155	242	166	52	44	18	ATC	I	10	P	CCG	0.00050926	0.000709906	0.00053005	0.000163657	0.000145801	6.05E-05	-10.93930906	-10.46008352	-10.88158391	-12.5770384	-12.74371083	-14.0122996	-1.637729339	-2.283627317	-3.130715684	-2.283627317	F1	5.468909092	5.496334513	5.408032466	0.233576703	0.293934407	0.233576703	0.093003042	substitution
498	ATGGACTGGCAAAAGTCCTTAACTTTGATCGTTGCTTTGACTTTGTCTAGAGGTATTGGTTTGAAAAACGACTTGCCTTGGAAGTTGAAGTCTGACATGATGTTCTTTTCCAGAGTTACTTCTGGTCTGTTGGTCACCAGAATGACCGGTCAAATGAACGTCGTTTTGATGGGTCGTAAGACCTGGGAATCTTTACCAGCTCATTCTAGACCATTAAAG	MDWQKSLTLIVALTLSRGIGLKNDLPWKLKSDMMFFSRVTSGLLVTRMTGQMNVVLMGRKTWESLPAHSRPLK		155	172	169	15	8	7	TCA	S	48	M	ATG	0.00050926	0.000504562	0.000539629	4.72E-05	2.65E-05	2.35E-05	-10.93930906	-10.952682	-10.85574391	-14.37058752	-15.20314245	-15.37486968	-3.431278462	-4.250460453	-4.519125768	-4.250460453	F1	5.468909092	5.496334513	5.408032466	-0.014462211	0.066614206	-0.014462211	-0.084949391	substitution
499	ATGGACTGGCAAAAGTCCTTAACTTTGATCGTTGCTTTGACTTTGTCTGGGGGTATTGGTTTGAAAAACGACTTGCCTTGGAAGTTGAAGTCTGACATGATGTTCTTTTCCAGAGTTACTTCTGGTCTGTTGGTCACCAGATCAACCGGTCAAATGAACGTCGTTTTGATGGGTCGTAAGACCTGGGAATCTTTACCAGCTCATTCTAGACCATTAAAG	MDWQKSLTLIVALTLSGGIGLKNDLPWKLKSDMMFFSRVTSGLLVTRSTGQMNVVLMGRKTWESLPAHSRPLK		155	179	124	12	24	20	AGA	R	17	G	GGG	0.00050926	0.000525096	0.000395941	3.78E-05	7.95E-05	6.72E-05	-10.93930906	-10.89513098	-11.30242703	-14.69251561	-13.61817995	-13.8602965	-3.753206557	-2.723048975	-2.557869469	-2.723048975	F1	5.468909092	5.496334513	5.408032466	0.166424706	0.025812001	0.178160883	0.166424706	substitution
500	ATGGACTGGCAAAAGTCCTTAACTTTGATCGTTGCTTTGACTTTGTCTAGAGGTATTGGTTTGAAAAACGACTTGCCTTGGAAGTTGAAGTCTGACATGATGTTCTTTTCCAGAGTTACTTCTGGTCTGTTGGTCACCAGATCAACCGGTCAAATGAACGTCGTTTTGATGGGTCGTAAGACCTGGGATTCTTTACCAGCTCATTCTAGACCATTAAAG	MDWQKSLTLIVALTLSRGIGLKNDLPWKLKSDMMFFSRVTSGLLVTRSTGQMNVVLMGRKTWDSLPAHSRPLK		155	199	162	9	4	8	GAA	E	63	D	GAT	0.00050926	0.000583766	0.000517278	2.83E-05	1.33E-05	2.69E-05	-10.93930906	-10.74232213	-10.91677334	-15.10755311	-16.20314245	-15.1822246	-4.168244056	-5.460820319	-4.265451257	-4.265451257	F1	5.468909092	5.496334513	5.408032466	-0.052435945	-0.026791191	-0.167101671	-0.052435945	substitution
501	ATGGACTGGCAAAAGTCCTTAACTGTTATCGTTGCTTTGACTTTGTCTAGAGGTATTGGTTTGAAAAACGACTTGCCTTGGAAGTTGAAGTCTGACATGATGTTCTTTTCCAGAGTTACTTCTGGTCTGTTGGTCACCAGATCAACCGGTCAAATGAACGTCGTTTTGATGGGTCGTAAGACCTGGGAATCTTTACCAGCTCATTCTAGACCATTAAAG	MDWQKSLTVIVALTLSRGIGLKNDLPWKLKSDMMFFSRVTSGLLVTRSTGQMNVVLMGRKTWESLPAHSRPLK		155	174	176	25	45	29	TTG	L	9	V	GTT	0.00050926	0.000510429	0.000561981	7.87E-05	0.000149115	9.75E-05	-10.93930906	-10.93600326	-10.79719173	-13.63362192	-12.71128936	-13.3242436	-2.694312868	-1.775286098	-2.527051877	-2.527051877	F1	5.468909092	5.496334513	5.408032466	0.170374594	0.160019603	0.297684024	0.170374594	substitution
502	ATGGACTGGCAAAAGTCCTTAACTTTGATCGTTGCTTTGACTTTGTCTAGAGGTATTGGTTTGAAAAACGACTTGCCTTGGAAGTTGAAGTCTGACATGATGTTCTTTTCCAGAGTTTGGTCTGGTCTGTTGGTCACCAGATCAACCGGTCAAATGAACGTCGTTTTGATGGGTCGTAAGACCTGGGAATCTTTACCAGCTCATTCTAGACCATTAAAG	MDWQKSLTLIVALTLSRGIGLKNDLPWKLKSDMMFFSRVWSGLLVTRSTGQMNVVLMGRKTWESLPAHSRPLK		155	175	158	2	3	1	ACT	T	40	W	TGG	0.00050926	0.000513362	0.000504505	6.29E-06	9.94E-06	3.36E-06	-10.93930906	-10.92773564	-10.9528426	-17.27747811	-16.61817995	-18.1822246	-6.338169058	-5.69044431	-7.229382002	-6.338169058	F1	5.468909092	5.496334513	5.408032466	-0.301814486	-0.301814486	-0.196059737	-0.432322761	substitution
503	ATGGACTGGCAAAAGTCCTTAACTTTGATCGTTGCTTTGACTTTGTCTAGAGGTATTGGTTTGAAAAACGACTTGCCTTGGAAGTTGAAGTCTGACATGATGTTCTTTTCCAGAGTTACTTCTGGTCTGTTGGTCACCAGATCAACCGCGCAAATGAACGTCGTTTTGATGGGTCGTAAGACCTGGGAATCTTTACCAGCTCATTCTAGACCATTAAAG	MDWQKSLTLIVALTLSRGIGLKNDLPWKLKSDMMFFSRVTSGLLVTRSTAQMNVVLMGRKTWESLPAHSRPLK		155	162	133	4	3	4	GGT	G	50	A	GCG	0.00050926	0.000475227	0.000424679	1.26E-05	9.94E-06	1.34E-05	-10.93930906	-11.03909675	-11.20134091	-16.27747811	-16.61817995	-16.1822246	-5.338169058	-5.579083201	-4.980883689	-5.338169058	F1	5.468909092	5.496334513	5.408032466	-0.17507126	-0.17507126	-0.182015898	-0.144132874	substitution
504	ATGGACTGGCAAAAGTCCTTAACTTTGATCGTTGCTTTGGGGTTGTCTAGAGGTATTGGTTTGAAAAACGACTTGCCTTGGAAGTTGAAGTCTGACATGATGTTCTTTTCCAGAGTTACTTCTGGTCTGTTGGTCACCAGATCAACCGGTCAAATGAACGTCGTTTTGATGGGTCGTAAGACCTGGGAATCTTTACCAGCTCATTCTAGACCATTAAAG	MDWQKSLTLIVALGLSRGIGLKNDLPWKLKSDMMFFSRVTSGLLVTRSTGQMNVVLMGRKTWESLPAHSRPLK		155	170	127	3	7	8	ACT	T	14	G	GGG	0.00050926	0.000498695	0.00040552	9.44E-06	2.32E-05	2.69E-05	-10.93930906	-10.96955582	-11.26793866	-16.69251561	-15.39578753	-15.1822246	-5.753206557	-4.426231713	-3.914285941	-4.426231713	F1	5.468909092	5.496334513	5.408032466	-0.036628867	-0.227674451	-0.036628867	-0.007427108	substitution
505	ATGGACTGGCAAAAGTCCTTAACTTTGATCGTTGCTTTGACTTTGTCTAGAGGTATTGGTTTGAAAAACGACTTGCCTTGGAAGTTGAAGTCTGACATGATGTTCTTTTCCAGAGTTACTTCTGGTCATTTGGTCACCAGATCAACCGGTCAAATGAACGTCGTTTTGATGGGTCGTAAGACCTGGGAATCTTTACCAGCTCATTCTAGACCATTAAAG	MDWQKSLTLIVALTLSRGIGLKNDLPWKLKSDMMFFSRVTSGHLVTRSTGQMNVVLMGRKTWESLPAHSRPLK		155	205	145	22	16	16	CTG	L	43	H	CAT	0.00050926	0.000601367	0.000462995	6.92E-05	5.30E-05	5.38E-05	-10.93930906	-10.69946665	-11.07671425	-13.8180465	-14.20314245	-14.1822246	-2.878737439	-3.503675798	-3.105510344	-3.105510344	F1	5.468909092	5.496334513	5.408032466	0.096233609	0.136645037	0.079715404	0.096233609	substitution
506	ATGGACTGGCAAAAGTCCTTAACTTTGATCGTTGCTTTGACTTTGTCTAGAGGTATTGGTTTGAAAAACGACTTGCCTTGGAAGTTGAAGTCTGACATGATGTTCTTTTCCAGAGTTCAGTCTGGTCTGTTGGTCACCAGATCAACCGGTCAAATGAACGTCGTTTTGATGGGTCGTAAGACCTGGGAATCTTTACCAGCTCATTCTAGACCATTAAAG	MDWQKSLTLIVALTLSRGIGLKNDLPWKLKSDMMFFSRVQSGLLVTRSTGQMNVVLMGRKTWESLPAHSRPLK		155	147	158	2	3	1	ACT	T	40	Q	CAG	0.00050926	0.000431224	0.000504505	6.29E-06	9.94E-06	3.36E-06	-10.93930906	-11.17927441	-10.9528426	-17.27747811	-16.61817995	-18.1822246	-6.338169058	-5.438905543	-7.229382002	-6.338169058	F1	5.468909092	5.496334513	5.408032466	-0.301814486	-0.301814486	-0.164337981	-0.432322761	substitution
507	ATGGACTGGCAAAAGTCCTTAACTTTGATCGTTGCTTTGACTTTGTCTAGAGGTATTGGTTTGAAAAACGACTTGCCTTGGAAGTAGAAGTCTGACATGATGTTCTTTTCCAGAGTTACTTCTGGTCTGTTGGTCACCAGATCAACCGGTCAAATGAACGTCGTTTTGATGGGTCGTAAGACCTGGGAATCTTTACCAGCTCATTCTAGACCATTAAAG	MDWQKSLTLIVALTLSRGIGLKNDLPWK_KSDMMFFSRVTSGLLVTRSTGQMNVVLMGRKTWESLPAHSRPLK		155	197	142	5	9	5	TTG	L	29	*	TAG	0.00050926	0.000577899	0.000453416	1.57E-05	2.98E-05	1.68E-05	-10.93930906	-10.75689493	-11.10687623	-15.95555002	-15.03321745	-15.8602965	-5.016240963	-4.276322517	-4.753420278	-4.753420278	F1	5.468909092	5.496334513	5.408032466	-0.114978903	-0.134269055	-0.017723697	-0.114978903	stop
508	ATGGACTGGCAAAAGTCCTTAACTTTGATCGTTGCTTTGACTTTGTCTAGAGGTATTGGTTTGAAAAACGACTTGCCTTGGAAGTTGAAGTCTGACATGATGTTCTTTTCCAGAGTTACTGTGGGTCTGTTGGTCACCAGATCAACCGGTCAAATGAACGTCGTTTTGATGGGTCGTAAGACCTGGGAATCTTTACCAGCTCATTCTAGACCATTAAAG	MDWQKSLTLIVALTLSRGIGLKNDLPWKLKSDMMFFSRVTVGLLVTRSTGQMNVVLMGRKTWESLPAHSRPLK		155	185	132	1	1	4	TCT	S	41	V	GTG	0.00050926	0.000542697	0.000421486	3.15E-06	3.31E-06	1.34E-05	-10.93930906	-10.84756529	-11.21222923	-18.27747811	-18.20314245	-16.1822246	-7.338169058	-7.355577159	-4.969995373	-7.338169058	F1	5.468909092	5.496334513	5.408032466	-0.406050985	-0.428557712	-0.406050985	-0.14273732	substitution
509	ATGGACTGGCAAAAGTCCTTAACTTTGATCGTTGCTTTGACTTTGTCTAGAGGTCTGGGTTTGAAAAACGACTTGCCTTGGAAGTTGAAGTCTGACATGATGTTCTTTTCCAGAGTTACTTCTGGTCTGTTGGTCACCAGATCAACCGGTCAAATGAACGTCGTTTTGATGGGTCGTAAGACCTGGGAATCTTTACCAGCTCATTCTAGACCATTAAAG	MDWQKSLTLIVALTLSRGLGLKNDLPWKLKSDMMFFSRVTSGLLVTRSTGQMNVVLMGRKTWESLPAHSRPLK		155	242	180	14	21	25	ATT	I	19	L	CTG	0.00050926	0.000709906	0.000574753	4.41E-05	6.96E-05	8.41E-05	-10.93930906	-10.46008352	-10.76477025	-14.47012319	-13.81082503	-13.53836841	-3.530814136	-3.350741513	-2.77359816	-3.350741513	F1	5.468909092	5.496334513	5.408032466	0.09900207	0.053998733	0.09900207	0.138774773	substitution
510	ATGGACTGGCAAAAGTCCTTAACTTTGATCGTTGCTTTGACTTTGTCGAGAGGTATTGGTTTGAAAAACGACTTGCCTTGGAAGTTGAAGTCTGACATGATGTTCTTTTCCAGAGTTACTTCTGGTCTGTTGGTCACCAGATCAACCGGTCAAATGAACGTCGTTTTGATGGGTCGTAAGACCTGGGAATCTTTACCAGCTCATTCTAGACCATTAAAG	MDWQKSLTLIVALTLSRGIGLKNDLPWKLKSDMMFFSRVTSGLLVTRSTGQMNVVLMGRKTWESLPAHSRPLK		154	151	131	12	9	17	TCT	S	16	S	TCG	0.000505975	0.000442958	0.000418292	3.78E-05	2.98E-05	5.72E-05	-10.94864692	-11.14054201	-11.22320034	-14.69251561	-15.03321745	-14.09476176	-3.743868692	-3.892675436	-2.871561414	-3.743868692	F1	5.468909092	5.496334513	5.408032466	0.030658346	0.026995512	0.030658346	0.126218829	silent
511	ATGGACTGGCAAAAGTCCTTAACTTTGATCGTTGCTTTGACTTTGTCTAGAGGTATTGGTTTGAAAAACGACTTGCCTTGGAAGTTGAAGTCTGACATGATGTTCTTTTCCAGATCGACTTCTGGTCTGTTGGTCACCAGATCAACCGGTCAAATGAACGTCGTTTTGATGGGTCGTAAGACCTGGGAATCTTTACCAGCTCATTCTAGACCATTAAAG	MDWQKSLTLIVALTLSRGIGLKNDLPWKLKSDMMFFSRSTSGLLVTRSTGQMNVVLMGRKTWESLPAHSRPLK		154	182	174	30	37	42	GTT	V	39	S	TCG	0.000505975	0.000533897	0.000555595	9.44E-05	0.000122605	0.000141206	-10.94864692	-10.87115211	-10.81367985	-13.37058752	-12.99368909	-12.78990718	-2.421940597	-2.122536973	-1.976227327	-2.122536973	F1	5.468909092	5.496334513	5.408032466	0.240973742	0.194540943	0.253891936	0.240973742	substitution
512	ATGGACTGGCAAAAGTCCTTAACTTTGATCGTTGCTTTGACTTTGTCTAGAGGTATTGGTTTGAAAAACGACTTGCCTTGGAAGTTGAAGTCTGACATGATGTTCTTTACGAGAGTTACTTCTGGTCTGTTGGTCACCAGATCAACCGGTCAAATGAACGTCGTTTTGATGGGTCGTAAGACCTGGGAATCTTTACCAGCTCATTCTAGACCATTAAAG	MDWQKSLTLIVALTLSRGIGLKNDLPWKLKSDMMFFTRVTSGLLVTRSTGQMNVVLMGRKTWESLPAHSRPLK		154	184	185	18	5	4	TCC	S	37	T	ACG	0.000505975	0.000539764	0.000590718	5.67E-05	1.66E-05	1.34E-05	-10.94864692	-10.8553848	-10.72524188	-14.10755311	-15.88121436	-16.1822246	-3.158906192	-5.02582956	-5.456982714	-5.02582956	F1	5.468909092	5.496334513	5.408032466	-0.112244635	0.101135546	-0.112244635	-0.205154456	substitution
513	ATGGACTGGCAAAAGTCCTTAACTTTGATCGTTGCTTTGACTTTGTCTAGAGGTTAGGGTTTGAAAAACGACTTGCCTTGGAAGTTGAAGTCTGACATGATGTTCTTTTCCAGAGTTACTTCTGGTCTGTTGGTCACCAGATCAACCGGTCAAATGAACGTCGTTTTGATGGGTCGTAAGACCTGGGAATCTTTACCAGCTCATTCTAGACCATTAAAG	MDWQKSLTLIVALTLSRG_GLKNDLPWKLKSDMMFFSRVTSGLLVTRSTGQMNVVLMGRKTWESLPAHSRPLK		154	268	163	16	16	26	ATT	I	19	*	TAG	0.000505975	0.000786177	0.000520471	5.04E-05	5.30E-05	8.74E-05	-10.94864692	-10.31285756	-10.90789519	-14.27747811	-14.20314245	-13.48178488	-3.328831193	-3.890284889	-2.57388969	-3.328831193	F1	5.468909092	5.496334513	5.408032466	0.079598703	0.079598703	0.03095982	0.164371395	stop
514	ATGGACTGGCAAAAGTCCTTAACTTTGATCGTTGCTTTGACTTTGTCTAGAGGTATTGGTTTGAAAAACGACTTGCCTTGGAAGTTGAAGTCTGACATGATGTTCTTTTCCAGAGTTACTTCTGGTCTGTTGGTCACCAGATCAACCGGTCAAATGAACGTCGTTTTGATGGGTCGTAAGACCTGGGAATCTTTACCAGCTCATTCTATGCCATTAAAG	MDWQKSLTLIVALTLSRGIGLKNDLPWKLKSDMMFFSRVTSGLLVTRSTGQMNVVLMGRKTWESLPAHSMPLK		154	135	146	1	6	3	AGA	R	70	M	ATG	0.000505975	0.000396022	0.000466189	3.15E-06	1.99E-05	1.01E-05	-10.94864692	-11.30213116	-11.06679879	-18.27747811	-15.61817995	-16.5972621	-7.328831193	-4.316048795	-5.530463312	-5.530463312	F1	5.468909092	5.496334513	5.408032466	-0.21457246	-0.427374201	-0.02273361	-0.21457246	substitution
515	ATGGACGCGCAAAAGTCCTTAACTTTGATCGTTGCTTTGACTTTGTCTAGAGGTATTGGTTTGAAAAACGACTTGCCTTGGAAGTTGAAGTCTGACATGATGTTCTTTTCCAGAGTTACTTCTGGTCTGTTGGTCACCAGATCAACCGGTCAAATGAACGTCGTTTTGATGGGTCGTAAGACCTGGGAATCTTTACCAGCTCATTCTAGACCATTAAAG	MDAQKSLTLIVALTLSRGIGLKNDLPWKLKSDMMFFSRVTSGLLVTRSTGQMNVVLMGRKTWESLPAHSRPLK		154	196	153	73	84	76	TGG	W	3	A	GCG	0.000505975	0.000574966	0.00048854	0.000229749	0.000278348	0.000255516	-10.94864692	-10.76423691	-10.9992355	-12.08765356	-11.81082503	-11.93429709	-1.139006634	-1.04658812	-0.935061583	-1.04658812	F1	5.468909092	5.496334513	5.408032466	0.37441989	0.357144132	0.389580714	0.37441989	substitution
516	ATGGACTGGCAAAAGTCCTTAACTTTGATCGTTGCTTTGACTTTGTCTAGAGGTATTGGTTTGAAAAACGACTTGCCTTGGAAGTTGAAGTCTGACATGATGTTCTTTTCCAGAGTTACTTCTGGTCTGTTGGTCACCAGATCAACCGGTCAAATGAACGTCGTTTTGATGGGTCGTAAGACCTGGGAATCTTTACCAGCTGAGTCTAGACCATTAAAG	MDWQKSLTLIVALTLSRGIGLKNDLPWKLKSDMMFFSRVTSGLLVTRSTGQMNVVLMGRKTWESLPAESRPLK		154	216	187	9	15	19	CAT	H	68	E	GAG	0.000505975	0.000633635	0.000597105	2.83E-05	4.97E-05	6.39E-05	-10.94864692	-10.62405925	-10.70972888	-15.10755311	-14.29625186	-13.93429709	-4.158906192	-3.672192605	-3.2245682	-3.672192605	F1	5.468909092	5.496334513	5.408032466	0.058463614	-0.02560768	0.058463614	0.080973971	substitution
517	ATGGACTGGCAAAAGTCCTTAACTTTGATCGTTGCTTTGACTTTGTCTAGAGGTATTGGTTTGAAAAACGACTTGCCTTGGAAGTTGAAGTCTGACATGATGTTCTTTTCCAGAGTTACTTCTGGTCTGTTGGTCACCAGATCAACCGGTCAAATGAACGTCGTTTTGATGGGTCGTAAGACCTGGGAATCTTTACCAGCTCATTCTGAGCCATTAAAG	MDWQKSLTLIVALTLSRGIGLKNDLPWKLKSDMMFFSRVTSGLLVTRSTGQMNVVLMGRKTWESLPAHSEPLK		154	169	164	17	16	16	AGA	R	70	E	GAG	0.000505975	0.000495761	0.000523664	5.35E-05	5.30E-05	5.38E-05	-10.94864692	-10.97806732	-10.89907134	-14.19001527	-14.20314245	-14.1822246	-3.241368352	-3.225075135	-3.283153258	-3.241368352	F1	5.468909092	5.496334513	5.408032466	0.090684026	0.090684026	0.114849959	0.073465128	substitution
518	ATGGACTGGCAAAAGTCCTTAACTTTGATCGTTGCTTTGACTTTGTCTAGAGGTATTGGTTTGAAAAACGACTTGCCTTGGAAGTTGAAGTCTGACATGATGTTCTTTTCCAGAGTTACTTCTGGTCTGTTGGTCACCGAGTCAACCGGTCAAATGAACGTCGTTTTGATGGGTCGTAAGACCTGGGAATCTTTACCAGCTCATTCTAGACCATTAAAG	MDWQKSLTLIVALTLSRGIGLKNDLPWKLKSDMMFFSRVTSGLLVTESTGQMNVVLMGRKTWESLPAHSRPLK		154	261	173	42	37	31	AGA	R	47	E	GAG	0.000505975	0.000765643	0.000552402	0.000132184	0.000122605	0.000104224	-10.94864692	-10.35104076	-10.82199512	-12.88516069	-12.99368909	-13.22802829	-1.93651377	-2.64264833	-2.406033171	-2.406033171	F1	5.468909092	5.496334513	5.408032466	0.188300273	0.256065505	0.188300273	0.185885554	substitution
519	ATGGACTGGCAAAAGTCCTTAACTTTGATCGTTGCTTTGACTTTGTCTAGAGGTATTGGTTTGAAAAGGGACTTGCCTTGGAAGTTGAAGTCTGACATGATGTTCTTTTCCAGAGTTACTTCTGGTCTGTTGGTCACCAGATCAACCGGTCAAATGAACGTCGTTTTGATGGGTCGTAAGACCTGGGAATCTTTACCAGCTCATTCTAGACCATTAAAG	MDWQKSLTLIVALTLSRGIGLKRDLPWKLKSDMMFFSRVTSGLLVTRSTGQMNVVLMGRKTWESLPAHSRPLK		154	181	189	9	4	6	AAC	N	23	R	AGG	0.000505975	0.000530963	0.000603491	2.83E-05	1.33E-05	2.02E-05	-10.94864692	-10.87910087	-10.69438092	-15.10755311	-16.20314245	-15.5972621	-4.158906192	-5.324041586	-4.902881177	-4.902881177	F1	5.468909092	5.496334513	5.408032466	-0.134135297	-0.02560768	-0.149852394	-0.134135297	substitution
520	ATGGACTGGCAAAAGTCCTTAACTTTGATCGTTGCTTTGACTTTGGGGAGAGGTATTGGTTTGAAAAACGACTTGCCTTGGAAGTTGAAGTCTGACATGATGTTCTTTTCCAGAGTTACTTCTGGTCTGTTGGTCACCAGATCAACCGGTCAAATGAACGTCGTTTTGATGGGTCGTAAGACCTGGGAATCTTTACCAGCTCATTCTAGACCATTAAAG	MDWQKSLTLIVALTLGRGIGLKNDLPWKLKSDMMFFSRVTSGLLVTRSTGQMNVVLMGRKTWESLPAHSRPLK		154	188	145	9	14	17	TCT	S	16	G	GGG	0.000505975	0.000551498	0.000462995	2.83E-05	4.64E-05	5.72E-05	-10.94864692	-10.8243579	-11.07671425	-15.10755311	-14.39578753	-14.09476176	-4.158906192	-3.571429628	-3.018047503	-3.571429628	F1	5.468909092	5.496334513	5.408032466	0.071170914	-0.02560768	0.071170914	0.107443716	substitution
521	ATGGACTGGCAAAAGTCCTTAACTTTGATCGTTGCTTTGACTTTGTCTAGAGGTATTGGTTTGTAGAACGACTTGCCTTGGAAGTTGAAGTCTGACATGATGTTCTTTTCCAGAGTTACTTCTGGTCTGTTGGTCACCAGATCAACCGGTCAAATGAACGTCGTTTTGATGGGTCGTAAGACCTGGGAATCTTTACCAGCTCATTCTAGACCATTAAAG	MDWQKSLTLIVALTLSRGIGL_NDLPWKLKSDMMFFSRVTSGLLVTRSTGQMNVVLMGRKTWESLPAHSRPLK		154	167	129	1	2	1	AAA	K	22	*	TAG	0.000505975	0.000489894	0.000411906	3.15E-06	6.63E-06	3.36E-06	-10.94864692	-10.99524246	-11.24539609	-18.27747811	-17.20314245	-18.1822246	-7.328831193	-6.207899991	-6.936828509	-6.936828509	F1	5.468909092	5.496334513	5.408032466	-0.394826199	-0.427374201	-0.261316491	-0.394826199	stop
522	ATGGACTGGCAAAAGTCCTTAACTTTGATCGTTGCTTTGACTTTGTCTAGAGGTATTGGTTTGAAAAACGACTTGCCTTGGAAGTTGAAGTCTCGTATGATGTTCTTTTCCAGAGTTACTTCTGGTCTGTTGGTCACCAGATCAACCGGTCAAATGAACGTCGTTTTGATGGGTCGTAAGACCTGGGAATCTTTACCAGCTCATTCTAGACCATTAAAG	MDWQKSLTLIVALTLSRGIGLKNDLPWKLKSRMMFFSRVTSGLLVTRSTGQMNVVLMGRKTWESLPAHSRPLK		153	188	185	2	4	4	GAC	D	32	R	CGT	0.000502689	0.000551498	0.000590718	6.29E-06	1.33E-05	1.34E-05	-10.95804562	-10.8243579	-10.72524188	-17.27747811	-16.20314245	-16.1822246	-6.319432495	-5.37878455	-5.456982714	-5.456982714	F1	5.468909092	5.496334513	5.408032466	-0.205154456	-0.299439753	-0.156756074	-0.205154456	substitution
523	ATGGACTGGAGTAAGTCCTTAACTTTGATCGTTGCTTTGACTTTGTCTAGAGGTATTGGTTTGAAAAACGACTTGCCTTGGAAGTTGAAGTCTGACATGATGTTCTTTTCCAGAGTTACTTCTGGTCTGTTGGTCACCAGATCAACCGGTCAAATGAACGTCGTTTTGATGGGTCGTAAGACCTGGGAATCTTTACCAGCTCATTCTAGACCATTAAAG	MDWSKSLTLIVALTLSRGIGLKNDLPWKLKSDMMFFSRVTSGLLVTRSTGQMNVVLMGRKTWESLPAHSRPLK		153	167	179	8	8	8	CAA	Q	4	S	AGT	0.000502689	0.000489894	0.00057156	2.52E-05	2.65E-05	2.69E-05	-10.95804562	-10.99524246	-10.77280757	-15.27747811	-15.20314245	-15.1822246	-4.319432495	-4.207899991	-4.409417031	-4.319432495	F1	5.468909092	5.496334513	5.408032466	-0.045953301	-0.045953301	-0.009094877	-0.070888029	substitution
524	ATGGACTGGCAACTGTCCTTAACTTTGATCGTTGCTTTGACTTTGTCTAGAGGTATTGGTTTGAAAAACGACTTGCCTTGGAAGTTGAAGTCTGACATGATGTTCTTTTCCAGAGTTACTTCTGGTCTGTTGGTCACCAGATCAACCGGTCAAATGAACGTCGTTTTGATGGGTCGTAAGACCTGGGAATCTTTACCAGCTCATTCTAGACCATTAAAG	MDWQLSLTLIVALTLSRGIGLKNDLPWKLKSDMMFFSRVTSGLLVTRSTGQMNVVLMGRKTWESLPAHSRPLK		153	145	148	2	2	1	AAG	K	5	L	CTG	0.000502689	0.000425357	0.000472575	6.29E-06	6.63E-06	3.36E-06	-10.95804562	-11.19903766	-11.04716998	-17.27747811	-17.20314245	-18.1822246	-6.319432495	-6.004104789	-7.135054619	-6.319432495	F1	5.468909092	5.496334513	5.408032466	-0.299439753	-0.299439753	-0.235615713	-0.420232827	substitution
525	ATGGACTGGCAAAAGTCCTTAACTTTGATCGTTGCTTTGACTTTGTCTAGAGGTATTGGTTTGAAAAACGACTTGCCTGCTAAGTTGAAGTCTGACATGATGTTCTTTTCCAGAGTTACTTCTGGTCTGTTGGTCACCAGATCAACCGGTCAAATGAACGTCGTTTTGATGGGTCGTAAGACCTGGGAATCTTTACCAGCTCATTCTAGACCATTAAAG	MDWQKSLTLIVALTLSRGIGLKNDLPAKLKSDMMFFSRVTSGLLVTRSTGQMNVVLMGRKTWESLPAHSRPLK		153	154	135	15	13	4	TGG	W	27	A	GCT	0.000502689	0.000451759	0.000431065	4.72E-05	4.31E-05	1.34E-05	-10.95804562	-11.11216021	-11.17980775	-14.37058752	-14.50270273	-16.1822246	-3.412541899	-3.390542521	-5.002416851	-3.412541899	F1	5.468909092	5.496334513	5.408032466	0.068988938	0.068988938	0.093982733	-0.146892778	substitution
526	ATGGACTGGCAAAAGGATTTAACTTTGATCGTTGCTTTGACTTTGTCTAGAGGTATTGGTTTGAAAAACGACTTGCCTTGGAAGTTGAAGTCTGACATGATGTTCTTTTCCAGAGTTACTTCTGGTCTGTTGGTCACCAGATCAACCGGTCAAATGAACGTCGTTTTGATGGGTCGTAAGACCTGGGAATCTTTACCAGCTCATTCTAGACCATTAAAG	MDWQKDLTLIVALTLSRGIGLKNDLPWKLKSDMMFFSRVTSGLLVTRSTGQMNVVLMGRKTWESLPAHSRPLK		153	199	143	472	483	437	TCC	S	6	D	GAT	0.000502689	0.000583766	0.000456609	0.001485501	0.001600498	0.001469219	-10.95804562	-10.74232213	-11.09675201	-9.394835065	-9.287263073	-9.410735129	1.563210554	1.45505906	1.686016879	1.563210554	F1	5.468909092	5.496334513	5.408032466	0.705065458	0.699631856	0.705065458	0.710363352	substitution
527	ATGGACTGGCAAAAGTCCTTAACTTTGATCGTTGCTTTGACTTTGTCTAGAGGTATTGGTTTGAAAAACGACTTGCCTTGGAAGTTGAAGTCTGACATGATGTTCTTTTCCAGAGTTACTCTTGGTCTGTTGGTCACCAGATCAACCGGTCAAATGAACGTCGTTTTGATGGGTCGTAAGACCTGGGAATCTTTACCAGCTCATTCTAGACCATTAAAG	MDWQKSLTLIVALTLSRGIGLKNDLPWKLKSDMMFFSRVTLGLLVTRSTGQMNVVLMGRKTWESLPAHSRPLK		153	190	122	5	1	4	TCT	S	41	L	CTT	0.000502689	0.000557365	0.000389555	1.57E-05	3.31E-06	1.34E-05	-10.95804562	-10.80909114	-11.32588601	-15.95555002	-18.20314245	-16.1822246	-4.9975044	-7.394051307	-4.856338591	-4.9975044	F1	5.468909092	5.496334513	5.408032466	-0.131894322	-0.131894322	-0.41090299	-0.128169937	substitution
528	ATGGACTGGCAAAAGTCCTTAACTTTGATCGATGCTTTGACTTTGTCTAGAGGTATTGGTTTGAAAAACGACTTGCCTTGGAAGTTGAAGTCTGACATGATGTTCTTTTCCAGAGTTACTTCTGGTCTGTTGGTCACCAGATCAACCGGTCAAATGAACGTCGTTTTGATGGGTCGTAAGACCTGGGAATCTTTACCAGCTCATTCTAGACCATTAAAG	MDWQKSLTLIDALTLSRGIGLKNDLPWKLKSDMMFFSRVTSGLLVTRSTGQMNVVLMGRKTWESLPAHSRPLK		153	207	123	82	67	125	GTT	V	11	D	GAT	0.000502689	0.000607234	0.000392748	0.000258074	0.000222015	0.000420257	-10.95804562	-10.6854598	-11.31410884	-11.91992611	-12.13705326	-11.21644031	-0.96188049	-1.451593466	0.097668525	-0.96188049	F1	5.468909092	5.496334513	5.408032466	0.379593671	0.379593671	0.338505163	0.506784843	substitution
529	ATGGACTGGCAAAAGTCCTTAACTTTGATCGTTGCTTTGACTTTGTCTAGAGGTATTGGTTTGAAAAACGACTTGCCTTGGAAGTTGAAGTCTGACATGATGTTCTTTTCCAGAGTTACTTCTGGTCTGTTGGTCACCAGATCAACCGGTGTTATGAACGTCGTTTTGATGGGTCGTAAGACCTGGGAATCTTTACCAGCTCATTCTAGACCATTAAAG	MDWQKSLTLIVALTLSRGIGLKNDLPWKLKSDMMFFSRVTSGLLVTRSTGVMNVVLMGRKTWESLPAHSRPLK		153	195	179	1	9	12	CAA	Q	51	V	GTT	0.000502689	0.000572032	0.00057156	3.15E-06	2.98E-05	4.03E-05	-10.95804562	-10.77161644	-10.77280757	-18.27747811	-15.03321745	-14.5972621	-7.319432495	-4.261601011	-3.82445453	-4.261601011	F1	5.468909092	5.496334513	5.408032466	-0.015867156	-0.426182979	-0.015867156	0.004086578	substitution
530	ATGGACTGGCAAAAGTCCTTAACTTTGATCGTTGCTTTGACTTTGTCTAGAGGTATTAAGTTGAAAAACGACTTGCCTTGGAAGTTGAAGTCTGACATGATGTTCTTTTCCAGAGTTACTTCTGGTCTGTTGGTCACCAGATCAACCGGTCAAATGAACGTCGTTTTGATGGGTCGTAAGACCTGGGAATCTTTACCAGCTCATTCTAGACCATTAAAG	MDWQKSLTLIVALTLSRGIKLKNDLPWKLKSDMMFFSRVTSGLLVTRSTGQMNVVLMGRKTWESLPAHSRPLK		153	161	153	1	1	3	GGT	G	20	K	AAG	0.000502689	0.000472293	0.00048854	3.15E-06	3.31E-06	1.01E-05	-10.95804562	-11.04802987	-10.9992355	-18.27747811	-18.20314245	-16.5972621	-7.319432495	-7.155112577	-5.598026596	-7.155112577	F1	5.468909092	5.496334513	5.408032466	-0.380770234	-0.426182979	-0.380770234	-0.223232042	substitution
531	ATGGACTGGCAAAAGTCCTTAACTTTGATCGTTGCTCCGACTTTGTCTAGAGGTATTGGTTTGAAAAACGACTTGCCTTGGAAGTTGAAGTCTGACATGATGTTCTTTTCCAGAGTTACTTCTGGTCTGTTGGTCACCAGATCAACCGGTCAAATGAACGTCGTTTTGATGGGTCGTAAGACCTGGGAATCTTTACCAGCTCATTCTAGACCATTAAAG	MDWQKSLTLIVAPTLSRGIGLKNDLPWKLKSDMMFFSRVTSGLLVTRSTGQMNVVLMGRKTWESLPAHSRPLK		152	178	167	864	786	781	TTG	L	13	P	CCG	0.000499404	0.000522163	0.000533243	0.002719221	0.002604538	0.002625766	-10.96750595	-10.90321332	-10.87291905	-8.522590612	-8.584756949	-8.57304586	2.444915336	2.318456373	2.299873192	2.318456373	F1	5.468909092	5.496334513	5.408032466	0.811381964	0.811381964	0.81394919	0.789041277	substitution
532	ATGGACTGGCAAAAGTCCTTAACTTTGATCGTTGCTTTGACTTTGTCTAGAGGTATTGGTTTGAAAAACGACTTGCCTTGGAAGGCGAAGTCTGACATGATGTTCTTTTCCAGAGTTACTTCTGGTCTGTTGGTCACCAGATCAACCGGTCAAATGAACGTCGTTTTGATGGGTCGTAAGACCTGGGAATCTTTACCAGCTCATTCTAGACCATTAAAG	MDWQKSLTLIVALTLSRGIGLKNDLPWKAKSDMMFFSRVTSGLLVTRSTGQMNVVLMGRKTWESLPAHSRPLK		152	166	135	162	136	112	TTG	L	29	A	GCG	0.000499404	0.000486961	0.000431065	0.000509854	0.000450658	0.00037655	-10.96750595	-11.00390732	-11.17980775	-10.93762811	-11.11567961	-11.37486968	0.029877837	-0.111772289	-0.195061929	-0.111772289	F1	5.468909092	5.496334513	5.408032466	0.505292321	0.505292321	0.507471093	0.469265599	substitution
533	ATGGACTGGCAAAAGTCCTTAACTTTGATCGTTGCTTTGACTTTGTCTAGAGGTATTGGTTTGAAAAACGACTTGCCTTGGAAGTTGAAGTCTGACATGATGTTCTTTTCCAGAGTTACTTCTGGTCTGTTGGTCACCAGATCAACCGGTCAAATGAACGTCGTTGTTATGGGTCGTAAGACCTGGGAATCTTTACCAGCTCATTCTAGACCATTAAAG	MDWQKSLTLIVALTLSRGIGLKNDLPWKLKSDMMFFSRVTSGLLVTRSTGQMNVVVMGRKTWESLPAHSRPLK		152	177	181	10	9	1	TTG	L	56	V	GTT	0.000499404	0.000519229	0.000577946	3.15E-05	2.98E-05	3.36E-06	-10.96750595	-10.9113412	-10.75677746	-14.95555002	-15.03321745	-18.1822246	-3.988044071	-4.121876247	-7.425447141	-4.121876247	F1	5.468909092	5.496334513	5.408032466	-0.003952064	-0.003952064	0.001753647	-0.457452418	substitution
534	ATGGACTGGCAAAAGTCCTTAACTTTGATCGTTGCTTTGACTTTGTCTAGAGGTATTGGTTTGAAAAACGACTTGCCTTGGAAGTTGAAGTCTGACATGATGTTCTTTTCCAGAGTTACTTCTGGTCTGTTGGTCACCAGATCAACCGGTCAAATGAACGTCGTTTTGATGGGTCGTAAGACCTGGGAATCTTTACCAGGTCATTCTAGACCATTAAAG	MDWQKSLTLIVALTLSRGIGLKNDLPWKLKSDMMFFSRVTSGLLVTRSTGQMNVVLMGRKTWESLPGHSRPLK		152	187	182	8	8	9	GCT	A	67	G	GGT	0.000499404	0.000548564	0.000581139	2.52E-05	2.65E-05	3.03E-05	-10.96750595	-10.83205229	-10.7488287	-15.27747811	-15.20314245	-15.0122996	-4.309972166	-4.371090158	-4.263470893	-4.309972166	F1	5.468909092	5.496334513	5.408032466	-0.044754269	-0.044754269	-0.029674921	-0.052182121	substitution
535	ATGGACTGGCAAAAGTCCATGACTTTGATCGTTGCTTTGACTTTGTCTAGAGGTATTGGTTTGAAAAACGACTTGCCTTGGAAGTTGAAGTCTGACATGATGTTCTTTTCCAGAGTTACTTCTGGTCTGTTGGTCACCAGATCAACCGGTCAAATGAACGTCGTTTTGATGGGTCGTAAGACCTGGGAATCTTTACCAGCTCATTCTAGACCATTAAAG	MDWQKSMTLIVALTLSRGIGLKNDLPWKLKSDMMFFSRVTSGLLVTRSTGQMNVVLMGRKTWESLPAHSRPLK		152	129	131	8	7	4	TTA	L	7	M	ATG	0.000499404	0.000378421	0.000418292	2.52E-05	2.32E-05	1.34E-05	-10.96750595	-11.3677195	-11.22320034	-15.27747811	-15.39578753	-16.1822246	-4.309972166	-4.028068032	-4.959024255	-4.309972166	F1	5.468909092	5.496334513	5.408032466	-0.044754269	-0.044754269	0.013583876	-0.141331152	substitution
536	ATGGACTGGCAAAAGTCCTTAACTTTGATCGTTGCTTTGACTTTGTCTAGAGGTATTGGTTTGAAAAACGACTTGCCTTGGAAGTTGAAGTCTGACATGATGTTCTTTTCCAGAGTTACTTCTATGCTGTTGGTCACCAGATCAACCGGTCAAATGAACGTCGTTTTGATGGGTCGTAAGACCTGGGAATCTTTACCAGCTCATTCTAGACCATTAAAG	MDWQKSLTLIVALTLSRGIGLKNDLPWKLKSDMMFFSRVTSMLLVTRSTGQMNVVLMGRKTWESLPAHSRPLK		152	177	145	5	14	6	GGT	G	42	M	ATG	0.000499404	0.000519229	0.000462995	1.57E-05	4.64E-05	2.02E-05	-10.96750595	-10.9113412	-11.07671425	-15.95555002	-14.39578753	-15.5972621	-4.988044071	-3.484446327	-4.520547843	-4.520547843	F1	5.468909092	5.496334513	5.408032466	-0.085131658	-0.130695289	0.082140448	-0.085131658	substitution
537	ATGGACTGGCAAAAGTCCTTAACTTTGATCGTTGCTTTGACTGAGTCTAGAGGTATTGGTTTGAAAAACGACTTGCCTTGGAAGTTGAAGTCTGACATGATGTTCTTTTCCAGAGTTACTTCTGGTCTGTTGGTCACCAGATCAACCGGTCAAATGAACGTCGTTTTGATGGGTCGTAAGACCTGGGAATCTTTACCAGCTCATTCTAGACCATTAAAG	MDWQKSLTLIVALTESRGIGLKNDLPWKLKSDMMFFSRVTSGLLVTRSTGQMNVVLMGRKTWESLPAHSRPLK		152	182	141	30	40	39	TTG	L	15	E	GAG	0.000499404	0.000533897	0.000450223	9.44E-05	0.000132546	0.00013112	-10.96750595	-10.87115211	-11.11707199	-13.37058752	-12.88121436	-12.89682238	-2.40308157	-2.010062244	-1.779750387	-2.010062244	F1	5.468909092	5.496334513	5.408032466	0.266156179	0.196931197	0.268076215	0.266156179	substitution
538	ATGGACTGGCAAAAGTCCTTAACTTTGATCTGGGCTTTGACTTTGTCTAGAGGTATTGGTTTGAAAAACGACTTGCCTTGGAAGTTGAAGTCTGACATGATGTTCTTTTCCAGAGTTACTTCTGGTCTGTTGGTCACCAGATCAACCGGTCAAATGAACGTCGTTTTGATGGGTCGTAAGACCTGGGAATCTTTACCAGCTCATTCTAGACCATTAAAG	MDWQKSLTLIWALTLSRGIGLKNDLPWKLKSDMMFFSRVTSGLLVTRSTGQMNVVLMGRKTWESLPAHSRPLK		151	216	182	27	41	44	GTT	V	11	W	TGG	0.000496118	0.000633635	0.000581139	8.50E-05	0.00013586	0.00014793	-10.97702872	-10.62405925	-10.7488287	-13.52259061	-12.84559045	-12.72279298	-2.545561889	-2.221531196	-1.973964275	-2.221531196	F1	5.468909092	5.496334513	5.408032466	0.241263798	0.178872781	0.241407695	0.241263798	substitution
539	ATGGACTGGCAAAAGTCCAGTACTTTGATCGTTGCTTTGACTTTGTCTAGAGGTATTGGTTTGAAAAACGACTTGCCTTGGAAGTTGAAGTCTGACATGATGTTCTTTTCCAGAGTTACTTCTGGTCTGTTGGTCACCAGATCAACCGGTCAAATGAACGTCGTTTTGATGGGTCGTAAGACCTGGGAATCTTTACCAGCTCATTCTAGACCATTAAAG	MDWQKSSTLIVALTLSRGIGLKNDLPWKLKSDMMFFSRVTSGLLVTRSTGQMNVVLMGRKTWESLPAHSRPLK		151	188	149	1	7	5	TTA	L	7	S	AGT	0.000496118	0.000551498	0.000475768	3.15E-06	2.32E-05	1.68E-05	-10.97702872	-10.8243579	-11.03745482	-18.27747811	-15.39578753	-15.8602965	-7.300449392	-4.571429628	-4.822841679	-4.822841679	F1	5.468909092	5.496334513	5.408032466	-0.12387664	-0.423776999	-0.054939893	-0.12387664	substitution
540	ATGGACTGGGATAAGTCCTTAACTTTGATCGTTGCTTTGACTTTGTCTAGAGGTATTGGTTTGAAAAACGACTTGCCTTGGAAGTTGAAGTCTGACATGATGTTCTTTTCCAGAGTTACTTCTGGTCTGTTGGTCACCAGATCAACCGGTCAAATGAACGTCGTTTTGATGGGTCGTAAGACCTGGGAATCTTTACCAGCTCATTCTAGACCATTAAAG	MDWDKSLTLIVALTLSRGIGLKNDLPWKLKSDMMFFSRVTSGLLVTRSTGQMNVVLMGRKTWESLPAHSRPLK		151	203	181	22	15	21	CAA	Q	4	D	GAT	0.000496118	0.0005955	0.000577946	6.92E-05	4.97E-05	7.06E-05	-10.97702872	-10.71361084	-10.75677746	-13.8180465	-14.29625186	-13.78990718	-2.841017773	-3.58264102	-3.033129718	-3.033129718	F1	5.468909092	5.496334513	5.408032466	0.105510629	0.14142575	0.069757036	0.105510629	substitution
541	ATGGACTGGCAAAAGTCCTTAACTTTGATCGTTGCTTTGACTTTGTCTAGAGGTATTGGTTTGAAAAACGACTTGCCTTGGAAGTTGACGTCTGACATGATGTTCTTTTCCAGAGTTACTTCTGGTCTGTTGGTCACCAGATCAACCGGTCAAATGAACGTCGTTTTGATGGGTCGTAAGACCTGGGAATCTTTACCAGCTCATTCTAGACCATTAAAG	MDWQKSLTLIVALTLSRGIGLKNDLPWKLTSDMMFFSRVTSGLLVTRSTGQMNVVLMGRKTWESLPAHSRPLK		151	171	147	68	31	17	AAG	K	30	T	ACG	0.000496118	0.000501628	0.000469382	0.000214013	0.000102723	5.72E-05	-10.97702872	-10.96109424	-11.056951	-12.19001527	-13.24894614	-14.09476176	-1.21298655	-2.287851903	-3.037810757	-2.287851903	F1	5.468909092	5.496334513	5.408032466	0.233043937	0.347767679	0.233043937	0.104910661	substitution
542	ATGGACTGGCAAAAGTCCTTAACTTTGATCGTTGCTTTGACTTTGTCTAGAGGTATTGGTTTGAAAAACGACTTGCCTTGGAAGTTGAAGTCTGACATGATGAAGTTTTCCAGAGTTACTTCTGGTCTGTTGGTCACCAGATCAACCGGTCAAATGAACGTCGTTTTGATGGGTCGTAAGACCTGGGAATCTTTACCAGCTCATTCTAGACCATTAAAG	MDWQKSLTLIVALTLSRGIGLKNDLPWKLKSDMMKFSRVTSGLLVTRSTGQMNVVLMGRKTWESLPAHSRPLK		151	181	200	19	15	18	TTC	F	35	K	AAG	0.000496118	0.000530963	0.000638614	5.98E-05	4.97E-05	6.05E-05	-10.97702872	-10.87910087	-10.61276715	-14.0295506	-14.29625186	-14.0122996	-3.052521878	-3.41715099	-3.399532442	-3.399532442	F1	5.468909092	5.496334513	5.408032466	0.090627118	0.114619037	0.090627118	0.058548815	substitution
543	ATGGACTGGCAAAAGTCCTTAACTTTGATCGTTGCTTTGACTTTGTCTAGAGGTATTGGTTTGAAAAACGACTTGCCTTGGAAGTTGAAGTCTGACATGATGTTCTTTTCCGCGGTTACTTCTGGTCTGTTGGTCACCAGATCAACCGGTCAAATGAACGTCGTTTTGATGGGTCGTAAGACCTGGGAATCTTTACCAGCTCATTCTAGACCATTAAAG	MDWQKSLTLIVALTLSRGIGLKNDLPWKLKSDMMFFSAVTSGLLVTRSTGQMNVVLMGRKTWESLPAHSRPLK		151	151	125	4	17	16	AGA	R	38	A	GCG	0.000496118	0.000442958	0.000399134	1.26E-05	5.63E-05	5.38E-05	-10.97702872	-11.14054201	-11.29083906	-16.27747811	-14.11567961	-14.1822246	-5.300449392	-2.975137597	-2.891385539	-2.975137597	F1	5.468909092	5.496334513	5.408032466	0.123677972	-0.170290548	0.146369783	0.123677972	substitution
544	ATGGACTGGCAAAAGTCCTTAACTTTGATCGTTGCTTTGACTTTGTCTAGAGGTATTGGTTTGAAAAACGACTTGCCTTGGAAGTTGAAGTCTGACATGATGTTCTTTTCCAGAGTTACTCAGGGTCTGTTGGTCACCAGATCAACCGGTCAAATGAACGTCGTTTTGATGGGTCGTAAGACCTGGGAATCTTTACCAGCTCATTCTAGACCATTAAAG	MDWQKSLTLIVALTLSRGIGLKNDLPWKLKSDMMFFSRVTQGLLVTRSTGQMNVVLMGRKTWESLPAHSRPLK		151	164	150	5	11	13	TCT	S	41	Q	CAG	0.000496118	0.000481094	0.000478961	1.57E-05	3.65E-05	4.37E-05	-10.97702872	-11.02139475	-11.02780465	-15.95555002	-14.74371083	-14.48178488	-4.978521297	-3.722316085	-3.453980226	-3.722316085	F1	5.468909092	5.496334513	5.408032466	0.051570246	-0.129488342	0.052142501	0.051570246	substitution
545	ATGGACTGGCAAAAGTCCTTAACTTTGATCGTTGCTTTGCTGTTGTCTAGAGGTATTGGTTTGAAAAACGACTTGCCTTGGAAGTTGAAGTCTGACATGATGTTCTTTTCCAGAGTTACTTCTGGTCTGTTGGTCACCAGATCAACCGGTCAAATGAACGTCGTTTTGATGGGTCGTAAGACCTGGGAATCTTTACCAGCTCATTCTAGACCATTAAAG	MDWQKSLTLIVALLLSRGIGLKNDLPWKLKSDMMFFSRVTSGLLVTRSTGQMNVVLMGRKTWESLPAHSRPLK		151	183	149	12	6	3	ACT	T	14	L	CTG	0.000496118	0.00053683	0.000475768	3.78E-05	1.99E-05	1.01E-05	-10.97702872	-10.86324691	-11.03745482	-14.69251561	-15.61817995	-16.5972621	-3.715486891	-4.754933036	-5.559807274	-4.754933036	F1	5.468909092	5.496334513	5.408032466	-0.078081656	0.030592713	-0.078081656	-0.218333474	substitution
546	ATGGACTGGCAAAAGTCCTTAACTTTGATCGTTGCTTTGACTTTGTCTAGAGGTATTGGTTTGAAAAACGACTTGCCTTGGAAGTTGAAGTCTGACATGATGTTCTTTTCCAGAGTTACTTCTGGTCTGTTGGTCACCAGATCAACCGGTCAAATGCATGTCGTTTTGATGGGTCGTAAGACCTGGGAATCTTTACCAGCTCATTCTAGACCATTAAAG	MDWQKSLTLIVALTLSRGIGLKNDLPWKLKSDMMFFSRVTSGLLVTRSTGQMHVVLMGRKTWESLPAHSRPLK		151	145	166	10	3	4	AAC	N	53	H	CAT	0.000496118	0.000425357	0.00053005	3.15E-05	9.94E-06	1.34E-05	-10.97702872	-11.19903766	-10.88158391	-14.95555002	-16.61817995	-16.1822246	-3.978521297	-5.419142288	-5.300640685	-5.300640685	F1	5.468909092	5.496334513	5.408032466	-0.16184562	-0.002745116	-0.16184562	-0.185116108	substitution
547	ATGGACTGGCAAAAGTCCTTAACTTTGATCGTTGCTTTGACTTTGTCTAGAGGTATTGGTTTGAAAAACGACTTGCCTTGGAAGTTGAAGTCTGACATGATGTTCTTTTCCAGAGTTACTTCTGGTCTGTTGGTCACCAGATCAACCCTGCAAATGAACGTCGTTTTGATGGGTCGTAAGACCTGGGAATCTTTACCAGCTCATTCTAGACCATTAAAG	MDWQKSLTLIVALTLSRGIGLKNDLPWKLKSDMMFFSRVTSGLLVTRSTLQMNVVLMGRKTWESLPAHSRPLK		151	156	174	10	3	1	GGT	G	50	L	CTG	0.000496118	0.000457626	0.000555595	3.15E-05	9.94E-06	3.36E-06	-10.97702872	-11.09354453	-10.81367985	-14.95555002	-16.61817995	-18.1822246	-3.978521297	-5.524635417	-7.36854475	-5.524635417	F1	5.468909092	5.496334513	5.408032466	-0.175149444	-0.002745116	-0.175149444	-0.450159242	substitution
548	ATGGACTGGCAAAAGTCCTTAACTTTGATCGTTGCTTTGACTTTGTCTAGAGGTATTGGTTTGAAAAACGACTTGCCTTGGAAGTTGAAGTCTGACATGATGTTCTTTTCCAGAGTTACTTCTGGTCTGATTGTCACCAGATCAACCGGTCAAATGAACGTCGTTTTGATGGGTCGTAAGACCTGGGAATCTTTACCAGCTCATTCTAGACCATTAAAG	MDWQKSLTLIVALTLSRGIGLKNDLPWKLKSDMMFFSRVTSGLIVTRSTGQMNVVLMGRKTWESLPAHSRPLK		151	199	200	11	6	7	TTG	L	44	I	ATT	0.000496118	0.000583766	0.000638614	3.46E-05	1.99E-05	2.35E-05	-10.97702872	-10.74232213	-10.61276715	-14.8180465	-15.61817995	-15.37486968	-3.841017773	-4.875857818	-4.762102522	-4.762102522	F1	5.468909092	5.496334513	5.408032466	-0.093331578	0.014682524	-0.093331578	-0.116091706	substitution
549	ATGGACTGGCAAAAGTCCTTAACTTTGATCGTTGCTTTGACTTTGTCTAGAGGTATTGGTTTGAAAAACGACTTGCCTTGGAAGTTGAAGTCTGACATGATGTTCTTTTCCAGAGTTACTATGGGTCTGTTGGTCACCAGATCAACCGGTCAAATGAACGTCGTTTTGATGGGTCGTAAGACCTGGGAATCTTTACCAGCTCATTCTAGACCATTAAAG	MDWQKSLTLIVALTLSRGIGLKNDLPWKLKSDMMFFSRVTMGLLVTRSTGQMNVVLMGRKTWESLPAHSRPLK		151	194	168	1	3	4	TCT	S	41	M	ATG	0.000496118	0.000569099	0.000536436	3.15E-06	9.94E-06	1.34E-05	-10.97702872	-10.77903391	-10.86430592	-18.27747811	-16.61817995	-16.1822246	-7.300449392	-5.83914604	-5.317918677	-5.83914604	F1	5.468909092	5.496334513	5.408032466	-0.214812633	-0.423776999	-0.214812633	-0.187330627	substitution
550	ATGGACTGGCAAAAGTCCTTAACTTTGATCGTTGCTTTGACTGTGTCTAGAGGTATTGGTTTGAAAAACGACTTGCCTTGGAAGTTGAAGTCTGACATGATGTTCTTTTCCAGAGTTACTTCTGGTCTGTTGGTCACCAGATCAACCGGTCAAATGAACGTCGTTTTGATGGGTCGTAAGACCTGGGAATCTTTACCAGCTCATTCTAGACCATTAAAG	MDWQKSLTLIVALTVSRGIGLKNDLPWKLKSDMMFFSRVTSGLLVTRSTGQMNVVLMGRKTWESLPAHSRPLK		150	141	115	22	21	11	TTG	L	15	V	GTG	0.000492833	0.000413623	0.000367203	6.92E-05	6.96E-05	3.70E-05	-10.98661477	-11.2393954	-11.41113329	-13.8180465	-13.81082503	-14.72279298	-2.831431724	-2.571429628	-3.311659686	-2.831431724	F1	5.468909092	5.496334513	5.408032466	0.142640716	0.142640716	0.197281721	0.069811461	substitution
551	ATGGACTGGCAAAAGTCCTTAACTTTTATCGTTGCTTTGACTTTGTCTAGAGGTATTGGTTTGAAAAACGACTTGCCTTGGAAGTTGAAGTCTGACATGATGTTCTTTTCCAGAGTTACTTCTGGTCTGTTGGTCACCAGATCAACCGGTCAAATGAACGTCGTTTTGATGGGTCGTAAGACCTGGGAATCTTTACCAGCTCATTCTAGACCATTAAAG	MDWQKSLTFIVALTLSRGIGLKNDLPWKLKSDMMFFSRVTSGLLVTRSTGQMNVVLMGRKTWESLPAHSRPLK		150	157	186	32	27	36	TTG	L	9	F	TTT	0.000492833	0.000460559	0.000593911	0.000100712	8.95E-05	0.000121034	-10.98661477	-11.084326	-10.71746453	-13.27747811	-13.44825495	-13.0122996	-2.290863343	-2.363928945	-2.294835064	-2.294835064	F1	5.468909092	5.496334513	5.408032466	0.211154097	0.211154097	0.223449799	0.200137809	substitution
552	ATGGACTGGCAAAAGTCCTTAACTTTGATCGTTGCTTTGACTTTGTCTAGAGGTATTGGTTTGAAACAGGACTTGCCTTGGAAGTTGAAGTCTGACATGATGTTCTTTTCCAGAGTTACTTCTGGTCTGTTGGTCACCAGATCAACCGGTCAAATGAACGTCGTTTTGATGGGTCGTAAGACCTGGGAATCTTTACCAGCTCATTCTAGACCATTAAAG	MDWQKSLTLIVALTLSRGIGLKQDLPWKLKSDMMFFSRVTSGLLVTRSTGQMNVVLMGRKTWESLPAHSRPLK		150	170	141	6	10	7	AAC	N	23	Q	CAG	0.000492833	0.000498695	0.000450223	1.89E-05	3.31E-05	2.35E-05	-10.98661477	-10.96955582	-11.11707199	-15.69251561	-14.88121436	-15.37486968	-4.705900842	-3.91165854	-4.257797684	-4.257797684	F1	5.468909092	5.496334513	5.408032466	-0.051454987	-0.094935547	0.028264371	-0.051454987	substitution
553	ATGGACTGGCAAAAGTCCTTAACTTTGATCGTTGCTTTGACTTTGTCTAGAGGTATTGGTTTGAAAAACGACTTGCCTTGGAAGTTGAAGTCTGACATGATGTTCTTTTCCAGAGTTACTTCTGGTCTGTTGGTCACCAGATCAACCGGTCAAATGAACGTCGTTTTGATGGGTCGTAAGACCTGGGAATCTTTACCAAAGCATTCTAGACCATTAAAG	MDWQKSLTLIVALTLSRGIGLKNDLPWKLKSDMMFFSRVTSGLLVTRSTGQMNVVLMGRKTWESLPKHSRPLK		150	153	144	10	10	13	GCT	A	67	K	AAG	0.000492833	0.000448825	0.000459802	3.15E-05	3.31E-05	4.37E-05	-10.98661477	-11.12155891	-11.08669834	-14.95555002	-14.88121436	-14.48178488	-3.968935248	-3.759655446	-3.395086537	-3.759655446	F1	5.468909092	5.496334513	5.408032466	0.047433604	-0.00153015	0.047433604	0.059118647	substitution
554	ATGGACTGGCAAAAGTCCTTAACTTTGATCGTTGCTTTGACTTTGTCTAGAGGTATTGGTTTGAAAAACGACTTGCCTTGGAAGTTGAAGTCTGACATGATGTTCTTTTCCAGAGTTACTTCTGGTCTGTTGGTCACCAGATCAACCGGTACTATGAACGTCGTTTTGATGGGTCGTAAGACCTGGGAATCTTTACCAGCTCATTCTAGACCATTAAAG	MDWQKSLTLIVALTLSRGIGLKNDLPWKLKSDMMFFSRVTSGLLVTRSTGTMNVVLMGRKTWESLPAHSRPLK		150	183	163	5	8	6	CAA	Q	51	T	ACT	0.000492833	0.00053683	0.000520471	1.57E-05	2.65E-05	2.02E-05	-10.98661477	-10.86324691	-10.90789519	-15.95555002	-15.20314245	-15.5972621	-4.968935248	-4.339895537	-4.689366907	-4.689366907	F1	5.468909092	5.496334513	5.408032466	-0.106769187	-0.128273376	-0.025740942	-0.106769187	substitution
555	ATGGACTGGCAAAAGTCCTTAACTTTGATCGTTGCTTTGACTTTGTCTAGAGGTATTGGTTTGAAAAACGACTTGCCTTGGAAGTTGAAGCGTGACATGATGTTCTTTTCCAGAGTTACTTCTGGTCTGTTGGTCACCAGATCAACCGGTCAAATGAACGTCGTTTTGATGGGTCGTAAGACCTGGGAATCTTTACCAGCTCATTCTAGACCATTAAAG	MDWQKSLTLIVALTLSRGIGLKNDLPWKLKRDMMFFSRVTSGLLVTRSTGQMNVVLMGRKTWESLPAHSRPLK		150	141	146	5	22	9	TCT	S	31	R	CGT	0.000492833	0.000413623	0.000466189	1.57E-05	7.29E-05	3.03E-05	-10.98661477	-11.2393954	-11.06679879	-15.95555002	-13.74371083	-15.0122996	-4.968935248	-2.504315432	-3.945500811	-3.945500811	F1	5.468909092	5.496334513	5.408032466	-0.011427916	-0.128273376	0.205745546	-0.011427916	substitution
556	ATGGACTGGCAAAAGTCCTTAACTTTGATCGTTGCTTTGACTTTGTCTAGAGGTATTGGTTTGAAAAACGACTTGCCTTGGAAGTTGAAGTCTGACATGATGTTCTTTTCCAGAGTTACTTCTGGTCTGTTGGTCACCAGATCAACCGGTCAAATGAACGTCGTTTTGATGGGTCGTAAGACCTGGGAATCTTTACCAGCTCGGTCTAGACCATTAAAG	MDWQKSLTLIVALTLSRGIGLKNDLPWKLKSDMMFFSRVTSGLLVTRSTGQMNVVLMGRKTWESLPARSRPLK		150	154	159	3	2	4	CAT	H	68	R	CGG	0.000492833	0.000451759	0.000507698	9.44E-06	6.63E-06	1.34E-05	-10.98661477	-11.11216021	-10.94374039	-16.69251561	-17.20314245	-16.1822246	-5.705900842	-6.090982239	-5.238484209	-5.705900842	F1	5.468909092	5.496334513	5.408032466	-0.221678772	-0.221678772	-0.246571899	-0.177149517	substitution
557	ATGGACTGGCAAAAGTCCTTAACTTTGATCGTTGCTTTGACTTTGTCTAGAGGTATTGGTTTGAAAAACGACTTGCCTTGGAAGTTGAAGTCTGACATGATGTTCTTTTCCAGAGTTACTTCTGGTTCTTTGGTCACCAGATCAACCGGTCAAATGAACGTCGTTTTGATGGGTCGTAAGACCTGGGAATCTTTACCAGCTCATTCTAGACCATTAAAG	MDWQKSLTLIVALTLSRGIGLKNDLPWKLKSDMMFFSRVTSGSLVTRSTGQMNVVLMGRKTWESLPAHSRPLK		150	217	150	15	18	18	CTG	L	43	S	TCT	0.000492833	0.000636569	0.000478961	4.72E-05	5.96E-05	6.05E-05	-10.98661477	-10.61739552	-11.02780465	-14.37058752	-14.03321745	-14.0122996	-3.383972747	-3.41582193	-2.984494943	-3.383972747	F1	5.468909092	5.496334513	5.408032466	0.090794726	0.072609885	0.090794726	0.111744146	substitution
558	ATGGACTGGCAAAAGTCCTTAACTTTGATCGTTGCTTTGACTTTGTCTAGAGGTATTGGTTTGAAACCGGACTTGCCTTGGAAGTTGAAGTCTGACATGATGTTCTTTTCCAGAGTTACTTCTGGTCTGTTGGTCACCAGATCAACCGGTCAAATGAACGTCGTTTTGATGGGTCGTAAGACCTGGGAATCTTTACCAGCTCATTCTAGACCATTAAAG	MDWQKSLTLIVALTLSRGIGLKPDLPWKLKSDMMFFSRVTSGLLVTRSTGQMNVVLMGRKTWESLPAHSRPLK		150	173	152	4	6	5	AAC	N	23	P	CCG	0.000492833	0.000507495	0.000485347	1.26E-05	1.99E-05	1.68E-05	-10.98661477	-10.94431853	-11.00869583	-16.27747811	-15.61817995	-15.8602965	-5.290863343	-4.673861426	-4.851600672	-4.851600672	F1	5.468909092	5.496334513	5.408032466	-0.127562678	-0.169075581	-0.06785765	-0.127562678	substitution
559	ATGGACTGGCAAAAGTCCTTAACTTTGATCGTTGCTTTGACTTTGTCTAGAGGTATTGGTTTGAAAAACGACTTGCCTTGGAAGTTGAAGTCTGACATGATGTTCTTTTCCAGAGTTACTTCTGGTCTGTTGGTCACCAGATCAACCGGTTAGATGAACGTCGTTTTGATGGGTCGTAAGACCTGGGAATCTTTACCAGCTCATTCTAGACCATTAAAG	MDWQKSLTLIVALTLSRGIGLKNDLPWKLKSDMMFFSRVTSGLLVTRSTG_MNVVLMGRKTWESLPAHSRPLK		150	216	164	2	4	1	CAA	Q	51	*	TAG	0.000492833	0.000633635	0.000523664	6.29E-06	1.33E-05	3.36E-06	-10.98661477	-10.62405925	-10.89907134	-17.27747811	-16.20314245	-18.1822246	-6.290863343	-5.579083201	-7.283153258	-6.290863343	F1	5.468909092	5.496334513	5.408032466	-0.295818807	-0.295818807	-0.182015898	-0.43921462	stop
560	ATGGACTGGCAAAAGTCCTTAACTTTGATCGTTGCTTTGACTTTGTCTAGAGGTATTGGTTTGAAAAACGACTTGCCTCTGAAGTTGAAGTCTGACATGATGTTCTTTTCCAGAGTTACTTCTGGTCTGTTGGTCACCAGATCAACCGGTCAAATGAACGTCGTTTTGATGGGTCGTAAGACCTGGGAATCTTTACCAGCTCATTCTAGACCATTAAAG	MDWQKSLTLIVALTLSRGIGLKNDLPLKLKSDMMFFSRVTSGLLVTRSTGQMNVVLMGRKTWESLPAHSRPLK		150	164	141	33	47	23	TGG	W	27	L	CTG	0.000492833	0.000481094	0.000450223	0.000103859	0.000155742	7.73E-05	-10.98661477	-11.02139475	-11.11707199	-13.233084	-12.6485536	-13.65866264	-2.246469223	-1.627158852	-2.54159065	-2.246469223	F1	5.468909092	5.496334513	5.408032466	0.216780751	0.216780751	0.316364471	0.168511161	substitution
561	ATGGACTGGCAAAAGTCCTTAACTTTGATCGTTGCTTTGACTTTGTCTAGAGGTATTGGTTTGAAAAACGACTTGCCTTGGAAGTTGAAGTCTGACATGATGTTCTTTTCCAGAGTTACTTCTGGTCTGTTGGTCACCAGATCAACCGGTCAAATGAACGTCGTTTTGATGGGTCGTAAGACCTGTGAATCTTTACCAGCTCATTCTAGACCATTAAAG	MDWQKSLTLIVALTLSRGIGLKNDLPWKLKSDMMFFSRVTSGLLVTRSTGQMNVVLMGRKTCESLPAHSRPLK		150	146	158	8	5	2	TGG	W	62	C	TGT	0.000492833	0.000428291	0.000504505	2.52E-05	1.66E-05	6.72E-06	-10.98661477	-11.18912219	-10.9528426	-15.27747811	-15.88121436	-17.1822246	-4.290863343	-4.692092163	-6.229382002	-4.692092163	F1	5.468909092	5.496334513	5.408032466	-0.070156743	-0.042332355	-0.070156743	-0.304152824	substitution
562	ATGGACTGGCAAAAGTCCTTAACTTTGATCGTTGCTTTGACTTTGTCTAGAGGTATTGGTTTGAAACGGGACTTGCCTTGGAAGTTGAAGTCTGACATGATGTTCTTTTCCAGAGTTACTTCTGGTCTGTTGGTCACCAGATCAACCGGTCAAATGAACGTCGTTTTGATGGGTCGTAAGACCTGGGAATCTTTACCAGCTCATTCTAGACCATTAAAG	MDWQKSLTLIVALTLSRGIGLKRDLPWKLKSDMMFFSRVTSGLLVTRSTGQMNVVLMGRKTWESLPAHSRPLK		150	183	173	11	9	6	AAC	N	23	R	CGG	0.000492833	0.00053683	0.000552402	3.46E-05	2.98E-05	2.02E-05	-10.98661477	-10.86324691	-10.82199512	-14.8180465	-15.03321745	-15.5972621	-3.831431724	-4.169970535	-4.775266981	-4.169970535	F1	5.468909092	5.496334513	5.408032466	-0.004311563	0.01589749	-0.004311563	-0.117778994	substitution
563	ATGGACTGGCAAAAGTCCAGGACTTTGATCGTTGCTTTGACTTTGTCTAGAGGTATTGGTTTGAAAAACGACTTGCCTTGGAAGTTGAAGTCTGACATGATGTTCTTTTCCAGAGTTACTTCTGGTCTGTTGGTCACCAGATCAACCGGTCAAATGAACGTCGTTTTGATGGGTCGTAAGACCTGGGAATCTTTACCAGCTCATTCTAGACCATTAAAG	MDWQKSRTLIVALTLSRGIGLKNDLPWKLKSDMMFFSRVTSGLLVTRSTGQMNVVLMGRKTWESLPAHSRPLK		150	217	177	3	3	1	TTA	L	7	R	AGG	0.000492833	0.000636569	0.000565174	9.44E-06	9.94E-06	3.36E-06	-10.98661477	-10.61739552	-10.78901779	-16.69251561	-16.61817995	-18.1822246	-5.705900842	-6.00078443	-7.393206804	-6.00078443	F1	5.468909092	5.496334513	5.408032466	-0.23519698	-0.221678772	-0.23519698	-0.453320176	substitution
564	ATGGACTGGCAAAAGTCCTTAACTTTGATCGTTGCTTTGACTTTGTCTAGAGGTATTGGTTTGAAAAACGACTTGCCTTGGAAGTTGAAGTCTGACATGATGTTCTTTTCCAGAGTTACTTCTGGTCTGTTGGTCACCAGATCAACCGGTCAAATGAACGTCGTTTTGATGGGTCGTAAGACCTGGGAATCTTTACCAGCTGGTTCTAGACCATTAAAG	MDWQKSLTLIVALTLSRGIGLKNDLPWKLKSDMMFFSRVTSGLLVTRSTGQMNVVLMGRKTWESLPAGSRPLK		149	164	120	3	6	7	CAT	H	68	G	GGT	0.000489547	0.000481094	0.000383169	9.44E-06	1.99E-05	2.35E-05	-10.99626494	-11.02139475	-11.34973275	-16.69251561	-15.61817995	-15.37486968	-5.696250672	-4.596785202	-4.025136927	-4.596785202	F1	5.468909092	5.496334513	5.408032466	-0.058137505	-0.220455679	-0.058137505	-0.021634872	substitution
565	ATGGACGTGCAAAAGTCCTTAACTTTGATCGTTGCTTTGACTTTGTCTAGAGGTATTGGTTTGAAAAACGACTTGCCTTGGAAGTTGAAGTCTGACATGATGTTCTTTTCCAGAGTTACTTCTGGTCTGTTGGTCACCAGATCAACCGGTCAAATGAACGTCGTTTTGATGGGTCGTAAGACCTGGGAATCTTTACCAGCTCATTCTAGACCATTAAAG	MDVQKSLTLIVALTLSRGIGLKNDLPWKLKSDMMFFSRVTSGLLVTRSTGQMNVVLMGRKTWESLPAHSRPLK		149	196	198	65	45	43	TGG	W	3	V	GTG	0.000489547	0.000574966	0.000632228	0.000204571	0.000149115	0.000144568	-10.99626494	-10.76423691	-10.62726672	-12.2551103	-12.71128936	-12.75595984	-1.25884536	-1.947052446	-2.128693119	-1.947052446	F1	5.468909092	5.496334513	5.408032466	0.276022431	0.341955385	0.276022431	0.221432211	substitution
566	ATGGACTGGCAAAAGTCCTTAACTTTGATCGTTGCTTTGACTTTGTCTAGAGGTATTGGTTTGAAAAACGACTTGCCTTGGAAGTTGAAGTCTGACATGATGTTCTTTTCCAGAGTTACTTCTGGTCTGTTGGTCACCAGATCAACCGGTCAAATGAACGTCGTTTTGATGGGTCGTAAGACCTGGGAATTGTTACCAGCTCATTCTAGACCATTAAAG	MDWQKSLTLIVALTLSRGIGLKNDLPWKLKSDMMFFSRVTSGLLVTRSTGQMNVVLMGRKTWELLPAHSRPLK		149	161	143	1	2	1	TCT	S	64	L	TTG	0.000489547	0.000472293	0.000456609	3.15E-06	6.63E-06	3.36E-06	-10.99626494	-11.04802987	-11.09675201	-18.27747811	-17.20314245	-18.1822246	-7.281213173	-6.155112577	-7.085472591	-7.085472591	F1	5.468909092	5.496334513	5.408032466	-0.413877901	-0.421338939	-0.254659427	-0.413877901	substitution
567	ATGGACTGGCAAAAGTCCTTAACTTTGATCGTTGCTTTGACTTTGTCTAGAGGTACGGGTTTGAAAAACGACTTGCCTTGGAAGTTGAAGTCTGACATGATGTTCTTTTCCAGAGTTACTTCTGGTCTGTTGGTCACCAGATCAACCGGTCAAATGAACGTCGTTTTGATGGGTCGTAAGACCTGGGAATCTTTACCAGCTCATTCTAGACCATTAAAG	MDWQKSLTLIVALTLSRGTGLKNDLPWKLKSDMMFFSRVTSGLLVTRSTGQMNVVLMGRKTWESLPAHSRPLK		149	207	153	128	118	117	ATT	I	19	T	ACG	0.000489547	0.000607234	0.00048854	0.000402848	0.000391012	0.000393361	-10.99626494	-10.6854598	-10.9992355	-11.27747811	-11.3204994	-11.31185988	-0.281213173	-0.635039607	-0.312624377	-0.312624377	F1	5.468909092	5.496334513	5.408032466	0.454197628	0.465863642	0.441481429	0.454197628	substitution
568	ATGGACTGGCAAAAGTCCTTAACTTTGATCGTTGCTTTGACTTTGTCTAGAGGTATTGGTTTGAAAAACGACTTGCCTTGGATGTTGAAGTCTGACATGATGTTCTTTTCCAGAGTTACTTCTGGTCTGTTGGTCACCAGATCAACCGGTCAAATGAACGTCGTTTTGATGGGTCGTAAGACCTGGGAATCTTTACCAGCTCATTCTAGACCATTAAAG	MDWQKSLTLIVALTLSRGIGLKNDLPWMLKSDMMFFSRVTSGLLVTRSTGQMNVVLMGRKTWESLPAHSRPLK		149	174	117	3	8	8	AAG	K	28	M	ATG	0.000489547	0.000510429	0.000373589	9.44E-06	2.65E-05	2.69E-05	-10.99626494	-10.93600326	-11.38625863	-16.69251561	-15.20314245	-15.1822246	-5.696250672	-4.267139194	-3.795965973	-4.267139194	F1	5.468909092	5.496334513	5.408032466	-0.016565581	-0.220455679	-0.016565581	0.007737955	substitution
569	ATGGACTGGCAAAAGTCCTTAACTTTGATCGTTGCTTTGACTTTGTCTAGAGGTATTGGTTTGAAAAACGACTTGCCTTGGAAGTTGAAGTCTGACATGATGTTCTTTTCCAGAGTTACTTCTGGTCTGTTGGTCACCATTTCAACCGGTCAAATGAACGTCGTTTTGATGGGTCGTAAGACCTGGGAATCTTTACCAGCTCATTCTAGACCATTAAAG	MDWQKSLTLIVALTLSRGIGLKNDLPWKLKSDMMFFSRVTSGLLVTISTGQMNVVLMGRKTWESLPAHSRPLK		149	165	144	1	2	1	AGA	R	47	I	ATT	0.000489547	0.000484027	0.000459802	3.15E-06	6.63E-06	3.36E-06	-10.99626494	-11.01262454	-11.08669834	-18.27747811	-17.20314245	-18.1822246	-7.281213173	-6.190517913	-7.095526255	-7.095526255	F1	5.468909092	5.496334513	5.408032466	-0.415166479	-0.421338939	-0.259124423	-0.415166479	substitution
570	ATGGACTGGCAAAAGTCCTTAACTTTGATCGTTGCTTTGACTTTGTCTAGAGGTATTGGTTTGAAAAACGACTTGCCTTGGAAGTTGAAGTCTGACATGATGTTCTTTTCCAGAGTTACTTCTGGTCTGTTGGTCACCAGATCAACCGGTCAAATGAACGTCATTTTGATGGGTCGTAAGACCTGGGAATCTTTACCAGCTCATTCTAGACCATTAAAG	MDWQKSLTLIVALTLSRGIGLKNDLPWKLKSDMMFFSRVTSGLLVTRSTGQMNVILMGRKTWESLPAHSRPLK		149	161	149	7	8	9	GTT	V	55	I	ATT	0.000489547	0.000472293	0.000475768	2.20E-05	2.65E-05	3.03E-05	-10.99626494	-11.04802987	-11.03745482	-15.47012319	-15.20314245	-15.0122996	-4.473858251	-4.155112577	-3.974844773	-4.155112577	F1	5.468909092	5.496334513	5.408032466	-0.01518893	-0.06552572	-0.002437814	-0.01518893	substitution
571	ATGGACTGGCAAAAGTCCTTAACTTTGATCGTTGCTTTGACTTTGTCTAGAGGTATTGGTTTGAAAAACGACTTGCCTTGGAAGTTGAAGTCTGACAGTATGTTCTTTTCCAGAGTTACTTCTGGTCTGTTGGTCACCAGATCAACCGGTCAAATGAACGTCGTTTTGATGGGTCGTAAGACCTGGGAATCTTTACCAGCTCATTCTAGACCATTAAAG	MDWQKSLTLIVALTLSRGIGLKNDLPWKLKSDSMFFSRVTSGLLVTRSTGQMNVVLMGRKTWESLPAHSRPLK		149	205	160	12836	11738	11286	ATG	M	33	S	AGT	0.000489547	0.000601367	0.000510892	0.040398064	0.038895756	0.03794417	-10.99626494	-10.69946665	-10.93469525	-4.62957004	-4.684243459	-4.719977964	6.366694902	6.015223195	6.214717286	6.214717286	F1	5.468909092	5.496334513	5.408032466	1.290806597	1.308440957	1.280151437	1.290806597	substitution
572	ATGGACTGGCAAAAGTCCTTAACTTTGATCGTTGCTTTGACTTTGTCTAGAGGTATTGGTTTGAAAAACGACTTGCCTTGGAAGTTGAAGAAGGACATGATGTTCTTTTCCAGAGTTACTTCTGGTCTGTTGGTCACCAGATCAACCGGTCAAATGAACGTCGTTTTGATGGGTCGTAAGACCTGGGAATCTTTACCAGCTCATTCTAGACCATTAAAG	MDWQKSLTLIVALTLSRGIGLKNDLPWKLKKDMMFFSRVTSGLLVTRSTGQMNVVLMGRKTWESLPAHSRPLK		149	175	177	14	7	7	TCT	S	31	K	AAG	0.000489547	0.000513362	0.000565174	4.41E-05	2.32E-05	2.35E-05	-10.99626494	-10.92773564	-10.78901779	-14.47012319	-15.39578753	-15.37486968	-3.473858251	-4.468051888	-4.585851882	-4.468051888	F1	5.468909092	5.496334513	5.408032466	-0.041902843	0.061217506	-0.041902843	-0.093501672	substitution
573	ATGGACTGGCAAAAGTCCTTAACTTTGATCGTTGCTTTGACTTTGTCTAGAGGTATTGGTTTGAAAAACGACTTGCCTTGGAAGTTGAAGTCTGACATGATGTTCTTTTCCAGAGTTACTTCTGGTCTGTTGGTCACCAGATCAACCGGTAGGATGAACGTCGTTTTGATGGGTCGTAAGACCTGGGAATCTTTACCAGCTCATTCTAGACCATTAAAG	MDWQKSLTLIVALTLSRGIGLKNDLPWKLKSDMMFFSRVTSGLLVTRSTGRMNVVLMGRKTWESLPAHSRPLK		148	139	154	2	4	5	CAA	Q	51	R	AGG	0.000486261	0.000407756	0.000491733	6.29E-06	1.33E-05	1.68E-05	-11.0059801	-11.26000568	-10.9898368	-17.27747811	-16.20314245	-15.8602965	-6.271498018	-4.943136771	-4.8704597	-4.943136771	F1	5.468909092	5.496334513	5.408032466	-0.129979839	-0.293364383	-0.101816181	-0.129979839	substitution
574	ATGGACTGGCAAAAGTCCTTAACTTTGATCGTTGCTTTGACTTTGTTGAGAGGTATTGGTTTGAAAAACGACTTGCCTTGGAAGTTGAAGTCTGACATGATGTTCTTTTCCAGAGTTACTTCTGGTCTGTTGGTCACCAGATCAACCGGTCAAATGAACGTCGTTTTGATGGGTCGTAAGACCTGGGAATCTTTACCAGCTCATTCTAGACCATTAAAG	MDWQKSLTLIVALTLLRGIGLKNDLPWKLKSDMMFFSRVTSGLLVTRSTGQMNVVLMGRKTWESLPAHSRPLK		148	149	104	1	2	1	TCT	S	16	L	TTG	0.000486261	0.000437091	0.00033208	3.15E-06	6.63E-06	3.36E-06	-11.0059801	-11.15977823	-11.55618363	-18.27747811	-17.20314245	-18.1822246	-7.271498018	-6.043364219	-6.626040972	-6.626040972	F1	5.468909092	5.496334513	5.408032466	-0.35499258	-0.420107609	-0.240566752	-0.35499258	substitution
575	ATGGACTGGCAAAAGTCCTTAACTTTGATCGTTGCTTTGACTTTGTCTACGGGTATTGGTTTGAAAAACGACTTGCCTTGGAAGTTGAAGTCTGACATGATGTTCTTTTCCAGAGTTACTTCTGGTCTGTTGGTCACCAGATCAACCGGTCAAATGAACGTCGTTTTGATGGGTCGTAAGACCTGGGAATCTTTACCAGCTCATTCTAGACCATTAAAG	MDWQKSLTLIVALTLSTGIGLKNDLPWKLKSDMMFFSRVTSGLLVTRSTGQMNVVLMGRKTWESLPAHSRPLK		148	146	115	22	25	21	AGA	R	17	T	ACG	0.000486261	0.000428291	0.000367203	6.92E-05	8.28E-05	7.06E-05	-11.0059801	-11.18912219	-11.41113329	-13.8180465	-13.55928626	-13.78990718	-2.812066399	-2.370164068	-2.378773882	-2.378773882	F1	5.468909092	5.496334513	5.408032466	0.189379376	0.14509514	0.222663483	0.189379376	substitution
576	ATGGACTGGCAAAAGTCCTTAACTTTGATCGTTGCTTTGACTTTGTCTAGAGGTATTGGTTTGAAAAACGACTTGCCTTGGAAGTTGAAGTCTGACATGATGTTCTTTTCCAGAGTTACTTCTGGTCTGTTGGTCACCAGATCAACCGGTCAAATGAACGTCGTTTTGATGGGTCGTAAGACCTGGGAATCTTTACCAGCTCATTCTAGACCAGGGAAG	MDWQKSLTLIVALTLSRGIGLKNDLPWKLKSDMMFFSRVTSGLLVTRSTGQMNVVLMGRKTWESLPAHSRPGK		148	159	168	2	2	3	TTA	L	72	G	GGG	0.000486261	0.000466426	0.000536436	6.29E-06	6.63E-06	1.01E-05	-11.0059801	-11.0660638	-10.86430592	-17.27747811	-17.20314245	-16.5972621	-6.271498018	-6.137078654	-5.732956176	-6.137078654	F1	5.468909092	5.496334513	5.408032466	-0.252385155	-0.293364383	-0.252385155	-0.240525958	substitution
577	ATGGACTGGCAAAAGTCCTTAACTTTGATCGTTGCTTTGACTTTGTCTAGAGGTATTGGTTTGAAAAACGACTTGCCTTGGAAGTTGAAGTCTGACATGATGTTCTTTTCCAGAGTTACTTCTGGTCTGTTGGTCACCAGATCAACCTCTCAAATGAACGTCGTTTTGATGGGTCGTAAGACCTGGGAATCTTTACCAGCTCATTCTAGACCATTAAAG	MDWQKSLTLIVALTLSRGIGLKNDLPWKLKSDMMFFSRVTSGLLVTRSTSQMNVVLMGRKTWESLPAHSRPLK		148	124	148	12	13	5	GGT	G	50	S	TCT	0.000486261	0.000363754	0.000472575	3.78E-05	4.31E-05	1.68E-05	-11.0059801	-11.42475044	-11.04716998	-14.69251561	-14.50270273	-15.8602965	-3.686535517	-3.077952291	-4.813126525	-3.686535517	F1	5.468909092	5.496334513	5.408032466	0.034262103	0.034262103	0.133403739	-0.122631449	substitution
578	ATGGACTGGCAAAAGTCCTTAACTTTGATCGTTGCTTTGACTTTGTCTAGAGGTATTGGTTTGAAAAACGACTTGCCTTGGAAGTTGAAGTCTGACATGATGTTCTTTTCCAGAGTTACTTCTGGTCTGTTGGTCACCAAGTCAACCGGTCAAATGAACGTCGTTTTGATGGGTCGTAAGACCTGGGAATCTTTACCAGCTCATTCTAGACCATTAAAG	MDWQKSLTLIVALTLSRGIGLKNDLPWKLKSDMMFFSRVTSGLLVTKSTGQMNVVLMGRKTWESLPAHSRPLK		148	148	121	6	7	2	AGA	R	47	K	AAG	0.000486261	0.000434158	0.000386362	1.89E-05	2.32E-05	6.72E-06	-11.0059801	-11.16949339	-11.33776011	-15.69251561	-15.39578753	-17.1822246	-4.686535517	-4.226294142	-5.844464491	-4.686535517	F1	5.468909092	5.496334513	5.408032466	-0.092481123	-0.092481123	-0.011414578	-0.254817971	substitution
579	ATGGACTGGCAAAAGTCCTTAACTTTGATCGTTGCTTTGACTTTGTCTAGAGGTATTGGTTTGAAAAACGACTTGCCTTGGAAGTTGAAGTCTGACATGATGTTCTTTTCCAGAGTTACTTCTGGTCTGTTGGTCACCAGAACGACCGGTCAAATGAACGTCGTTTTGATGGGTCGTAAGACCTGGGAATCTTTACCAGCTCATTCTAGACCATTAAAG	MDWQKSLTLIVALTLSRGIGLKNDLPWKLKSDMMFFSRVTSGLLVTRTTGQMNVVLMGRKTWESLPAHSRPLK		148	160	147	4	8	4	TCA	S	48	T	ACG	0.000486261	0.00046936	0.000469382	1.26E-05	2.65E-05	1.34E-05	-11.0059801	-11.05701866	-11.056951	-16.27747811	-15.20314245	-16.1822246	-5.271498018	-4.146123793	-5.125273599	-5.125273599	F1	5.468909092	5.496334513	5.408032466	-0.16263932	-0.166621157	-0.001304231	-0.16263932	substitution
580	ATGGACTGGCAAAAGTCCTTAACTTTGATCGTTGCTTTGACTTTGTCTAGAGGTGCGGGTTTGAAAAACGACTTGCCTTGGAAGTTGAAGTCTGACATGATGTTCTTTTCCAGAGTTACTTCTGGTCTGTTGGTCACCAGATCAACCGGTCAAATGAACGTCGTTTTGATGGGTCGTAAGACCTGGGAATCTTTACCAGCTCATTCTAGACCATTAAAG	MDWQKSLTLIVALTLSRGAGLKNDLPWKLKSDMMFFSRVTSGLLVTRSTGQMNVVLMGRKTWESLPAHSRPLK		148	202	145	1761	1853	1658	ATT	I	19	A	GCG	0.000486261	0.000592567	0.000462995	0.005542302	0.006140214	0.00557429	-11.0059801	-10.72073527	-11.07671425	-7.495298921	-7.347495286	-7.486996307	3.510681176	3.373239985	3.589717948	3.510681176	F1	5.468909092	5.496334513	5.408032466	0.946968803	0.946460564	0.946968803	0.954360598	substitution
581	ATGGACTGGCAAAAGTCCTTAACTTTGATCGTTGCTTTGACTTTGTCTAGAGGTATTGGTTTGAAAAACGACTTGCCTTGGAAGTTGAAGTCTGACATGATGTTCTTTTCCAGACTGACTTCTGGTCTGTTGGTCACCAGATCAACCGGTCAAATGAACGTCGTTTTGATGGGTCGTAAGACCTGGGAATCTTTACCAGCTCATTCTAGACCATTAAAG	MDWQKSLTLIVALTLSRGIGLKNDLPWKLKSDMMFFSRLTSGLLVTRSTGQMNVVLMGRKTWESLPAHSRPLK		148	140	160	41	54	54	GTT	V	39	L	CTG	0.000486261	0.00041069	0.000510892	0.000129037	0.000178938	0.000181551	-11.0059801	-11.24966374	-10.93469525	-12.91992611	-12.44825495	-12.4273371	-1.913946013	-1.198591213	-1.492641847	-1.492641847	F1	5.468909092	5.496334513	5.408032466	0.302954863	0.258925815	0.370411481	0.302954863	substitution
582	ATGGACTGGCAAAAGTCCTTAACTTTGATCGTTGCTTTGACTTTGTCTAGAGGTATTGGTTTGAAAAACGACTTGCCTTAGAAGTTGAAGTCTGACATGATGTTCTTTTCCAGAGTTACTTCTGGTCTGTTGGTCACCAGATCAACCGGTCAAATGAACGTCGTTTTGATGGGTCGTAAGACCTGGGAATCTTTACCAGCTCATTCTAGACCATTAAAG	MDWQKSLTLIVALTLSRGIGLKNDLP_KLKSDMMFFSRVTSGLLVTRSTGQMNVVLMGRKTWESLPAHSRPLK		148	172	147	115	184	47	TGG	W	27	*	TAG	0.000486261	0.000504562	0.000469382	0.000361933	0.000609714	0.000158017	-11.0059801	-10.952682	-11.056951	-11.43198806	-10.6795805	-12.62763575	-0.426007967	0.273101503	-1.570684747	-0.426007967	F1	5.468909092	5.496334513	5.408032466	0.447511883	0.447511883	0.556007837	0.292952109	stop
583	ATGGACTGGCAAAAGTCCTTAACTTTGATCGTTGCTTTGACTTTGTCTAGAGGTATTGGTTTGAAAAACGACTTGCCTTGGAAGTTGAAGTCTGACATGATGTTCAATTCCAGAGTTACTTCTGGTCTGTTGGTCACCAGATCAACCGGTCAAATGAACGTCGTTTTGATGGGTCGTAAGACCTGGGAATCTTTACCAGCTCATTCTAGACCATTAAAG	MDWQKSLTLIVALTLSRGIGLKNDLPWKLKSDMMFNSRVTSGLLVTRSTGQMNVVLMGRKTWESLPAHSRPLK		148	130	149	12	12	8	TTT	F	36	N	AAT	0.000486261	0.000381355	0.000475768	3.78E-05	3.98E-05	2.69E-05	-11.0059801	-11.35657894	-11.03745482	-14.69251561	-14.61817995	-15.1822246	-3.686535517	-3.261601011	-4.144769774	-3.686535517	F1	5.468909092	5.496334513	5.408032466	0.034262103	0.034262103	0.110243651	-0.036968207	substitution
584	ATGGACTGGCAAAAGTCCTTAACTTTGATCGTTGCTTTGACTTTGTCTAGAGGTATTGGTTTGAAAAACGACTTGCCTTGGAAGTTGAAGTCTGACATGATGTTCTTTTCCAGAGTTACTTCTGGTCTGTTGGTCACCAGATCAACCGGTCAAATGAACGTCGTTCTGATGGGTCGTAAGACCTGGGAATCTTTACCAGCTCATTCTAGACCATTAAAG	MDWQKSLTLIVALTLSRGIGLKNDLPWKLKSDMMFFSRVTSGLLVTRSTGQMNVVLMGRKTWESLPAHSRPLK		148	174	133	5	12	5	TTG	L	56	L	CTG	0.000486261	0.000510429	0.000424679	1.57E-05	3.98E-05	1.68E-05	-11.0059801	-10.93600326	-11.20134091	-15.95555002	-14.61817995	-15.8602965	-4.949569923	-3.682176694	-4.658955594	-4.658955594	F1	5.468909092	5.496334513	5.408032466	-0.102871371	-0.125818952	0.057204512	-0.102871371	silent
585	ATGGACTGGCAAAAGTCCTTAACTTTGATCGTTGCTTTGACTTTGTCTAGAGGTATTGGTTTGAAAAACGACTTGCCTTGGAAGTTGAAGTCTGAGATGATGTTCTTTTCCAGAGTTACTTCTGGTCTGTTGGTCACCAGATCAACCGGTCAAATGAACGTCGTTTTGATGGGTCGTAAGACCTGGGAATCTTTACCAGCTCATTCTAGACCATTAAAG	MDWQKSLTLIVALTLSRGIGLKNDLPWKLKSEMMFFSRVTSGLLVTRSTGQMNVVLMGRKTWESLPAHSRPLK		148	161	175	157	152	140	GAC	D	32	E	GAG	0.000486261	0.000472293	0.000558788	0.000494118	0.000503677	0.000470688	-11.0059801	-11.04802987	-10.80541223	-10.98285737	-10.95521494	-11.05294158	0.023122731	0.092814937	-0.247529349	0.023122731	F1	5.468909092	5.496334513	5.408032466	0.504436157	0.504436157	0.533271753	0.462540853	substitution
586	ATGGACTGGCAAAAGTCCTTAACTTTGATCGTTGCTTTGACTTTGTCTAGAGGTATTGGTTTGAAAAACGACTTGCCTTGGAAGTTGAAGTCTGACATGATGTTCTTTTCCAGAGTTACTTCTGGTCTGTTGGTCACCAGATCAACCGGTCAAATGAACCCGGTTTTGATGGGTCGTAAGACCTGGGAATCTTTACCAGCTCATTCTAGACCATTAAAG	MDWQKSLTLIVALTLSRGIGLKNDLPWKLKSDMMFFSRVTSGLLVTRSTGQMNPVLMGRKTWESLPAHSRPLK		148	149	179	1	2	5	GTC	V	54	P	CCG	0.000486261	0.000437091	0.00057156	3.15E-06	6.63E-06	1.68E-05	-11.0059801	-11.15977823	-10.77280757	-18.27747811	-17.20314245	-15.8602965	-7.271498018	-6.043364219	-5.087488936	-6.043364219	F1	5.468909092	5.496334513	5.408032466	-0.240566752	-0.420107609	-0.240566752	-0.157796462	substitution
587	ATGGACTGGCAAAAGTCCTTAACTTTGATCGTTGCTTTGACTTTGTCTAGAGGTATTGGTTTGAAAAACGACTTGCCTTGGAAGTTGAAGTCTGACATGATGTTCTTTTCCAGAGTTACTTCTGGTCTGTTGGTCACCAGATCAACCGGTCAAATGAACGTCGTTTTGATGGGTCGTAAGGGGTGGGAATCTTTACCAGCTCATTCTAGACCATTAAAG	MDWQKSLTLIVALTLSRGIGLKNDLPWKLKSDMMFFSRVTSGLLVTRSTGQMNVVLMGRKGWESLPAHSRPLK		148	113	140	2	2	3	ACC	T	61	G	GGG	0.000486261	0.000331485	0.00044703	6.29E-06	6.63E-06	1.01E-05	-11.0059801	-11.55876779	-11.12734033	-17.27747811	-17.20314245	-16.5972621	-6.271498018	-5.644374661	-5.46992177	-5.644374661	F1	5.468909092	5.496334513	5.408032466	-0.206812854	-0.293364383	-0.190249857	-0.206812854	substitution
588	ATGGACTGGCAAAAGTCCTTAACTTTGATCGTTGCTTTGACTTTGTCTAGAGGTATTGGTTTGAAAAACGACTTGCCTTGGAAGTTGAAGTCTGACATGATGTTCTTTTCCAGAGTTAATTCTGGTCTGTTGGTCACCAGATCAACCGGTCAAATGAACGTCGTTTTGATGGGTCGTAAGACCTGGGAATCTTTACCAGCTCATTCTAGACCATTAAAG	MDWQKSLTLIVALTLSRGIGLKNDLPWKLKSDMMFFSRVNSGLLVTRSTGQMNVVLMGRKTWESLPAHSRPLK		148	196	188	2	1	2	ACT	T	40	N	AAT	0.000486261	0.000574966	0.000600298	6.29E-06	3.31E-06	6.72E-06	-11.0059801	-10.76423691	-10.70203449	-17.27747811	-18.20314245	-17.1822246	-6.271498018	-7.438905543	-6.480190106	-6.480190106	F1	5.468909092	5.496334513	5.408032466	-0.336298883	-0.293364383	-0.416559594	-0.336298883	substitution
589	ATGGACTGGCAAAAGTCCTTAACTTTGATCGTTGCTTTGACTTTGTCTAGAGGTATTGGTCTGAAAAACGACTTGCCTTGGAAGTTGAAGTCTGACATGATGTTCTTTTCCAGAGTTACTTCTGGTCTGTTGGTCACCAGATCAACCGGTCAAATGAACGTCGTTTTGATGGGTCGTAAGACCTGGGAATCTTTACCAGCTCATTCTAGACCATTAAAG	MDWQKSLTLIVALTLSRGIGLKNDLPWKLKSDMMFFSRVTSGLLVTRSTGQMNVVLMGRKTWESLPAHSRPLK		147	175	174	25	49	42	TTG	L	21	L	CTG	0.000482976	0.000513362	0.000555595	7.87E-05	0.000162369	0.000141206	-11.01576112	-10.92773564	-10.81367985	-13.63362192	-12.58843261	-12.78990718	-2.617860807	-1.660696966	-1.976227327	-1.976227327	F1	5.468909092	5.496334513	5.408032466	0.240973742	0.169709383	0.312134952	0.240973742	silent
590	ATGGACTGGCAAAAGTCCTTAACTTTGATCGTTGCTTTGACTTTGTCTAGAGGTATTGGTTTGAAAAACGACTTGCCTTGGAAGTTGAAGTCTGACATGATGTTCTTTTCCAGAGTTACTTCTGGTCTGTTGGTCACCAGATCAACCGGTCAAATGAACTGTGTTTTGATGGGTCGTAAGACCTGGGAATCTTTACCAGCTCATTCTAGACCATTAAAG	MDWQKSLTLIVALTLSRGIGLKNDLPWKLKSDMMFFSRVTSGLLVTRSTGQMNCVLMGRKTWESLPAHSRPLK		147	140	180	4	4	3	GTC	V	54	C	TGT	0.000482976	0.00041069	0.000574753	1.26E-05	1.33E-05	1.01E-05	-11.01576112	-11.24966374	-10.76477025	-16.27747811	-16.20314245	-16.5972621	-5.261716997	-4.953478716	-5.832491849	-5.261716997	F1	5.468909092	5.496334513	5.408032466	-0.165381479	-0.165381479	-0.103120412	-0.253283439	substitution
591	ATGGACTGGCAAAAGTCCTTAACTTTGATCGTTGCTTTGACTTTGTCTAGAGGTATTGGTTTGAAAAACGACTTGCCTTGGAAGTTGAAGTCTGACATGATGTTCTTTTCCAGAGTTACTTCTGGTCTGTTGGTCACCAGATCAACCGGTCAAATGAACGTCGTTTTGATGGGTCGTAAGGTGTGGGAATCTTTACCAGCTCATTCTAGACCATTAAAG	MDWQKSLTLIVALTLSRGIGLKNDLPWKLKSDMMFFSRVTSGLLVTRSTGQMNVVLMGRKVWESLPAHSRPLK		147	125	135	1	1	3	ACC	T	61	V	GTG	0.000482976	0.000366687	0.000431065	3.15E-06	3.31E-06	1.01E-05	-11.01576112	-11.41316247	-11.17980775	-18.27747811	-18.20314245	-16.5972621	-7.261716997	-6.789979983	-5.41745435	-6.789979983	F1	5.468909092	5.496334513	5.408032466	-0.334723068	-0.418867931	-0.334723068	-0.200088108	substitution
592	ATGGACTGGCAAAAGTCCTTAACTTTGATCGTTGCTTTGACTTTGTCTAGAGGTATTGGTTTGAAAAACGACTTGCCTTGGAAGTTGAAGTCTGACATGATGTTCTTTGTGAGAGTTACTTCTGGTCTGTTGGTCACCAGATCAACCGGTCAAATGAACGTCGTTTTGATGGGTCGTAAGACCTGGGAATCTTTACCAGCTCATTCTAGACCATTAAAG	MDWQKSLTLIVALTLSRGIGLKNDLPWKLKSDMMFFVRVTSGLLVTRSTGQMNVVLMGRKTWESLPAHSRPLK		147	174	147	4	7	3	TCC	S	37	V	GTG	0.000482976	0.000510429	0.000469382	1.26E-05	2.32E-05	1.01E-05	-11.01576112	-10.93600326	-11.056951	-16.27747811	-15.39578753	-16.5972621	-5.261716997	-4.459784272	-5.540311098	-5.261716997	F1	5.468909092	5.496334513	5.408032466	-0.165381479	-0.165381479	-0.040860207	-0.21583465	substitution
593	ATGGACTGGCAAAAGTCCTTAACTTTGATCGTTGCTTTGACTTTGTCTAGAGGTATTGGTTTGAAAAACGACTTGCCTTGGAAGTTGAAGTCTGACATGATGTTCTTTTCCAGAGTTACTTCTGATCTGTTGGTCACCAGATCAACCGGTCAAATGAACGTCGTTTTGATGGGTCGTAAGACCTGGGAATCTTTACCAGCTCATTCTAGACCATTAAAG	MDWQKSLTLIVALTLSRGIGLKNDLPWKLKSDMMFFSRVTSDLLVTRSTGQMNVVLMGRKTWESLPAHSRPLK		147	157	134	40	31	44	GGT	G	42	D	GAT	0.000482976	0.000460559	0.000427872	0.00012589	0.000102723	0.00014793	-11.01576112	-11.084326	-11.19053415	-12.95555002	-13.24894614	-12.72279298	-1.939788902	-2.164620137	-1.532258826	-1.939788902	F1	5.468909092	5.496334513	5.408032466	0.255650404	0.255650404	0.248584794	0.297877157	substitution
594	ATGGACTGGCAAAAGTCCTTAACTTTGATCGTTGCTTTGACTTTGTCTAGAGGTATTGGTTTGAAAAACGACTTGCCTTGGAAGTTGAAGTCTGACATGATGTTCTTTTCCAGAGCGACTTCTGGTCTGTTGGTCACCAGATCAACCGGTCAAATGAACGTCGTTTTGATGGGTCGTAAGACCTGGGAATCTTTACCAGCTCATTCTAGACCATTAAAG	MDWQKSLTLIVALTLSRGIGLKNDLPWKLKSDMMFFSRATSGLLVTRSTGQMNVVLMGRKTWESLPAHSRPLK		147	181	179	49	45	52	GTT	V	39	A	GCG	0.000482976	0.000530963	0.00057156	0.000154215	0.000149115	0.000174827	-11.01576112	-10.87910087	-10.77280757	-12.66276827	-12.71128936	-12.48178488	-1.647007153	-1.832188489	-1.708977313	-1.708977313	F1	5.468909092	5.496334513	5.408032466	0.290508017	0.292758507	0.290508017	0.27522716	substitution
595	ATGGACTGGCAAAAGAGGTTAACTTTGATCGTTGCTTTGACTTTGTCTAGAGGTATTGGTTTGAAAAACGACTTGCCTTGGAAGTTGAAGTCTGACATGATGTTCTTTTCCAGAGTTACTTCTGGTCTGTTGGTCACCAGATCAACCGGTCAAATGAACGTCGTTTTGATGGGTCGTAAGACCTGGGAATCTTTACCAGCTCATTCTAGACCATTAAAG	MDWQKRLTLIVALTLSRGIGLKNDLPWKLKSDMMFFSRVTSGLLVTRSTGQMNVVLMGRKTWESLPAHSRPLK		147	115	147	13	24	12	TCC	S	6	R	AGG	0.000482976	0.000337352	0.000469382	4.09E-05	7.95E-05	4.03E-05	-11.01576112	-11.5334567	-11.056951	-14.5770384	-13.61817995	-14.5972621	-3.561277279	-2.084723249	-3.540311098	-3.540311098	F1	5.468909092	5.496334513	5.408032466	0.050137736	0.050137736	0.258660655	0.040505224	substitution
596	ATGGACTGGCAAAAGTCCTTAACTTTGATCGTTGCTTTGACTTTGTCTAGAGGTATTGGTTTGAAAAACGACTTGCCTTGGAAGTTGAAGTCTCTGATGATGTTCTTTTCCAGAGTTACTTCTGGTCTGTTGGTCACCAGATCAACCGGTCAAATGAACGTCGTTTTGATGGGTCGTAAGACCTGGGAATCTTTACCAGCTCATTCTAGACCATTAAAG	MDWQKSLTLIVALTLSRGIGLKNDLPWKLKSLMMFFSRVTSGLLVTRSTGQMNVVLMGRKTWESLPAHSRPLK		147	201	129	5	2	2	GAC	D	32	L	CTG	0.000482976	0.000589633	0.000411906	1.57E-05	6.63E-06	6.72E-06	-11.01576112	-10.72789506	-11.24539609	-15.95555002	-17.20314245	-17.1822246	-4.939788902	-6.47524739	-5.936828509	-5.936828509	F1	5.468909092	5.496334513	5.408032466	-0.266656262	-0.124579274	-0.295031887	-0.266656262	substitution
597	ATGGACTGGCAAAAGTCCTTAACTTTGATCGTTGCTTTGACTTTGTCTAGAGGTATTGGTTTGAAACTGGACTTGCCTTGGAAGTTGAAGTCTGACATGATGTTCTTTTCCAGAGTTACTTCTGGTCTGTTGGTCACCAGATCAACCGGTCAAATGAACGTCGTTTTGATGGGTCGTAAGACCTGGGAATCTTTACCAGCTCATTCTAGACCATTAAAG	MDWQKSLTLIVALTLSRGIGLKLDLPWKLKSDMMFFSRVTSGLLVTRSTGQMNVVLMGRKTWESLPAHSRPLK		147	143	154	10	2	5	AAC	N	23	L	CTG	0.000482976	0.00041949	0.000491733	3.15E-05	6.63E-06	1.68E-05	-11.01576112	-11.21907542	-10.9898368	-14.95555002	-17.20314245	-15.8602965	-3.939788902	-5.984067035	-4.8704597	-4.8704597	F1	5.468909092	5.496334513	5.408032466	-0.129979839	0.002163952	-0.233088736	-0.129979839	substitution
598	ATGGACTGGCAAAAGTCCTTAACTTTGATCGTTGCTTTGACTTTGTCTAGAGGTATTGGTTTGAAAAACGACTTGCCTTGGAAGTTGAAGTCTGACATGATGTTCTTTTCCAGAGTTACTTCTGGTCTGTTGGTCACCAGATCAACCGGTCTGATGAACGTCGTTTTGATGGGTCGTAAGACCTGGGAATCTTTACCAGCTCATTCTAGACCATTAAAG	MDWQKSLTLIVALTLSRGIGLKNDLPWKLKSDMMFFSRVTSGLLVTRSTGLMNVVLMGRKTWESLPAHSRPLK		147	168	158	8	16	7	CAA	Q	51	L	CTG	0.000482976	0.000492828	0.000504505	2.52E-05	5.30E-05	2.35E-05	-11.01576112	-10.98662933	-10.9528426	-15.27747811	-14.20314245	-15.37486968	-4.261716997	-3.216513121	-4.42202708	-4.261716997	F1	5.468909092	5.496334513	5.408032466	-0.038638253	-0.038638253	0.115929721	-0.072504258	substitution
599	ATGGACTGGCAAAAGTCCTTAACTTTGATCGTTGCTTTGACTTTGTCTAGAGGTATTGGTTTGAAAAACGACTTGCCTTGGAAGTTGAAGTCTGACATGATGTTCTTTTCCAGAGTTACTTCTGGTCTGTTGGTCACCAGGTCAACCGGTCAAATGAACGTCGTTTTGATGGGTCGTAAGACCTGGGAATCTTTACCAGCTCATTCTAGACCATTAAAG	MDWQKSLTLIVALTLSRGIGLKNDLPWKLKSDMMFFSRVTSGLLVTRSTGQMNVVLMGRKTWESLPAHSRPLK		147	204	159	7	6	18	AGA	R	47	R	AGG	0.000482976	0.000598434	0.000507698	2.20E-05	1.99E-05	6.05E-05	-11.01576112	-10.70652141	-10.94374039	-15.47012319	-15.61817995	-14.0122996	-4.454362075	-4.91165854	-3.068559208	-4.454362075	F1	5.468909092	5.496334513	5.408032466	-0.063054712	-0.063054712	-0.097846436	0.100969634	silent
600	ATGGACTGGCAAAAGTCCTTAACTTTGATCGTTGCTTTGACTTTGTCTAGAGGTATTGGTTTGAAAAACGACTTGCCTTGGAAGTTGAAGTCTGACATGATGTTCTTTTCCAGAGTTACTTCTTGGCTGTTGGTCACCAGATCAACCGGTCAAATGAACGTCGTTTTGATGGGTCGTAAGACCTGGGAATCTTTACCAGCTCATTCTAGACCATTAAAG	MDWQKSLTLIVALTLSRGIGLKNDLPWKLKSDMMFFSRVTSWLLVTRSTGQMNVVLMGRKTWESLPAHSRPLK		147	145	153	5	5	6	GGT	G	42	W	TGG	0.000482976	0.000425357	0.00048854	1.57E-05	1.66E-05	2.02E-05	-11.01576112	-11.19903766	-10.9992355	-15.95555002	-15.88121436	-15.5972621	-4.939788902	-4.682176694	-4.598026596	-4.682176694	F1	5.468909092	5.496334513	5.408032466	-0.095062105	-0.124579274	-0.068906295	-0.095062105	substitution
601	ATGGACTGGCAAAAGTCCTTAACTTTGATCGTTGCTTTGGTGTTGTCTAGAGGTATTGGTTTGAAAAACGACTTGCCTTGGAAGTTGAAGTCTGACATGATGTTCTTTTCCAGAGTTACTTCTGGTCTGTTGGTCACCAGATCAACCGGTCAAATGAACGTCGTTTTGATGGGTCGTAAGACCTGGGAATCTTTACCAGCTCATTCTAGACCATTAAAG	MDWQKSLTLIVALVLSRGIGLKNDLPWKLKSDMMFFSRVTSGLLVTRSTGQMNVVLMGRKTWESLPAHSRPLK		147	158	145	30	36	33	ACT	T	14	V	GTG	0.000482976	0.000463493	0.000462995	9.44E-05	0.000119292	0.000110948	-11.01576112	-11.075166	-11.07671425	-13.37058752	-13.03321745	-13.13783048	-2.354826402	-1.958051445	-2.061116224	-2.061116224	F1	5.468909092	5.496334513	5.408032466	0.230093538	0.203047212	0.274635339	0.230093538	substitution
602	ATGGACTGGCAAAAGTCCCGGACTTTGATCGTTGCTTTGACTTTGTCTAGAGGTATTGGTTTGAAAAACGACTTGCCTTGGAAGTTGAAGTCTGACATGATGTTCTTTTCCAGAGTTACTTCTGGTCTGTTGGTCACCAGATCAACCGGTCAAATGAACGTCGTTTTGATGGGTCGTAAGACCTGGGAATCTTTACCAGCTCATTCTAGACCATTAAAG	MDWQKSRTLIVALTLSRGIGLKNDLPWKLKSDMMFFSRVTSGLLVTRSTGQMNVVLMGRKTWESLPAHSRPLK		146	166	163	1	3	1	TTA	L	7	R	CGG	0.00047969	0.000486961	0.000520471	3.15E-06	9.94E-06	3.36E-06	-11.0256089	-11.00390732	-10.90789519	-18.27747811	-16.61817995	-18.1822246	-7.251869211	-5.614272629	-7.274329408	-7.251869211	F1	5.468909092	5.496334513	5.408032466	-0.417619791	-0.417619791	-0.186453665	-0.438083668	substitution
603	ATGGACTGGCAAAAGTCCTTAACTTTGATCGTTGCTTTGACTTTGTCTAGAGGTATTGGTTTGAAAAACGACTTGCCTTGGAAGTTGAAGTCTGACATGATGTTCTTTTCCAGATTTACTTCTGGTCTGTTGGTCACCAGATCAACCGGTCAAATGAACGTCGTTTTGATGGGTCGTAAGACCTGGGAATCTTTACCAGCTCATTCTAGACCATTAAAG	MDWQKSLTLIVALTLSRGIGLKNDLPWKLKSDMMFFSRFTSGLLVTRSTGQMNVVLMGRKTWESLPAHSRPLK		146	117	139	32	49	36	GTT	V	39	F	TTT	0.00047969	0.000343219	0.000443837	0.000100712	0.000162369	0.000121034	-11.0256089	-11.50858203	-11.13768227	-13.27747811	-12.58843261	-13.0122996	-2.251869211	-1.079850574	-1.874617325	-1.874617325	F1	5.468909092	5.496334513	5.408032466	0.25399709	0.216096339	0.385385959	0.25399709	substitution
604	ATGGACTGGCAAAAGTCCTTAACTTTGATCGTTGCTTTGACTTTGTCTAGAGGTATTGGTTTGAAAAACGACTTGCCTTGGAAGTTGAAGTCTGACATGATGTTCTTTTCCAGAGTTACTGTTGGTCTGTTGGTCACCAGATCAACCGGTCAAATGAACGTCGTTTTGATGGGTCGTAAGACCTGGGAATCTTTACCAGCTCATTCTAGACCATTAAAG	MDWQKSLTLIVALTLSRGIGLKNDLPWKLKSDMMFFSRVTVGLLVTRSTGQMNVVLMGRKTWESLPAHSRPLK		146	137	122	1	1	3	TCT	S	41	V	GTT	0.00047969	0.000401889	0.000389555	3.15E-06	3.31E-06	1.01E-05	-11.0256089	-11.28091467	-11.32588601	-18.27747811	-18.20314245	-16.5972621	-7.251869211	-6.922227782	-5.271376091	-6.922227782	F1	5.468909092	5.496334513	5.408032466	-0.351400945	-0.417619791	-0.351400945	-0.181365267	substitution
605	ATGGACTGGCAAAAGTCCTTAACTTTGATCGTTGCTTTGACTTTGTCTAGAGGTTCGGGTTTGAAAAACGACTTGCCTTGGAAGTTGAAGTCTGACATGATGTTCTTTTCCAGAGTTACTTCTGGTCTGTTGGTCACCAGATCAACCGGTCAAATGAACGTCGTTTTGATGGGTCGTAAGACCTGGGAATCTTTACCAGCTCATTCTAGACCATTAAAG	MDWQKSLTLIVALTLSRGSGLKNDLPWKLKSDMMFFSRVTSGLLVTRSTGQMNVVLMGRKTWESLPAHSRPLK		146	196	140	101	120	90	ATT	I	19	S	TCG	0.00047969	0.000574966	0.00044703	0.000317872	0.000397639	0.000302585	-11.0256089	-10.76423691	-11.12734033	-11.61926663	-11.29625186	-11.6903715	-0.593657728	-0.532014947	-0.563031174	-0.563031174	F1	5.468909092	5.496334513	5.408032466	0.426263411	0.426263411	0.454473952	0.422103004	substitution
606	ATGGACTGGCAAAAGTCCTTAACTTTGATCGTTGCTTTGACTTTGTCTAGAGGTATTGGTTTGAAAAACGACTTGCCTTGGAAGTTGAAGTCTGACATGATGTTCTTTTCCAGAGTTACTTCTGGTCTGTTGGTCACCAGATCAACCGGTCAAATGAACGTCGTTTTGATGACTCGTAAGACCTGGGAATCTTTACCAGCTCATTCTAGACCATTAAAG	MDWQKSLTLIVALTLSRGIGLKNDLPWKLKSDMMFFSRVTSGLLVTRSTGQMNVVLMTRKTWESLPAHSRPLK		146	134	103	2	3	3	GGT	G	58	T	ACT	0.00047969	0.000393089	0.000328886	6.29E-06	9.94E-06	1.01E-05	-11.0256089	-11.31285756	-11.57012282	-17.27747811	-16.61817995	-16.5972621	-6.251869211	-5.305322388	-5.02713928	-5.305322388	F1	5.468909092	5.496334513	5.408032466	-0.150061451	-0.290876565	-0.147491701	-0.150061451	substitution
607	ATGGACTGGCAAAAGTCCTTAACTTTGATCGTTGCTCAGACTTTGTCTAGAGGTATTGGTTTGAAAAACGACTTGCCTTGGAAGTTGAAGTCTGACATGATGTTCTTTTCCAGAGTTACTTCTGGTCTGTTGGTCACCAGATCAACCGGTCAAATGAACGTCGTTTTGATGGGTCGTAAGACCTGGGAATCTTTACCAGCTCATTCTAGACCATTAAAG	MDWQKSLTLIVAQTLSRGIGLKNDLPWKLKSDMMFFSRVTSGLLVTRSTGQMNVVLMGRKTWESLPAHSRPLK		146	155	98	158	216	222	TTG	L	13	Q	CAG	0.00047969	0.000454692	0.000312921	0.000497265	0.000715751	0.000746377	-11.0256089	-11.10282235	-11.6419135	-10.97369737	-10.44825495	-10.38780873	0.051911537	0.654567398	1.254104768	0.654567398	F1	5.468909092	5.496334513	5.408032466	0.604114809	0.508084943	0.604114809	0.655005204	substitution
608	ATGGACTGGCAAAAGTCCTTAACTTTGATCGTTGCTTTGACTTTGTCTAGAGGTATTGGTTTGAAAAACGACTTGCCTTGGAAGTTGAAGTCTGACATGATGTTCTTTTCCAGAGTTACTTCTGGTCTGTTGGTCACCAGATCAACCGGTCAAATGGAGGTCGTTTTGATGGGTCGTAAGACCTGGGAATCTTTACCAGCTCATTCTAGACCATTAAAG	MDWQKSLTLIVALTLSRGIGLKNDLPWKLKSDMMFFSRVTSGLLVTRSTGQMEVVLMGRKTWESLPAHSRPLK		146	190	186	42	30	44	AAC	N	53	E	GAG	0.00047969	0.000557365	0.000593911	0.000132184	9.94E-05	0.00014793	-11.0256089	-10.80909114	-10.71746453	-12.88516069	-13.29625186	-12.72279298	-1.859551788	-2.487160711	-2.005328446	-2.005328446	F1	5.468909092	5.496334513	5.408032466	0.237243854	0.265819915	0.207908942	0.237243854	substitution
609	ATGGACTGGCAAAAGTCCTTAACTTTGATCGTTGCTTTGACTTTGTCTAGAGGTATTGGTTTGAAAAACGACTTGCCTTGGAAGTTGAAGTCTGACATGATGTTCTTTTCCAGAGTTCGGTCTGGTCTGTTGGTCACCAGATCAACCGGTCAAATGAACGTCGTTTTGATGGGTCGTAAGACCTGGGAATCTTTACCAGCTCATTCTAGACCATTAAAG	MDWQKSLTLIVALTLSRGIGLKNDLPWKLKSDMMFFSRVRSGLLVTRSTGQMNVVLMGRKTWESLPAHSRPLK		146	133	142	1	1	1	ACT	T	40	R	CGG	0.00047969	0.000390155	0.000453416	3.15E-06	3.31E-06	3.36E-06	-11.0256089	-11.32366432	-11.10687623	-18.27747811	-18.20314245	-18.1822246	-7.251869211	-6.879478134	-7.075348373	-7.075348373	F1	5.468909092	5.496334513	5.408032466	-0.412580281	-0.417619791	-0.346009752	-0.412580281	substitution
610	ATGGACTGGCAAAAGTCCTTAACTTTGATCGTTGCTTTGTCGTTGTCTAGAGGTATTGGTTTGAAAAACGACTTGCCTTGGAAGTTGAAGTCTGACATGATGTTCTTTTCCAGAGTTACTTCTGGTCTGTTGGTCACCAGATCAACCGGTCAAATGAACGTCGTTTTGATGGGTCGTAAGACCTGGGAATCTTTACCAGCTCATTCTAGACCATTAAAG	MDWQKSLTLIVALSLSRGIGLKNDLPWKLKSDMMFFSRVTSGLLVTRSTGQMNVVLMGRKTWESLPAHSRPLK		146	148	131	6	9	5	ACT	T	14	S	TCG	0.00047969	0.000434158	0.000418292	1.89E-05	2.98E-05	1.68E-05	-11.0256089	-11.16949339	-11.22320034	-15.69251561	-15.03321745	-15.8602965	-4.66690671	-3.863724063	-4.63709616	-4.63709616	F1	5.468909092	5.496334513	5.408032466	-0.089993304	-0.089993304	0.034309427	-0.100069648	substitution
611	ATGGACTGGCAAGTGTCCTTAACTTTGATCGTTGCTTTGACTTTGTCTAGAGGTATTGGTTTGAAAAACGACTTGCCTTGGAAGTTGAAGTCTGACATGATGTTCTTTTCCAGAGTTACTTCTGGTCTGTTGGTCACCAGATCAACCGGTCAAATGAACGTCGTTTTGATGGGTCGTAAGACCTGGGAATCTTTACCAGCTCATTCTAGACCATTAAAG	MDWQVSLTLIVALTLSRGIGLKNDLPWKLKSDMMFFSRVTSGLLVTRSTGQMNVVLMGRKTWESLPAHSRPLK		146	180	146	9	4	13	AAG	K	5	V	GTG	0.00047969	0.00052803	0.000466189	2.83E-05	1.33E-05	4.37E-05	-11.0256089	-10.88709366	-11.06679879	-15.10755311	-16.20314245	-14.48178488	-4.08194421	-5.316048795	-3.414986095	-4.08194421	F1	5.468909092	5.496334513	5.408032466	-0.01585327	-0.01585327	-0.148844417	0.056568122	substitution
612	ATGGACTGGCAAAAGTCCTTAACTTTGATCGTTGCTTTGACTTTGTCTAGAGGTATTGGTTTGAAAAACGACTTGCCTTGGAAGTTGAAGTCTGACATGATGTTCTTTTCCAGAGTTACTTCTGGTCTGTTGGTCACCAGATCAACCGGTCAAATGTATGTCGTTTTGATGGGTCGTAAGACCTGGGAATCTTTACCAGCTCATTCTAGACCATTAAAG	MDWQKSLTLIVALTLSRGIGLKNDLPWKLKSDMMFFSRVTSGLLVTRSTGQMYVVLMGRKTWESLPAHSRPLK		146	153	161	5	2	2	AAC	N	53	Y	TAT	0.00047969	0.000448825	0.000514085	1.57E-05	6.63E-06	6.72E-06	-11.0256089	-11.12155891	-10.92570647	-15.95555002	-17.20314245	-17.1822246	-4.929941116	-6.081583541	-6.256518132	-6.081583541	F1	5.468909092	5.496334513	5.408032466	-0.245386621	-0.123331134	-0.245386621	-0.307630861	substitution
613	ATGGACTGGTATAAGTCCTTAACTTTGATCGTTGCTTTGACTTTGTCTAGAGGTATTGGTTTGAAAAACGACTTGCCTTGGAAGTTGAAGTCTGACATGATGTTCTTTTCCAGAGTTACTTCTGGTCTGTTGGTCACCAGATCAACCGGTCAAATGAACGTCGTTTTGATGGGTCGTAAGACCTGGGAATCTTTACCAGCTCATTCTAGACCATTAAAG	MDWYKSLTLIVALTLSRGIGLKNDLPWKLKSDMMFFSRVTSGLLVTRSTGQMNVVLMGRKTWESLPAHSRPLK		146	127	163	7	8	3	CAA	Q	4	Y	TAT	0.00047969	0.000372554	0.000520471	2.20E-05	2.65E-05	1.01E-05	-11.0256089	-11.39026207	-10.90789519	-15.47012319	-15.20314245	-16.5972621	-4.444514289	-3.812880385	-5.689366907	-4.444514289	F1	5.468909092	5.496334513	5.408032466	-0.061806572	-0.061806572	0.040721364	-0.234939124	substitution
614	ATGGACTGGCAAAAGTCCTTAACTTTGATCGTTGCTTTGACTTTGTCTAGAGGTATTGGTTTGAAAAACGACTTGCCTTGGAAGTTGAAGTCTGACATGATGTTCTTTTCCAGAGTTACTTCTGGTCTGTTGGTCACCAGATCAACCGGTCAAATGAACGTCGTTTTGATGGGTCGTAAGACCTGGGAATCTTTACCAGCTCATTCTAGAGTGTTAAAG	MDWQKSLTLIVALTLSRGIGLKNDLPWKLKSDMMFFSRVTSGLLVTRSTGQMNVVLMGRKTWESLPAHSRVLK		145	210	188	84	104	92	CCA	P	71	V	GTG	0.000476405	0.000616034	0.000600298	0.000264369	0.000344621	0.000309309	-11.03552437	-10.66470124	-10.70203449	-11.88516069	-11.50270273	-11.65866264	-0.84963632	-0.838001498	-0.956628149	-0.84963632	F1	5.468909092	5.496334513	5.408032466	0.393819859	0.393819859	0.415885741	0.371655705	substitution
615	ATGGACTGGCAAAAGTCCTTAACTTTGATCGTTGCTTTGACTTTGTCTAGAGGTATTGGTTTGAAAAACGACTTGCCTTGGAAGTTGAAGTCTGACATGATGTTCTTTTCCAGAGTTACTTCTGGTCTGTTGGTCACCAGATCAACCGGTCAAATGAACGTCGTTTTGATGGGTCGTAAGACCTGGGAGTCTTTACCAGCTCATTCTAGACCATTAAAG	MDWQKSLTLIVALTLSRGIGLKNDLPWKLKSDMMFFSRVTSGLLVTRSTGQMNVVLMGRKTWESLPAHSRPLK		145	213	140	15	13	8	GAA	E	63	E	GAG	0.000476405	0.000624835	0.00044703	4.72E-05	4.31E-05	2.69E-05	-11.03552437	-10.64423713	-11.12734033	-14.37058752	-14.50270273	-15.1822246	-3.335063147	-3.858465601	-4.054884271	-3.858465601	F1	5.468909092	5.496334513	5.408032466	0.034972576	0.078808845	0.034972576	-0.025447587	silent
616	ATGGACTGGCAAAAGTCCTCGACTTTGATCGTTGCTTTGACTTTGTCTAGAGGTATTGGTTTGAAAAACGACTTGCCTTGGAAGTTGAAGTCTGACATGATGTTCTTTTCCAGAGTTACTTCTGGTCTGTTGGTCACCAGATCAACCGGTCAAATGAACGTCGTTTTGATGGGTCGTAAGACCTGGGAATCTTTACCAGCTCATTCTAGACCATTAAAG	MDWQKSSTLIVALTLSRGIGLKNDLPWKLKSDMMFFSRVTSGLLVTRSTGQMNVVLMGRKTWESLPAHSRPLK		145	190	144	2	1	6	TTA	L	7	S	TCG	0.000476405	0.000557365	0.000459802	6.29E-06	3.31E-06	2.02E-05	-11.03552437	-10.80909114	-11.08669834	-17.27747811	-18.20314245	-15.5972621	-6.241953742	-7.394051307	-4.510563755	-6.241953742	F1	5.468909092	5.496334513	5.408032466	-0.289619846	-0.289619846	-0.41090299	-0.083851998	substitution
617	ATGGACTGGCAAAAGTCCTTAACTTTGATCGTTGCTTTGACTTTGTCTAGAGGTATTGGTTTGAAAAACGACTTGCCTTGGAAGTTGAAGTCTGACATGATGTTCTTTTCCAGAGTTACTTCTGGTCTGAATGTCACCAGATCAACCGGTCAAATGAACGTCGTTTTGATGGGTCGTAAGACCTGGGAATCTTTACCAGCTCATTCTAGACCATTAAAG	MDWQKSLTLIVALTLSRGIGLKNDLPWKLKSDMMFFSRVTSGLNVTRSTGQMNVVLMGRKTWESLPAHSRPLK		145	186	177	42	45	42	TTG	L	44	N	AAT	0.000476405	0.000545631	0.000565174	0.000132184	0.000149115	0.000141206	-11.03552437	-10.83978794	-10.78901779	-12.88516069	-12.71128936	-12.78990718	-1.84963632	-1.871501413	-2.000889381	-1.871501413	F1	5.468909092	5.496334513	5.408032466	0.267076633	0.267076633	0.285550233	0.237812808	substitution
618	ATGGACTGGCAAAAGTCCTTAACTTTGATCGTTGCTTTGACTTTGTCTAGAGGTATTGGTTTGAAAAACGACTTGCCTGGGAAGTTGAAGTCTGACATGATGTTCTTTTCCAGAGTTACTTCTGGTCTGTTGGTCACCAGATCAACCGGTCAAATGAACGTCGTTTTGATGGGTCGTAAGACCTGGGAATCTTTACCAGCTCATTCTAGACCATTAAAG	MDWQKSLTLIVALTLSRGIGLKNDLPGKLKSDMMFFSRVTSGLLVTRSTGQMNVVLMGRKTWESLPAHSRPLK		145	170	162	12	20	9	TGG	W	27	G	GGG	0.000476405	0.000498695	0.000517278	3.78E-05	6.63E-05	3.03E-05	-11.03552437	-10.96955582	-10.91677334	-14.69251561	-13.88121436	-15.0122996	-3.656991242	-2.91165854	-4.095526255	-3.656991242	F1	5.468909092	5.496334513	5.408032466	0.03800664	0.03800664	0.154375178	-0.030656668	substitution
619	ATGGATTGGCAAAAGTCCTTAACTTTGATCGTTGCTTTGACTTTGTCTAGAGGTATTGGTTTGAAAAACGACTTGCCTTGGAAGTTGAAGTCTGACATGATGTTCTTTTCCAGAGTTACTTCTGGTCTGTTGGTCACCAGATCAACCGGTCAAATGAACGTCGTTTTGATGGGTCGTAAGACCTGGGAATCTTTACCAGCTCATTCTAGACCATTAAAG	MDWQKSLTLIVALTLSRGIGLKNDLPWKLKSDMMFFSRVTSGLLVTRSTGQMNVVLMGRKTWESLPAHSRPLK		145	166	181	57	53	50	GAC	D	2	D	GAT	0.000476405	0.000486961	0.000577946	0.000179393	0.000175624	0.000168103	-11.03552437	-11.00390732	-10.75677746	-12.4445881	-12.475222	-12.53836841	-1.409063728	-1.471314675	-1.781590951	-1.471314675	F1	5.468909092	5.496334513	5.408032466	0.322916225	0.322916225	0.336018105	0.265920274	silent
620	ATGGACTGGCAAAAGTCCTTAACTTTGATCGTTGCTTTGACTTTGTCTAGAGGTATTGGTTTGAAAAACGACTTGCCTTGGAAGTTGAAGTCTGACATGATGTTCTTTTCCAGTGTTACTTCTGGTCTGTTGGTCACCAGATCAACCGGTCAAATGAACGTCGTTTTGATGGGTCGTAAGACCTGGGAATCTTTACCAGCTCATTCTAGACCATTAAAG	MDWQKSLTLIVALTLSRGIGLKNDLPWKLKSDMMFFSSVTSGLLVTRSTGQMNVVLMGRKTWESLPAHSRPLK		145	163	129	8	9	12	AGA	R	38	S	AGT	0.000476405	0.00047816	0.000411906	2.52E-05	2.98E-05	4.03E-05	-11.03552437	-11.0302186	-11.24539609	-15.27747811	-15.03321745	-14.5972621	-4.241953742	-4.002998851	-3.351866009	-4.002998851	F1	5.468909092	5.496334513	5.408032466	0.016745371	-0.036133394	0.016745371	0.064658219	substitution
621	ATGGACTGGCAAAAGTCCTTAACTTTGATCGTTGCTTTGACTTTGTCTAGAGGTATTGGTTTGAAAAACGACTTGCCTTGGTGGTTGAAGTCTGACATGATGTTCTTTTCCAGAGTTACTTCTGGTCTGTTGGTCACCAGATCAACCGGTCAAATGAACGTCGTTTTGATGGGTCGTAAGACCTGGGAATCTTTACCAGCTCATTCTAGACCATTAAAG	MDWQKSLTLIVALTLSRGIGLKNDLPWWLKSDMMFFSRVTSGLLVTRSTGQMNVVLMGRKTWESLPAHSRPLK		145	170	153	3	3	6	AAG	K	28	W	TGG	0.000476405	0.000498695	0.00048854	9.44E-06	9.94E-06	2.02E-05	-11.03552437	-10.96955582	-10.9992355	-16.69251561	-16.61817995	-15.5972621	-5.656991242	-5.648624134	-4.598026596	-5.648624134	F1	5.468909092	5.496334513	5.408032466	-0.190785761	-0.215479812	-0.190785761	-0.095062105	substitution
622	ATGGACTGGCAAAAGTCCTTAACTTTGATCGTTGCTTTGACTTTGTCTAGAGGTATTGGTTTGAAAAACGACTTGCCTTGGAAGTTGAAGTCTGACATGATGTTCTTTTCCAGAGTTACTTCTGGTCTGTTGGTCACCAGATCAACCGGTCAAATGAACGTCGTTTTGATGGGTCGTAAGACCTGGGAATCTTTACCAGCGCATTCTAGACCATTAAAG	MDWQKSLTLIVALTLSRGIGLKNDLPWKLKSDMMFFSRVTSGLLVTRSTGQMNVVLMGRKTWESLPAHSRPLK		145	180	131	5	13	9	GCT	A	67	A	GCG	0.000476405	0.00052803	0.000418292	1.57E-05	4.31E-05	3.03E-05	-11.03552437	-10.88709366	-11.22320034	-15.95555002	-14.50270273	-15.0122996	-4.920025647	-3.615609077	-3.789099254	-3.789099254	F1	5.468909092	5.496334513	5.408032466	0.008618062	-0.122074415	0.065599408	0.008618062	silent
623	ATGGACTGGCAAAAGTCCTTAACTTTGATCGTTGCTTTGACTTTGTCTAGAGGTATTGGTTTGAAAAACGACTTGCCTTGGAAGTTGAAGTCTGACATGATGTTCTTTTCCAGAGTTACTTCTGGTCTGTTGGTCACCAGATCAACCGGTCAAATGAACGTCGTTTTGATTGGTCGTAAGACCTGGGAATCTTTACCAGCTCATTCTAGACCATTAAAG	MDWQKSLTLIVALTLSRGIGLKNDLPWKLKSDMMFFSRVTSGLLVTRSTGQMNVVLIGRKTWESLPAHSRPLK		145	176	189	3	4	1	ATG	M	57	I	ATT	0.000476405	0.000516296	0.000603491	9.44E-06	1.33E-05	3.36E-06	-11.03552437	-10.91951513	-10.69438092	-16.69251561	-16.20314245	-18.1822246	-5.656991242	-5.283627317	-7.487843678	-5.656991242	F1	5.468909092	5.496334513	5.408032466	-0.215479812	-0.215479812	-0.144755718	-0.465449778	substitution
624	ATGGACTGGCAAAAGTCCTTAACTTTGATCGTTGCTTTGACTTTGTCTAGAGGTATTGGTTTGAAAGTTGACTTGCCTTGGAAGTTGAAGTCTGACATGATGTTCTTTTCCAGAGTTACTTCTGGTCTGTTGGTCACCAGATCAACCGGTCAAATGAACGTCGTTTTGATGGGTCGTAAGACCTGGGAATCTTTACCAGCTCATTCTAGACCATTAAAG	MDWQKSLTLIVALTLSRGIGLKVDLPWKLKSDMMFFSRVTSGLLVTRSTGQMNVVLMGRKTWESLPAHSRPLK		144	175	132	12	21	11	AAC	N	23	V	GTT	0.000473119	0.000513362	0.000421486	3.78E-05	6.96E-05	3.70E-05	-11.04550846	-10.92773564	-11.21222923	-14.69251561	-13.81082503	-14.72279298	-3.647007153	-2.883089388	-3.510563755	-3.510563755	F1	5.468909092	5.496334513	5.408032466	0.044317939	0.039272056	0.157978057	0.044317939	substitution
625	ATGGACTGGCAAAAGTCCTTAACTTTGATCGTTGCTTTGACTTTGTCTAGAGGTATTGGTTTGAAAAACGACTTGCCTTGGACTTTGAAGTCTGACATGATGTTCTTTTCCAGAGTTACTTCTGGTCTGTTGGTCACCAGATCAACCGGTCAAATGAACGTCGTTTTGATGGGTCGTAAGACCTGGGAATCTTTACCAGCTCATTCTAGACCATTAAAG	MDWQKSLTLIVALTLSRGIGLKNDLPWTLKSDMMFFSRVTSGLLVTRSTGQMNVVLMGRKTWESLPAHSRPLK		144	156	137	6	15	12	AAG	K	28	T	ACT	0.000473119	0.000457626	0.000437451	1.89E-05	4.97E-05	4.03E-05	-11.04550846	-11.09354453	-11.15859126	-15.69251561	-14.29625186	-14.5972621	-4.647007153	-3.202707322	-3.438670836	-3.438670836	F1	5.468909092	5.496334513	5.408032466	0.05353245	-0.08747117	0.117670782	0.05353245	substitution
626	ATGGACTGGCAAAAGTCCTTAACTTTGATCGTTAGGTTGACTTTGTCTAGAGGTATTGGTTTGAAAAACGACTTGCCTTGGAAGTTGAAGTCTGACATGATGTTCTTTTCCAGAGTTACTTCTGGTCTGTTGGTCACCAGATCAACCGGTCAAATGAACGTCGTTTTGATGGGTCGTAAGACCTGGGAATCTTTACCAGCTCATTCTAGACCATTAAAG	MDWQKSLTLIVRLTLSRGIGLKNDLPWKLKSDMMFFSRVTSGLLVTRSTGQMNVVLMGRKTWESLPAHSRPLK		144	152	141	1	1	1	GCT	A	12	R	AGG	0.000473119	0.000445892	0.000450223	3.15E-06	3.31E-06	3.36E-06	-11.04550846	-11.13101924	-11.11707199	-18.27747811	-18.20314245	-18.1822246	-7.231969654	-7.072123212	-7.065152606	-7.072123212	F1	5.468909092	5.496334513	5.408032466	-0.41127349	-0.415097657	-0.370304379	-0.41127349	substitution
627	ATGGACTGGGCGAAGTCCTTAACTTTGATCGTTGCTTTGACTTTGTCTAGAGGTATTGGTTTGAAAAACGACTTGCCTTGGAAGTTGAAGTCTGACATGATGTTCTTTTCCAGAGTTACTTCTGGTCTGTTGGTCACCAGATCAACCGGTCAAATGAACGTCGTTTTGATGGGTCGTAAGACCTGGGAATCTTTACCAGCTCATTCTAGACCATTAAAG	MDWAKSLTLIVALTLSRGIGLKNDLPWKLKSDMMFFSRVTSGLLVTRSTGQMNVVLMGRKTWESLPAHSRPLK		144	174	155	1	5	5	CAA	Q	4	A	GCG	0.000473119	0.000510429	0.000494926	3.15E-06	1.66E-05	1.68E-05	-11.04550846	-10.93600326	-10.98049894	-18.27747811	-15.88121436	-15.8602965	-7.231969654	-4.9452111	-4.879797564	-4.9452111	F1	5.468909092	5.496334513	5.408032466	-0.131176672	-0.415097657	-0.102077776	-0.131176672	substitution
628	ATGGACTGGCAAAAGTCCTTAACTTTGATCGTTGCTTTGACTTTGTCTAGAGGTATTGGTTTGAAAAACGACTTGCCTAGGAAGTTGAAGTCTGACATGATGTTCTTTTCCAGAGTTACTTCTGGTCTGTTGGTCACCAGATCAACCGGTCAAATGAACGTCGTTTTGATGGGTCGTAAGACCTGGGAATCTTTACCAGCTCATTCTAGACCATTAAAG	MDWQKSLTLIVALTLSRGIGLKNDLPRKLKSDMMFFSRVTSGLLVTRSTGQMNVVLMGRKTWESLPAHSRPLK		144	154	155	7	7	5	TGG	W	27	R	AGG	0.000473119	0.000451759	0.000494926	2.20E-05	2.32E-05	1.68E-05	-11.04550846	-11.11216021	-10.98049894	-15.47012319	-15.39578753	-15.8602965	-4.424614732	-4.283627317	-4.879797564	-4.424614732	F1	5.468909092	5.496334513	5.408032466	-0.059284437	-0.059284437	-0.018644911	-0.131176672	substitution
629	ATGGACTGGCAAAAGTCCTTAACTTTGATCGTTGCTTTGACTTTGTCTAGAGGTATTGGTTTGAAAAACGACTTGCCTTGGAAGTTGAAGTCTGACATGATGTTCTTTTCCAGAGTTACTTCTGGTCTGTTGGTCACCAGATCAACCGGTCAAATGAACGTCGTTTTGATGTCTCGTAAGACCTGGGAATCTTTACCAGCTCATTCTAGACCATTAAAG	MDWQKSLTLIVALTLSRGIGLKNDLPWKLKSDMMFFSRVTSGLLVTRSTGQMNVVLMSRKTWESLPAHSRPLK		144	152	125	1	1	2	GGT	G	58	S	TCT	0.000473119	0.000445892	0.000399134	3.15E-06	3.31E-06	6.72E-06	-11.04550846	-11.13101924	-11.29083906	-18.27747811	-18.20314245	-17.1822246	-7.231969654	-7.072123212	-5.891385539	-7.072123212	F1	5.468909092	5.496334513	5.408032466	-0.370304379	-0.415097657	-0.370304379	-0.260831839	substitution
[truncated: 8,256 more rows]
